# Supplementary material for: Influence of mobile genetic elements and insertion sequences in long- and short-term adaptive processes of Acidithiobacillus ferrooxidans strains
Source: Sci Rep. 2023 Jul 5;13:10876. doi: 10.1038/s41598-023-37341-4 (PMC10322971; doi:10.1038/s41598-023-37341-4)
Supplement: Supplementary file 4 — Supplementary Information 1. [file 41598_2023_37341_MOESM4_ESM.xlsx]

## Sheet: Legend
Supplementary Data 1. Strains and genomes used in this study and associated metadata. Sequenced strain of Acidithiobacillus ferrooxidans used in the study and metadata of origin (yellow). Data was recovered from listed publications, genome submission reports and/or collected in this study. When not reported specifically in the literature, latitude, longitude and altitude were calculated for the c…

## Sheet: ST1
Nº	Public specific assignment	Clade pertenence based on 16S rRNA gene sequence phylogeny and oligotyping	Strain	Latitude	Longitude	Altitude	Continent	Country	Location/city/state	Sample Origin	Sample type	Ore Type	Collection Year	Ref. strain description/isolation	Accession #	RefSeq #	Genbank #	Biosamble #	Bioproject #	Sequencing technology	Assembly method	Genome coverage	Genes_Total	CDS	Pseudo_Genes	RNA_genes	rRNA	tRNAs	ncRNAs	CRISPR_Arrays	frameshifted	# contigs	Largest contig	Total length	GC (%)	N50	N75	L50	L75	# N's per 100 kbp	Completness (%)	Duplicated markers	Single-copy markerd	Missing markers	Fragmented markers	depth coverage	Ref. genome description
1	Acidithiobacillus ferrooxidans	2A	ATCC 23270 T	41,203322	-77,194525	176.5	North America	USA	Pennsylvania	Industrial	Water	Coal	1967	Temple KL, Colmer AR. 1951. The autotrophic oxidation of iron by a new bacterium, Thiobacillus ferrooxidans. J. Bacteriol. 62, 605–11. doi: 10.1128/JB.62.5.605-611.1951.	CP001219	GCF_000021485.1	GCA_000021485.1	SAMN02603974	PRJNA53	ND	ND	ND	3097	3005	108	92	2, 2, 2 (5S, 16S, 23S)	82	4	ND	40 of 108	1	2982397	2982397	58.77	2982397	2982397	1	1	0.00	97.3	0	97.3	0.4	2.3	N.D	Valdés J, Pedroso I, Quatrini R, Dodson RJ, Tettelin H, Blake R 2nd, Eisen JA, Holmes DS. Acidithiobacillus ferrooxidans metabolism: from genome sequence to industrial applications. BMC Genomics. 2008 Dec 11;9:597. doi: 10.1186/1471-2164-9-597.
2	Acidithiobacillus ferrooxidans	2A	ATCC 53993	41.1024	44.661526	1000	Asia	Armenia	Alaverdi	Industrial	Water	Copper	1972	This study	CP001132	GCF_000020825.1	GCA_000020825.1	SAMN02598372	PRJNA16689	ND	ND	ND	2944	2888	115	56	2, 2, 2 (5S, 16S, 23S)	46	4	ND	34 of 115	1	2885038	2885038	58.85	2885038	2885038	1	1	0.00	97.7	0	97.7	0	2.3	N.D	Unpublished
3	Acidithiobacillus ferrooxidans	2A	CCM 4253	50.2598	17.359631	390	Europe	Czech Republic	Zlate Hory	Industrial	Water	ND	1998	Mandl M, Vyskovsky M. 1994. Kinetics of arsenic(III) oxidation by iron(III) catalysed by pyrite in the presence of Thiobacillus ferrooxidans. Biotechnol. Lett. 16 : 1199-1204.	QKQP01000000	GCF_003233765.1	GCA_003233765.1	SAMN09389041	PRJNA475418	Illumina HiSeq; Illumina MiSeq	Velvet v. 2.3	496.64x	3275	3219	160	56	2, 2, 2 (5S, 16S, 23S)	46	4	ND	46 of 160	15	1474269	3196562	58.63	683820	292001	2	3	2.44	97.7	0	97.7	0	2.3	496.64x	This study
4	Acidithiobacillus ferrooxidans	2A	COP1	ND	ND	ND	Europe	Wales	ND	Industrial	ND	Coal	ND	Moya-Beltrán A, Beard S, Rojas-Villalobos C, Issotta F, Gallardo Y, Ulloa R, Giaveno A, Degli Esposti M, Johnson DB, Quatrini R. Genomic evolution of the class Acidithiobacillia: deep-branching Proteobacteria living in extreme acidic conditions. ISME J. 2021 Nov;15(11):3221-3238. doi: 10.1038/s41396-021-00995-x.	JABBDN000000000	ND	GCA_018854355.1	SAMN14556025	PRJNA623639	Illumina MiSeq	Velvet v. 1.2.10	10.63x	4003	3958	103	45	1, 1, 1 (5S, 16S, 23S)	38	4	ND	35 of 103	1561	17705	3007997	58.75	3248	1736	276	588	0.00	79.9	0	79.9	2.7	17.4	10.63x	Moya-Beltrán A, Beard S, Rojas-Villalobos C, Issotta F, Gallardo Y, Ulloa R, Giaveno A, Degli Esposti M, Johnson DB, Quatrini R. Genomic evolution of the class Acidithiobacillia: deep-branching Proteobacteria living in extreme acidic conditions. ISME J. 2021 Nov;15(11):3221-3238. doi: 10.1038/s41396-021-00995-x.
5	Acidithiobacillus ferrooxidans	2A	DLC-5	48.518846	126.209673	1640	Asia	China	Heilongjiang	Natural	Water	ND	2013	Chen P, Yan L, Wu Z, Xu R, Li S, Wang N, Liang N, Li H. Draft genome sequence of extremely acidophilic bacterium Acidithiobacillus ferrooxidans DLC-5 isolated from acid mine drainage in Northeast China. Genom Data. 2015 Oct 23;6:267-8. doi: 10.1016/j.gdata.2015.10.018.	JNNH01	ND	GCA_000732185.1	ND	ND	Illumina HiSeq	SOAPdenovo v. 1.05	221.1x	ND	ND	ND	ND	ND	ND	ND	ND	ND	2090	131888	4184217	57.62	4353	1648	163	557	0.00	72.6	0	72.6	6.4	21.0	221.1x	Chen P, Yan L, Wu Z, Xu R, Li S, Wang N, Liang N, Li H. Draft genome sequence of extremely acidophilic bacterium Acidithiobacillus ferrooxidans DLC-5 isolated from acid mine drainage in Northeast China. Genom Data. 2015 Oct 23;6:267-8. doi: 10.1016/j.gdata.2015.10.018.
6	Acidithiobacillus ferrooxidans	2A	DSM 16786 (Wenelen)	ND	ND	ND	South America	Chile	ND	Industrial	ND	Copper	2012	Sugio T, Miura A, Parada Valdecantos PA, Badilla Ohlbaum R. Bacteria strain Wenelen DSM 16786, use of said bacteria for leaching of ores or concentrates containing metallic sulfide mineral species and leaching processes based on the use of said bacteria or other publications mixtures that contain said bacteria. United States Patent. 2009;(US 7,601,530 B2)	JABFOH000000000	GCF_018853455.1	GCA_018853455.1	SAMN14860081	PRJNA631405	IonTorrent; 454	was-assembler v. 7.0	124.0x	3881	3789	235	92	2, 2, 2 (5S, 16S, 23S)	82	4	ND	102 of 235	49	810280	3675789	58.38	292477	115370	4	10	0.00	97.3	0	97.3	0.4	2.3	124.0x	Levicán G, Ugalde JA, Ehrenfeld N, Maass A, Parada P. Comparative genomic analysis of carbon and nitrogen assimilation mechanisms in three indigenous bioleaching bacteria: predictions and validations. BMC Genomics. 2008 Dec 3;9:581. doi: 10.1186/1471-2164-9-581.
7	Acidithiobacillus ferrooxidans	2A	GGI-221	20,593684	78,96288	248	Asia	India	Maharashtra	Industrial	Water	ND	ND	Unpublished	AEFB01000000	GCF_000179815.1	GCA_000179815.2	SAMN02469859	PRJNA51403	454	GS De Novo Assembler v. 2.3	9.9171x	ND	ND	ND	ND	ND	ND	ND	ND	ND	1602	12633	3174934	58.59	3054	1705	314	662	1.92	59.7	0	59.7	12.1	28.2	9.9171x	Unpublished
8	Acidithiobacillus ferrooxidans	2A	HEL18	51,165691	10,451526	202.2	Europe	Germany	Thuringia	Industrial	Slurry	Copper	2014	Klink C, Heim J, Daus B, Eisen S, Schlšmann M, Schopf S. (2015). Bioreactor Process Optimization for Bioleaching of Fine-Grained Residues from Copper Smelting. Advanced Materials Research, 1130, 321Ð324. doi:10.4028/www.scientific.net/amr.1130.321Ê	NZ_LQRJ01000000	GCF_001559335.1	GCA_001559335.1	SAMN04387837	PRJNA224116	Illumina MiSeq	SPAdes v. 0.9	1.0x	3210	3157	188	53	1, 1, 1 (5S, 16S, 23S)	46	4	ND	41 of 188	123	222655	3109160	58.63	59423	34080	16	33	0.03	97.7	0	97.7	0	2.3	1.0x	Unpublished
9	Acidithiobacillus ferrooxidans	2A	YQH-1	46,58931	125,103784	149.4	Asia	China	Heilongjiang	Natural	Water	ND	2013	Yan L, Zhang S, Wang W, Hu H, Wang Y, Yu G, Chen P. Draft genome sequence of Acidithiobacillus ferrooxidans YQH-1. Genom Data. 2015 Oct 19;6:269-70. doi: 10.1016/j.gdata.2015.10.009.	NZ_LJBT01000000	GCF_001418795.1	GCA_001418795.1	SAMN04015057	PRJNA224116	Illumina MiSeq	Velvet v. 1.2.10	285.0x	3227	3169	197	58	2, 3, 4 (5S, 16S, 23S)	45	4	ND	45 of 197	96	244797	3111222	58.63	99137	46965	11	23	56.09	96.8	0	96.8	0.5	2.7	285.0x	Yan L, Zhang S, Wang W, Hu H, Wang Y, Yu G, Chen P. Draft genome sequence of Acidithiobacillus ferrooxidans YQH-1. Genom Data. 2015 Oct 19;6:269-70. doi: 10.1016/j.gdata.2015.10.009.
10	Acidithiobacillus ferrooxidans	2A	RVS1	-37.180785	-70.6401	1328	South America	Argentine	Neuquén	Industrial	Concentrate	Gold	2012	Ulloa R, Moya-Beltrán A, Rojas-Villalobos C, Nuñez H, Chiacchiarini P, Donati E, Giaveno A, Quatrini R. Domestication of Local Microbial Consortia for Efficient Recovery of Gold Through Top-Down Selection in Airlift Bioreactors. Front Microbiol. 2019 Jan 30;10:60. doi: 10.3389/fmicb.2019.00060.	RRZY01000000	ND	GCA_003931975.1	SAMN10340742	PRJNA499028	Illumina MiSeq	Velvet v. 1.2.10	125.0x	2888	2832	127	56	2, 2, 2 (5S, 16S, 23S)	46	4	ND	46 of 127	49	465740	2826311	58.83	241921	139126	5	9	21.87	97.7	0	97.7	0	2.3	125.0x	Ulloa R, Moya-Beltrán A, Rojas-Villalobos C, Nuñez H, Chiacchiarini P, Donati E, Giaveno A, Quatrini R. Domestication of Local Microbial Consortia for Efficient Recovery of Gold Through Top-Down Selection in Airlift Bioreactors. Front Microbiol. 2019 Jan 30;10:60. doi: 10.3389/fmicb.2019.00060.
11	Acidithiobacillus ferrooxidans	2A	S10	16.7167	-62.183333	850	Central America	Montserrat	Soufriere Hills	Natural	Water	ND	ND	Hedrich, S., and Johnson, D. B. (2013). Acidithiobacillus ferridurans sp. nov., an acidophilic iron-, sulfur- and hydrogen-metabolizing chemolithotrophic gammaproteobacterium. Int. J. Syst. Evol. Microbiol. 63, 4018–25. doi:10.1099/ijs.0.049759-0.	JABBDO000000000	ND	GCA_018854365.1	SAMN14556203	PRJNA623644	Illumina MiSeq	Velvet v. 1.2.10	25.52x	4151	4098	100	53	3, 3 (16S, 23S)	43	4	ND	37 of 100	1827	19663	2953000	58.82	3151	1561	251	584	0.00	76.3	0	76.3	20.1	3.6	25.52x	Moya-Beltrán A, Beard S, Rojas-Villalobos C, Issotta F, Gallardo Y, Ulloa R, Giaveno A, Degli Esposti M, Johnson DB, Quatrini R. Genomic evolution of the class Acidithiobacillia: deep-branching Proteobacteria living in extreme acidic conditions. ISME J. 2021 Nov;15(11):3221-3238. doi: 10.1038/s41396-021-00995-x.
12	Acidithiobacillus ferrooxidans	2B	F221	47.3967	13.479568	923	Europe	Austria	Forstau	Industrial	Water	Uranium	b. 1982	Harrison, A. P., Jr (1982). Genomic and physiological diversity amongst strains of Thiobacillus ferrooxidans, and genomic comparison with Thiobacillus thiooxidans. Arch Microbiol 131, 68-76. doi:Ê10.1007/BF00451501	JABBDP000000000	GCF_018854265.1	GCA_018854265.1	SAMN14556210	PRJNA623647	Illumina MiSeq	Velvet v. 1.2.10	37.39x	3281	3230	137	51	1, 1, 1 (5S, 16S, 23S)	44	4	ND	52 of 137	360	79841	3009946	58.66	20211	9384	44	98	0.00	95.0	0.5	94.5	0.9	4.1	37.39x	Moya-Beltrán A, Beard S, Rojas-Villalobos C, Issotta F, Gallardo Y, Ulloa R, Giaveno A, Degli Esposti M, Johnson DB, Quatrini R. Genomic evolution of the class Acidithiobacillia: deep-branching Proteobacteria living in extreme acidic conditions. ISME J. 2021 Nov;15(11):3221-3238. doi: 10.1038/s41396-021-00995-x.
13	Acidithiobacillus ferrooxidans	2B	PQ505	-10,677669	-76,261276	4110.4	South America	Peru	Pasco	Industrial	Water	Polymetalic	2014	Moya-Beltrán A, Beard S, Rojas-Villalobos C, Issotta F, Gallardo Y, Ulloa R, Giaveno A, Degli Esposti M, Johnson DB, Quatrini R. Genomic evolution of the class Acidithiobacillia: deep-branching Proteobacteria living in extreme acidic conditions. ISME J. 2021 Nov;15(11):3221-3238. doi: 10.1038/s41396-021-00995-x.	JABBPI000000000	GCF_018854395.1	GCA_018854395.1	SAMN14556225	PRJNA623666	Illumina MiSeq	Velvet v. 1.2.10	62.07x	3811	3758	204	53	1, 1, 1 (5S, 16S, 23S)	46	4	ND	63 of 204	306	130245	3517423	58.43	29526	14983	38	81	0.00	95.4	0	95.4	0	4.6	62.07x	Moya-Beltrán A, Beard S, Rojas-Villalobos C, Issotta F, Gallardo Y, Ulloa R, Giaveno A, Degli Esposti M, Johnson DB, Quatrini R. Genomic evolution of the class Acidithiobacillia: deep-branching Proteobacteria living in extreme acidic conditions. ISME J. 2021 Nov;15(11):3221-3238. doi: 10.1038/s41396-021-00995-x.
14	Acidithiobacillus ferrooxidans	2B	PQ506	-10,677669	-76,261276	4110.4	South America	Peru	Pasco	Industrial	Water	Polymetalic	2014	Moya-Beltrán A, Beard S, Rojas-Villalobos C, Issotta F, Gallardo Y, Ulloa R, Giaveno A, Degli Esposti M, Johnson DB, Quatrini R. Genomic evolution of the class Acidithiobacillia: deep-branching Proteobacteria living in extreme acidic conditions. ISME J. 2021 Nov;15(11):3221-3238. doi: 10.1038/s41396-021-00995-x.	JABBPJ000000000	GCF_018854475.1	GCA_018854475.1	SAMN14556241	PRJNA623668	Illumina MiSeq	Velvet v. 1.2.10	66.37x	3623	3569	220	54	1, 1, 1 (5S, 16S, 23S)	47	4	ND	66 of 220	278	102382	3372205	58.25	36987	14886	31	70	0.00	95.9	0	95.9	0.9	3.2	66.37x	Moya-Beltrán A, Beard S, Rojas-Villalobos C, Issotta F, Gallardo Y, Ulloa R, Giaveno A, Degli Esposti M, Johnson DB, Quatrini R. Genomic evolution of the class Acidithiobacillia: deep-branching Proteobacteria living in extreme acidic conditions. ISME J. 2021 Nov;15(11):3221-3238. doi: 10.1038/s41396-021-00995-x.
15	Acidithiobacillus ferrooxidans	2B	BY-3	36.6508	104.225000	1755	Asia	China	Gansu	Industrial	Water	Copper	2003	Chen P, Yan L, Yue X, Li H. (2013). Optimal parameters for bioleaching of realgar using Acidithiobacillus ferrooxidans under different growth conditions and mathematical analysis, Biocatalysis and Biotransformation, 31:1, 33-41, DOI: 10.3109/10242422.2012.756476	NZ_AZNR01000000	GCF_010577825.1	GCA_010577825.1	SAMN14096537	PRJNA224116	Illumina	CLC workbench v. 6.0	211.5x	4091	4011	274	80	1, 1, 1 (5S, 16S, 23S)	73	4	3	84 of 274	194	296345	3832339	57.84	76215	38565	13	31	0.00	97.7	0	97.7	0.5	1.8	211.5x	Unpublished
