# Supplementary material for: Influence of mobile genetic elements and insertion sequences in long- and short-term adaptive processes of Acidithiobacillus ferrooxidans strains
Source: Sci Rep. 2023 Jul 5;13:10876. doi: 10.1038/s41598-023-37341-4 (PMC10322971; doi:10.1038/s41598-023-37341-4)
Supplement: Supplementary file 5 — Supplementary Information 2. [file 41598_2023_37341_MOESM5_ESM.xlsx]

## Sheet: Legend
Supplementary Data 2. Relatedness of Acidithiobacillus ferrooxidans strains inferred from nucleotide data recovered from their sequenced genomes. (A) 16S rRNA gene sequence identities. 16S rRNA genes were recovered from the GenBank annotation of each of the genomes under comparison and their pairwise identities calculated using the BLASTn alignment algorithm, bidirectionally and averaged. (B) Ave…

## Sheet: A.16SrRNA
16S rRNA gene	Acidithiobacillus ferrooxidans ATCC 23270	Acidithiobacillus ferrooxidans CCM 4253	Acidithiobacillus ferrooxidans ATCC 53993	Acidithiobacillus ferrooxidans HEL18	Acidithiobacillus ferrooxidans COP1	Acidithiobacillus ferrooxidans S10	Acidithiobacillus ferrooxidans RVS1	Acidithiobacillus ferrooxidans GGI-221	Acidithiobacillus ferrooxidans PQ505	Acidithiobacillus ferrooxidans PQ506	Acidithiobacillus ferrooxidans BY-3	Acidithiobacillus ferrooxidans F221	Acidithiobacillus ferrooxidans CF3	Acidithiobacillus ferridurans ATCC 33020	Acidithiobacillus ferriphilus DSM 100412	Acidithiobacillus ferrivorans DSM 22755	Acidithiobacillus ferrianus MG
Acidithiobacillus ferrooxidans ATCC 23270	NA	100000	100000	100000	100000	100000	100000	99728	99728	99728	99728	99456	99660	99048	98776	98163	98571
Acidithiobacillus ferrooxidans CCM 4253	100000	NA	100000	100000	100000	100000	100000	99739	99740	99740	99740	99481	99676	99091	98827	98241	98632
Acidithiobacillus ferrooxidans ATCC 53993	100000	100000	NA	100000	100000	100000	100000	99726	99726	99726	99726	99452	99657	99040	98766	98286	98629
Acidithiobacillus ferrooxidans HEL18	100000	100000	100000	NA	100000	100000	100000	99740	99741	99741	99741	99481	99676	99092	98827	98241	98632
Acidithiobacillus ferrooxidans COP1	100000	100000	100000	100000	NA	100000	100000	99740	99741	99741	99741	99481	99676	99092	98827	98241	98632
Acidithiobacillus ferrooxidans S10	100000	100000	100000	100000	100000	NA	100000	100000	99684	99684	99684	99368	99605	99368	99130	98577	98893
Acidithiobacillus ferrooxidans RVS1	100000	100000	100000	100000	100000	100000	NA	99740	99741	99741	99741	99481	99676	99092	98827	98241	98632
Acidithiobacillus ferrooxidans GGI-221	99728	99739	99726	99740	99740	100000	99740	NA	99479	99479	99479	99219	99414	98828	98561	97973	98365
Acidithiobacillus ferrooxidans PQ505	99728	99740	99726	99741	99741	99684	99741	99479	NA	100000	100000	99741	99676	99287	99088	98306	98762
Acidithiobacillus ferrooxidans PQ506	99728	99740	99726	99741	99741	99684	99741	99479	100000	NA	100000	99741	99676	99287	99088	98306	98762
Acidithiobacillus ferrooxidans BY-3	99728	99740	99726	99741	99741	99684	99741	99479	100000	100000	NA	99741	99676	99287	99088	98306	98762
Acidithiobacillus ferrooxidans F221	99456	99481	99452	99481	99481	99368	99481	99219	99741	99741	99741	NA	99416	99287	99088	98306	98632
Acidithiobacillus ferrooxidans CF3	99660	99676	99657	99676	99676	99605	99676	99414	99676	99676	99676	99416	NA	98962	98893	98371	98567
Acidithiobacillus ferridurans ATCC 33020	99048	99091	99040	99092	99092	99368	99092	98828	99287	99287	99287	99287	98962	NA	99283	98436	98958
Acidithiobacillus ferriphilus DSM 100412	98776	98827	98766	98827	98827	99130	98827	98561	99088	99088	99088	99088	98893	99283	NA	99089	99024
Acidithiobacillus ferrivorans DSM 22755	98163	98241	98286	98241	98241	98577	98241	97973	98306	98306	98306	98306	98371	98436	99089	NA	98373
Acidithiobacillus ferrianus DSM 107098	98571	98632	98629	98632	98632	98893	98632	98365	98762	98762	98762	98632	98567	98958	99024	98373	NA
Max	100000
Min	99219
Ave	99784
SD	19979

## Sheet: B.ANIb
ANIb	Acidithiobacillus ferrianus MG	Acidithiobacillus ferrivorans DSM 22755	Acidithiobacillus ferriphilus DSM 100412	Acidithiobacillus ferridurans ATCC 33020	Acidithiobacillus ferrooxidans CF3	Acidithiobacillus ferrooxidans F221	Acidithiobacillus ferrooxidans PQ505	Acidithiobacillus ferrooxidans PQ506	Acidithiobacillus ferrooxidans BY-3	Acidithiobacillus ferrooxidans DLC-5 (a)	Acidithiobacillus ferrooxidans ATCC 23270	Acidithiobacillus ferrooxidans CCM 4253	Acidithiobacillus ferrooxidans ATCC 53993	Acidithiobacillus ferrooxidans DSM 16786	Acidithiobacillus ferrooxidans HEL18	Acidithiobacillus ferrooxidans YQH-1	Acidithiobacillus ferrooxidans COP1	Acidithiobacillus ferrooxidans S10	Acidithiobacillus ferrooxidans RVS1	Acidithiobacillus ferrooxidans GGI-221	16S rRNA clade (b)	Proposed subspecies assignment
Acidithiobacillus ferrianus DSM 107098	1	0.814	0.812	0.804	0.811	0.809	0.809	0.809	0.81	0.815	0.807	0.809	0.808	0.808	0.809	0.809	0.81	0.808	0.808	0.809
Acidithiobacillus ferrivorans DSM 22755	0.818	1	0.923	0.845	0.864	0.851	0.851	0.85	0.851	0.851	0.847	0.847	0.849	0.848	0.848	0.847	0.847	0.853	0.848	0.851
Acidithiobacillus ferriphilus DSM 100412	0.814	0.928	1	0.843	0.851	0.846	0.846	0.848	0.848	0.852	0.846	0.846	0.846	0.847	0.846	0.846	0.847	0.846	0.846	0.851
Acidithiobacillus ferridurans ATCC 33020	0.804	0.842	0.841	1	0.944	0.947	0.94	0.941	0.943	0.943	0.946	0.945	0.946	0.946	0.945	0.945	0.948	0.948	0.945	0.945
`Acidithiobacillus ferruginosus´ CF3	0.814	0.863	0.854	0.945	1	0.949	0.947	0.947	0.948	0.95	0.948	0.95	0.95	0.947	0.95	0.95	0.951	0.951	0.95	0.949	2C
Acidithiobacillus ferrooxidans F221	0.812	0.847	0.846	0.949	0.948	1	0.962	0.964	0.963	0.963	0.968	0.968	0.971	0.968	0.968	0.968	0.968	0.966	0.968	0.967	2B
Acidithiobacillus ferrooxidans PQ505	0.812	0.85	0.845	0.941	0.945	0.962	1	0.996	0.99	0.977	0.975	0.971	0.975	0.97	0.971	0.971	0.972	0.973	0.974	0.973	2B	Acidithiobacillus ferrooxidans subspecies andinus
Acidithiobacillus ferrooxidans PQ506 (2B)	0.812	0.848	0.847	0.94	0.946	0.963	0.996	1	0.991	0.98	0.976	0.97	0.975	0.974	0.97	0.97	0.971	0.975	0.974	0.972	2B	Acidithiobacillus ferrooxidans subspecies andinus
Acidithiobacillus ferrooxidans BY-3 (2B)	0.812	0.847	0.846	0.94	0.943	0.958	0.987	0.989	1	0.993	0.973	0.969	0.973	0.968	0.969	0.969	0.969	0.971	0.971	0.964	2B	Acidithiobacillus ferrooxidans subspecies andinus
Acidithiobacillus ferrooxidans subspecies ferrooxidans DLC-5	0.815	0.847	0.848	0.94	0.945	0.959	0.975	0.977	0.989	1	0.987	0.982	0.987	0.983	0.983	0.983	0.983	0.986	0.985	0.979	2A	Acidithiobacillus ferrooxidans subspecies ferrooxidans
Acidithiobacillus ferrooxidans ferrooxidans ATCC 23270 T	0.809	0.845	0.846	0.95	0.949	0.97	0.977	0.978	0.979	0.993	1	0.997	0.998	0.993	0.997	0.997	0.997	0.998	0.997	0.995	2A	Acidithiobacillus ferrooxidans subspecies ferrooxidans
Acidithiobacillus ferrooxidans ferrooxidans CCM 4253	0.809	0.847	0.844	0.946	0.949	0.968	0.972	0.971	0.974	0.983	0.995	1	0.996	0.994	1	1	0.999	0.992	0.997	0.99	2A	Acidithiobacillus ferrooxidans subspecies ferrooxidans
Acidithiobacillus ferrooxidans ATCC 53993	0.81	0.846	0.846	0.95	0.948	0.972	0.973	0.974	0.978	0.992	0.997	0.997	1	0.998	0.997	0.997	0.997	0.997	0.997	0.996	2A	Acidithiobacillus ferrooxidans subspecies ferrooxidans
Acidithiobacillus ferrooxidans DSM 16786	0.81	0.845	0.844	0.946	0.944	0.965	0.968	0.972	0.972	0.98	0.988	0.993	0.994	1	0.993	0.993	0.992	0.991	0.993	0.987	2A	Acidithiobacillus ferrooxidans subspecies ferrooxidans
Acidithiobacillus ferrooxidans HEL18	0.81	0.846	0.845	0.947	0.951	0.968	0.973	0.972	0.976	0.984	0.995	1	0.997	0.997	1	1	0.999	0.995	0.998	0.993	2A	Acidithiobacillus ferrooxidans subspecies ferrooxidans
Acidithiobacillus ferrooxidans subspecies ferrooxidans YQH-1	0.809	0.846	0.845	0.947	0.95	0.969	0.973	0.972	0.976	0.984	0.995	1	0.996	0.996	1	1	0.999	0.995	0.998	0.993	2A	Acidithiobacillus ferrooxidans subspecies ferrooxidans
Acidithiobacillus ferrooxidans subspecies ferrooxidans COP1	0.814	0.849	0.848	0.947	0.949	0.968	0.972	0.971	0.976	0.984	0.994	0.999	0.995	0.995	0.999	0.999	1	0.994	0.997	0.991	2A	Acidithiobacillus ferrooxidans subspecies ferrooxidans
Acidithiobacillus ferrooxidans subspecies ferrooxidans S10	0.812	0.85	0.846	0.955	0.951	0.967	0.972	0.973	0.975	0.987	0.992	0.991	0.991	0.991	0.991	0.991	0.991	1	0.991	0.99	2A	Acidithiobacillus ferrooxidans subspecies ferrooxidans
Acidithiobacillus ferrooxidans subspecies ferrooxidans RVS1	0.81	0.848	0.846	0.949	0.951	0.97	0.976	0.976	0.978	0.99	0.997	0.999	0.998	0.998	0.999	0.999	0.999	0.996	1	0.996	2A	Acidithiobacillus ferrooxidans subspecies ferrooxidans
Acidithiobacillus ferrooxidans subspecies ferrooxidans GGI-221	0.811	0.849	0.847	0.944	0.946	0.967	0.971	0.972	0.966	0.973	0.993	0.991	0.994	0.99	0.991	0.991	0.989	0.994	0.993	1	2A	Acidithiobacillus ferrooxidans subspecies ferrooxidans
Basic ANIb statistics for A. ferrooxidans strains	ALL	2A	2B	2A_vs_2B
Max	1	1	1	0.979
Min	0.958	0.987	0.958	0.965
Ave	0.984471	0.99564	0.980833	0.9723
SD	0	0	0.0139315	0.013435
Notes:
a. Posible contamiation of strains from sublienages 2A and 2B
b. 16S rRNA clades are defined as in [5].

## Sheet: C.dDDH
dDDH	Acidithiobacillus ferrianus MG	Acidithiobacillus ferrivorans DSM 22755	Acidithiobacillus ferriphilus DSM 100412	Acidithiobacillus ferridurans ATCC 33020	Acidithiobacillus ferrooxidans CF3	Acidithiobacillus ferrooxidans F221	Acidithiobacillus ferrooxidans PQ505	Acidithiobacillus ferrooxidans PQ506	Acidithiobacillus ferrooxidans BY-3	Acidithiobacillus ferrooxidans DLC-5	Acidithiobacillus ferrooxidans ATCC 23270	Acidithiobacillus ferrooxidans ATCC 53993	Acidithiobacillus ferrooxidans RVS1	Acidithiobacillus ferrooxidans COP1	Acidithiobacillus ferrooxidans YQH-1	Acidithiobacillus ferrooxidans GGI-221	Acidithiobacillus ferrooxidans HEL18	Acidithiobacillus ferrooxidans CCM 4253	Acidithiobacillus ferrooxidans S10	Acidithiobacillus ferrooxidans DSM 16786	16S rRNA clade (b)	Proposed subspecies assignment
Acidithiobacillus ferrianus DSM 107098 T	100	25.9	25.6	24.4	25.5	25.5	25.2	25.1	25.1	29.2	24.6	24.6	24.6	27.9	24.8	27.5	24.8	24.9	27.9	24.9
Acidithiobacillus ferrivorans DSM 22755 T	25.9	100	50.9	29.4	32.6	30	30.3	30	30.1	32.6	29.5	29.7	29.7	31.3	29.8	31.8	29.8	30	31.8	29.9
Acidithiobacillus ferriphilus DSM 100412 T	25.6	50.9	100	29.2	30.4	29.5	29.9	30	29.6	32.1	29.3	29.2	29.2	31	29.2	31.4	29.1	29.2	31.1	29.3
Acidithiobacillus ferridurans ATCC 33020 T	24.4	29.4	29.2	100	59.7	60.8	57.9	57.8	58.4	60.5	60.4	60.5	60.3	61.6	59.9	60.6	59.9	59.9	63.3	60
`Acidithiobacillus ferruginosus´ CF3 T	25.5	32.6	30.4	59.7	100	61.3	60.8	61.2	60.6	63.1	62.3	62	62.3	63.3	62.3	61.8	62.4	62.2	63.5	60.9	2C
Acidithiobacillus ferrooxidans F221	25.5	30	29.5	60.8	61.3	100	69.7	70.3	69.5	71.2	74.1	75.8	73.9	74.4	73.4	73.4	73.4	73.3	74.2	72.8	2B
Acidithiobacillus ferrooxidans PQ505	25.2	30.3	29.9	57.9	60.8	69.7	100	97.3	91.8	82	80.4	79.7	79.6	78.7	77.3	78.2	77.1	77.3	79.8	76.3	2B	Acidithiobacillus ferrooxidans subspecies andinus
Acidithiobacillus ferrooxidans PQ506	25.1	30	30	57.8	61.2	70.3	97.3	100	93	83.7	80.9	80.2	79.3	76.8	75.4	78.3	75.5	75.1	80	78.2	2B	Acidithiobacillus ferrooxidans subspecies andinus
Acidithiobacillus ferrooxidans BY-3	25.1	30.1	29.6	58.4	60.6	69.5	91.8	93	100	93.3	80.7	79.9	80.1	79.7	78.5	78	78.4	77.9	80.3	76.2	2B	Acidithiobacillus ferrooxidans subspecies andinus
Acidithiobacillus ferrooxidans subspecies ferrooxidans DLC-5	29.2	32.6	32.1	60.5	63.1	71.2	82	83.7	93.3	100	93.7	92.7	92.7	90.9	89.8	89.4	89.8	89.2	92.5	88.3	2A	Acidithiobacillus ferrooxidans subspecies ferrooxidans
Acidithiobacillus ferrooxidans ferrooxidans ATCC 23270 T	24.6	29.5	29.3	60.4	62.3	74.1	80.4	80.9	80.7	93.7	100	98.5	98.4	98.1	97.9	97.9	97.8	97.6	97.5	92	2A	Acidithiobacillus ferrooxidans subspecies ferrooxidans
Acidithiobacillus ferrooxidans ATCC 53993	24.6	29.7	29.2	60.5	62	75.8	79.7	80.2	79.9	92.7	98.5	100	98.4	97.8	97.8	97	97.8	97.7	96.5	97.4	2A	Acidithiobacillus ferrooxidans subspecies ferrooxidans
Acidithiobacillus ferrooxidans subspecies ferrooxidans RVS1	24.6	29.7	29.2	60.3	62.3	73.9	79.6	79.3	80.1	92.7	98.4	98.4	100	99.2	99.4	96.7	99.5	90.7	96.3	97.3	2A	Acidithiobacillus ferrooxidans subspecies ferrooxidans
Acidithiobacillus ferrooxidans subspecies ferrooxidans COP1	27.9	31.3	31	61.6	63.3	74.4	78.7	76.8	79.7	90.9	98.1	97.8	99.2	100	99.6	95.5	99.6	99.5	96.1	97	2A	Acidithiobacillus ferrooxidans subspecies ferrooxidans
Acidithiobacillus ferrooxidans subspecies ferrooxidans YQH-1	24.8	29.8	29.2	59.9	62.3	73.4	77.3	75.4	78.5	89.8	97.9	97.8	99.4	99.6	100	95.4	100	91.2	95.7	96.9	2A	Acidithiobacillus ferrooxidans subspecies ferrooxidans
Acidithiobacillus ferrooxidans subspecies ferrooxidans GGI-221	27.5	31.8	31.4	60.6	61.8	73.4	78.2	78.3	78	89.4	97.9	97	96.7	95.5	95.4	100	95.5	95.3	96.2	94.3	2A	Acidithiobacillus ferrooxidans subspecies ferrooxidans
Acidithiobacillus ferrooxidans HEL18	24.8	29.8	29.1	59.9	62.4	73.4	77.1	75.5	78.4	89.8	97.8	97.8	99.5	99.6	100	95.5	100	89.8	95.8	96.9	2A	Acidithiobacillus ferrooxidans subspecies ferrooxidans
Acidithiobacillus ferrooxidans ferrooxidans CCM 4253	24.9	30	29.2	59.9	62.2	73.3	77.3	75.1	77.9	89.2	97.6	97.7	90.7	99.5	91.2	95.3	89.8	100	95.6	95.6	2A	Acidithiobacillus ferrooxidans subspecies ferrooxidans
Acidithiobacillus ferrooxidans subspecies ferrooxidans S10	27.9	31.8	31.1	63.3	63.5	74.2	79.8	80	80.3	92.5	97.5	96.5	96.3	96.1	95.7	96.2	95.8	95.6	100	94.9	2A	Acidithiobacillus ferrooxidans subspecies ferrooxidans
Acidithiobacillus ferrooxidans DSM 16786	24.9	29.9	29.3	60	60.9	72.8	76.3	78.2	76.2	88.3	92	97.4	97.3	97	97	94.3	96.9	95.6	94.9	100	2A	Acidithiobacillus ferrooxidans subspecies ferrooxidans
Basic DDH statistics for A. ferrooxidans strains	ALL	2A	2B	2A_vs_2B
Max	100	100	100	93.3
Min	69.5	88.3	69.5	71.2
Ave	88.2218	96.0438	86.45	77.7886
SD	9.96913	0	0	3.53553
Notes:
a. Posible contamiation of strains from sublienages 2A and 2B
b. 16S rRNA clades are defined as in [5].
