# Supplementary material for: Influence of mobile genetic elements and insertion sequences in long- and short-term adaptive processes of Acidithiobacillus ferrooxidans strains
Source: Sci Rep. 2023 Jul 5;13:10876. doi: 10.1038/s41598-023-37341-4 (PMC10322971; doi:10.1038/s41598-023-37341-4)
Supplement: Supplementary file 6 — Supplementary Information 3. [file 41598_2023_37341_MOESM6_ESM.xlsx]

## Sheet: Legend
Supplementary Table 3. Statistics of the pangenome analysis of A. ferrooxidans genomes pertaining to the 2A and 2B sublineages. Orthologs and protein families were obtained using GET_homologues80 as described in Moya-Beltrán et al., 20211. (A) Protein family clusters occurrence and distribution in the 2A and 2B sublineage strains, according to their assignment to the pangenome gene complement poo…

## Sheet: A
				# of orthologs per genome
	Protein Family Cluster	Pangenome gene complement	Gene count	2A_AFE_ATCC_23270	2A_AFE_ATCC_53993	2A_AFE_CCM_4253	2A_AFE_COP1	2A_AFE_S10	2A_AFE_GGI-221	2A_AFE_Hel18	2A_AFE_YQH-1	2A_AFV_RVS1	2A_AFE_DSM_16786	2A_AFE_DLC-5	2B_AFE_PQ505	2B_AFE_PQ506	2B_AFE_BY-3	2B_AFE_F221
	PFC_ID_46336	CORE	15	1	1	1	1	1	1	1	1	1	1	1	1	1	1	1
	PFC_ID_46333	CORE	15	1	1	1	1	1	1	1	1	1	1	1	1	1	1	1
	PFC_ID_46332	CORE	15	1	1	1	1	1	1	1	1	1	1	1	1	1	1	1
	PFC_ID_46323	CORE	15	1	1	1	1	1	1	1	1	1	1	1	1	1	1	1
	PFC_ID_46322	CORE	15	1	1	1	1	1	1	1	1	1	1	1	1	1	1	1
	PFC_ID_46319	CORE	15	1	1	1	1	1	1	1	1	1	1	1	1	1	1	1
	PFC_ID_46315	CORE	15	1	1	1	1	1	1	1	1	1	1	1	1	1	1	1
	PFC_ID_46312	CORE	15	1	1	1	1	1	1	1	1	1	1	1	1	1	1	1
	PFC_ID_46311	CORE	15	1	1	1	1	1	1	1	1	1	1	1	1	1	1	1
	PFC_ID_46309	CORE	15	1	1	1	1	1	1	1	1	1	1	1	1	1	1	1
	PFC_ID_46305	CORE	15	1	1	1	1	1	1	1	1	1	1	1	1	1	1	1
	PFC_ID_46281	CORE	15	1	1	1	1	1	1	1	1	1	1	1	1	1	1	1
	PFC_ID_46278	CORE	15	1	1	1	1	1	1	1	1	1	1	1	1	1	1	1
	PFC_ID_46276	CORE	15	1	1	1	1	1	1	1	1	1	1	1	1	1	1	1
	PFC_ID_46273	CORE	15	1	1	1	1	1	1	1	1	1	1	1	1	1	1	1
	PFC_ID_46269	CORE	15	1	1	1	1	1	1	1	1	1	1	1	1	1	1	1
	PFC_ID_46260	CORE	15	1	1	1	1	1	1	1	1	1	1	1	1	1	1	1
	PFC_ID_46259	CORE	28	2	2	2	2	2	1	2	2	2	2	1	2	2	2	2
	PFC_ID_46258	CORE	28	2	2	2	1	2	2	2	2	2	2	1	2	2	2	2
	PFC_ID_46251	CORE	15	1	1	1	1	1	1	1	1	1	1	1	1	1	1	1
	PFC_ID_46250	CORE	15	1	1	1	1	1	1	1	1	1	1	1	1	1	1	1
	PFC_ID_46247	CORE	15	1	1	1	1	1	1	1	1	1	1	1	1	1	1	1
	PFC_ID_46246	CORE	15	1	1	1	1	1	1	1	1	1	1	1	1	1	1	1
	PFC_ID_46242	CORE	15	1	1	1	1	1	1	1	1	1	1	1	1	1	1	1
	PFC_ID_46241	CORE	15	1	1	1	1	1	1	1	1	1	1	1	1	1	1	1
	PFC_ID_46238	CORE	15	1	1	1	1	1	1	1	1	1	1	1	1	1	1	1
	PFC_ID_46235	CORE	15	1	1	1	1	1	1	1	1	1	1	1	1	1	1	1
	PFC_ID_46233	CORE	15	1	1	1	1	1	1	1	1	1	1	1	1	1	1	1
	PFC_ID_46231	CORE	15	1	1	1	1	1	1	1	1	1	1	1	1	1	1	1
	PFC_ID_46224	CORE	15	1	1	1	1	1	1	1	1	1	1	1	1	1	1	1
	PFC_ID_46215	CORE	15	1	1	1	1	1	1	1	1	1	1	1	1	1	1	1
	PFC_ID_46208	CORE	15	1	1	1	1	1	1	1	1	1	1	1	1	1	1	1
	PFC_ID_46203	CORE	15	1	1	1	1	1	1	1	1	1	1	1	1	1	1	1
	PFC_ID_46192	CORE	15	1	1	1	1	1	1	1	1	1	1	1	1	1	1	1
	PFC_ID_46187	CORE	15	1	1	1	1	1	1	1	1	1	1	1	1	1	1	1
	PFC_ID_46186	CORE	15	1	1	1	1	1	1	1	1	1	1	1	1	1	1	1
	PFC_ID_46180	CORE	15	1	1	1	1	1	1	1	1	1	1	1	1	1	1	1
	PFC_ID_46179	CORE	15	1	1	1	1	1	1	1	1	1	1	1	1	1	1	1
	PFC_ID_46178	CORE	15	1	1	1	1	1	1	1	1	1	1	1	1	1	1	1
	PFC_ID_46176	CORE	15	1	1	1	1	1	1	1	1	1	1	1	1	1	1	1
	PFC_ID_46175	CORE	15	1	1	1	1	1	1	1	1	1	1	1	1	1	1	1
	PFC_ID_46171	CORE	15	1	1	1	1	1	1	1	1	1	1	1	1	1	1	1
	PFC_ID_46170	CORE	15	1	1	1	1	1	1	1	1	1	1	1	1	1	1	1
	PFC_ID_46169	CORE	15	1	1	1	1	1	1	1	1	1	1	1	1	1	1	1
	PFC_ID_46160	CORE	15	1	1	1	1	1	1	1	1	1	1	1	1	1	1	1
	PFC_ID_46158	CORE	15	1	1	1	1	1	1	1	1	1	1	1	1	1	1	1
	PFC_ID_46150	CORE	15	1	1	1	1	1	1	1	1	1	1	1	1	1	1	1
	PFC_ID_46147	CORE	15	1	1	1	1	1	1	1	1	1	1	1	1	1	1	1
	PFC_ID_46143	CORE	15	1	1	1	1	1	1	1	1	1	1	1	1	1	1	1
	PFC_ID_46139	CORE	15	1	1	1	1	1	1	1	1	1	1	1	1	1	1	1
	PFC_ID_46138	CORE	15	1	1	1	1	1	1	1	1	1	1	1	1	1	1	1
	PFC_ID_46136	CORE	15	1	1	1	1	1	1	1	1	1	1	1	1	1	1	1
	PFC_ID_46133	CORE	15	1	1	1	1	1	1	1	1	1	1	1	1	1	1	1
	PFC_ID_46131	CORE	15	1	1	1	1	1	1	1	1	1	1	1	1	1	1	1
	PFC_ID_46130	CORE	15	1	1	1	1	1	1	1	1	1	1	1	1	1	1	1
	PFC_ID_46128	CORE	15	1	1	1	1	1	1	1	1	1	1	1	1	1	1	1
	PFC_ID_46125	CORE	15	1	1	1	1	1	1	1	1	1	1	1	1	1	1	1
	PFC_ID_46120	CORE	15	1	1	1	1	1	1	1	1	1	1	1	1	1	1	1
	PFC_ID_46118	CORE	15	1	1	1	1	1	1	1	1	1	1	1	1	1	1	1
	PFC_ID_46114	CORE	15	1	1	1	1	1	1	1	1	1	1	1	1	1	1	1
	PFC_ID_46113	CORE	15	1	1	1	1	1	1	1	1	1	1	1	1	1	1	1
	PFC_ID_46105	CORE	15	1	1	1	1	1	1	1	1	1	1	1	1	1	1	1
	PFC_ID_46104	CORE	15	1	1	1	1	1	1	1	1	1	1	1	1	1	1	1
	PFC_ID_46101	CORE	15	1	1	1	1	1	1	1	1	1	1	1	1	1	1	1
	PFC_ID_46100	CORE	22	2	2	2	1	2	1	1	1	2	1	1	1	2	1	2
	PFC_ID_46096	CORE	15	1	1	1	1	1	1	1	1	1	1	1	1	1	1	1
	PFC_ID_46094	CORE	15	1	1	1	1	1	1	1	1	1	1	1	1	1	1	1
	PFC_ID_46091	CORE	15	1	1	1	1	1	1	1	1	1	1	1	1	1	1	1
	PFC_ID_46089	CORE	15	1	1	1	1	1	1	1	1	1	1	1	1	1	1	1
	PFC_ID_46087	CORE	15	1	1	1	1	1	1	1	1	1	1	1	1	1	1	1
	PFC_ID_46085	CORE	15	1	1	1	1	1	1	1	1	1	1	1	1	1	1	1
	PFC_ID_46079	CORE	15	1	1	1	1	1	1	1	1	1	1	1	1	1	1	1
	PFC_ID_46078	CORE	15	1	1	1	1	1	1	1	1	1	1	1	1	1	1	1
	PFC_ID_46076	CORE	15	1	1	1	1	1	1	1	1	1	1	1	1	1	1	1
	PFC_ID_46066	CORE	15	1	1	1	1	1	1	1	1	1	1	1	1	1	1	1
	PFC_ID_46064	CORE	15	1	1	1	1	1	1	1	1	1	1	1	1	1	1	1
	PFC_ID_46062	CORE	16	1	1	1	1	1	1	1	1	1	1	2	1	1	1	1
	PFC_ID_46060	CORE	15	1	1	1	1	1	1	1	1	1	1	1	1	1	1	1
	PFC_ID_46059	CORE	15	1	1	1	1	1	1	1	1	1	1	1	1	1	1	1
	PFC_ID_46058	CORE	15	1	1	1	1	1	1	1	1	1	1	1	1	1	1	1
	PFC_ID_46057	CORE	15	1	1	1	1	1	1	1	1	1	1	1	1	1	1	1
	PFC_ID_46053	CORE	15	1	1	1	1	1	1	1	1	1	1	1	1	1	1	1
	PFC_ID_46052	CORE	15	1	1	1	1	1	1	1	1	1	1	1	1	1	1	1
	PFC_ID_46049	CORE	15	1	1	1	1	1	1	1	1	1	1	1	1	1	1	1
	PFC_ID_46042	CORE	15	1	1	1	1	1	1	1	1	1	1	1	1	1	1	1
	PFC_ID_46040	CORE	15	1	1	1	1	1	1	1	1	1	1	1	1	1	1	1
	PFC_ID_46034	CORE	15	1	1	1	1	1	1	1	1	1	1	1	1	1	1	1
	PFC_ID_46032	CORE	15	1	1	1	1	1	1	1	1	1	1	1	1	1	1	1
	PFC_ID_46025	CORE	15	1	1	1	1	1	1	1	1	1	1	1	1	1	1	1
	PFC_ID_46020	CORE	15	1	1	1	1	1	1	1	1	1	1	1	1	1	1	1
	PFC_ID_46019	CORE	15	1	1	1	1	1	1	1	1	1	1	1	1	1	1	1
	PFC_ID_46018	CORE	15	1	1	1	1	1	1	1	1	1	1	1	1	1	1	1
	PFC_ID_46008	CORE	15	1	1	1	1	1	1	1	1	1	1	1	1	1	1	1
	PFC_ID_46007	CORE	15	1	1	1	1	1	1	1	1	1	1	1	1	1	1	1
	PFC_ID_46004	CORE	15	1	1	1	1	1	1	1	1	1	1	1	1	1	1	1
	PFC_ID_46003	CORE	15	1	1	1	1	1	1	1	1	1	1	1	1	1	1	1
	PFC_ID_45994	CORE	15	1	1	1	1	1	1	1	1	1	1	1	1	1	1	1
	PFC_ID_45993	CORE	15	1	1	1	1	1	1	1	1	1	1	1	1	1	1	1
	PFC_ID_45983	CORE	15	1	1	1	1	1	1	1	1	1	1	1	1	1	1	1
	PFC_ID_45982	CORE	15	1	1	1	1	1	1	1	1	1	1	1	1	1	1	1
	PFC_ID_45970	CORE	15	1	1	1	1	1	1	1	1	1	1	1	1	1	1	1
	PFC_ID_45968	CORE	15	1	1	1	1	1	1	1	1	1	1	1	1	1	1	1
	PFC_ID_45967	CORE	15	1	1	1	1	1	1	1	1	1	1	1	1	1	1	1
	PFC_ID_45964	CORE	15	1	1	1	1	1	1	1	1	1	1	1	1	1	1	1
	PFC_ID_45959	CORE	15	1	1	1	1	1	1	1	1	1	1	1	1	1	1	1
	PFC_ID_45958	CORE	15	1	1	1	1	1	1	1	1	1	1	1	1	1	1	1
	PFC_ID_45957	CORE	15	1	1	1	1	1	1	1	1	1	1	1	1	1	1	1
	PFC_ID_45956	CORE	15	1	1	1	1	1	1	1	1	1	1	1	1	1	1	1
	PFC_ID_45951	CORE	15	1	1	1	1	1	1	1	1	1	1	1	1	1	1	1
	PFC_ID_45950	CORE	15	1	1	1	1	1	1	1	1	1	1	1	1	1	1	1
	PFC_ID_45947	CORE	15	1	1	1	1	1	1	1	1	1	1	1	1	1	1	1
	PFC_ID_45939	CORE	15	1	1	1	1	1	1	1	1	1	1	1	1	1	1	1
	PFC_ID_45936	CORE	15	1	1	1	1	1	1	1	1	1	1	1	1	1	1	1
	PFC_ID_45933	CORE	15	1	1	1	1	1	1	1	1	1	1	1	1	1	1	1
	PFC_ID_45932	CORE	15	1	1	1	1	1	1	1	1	1	1	1	1	1	1	1
	PFC_ID_45907	CORE	15	1	1	1	1	1	1	1	1	1	1	1	1	1	1	1
	PFC_ID_45904	CORE	15	1	1	1	1	1	1	1	1	1	1	1	1	1	1	1
	PFC_ID_45902	CORE	15	1	1	1	1	1	1	1	1	1	1	1	1	1	1	1
	PFC_ID_45900	CORE	15	1	1	1	1	1	1	1	1	1	1	1	1	1	1	1
	PFC_ID_45899	CORE	15	1	1	1	1	1	1	1	1	1	1	1	1	1	1	1
	PFC_ID_45896	CORE	15	1	1	1	1	1	1	1	1	1	1	1	1	1	1	1
	PFC_ID_45895	CORE	15	1	1	1	1	1	1	1	1	1	1	1	1	1	1	1
	PFC_ID_45892	CORE	15	1	1	1	1	1	1	1	1	1	1	1	1	1	1	1
	PFC_ID_45890	CORE	15	1	1	1	1	1	1	1	1	1	1	1	1	1	1	1
	PFC_ID_45889	CORE	15	1	1	1	1	1	1	1	1	1	1	1	1	1	1	1
	PFC_ID_45888	CORE	15	1	1	1	1	1	1	1	1	1	1	1	1	1	1	1
	PFC_ID_45887	CORE	15	1	1	1	1	1	1	1	1	1	1	1	1	1	1	1
	PFC_ID_45881	CORE	15	1	1	1	1	1	1	1	1	1	1	1	1	1	1	1
	PFC_ID_45876	CORE	15	1	1	1	1	1	1	1	1	1	1	1	1	1	1	1
	PFC_ID_45875	CORE	15	1	1	1	1	1	1	1	1	1	1	1	1	1	1	1
	PFC_ID_45873	CORE	15	1	1	1	1	1	1	1	1	1	1	1	1	1	1	1
	PFC_ID_45862	CORE	15	1	1	1	1	1	1	1	1	1	1	1	1	1	1	1
	PFC_ID_45860	CORE	15	1	1	1	1	1	1	1	1	1	1	1	1	1	1	1
	PFC_ID_45858	CORE	15	1	1	1	1	1	1	1	1	1	1	1	1	1	1	1
	PFC_ID_45855	CORE	15	1	1	1	1	1	1	1	1	1	1	1	1	1	1	1
	PFC_ID_45830	CORE	15	1	1	1	1	1	1	1	1	1	1	1	1	1	1	1
	PFC_ID_45828	CORE	15	1	1	1	1	1	1	1	1	1	1	1	1	1	1	1
	PFC_ID_45815	CORE	15	1	1	1	1	1	1	1	1	1	1	1	1	1	1	1
	PFC_ID_45810	CORE	15	1	1	1	1	1	1	1	1	1	1	1	1	1	1	1
	PFC_ID_45809	CORE	15	1	1	1	1	1	1	1	1	1	1	1	1	1	1	1
	PFC_ID_45807	CORE	15	1	1	1	1	1	1	1	1	1	1	1	1	1	1	1
	PFC_ID_45804	CORE	15	1	1	1	1	1	1	1	1	1	1	1	1	1	1	1
	PFC_ID_45799	CORE	15	1	1	1	1	1	1	1	1	1	1	1	1	1	1	1
	PFC_ID_45797	CORE	15	1	1	1	1	1	1	1	1	1	1	1	1	1	1	1
	PFC_ID_45750	CORE	15	1	1	1	1	1	1	1	1	1	1	1	1	1	1	1
	PFC_ID_45746	CORE	15	1	1	1	1	1	1	1	1	1	1	1	1	1	1	1
	PFC_ID_45745	CORE	15	1	1	1	1	1	1	1	1	1	1	1	1	1	1	1
	PFC_ID_45731	CORE	21	1	1	1	1	1	1	1	1	1	1	2	1	1	4	3
	PFC_ID_45724	CORE	15	1	1	1	1	1	1	1	1	1	1	1	1	1	1	1
	PFC_ID_45711	CORE	15	1	1	1	1	1	1	1	1	1	1	1	1	1	1	1
	PFC_ID_45706	CORE	15	1	1	1	1	1	1	1	1	1	1	1	1	1	1	1
	PFC_ID_45703	CORE	16	1	1	1	1	1	1	1	1	1	2	1	1	1	1	1
	PFC_ID_45701	CORE	15	1	1	1	1	1	1	1	1	1	1	1	1	1	1	1
	PFC_ID_45699	CORE	15	1	1	1	1	1	1	1	1	1	1	1	1	1	1	1
	PFC_ID_45696	CORE	15	1	1	1	1	1	1	1	1	1	1	1	1	1	1	1
	PFC_ID_45694	CORE	15	1	1	1	1	1	1	1	1	1	1	1	1	1	1	1
	PFC_ID_45691	CORE	15	1	1	1	1	1	1	1	1	1	1	1	1	1	1	1
	PFC_ID_45687	CORE	15	1	1	1	1	1	1	1	1	1	1	1	1	1	1	1
	PFC_ID_45676	CORE	15	1	1	1	1	1	1	1	1	1	1	1	1	1	1	1
	PFC_ID_45675	CORE	15	1	1	1	1	1	1	1	1	1	1	1	1	1	1	1
	PFC_ID_45665	CORE	15	1	1	1	1	1	1	1	1	1	1	1	1	1	1	1
	PFC_ID_45663	CORE	15	1	1	1	1	1	1	1	1	1	1	1	1	1	1	1
	PFC_ID_45658	CORE	15	1	1	1	1	1	1	1	1	1	1	1	1	1	1	1
	PFC_ID_45656	CORE	15	1	1	1	1	1	1	1	1	1	1	1	1	1	1	1
	PFC_ID_45650	CORE	15	1	1	1	1	1	1	1	1	1	1	1	1	1	1	1
	PFC_ID_45648	CORE	15	1	1	1	1	1	1	1	1	1	1	1	1	1	1	1
	PFC_ID_45646	CORE	15	1	1	1	1	1	1	1	1	1	1	1	1	1	1	1
	PFC_ID_45645	CORE	15	1	1	1	1	1	1	1	1	1	1	1	1	1	1	1
	PFC_ID_45643	CORE	15	1	1	1	1	1	1	1	1	1	1	1	1	1	1	1
	PFC_ID_45638	CORE	15	1	1	1	1	1	1	1	1	1	1	1	1	1	1	1
	PFC_ID_45636	CORE	15	1	1	1	1	1	1	1	1	1	1	1	1	1	1	1
	PFC_ID_45632	CORE	15	1	1	1	1	1	1	1	1	1	1	1	1	1	1	1
	PFC_ID_45624	CORE	15	1	1	1	1	1	1	1	1	1	1	1	1	1	1	1
	PFC_ID_45620	CORE	15	1	1	1	1	1	1	1	1	1	1	1	1	1	1	1
	PFC_ID_45612	CORE	15	1	1	1	1	1	1	1	1	1	1	1	1	1	1	1
	PFC_ID_45611	CORE	15	1	1	1	1	1	1	1	1	1	1	1	1	1	1	1
	PFC_ID_45609	CORE	15	1	1	1	1	1	1	1	1	1	1	1	1	1	1	1
	PFC_ID_45608	CORE	15	1	1	1	1	1	1	1	1	1	1	1	1	1	1	1
	PFC_ID_45607	CORE	15	1	1	1	1	1	1	1	1	1	1	1	1	1	1	1
	PFC_ID_45599	CORE	15	1	1	1	1	1	1	1	1	1	1	1	1	1	1	1
	PFC_ID_45596	CORE	15	1	1	1	1	1	1	1	1	1	1	1	1	1	1	1
	PFC_ID_45581	CORE	15	1	1	1	1	1	1	1	1	1	1	1	1	1	1	1
	PFC_ID_45566	CORE	15	1	1	1	1	1	1	1	1	1	1	1	1	1	1	1
	PFC_ID_45565	CORE	15	1	1	1	1	1	1	1	1	1	1	1	1	1	1	1
	PFC_ID_45541	CORE	15	1	1	1	1	1	1	1	1	1	1	1	1	1	1	1
	PFC_ID_45539	CORE	15	1	1	1	1	1	1	1	1	1	1	1	1	1	1	1
	PFC_ID_45537	CORE	15	1	1	1	1	1	1	1	1	1	1	1	1	1	1	1
	PFC_ID_45534	CORE	15	1	1	1	1	1	1	1	1	1	1	1	1	1	1	1
	PFC_ID_45533	CORE	15	1	1	1	1	1	1	1	1	1	1	1	1	1	1	1
	PFC_ID_45501	CORE	21	1	1	1	1	2	1	1	1	1	2	1	2	2	3	1
	PFC_ID_45500	CORE	17	1	1	1	1	2	1	1	1	1	1	1	1	1	2	1
	PFC_ID_45467	CORE	15	1	1	1	1	1	1	1	1	1	1	1	1	1	1	1
	PFC_ID_45464	CORE	15	1	1	1	1	1	1	1	1	1	1	1	1	1	1	1
	PFC_ID_45463	CORE	15	1	1	1	1	1	1	1	1	1	1	1	1	1	1	1
	PFC_ID_45457	CORE	15	1	1	1	1	1	1	1	1	1	1	1	1	1	1	1
	PFC_ID_45455	CORE	15	1	1	1	1	1	1	1	1	1	1	1	1	1	1	1
	PFC_ID_45454	CORE	15	1	1	1	1	1	1	1	1	1	1	1	1	1	1	1
	PFC_ID_45453	CORE	15	1	1	1	1	1	1	1	1	1	1	1	1	1	1	1
	PFC_ID_45450	CORE	16	1	1	1	1	1	1	1	1	1	1	1	1	1	2	1
	PFC_ID_45426	CORE	15	1	1	1	1	1	1	1	1	1	1	1	1	1	1	1
	PFC_ID_45422	CORE	15	1	1	1	1	1	1	1	1	1	1	1	1	1	1	1
	PFC_ID_45421	CORE	15	1	1	1	1	1	1	1	1	1	1	1	1	1	1	1
	PFC_ID_45416	CORE	15	1	1	1	1	1	1	1	1	1	1	1	1	1	1	1
	PFC_ID_45415	CORE	15	1	1	1	1	1	1	1	1	1	1	1	1	1	1	1
	PFC_ID_45411	CORE	15	1	1	1	1	1	1	1	1	1	1	1	1	1	1	1
	PFC_ID_45408	CORE	15	1	1	1	1	1	1	1	1	1	1	1	1	1	1	1
	PFC_ID_45405	CORE	16	1	1	1	1	1	1	1	1	1	1	2	1	1	1	1
	PFC_ID_45402	CORE	15	1	1	1	1	1	1	1	1	1	1	1	1	1	1	1
	PFC_ID_45395	CORE	15	1	1	1	1	1	1	1	1	1	1	1	1	1	1	1
	PFC_ID_45393	CORE	15	1	1	1	1	1	1	1	1	1	1	1	1	1	1	1
	PFC_ID_45369	CORE	15	1	1	1	1	1	1	1	1	1	1	1	1	1	1	1
	PFC_ID_45368	CORE	15	1	1	1	1	1	1	1	1	1	1	1	1	1	1	1
	PFC_ID_45365	CORE	15	1	1	1	1	1	1	1	1	1	1	1	1	1	1	1
	PFC_ID_45364	CORE	15	1	1	1	1	1	1	1	1	1	1	1	1	1	1	1
	PFC_ID_45363	CORE	16	1	1	1	1	1	1	1	1	1	1	1	1	1	2	1
	PFC_ID_45362	CORE	19	1	1	1	1	1	1	1	1	1	2	3	1	1	2	1
	PFC_ID_45360	CORE	16	1	1	1	1	1	1	1	1	1	2	1	1	1	1	1
	PFC_ID_45359	CORE	17	1	1	1	1	1	1	1	1	1	2	1	1	1	2	1
	PFC_ID_45356	CORE	15	1	1	1	1	1	1	1	1	1	1	1	1	1	1	1
	PFC_ID_45354	CORE	15	1	1	1	1	1	1	1	1	1	1	1	1	1	1	1
	PFC_ID_45353	CORE	15	1	1	1	1	1	1	1	1	1	1	1	1	1	1	1
	PFC_ID_45351	CORE	15	1	1	1	1	1	1	1	1	1	1	1	1	1	1	1
	PFC_ID_45348	CORE	15	1	1	1	1	1	1	1	1	1	1	1	1	1	1	1
	PFC_ID_45284	CORE	17	1	1	1	1	1	1	1	1	1	2	1	1	1	1	2
	PFC_ID_45282	CORE	16	1	1	1	1	1	1	1	1	1	2	1	1	1	1	1
	PFC_ID_45281	CORE	17	1	1	1	1	1	1	1	1	1	2	1	1	1	1	2
	PFC_ID_45252	CORE	24	1	2	3	1	2	1	1	2	2	2	1	1	2	1	2
	PFC_ID_45246	CORE	32	1	2	3	1	2	2	3	3	2	3	2	3	2	1	2
	PFC_ID_45238	CORE	16	1	1	1	1	1	1	1	1	1	1	2	1	1	1	1
	PFC_ID_45233	CORE	26	2	2	2	1	2	1	2	1	2	3	2	1	1	2	2
	PFC_ID_45227	CORE	16	1	1	1	1	1	1	1	1	1	1	2	1	1	1	1
	PFC_ID_45225	CORE	15	1	1	1	1	1	1	1	1	1	1	1	1	1	1	1
	PFC_ID_45220	CORE	16	1	1	1	1	1	1	1	1	1	1	2	1	1	1	1
	PFC_ID_45219	CORE	16	1	1	1	1	1	1	1	1	1	1	2	1	1	1	1
	PFC_ID_45213	CORE	15	1	1	1	1	1	1	1	1	1	1	1	1	1	1	1
	PFC_ID_45210	CORE	15	1	1	1	1	1	1	1	1	1	1	1	1	1	1	1
	PFC_ID_45203	CORE	16	1	1	1	1	1	1	1	1	1	1	2	1	1	1	1
	PFC_ID_45193	CORE	15	1	1	1	1	1	1	1	1	1	1	1	1	1	1	1
	PFC_ID_45173	CORE	15	1	1	1	1	1	1	1	1	1	1	1	1	1	1	1
	PFC_ID_45171	CORE	28	1	2	2	1	1	1	3	3	2	4	2	2	2	1	1
	PFC_ID_45162	CORE	26	1	2	2	1	2	2	2	2	1	3	1	2	1	1	3
	PFC_ID_45140	CORE	18	1	1	1	1	2	1	1	1	1	1	1	2	2	1	1
	PFC_ID_45119	CORE	15	1	1	1	1	1	1	1	1	1	1	1	1	1	1	1
	PFC_ID_45103	CORE	15	1	1	1	1	1	1	1	1	1	1	1	1	1	1	1
	PFC_ID_45096	CORE	15	1	1	1	1	1	1	1	1	1	1	1	1	1	1	1
	PFC_ID_45091	CORE	15	1	1	1	1	1	1	1	1	1	1	1	1	1	1	1
	PFC_ID_45090	CORE	15	1	1	1	1	1	1	1	1	1	1	1	1	1	1	1
	PFC_ID_45088	CORE	15	1	1	1	1	1	1	1	1	1	1	1	1	1	1	1
	PFC_ID_45087	CORE	15	1	1	1	1	1	1	1	1	1	1	1	1	1	1	1
	PFC_ID_45086	CORE	15	1	1	1	1	1	1	1	1	1	1	1	1	1	1	1
	PFC_ID_45085	CORE	15	1	1	1	1	1	1	1	1	1	1	1	1	1	1	1
	PFC_ID_45081	CORE	15	1	1	1	1	1	1	1	1	1	1	1	1	1	1	1
	PFC_ID_45077	CORE	15	1	1	1	1	1	1	1	1	1	1	1	1	1	1	1
	PFC_ID_45072	CORE	15	1	1	1	1	1	1	1	1	1	1	1	1	1	1	1
	PFC_ID_45071	CORE	15	1	1	1	1	1	1	1	1	1	1	1	1	1	1	1
	PFC_ID_45068	CORE	15	1	1	1	1	1	1	1	1	1	1	1	1	1	1	1
	PFC_ID_45066	CORE	15	1	1	1	1	1	1	1	1	1	1	1	1	1	1	1
	PFC_ID_45065	CORE	15	1	1	1	1	1	1	1	1	1	1	1	1	1	1	1
	PFC_ID_45063	CORE	28	2	1	2	1	1	2	2	2	2	2	1	3	3	2	2
	PFC_ID_45057	CORE	15	1	1	1	1	1	1	1	1	1	1	1	1	1	1	1
	PFC_ID_45052	CORE	15	1	1	1	1	1	1	1	1	1	1	1	1	1	1	1
	PFC_ID_45047	CORE	15	1	1	1	1	1	1	1	1	1	1	1	1	1	1	1
	PFC_ID_45044	CORE	15	1	1	1	1	1	1	1	1	1	1	1	1	1	1	1
	PFC_ID_45042	CORE	15	1	1	1	1	1	1	1	1	1	1	1	1	1	1	1
	PFC_ID_45041	CORE	15	1	1	1	1	1	1	1	1	1	1	1	1	1	1	1
	PFC_ID_45035	CORE	15	1	1	1	1	1	1	1	1	1	1	1	1	1	1	1
	PFC_ID_45030	CORE	15	1	1	1	1	1	1	1	1	1	1	1	1	1	1	1
	PFC_ID_45028	CORE	15	1	1	1	1	1	1	1	1	1	1	1	1	1	1	1
	PFC_ID_45027	CORE	15	1	1	1	1	1	1	1	1	1	1	1	1	1	1	1
	PFC_ID_45022	CORE	15	1	1	1	1	1	1	1	1	1	1	1	1	1	1	1
	PFC_ID_45014	CORE	15	1	1	1	1	1	1	1	1	1	1	1	1	1	1	1
	PFC_ID_45012	CORE	15	1	1	1	1	1	1	1	1	1	1	1	1	1	1	1
	PFC_ID_45010	CORE	15	1	1	1	1	1	1	1	1	1	1	1	1	1	1	1
	PFC_ID_45006	CORE	15	1	1	1	1	1	1	1	1	1	1	1	1	1	1	1
	PFC_ID_44994	CORE	16	1	1	1	1	1	1	1	1	1	1	2	1	1	1	1
	PFC_ID_44989	CORE	15	1	1	1	1	1	1	1	1	1	1	1	1	1	1	1
	PFC_ID_44987	CORE	26	3	1	2	1	2	1	2	2	2	3	2	1	1	1	2
	PFC_ID_44985	CORE	15	1	1	1	1	1	1	1	1	1	1	1	1	1	1	1
	PFC_ID_44980	CORE	15	1	1	1	1	1	1	1	1	1	1	1	1	1	1	1
	PFC_ID_44977	CORE	15	1	1	1	1	1	1	1	1	1	1	1	1	1	1	1
	PFC_ID_44968	CORE	15	1	1	1	1	1	1	1	1	1	1	1	1	1	1	1
	PFC_ID_44965	CORE	15	1	1	1	1	1	1	1	1	1	1	1	1	1	1	1
	PFC_ID_44962	CORE	15	1	1	1	1	1	1	1	1	1	1	1	1	1	1	1
	PFC_ID_44942	CORE	15	1	1	1	1	1	1	1	1	1	1	1	1	1	1	1
	PFC_ID_44941	CORE	15	1	1	1	1	1	1	1	1	1	1	1	1	1	1	1
	PFC_ID_44936	CORE	19	1	1	1	1	1	1	1	1	1	1	2	2	2	2	1
	PFC_ID_44931	CORE	15	1	1	1	1	1	1	1	1	1	1	1	1	1	1	1
	PFC_ID_44924	CORE	15	1	1	1	1	1	1	1	1	1	1	1	1	1	1	1
	PFC_ID_44919	CORE	15	1	1	1	1	1	1	1	1	1	1	1	1	1	1	1
	PFC_ID_44914	CORE	15	1	1	1	1	1	1	1	1	1	1	1	1	1	1	1
	PFC_ID_44909	CORE	15	1	1	1	1	1	1	1	1	1	1	1	1	1	1	1
	PFC_ID_44907	CORE	15	1	1	1	1	1	1	1	1	1	1	1	1	1	1	1
	PFC_ID_44896	CORE	15	1	1	1	1	1	1	1	1	1	1	1	1	1	1	1
	PFC_ID_44877	CORE	15	1	1	1	1	1	1	1	1	1	1	1	1	1	1	1
	PFC_ID_44875	CORE	15	1	1	1	1	1	1	1	1	1	1	1	1	1	1	1
	PFC_ID_44874	CORE	15	1	1	1	1	1	1	1	1	1	1	1	1	1	1	1
	PFC_ID_44870	CORE	15	1	1	1	1	1	1	1	1	1	1	1	1	1	1	1
	PFC_ID_44868	CORE	15	1	1	1	1	1	1	1	1	1	1	1	1	1	1	1
	PFC_ID_44862	CORE	15	1	1	1	1	1	1	1	1	1	1	1	1	1	1	1
	PFC_ID_44860	CORE	17	2	1	1	1	2	1	1	1	1	1	1	1	1	1	1
	PFC_ID_44859	CORE	15	1	1	1	1	1	1	1	1	1	1	1	1	1	1	1
	PFC_ID_44858	CORE	15	1	1	1	1	1	1	1	1	1	1	1	1	1	1	1
	PFC_ID_44856	CORE	15	1	1	1	1	1	1	1	1	1	1	1	1	1	1	1
	PFC_ID_44854	CORE	15	1	1	1	1	1	1	1	1	1	1	1	1	1	1	1
	PFC_ID_44824	CORE	15	1	1	1	1	1	1	1	1	1	1	1	1	1	1	1
	PFC_ID_44817	CORE	15	1	1	1	1	1	1	1	1	1	1	1	1	1	1	1
	PFC_ID_44816	CORE	15	1	1	1	1	1	1	1	1	1	1	1	1	1	1	1
	PFC_ID_44815	CORE	15	1	1	1	1	1	1	1	1	1	1	1	1	1	1	1
	PFC_ID_44814	CORE	15	1	1	1	1	1	1	1	1	1	1	1	1	1	1	1
	PFC_ID_44798	CORE	15	1	1	1	1	1	1	1	1	1	1	1	1	1	1	1
	PFC_ID_44797	CORE	15	1	1	1	1	1	1	1	1	1	1	1	1	1	1	1
	PFC_ID_44785	CORE	15	1	1	1	1	1	1	1	1	1	1	1	1	1	1	1
	PFC_ID_44784	CORE	15	1	1	1	1	1	1	1	1	1	1	1	1	1	1	1
	PFC_ID_44782	CORE	15	1	1	1	1	1	1	1	1	1	1	1	1	1	1	1
	PFC_ID_44781	CORE	15	1	1	1	1	1	1	1	1	1	1	1	1	1	1	1
	PFC_ID_44767	CORE	15	1	1	1	1	1	1	1	1	1	1	1	1	1	1	1
	PFC_ID_44765	CORE	16	1	1	1	1	1	1	1	1	1	1	2	1	1	1	1
	PFC_ID_44750	CORE	15	1	1	1	1	1	1	1	1	1	1	1	1	1	1	1
	PFC_ID_44746	CORE	15	1	1	1	1	1	1	1	1	1	1	1	1	1	1	1
	PFC_ID_44738	CORE	15	1	1	1	1	1	1	1	1	1	1	1	1	1	1	1
	PFC_ID_44731	CORE	15	1	1	1	1	1	1	1	1	1	1	1	1	1	1	1
	PFC_ID_44726	CORE	15	1	1	1	1	1	1	1	1	1	1	1	1	1	1	1
	PFC_ID_44717	CORE	15	1	1	1	1	1	1	1	1	1	1	1	1	1	1	1
	PFC_ID_44712	CORE	31	2	3	2	1	2	1	2	2	1	3	1	2	2	4	3
	PFC_ID_44710	CORE	15	1	1	1	1	1	1	1	1	1	1	1	1	1	1	1
	PFC_ID_44704	CORE	15	1	1	1	1	1	1	1	1	1	1	1	1	1	1	1
	PFC_ID_44690	CORE	15	1	1	1	1	1	1	1	1	1	1	1	1	1	1	1
	PFC_ID_44687	CORE	15	1	1	1	1	1	1	1	1	1	1	1	1	1	1	1
	PFC_ID_44685	CORE	15	1	1	1	1	1	1	1	1	1	1	1	1	1	1	1
	PFC_ID_44683	CORE	15	1	1	1	1	1	1	1	1	1	1	1	1	1	1	1
	PFC_ID_44681	CORE	15	1	1	1	1	1	1	1	1	1	1	1	1	1	1	1
	PFC_ID_44675	CORE	15	1	1	1	1	1	1	1	1	1	1	1	1	1	1	1
	PFC_ID_44662	CORE	15	1	1	1	1	1	1	1	1	1	1	1	1	1	1	1
	PFC_ID_44661	CORE	15	1	1	1	1	1	1	1	1	1	1	1	1	1	1	1
	PFC_ID_44656	CORE	15	1	1	1	1	1	1	1	1	1	1	1	1	1	1	1
	PFC_ID_44654	CORE	15	1	1	1	1	1	1	1	1	1	1	1	1	1	1	1
	PFC_ID_44647	CORE	15	1	1	1	1	1	1	1	1	1	1	1	1	1	1	1
	PFC_ID_44642	CORE	15	1	1	1	1	1	1	1	1	1	1	1	1	1	1	1
	PFC_ID_44641	CORE	15	1	1	1	1	1	1	1	1	1	1	1	1	1	1	1
	PFC_ID_44638	CORE	15	1	1	1	1	1	1	1	1	1	1	1	1	1	1	1
	PFC_ID_44630	CORE	15	1	1	1	1	1	1	1	1	1	1	1	1	1	1	1
	PFC_ID_44628	CORE	15	1	1	1	1	1	1	1	1	1	1	1	1	1	1	1
	PFC_ID_44627	CORE	15	1	1	1	1	1	1	1	1	1	1	1	1	1	1	1
	PFC_ID_44611	CORE	15	1	1	1	1	1	1	1	1	1	1	1	1	1	1	1
	PFC_ID_44608	CORE	15	1	1	1	1	1	1	1	1	1	1	1	1	1	1	1
	PFC_ID_44606	CORE	15	1	1	1	1	1	1	1	1	1	1	1	1	1	1	1
	PFC_ID_44604	CORE	15	1	1	1	1	1	1	1	1	1	1	1	1	1	1	1
	PFC_ID_44599	CORE	15	1	1	1	1	1	1	1	1	1	1	1	1	1	1	1
	PFC_ID_44598	CORE	15	1	1	1	1	1	1	1	1	1	1	1	1	1	1	1
	PFC_ID_44575	CORE	15	1	1	1	1	1	1	1	1	1	1	1	1	1	1	1
	PFC_ID_44571	CORE	15	1	1	1	1	1	1	1	1	1	1	1	1	1	1	1
	PFC_ID_44565	CORE	15	1	1	1	1	1	1	1	1	1	1	1	1	1	1	1
	PFC_ID_44558	CORE	15	1	1	1	1	1	1	1	1	1	1	1	1	1	1	1
	PFC_ID_44555	CORE	15	1	1	1	1	1	1	1	1	1	1	1	1	1	1	1
	PFC_ID_44551	CORE	15	1	1	1	1	1	1	1	1	1	1	1	1	1	1	1
	PFC_ID_44549	CORE	15	1	1	1	1	1	1	1	1	1	1	1	1	1	1	1
	PFC_ID_44547	CORE	15	1	1	1	1	1	1	1	1	1	1	1	1	1	1	1
	PFC_ID_44528	CORE	23	3	3	2	1	1	1	1	1	3	2	1	1	1	1	1
	PFC_ID_44524	CORE	15	1	1	1	1	1	1	1	1	1	1	1	1	1	1	1
	PFC_ID_44522	CORE	15	1	1	1	1	1	1	1	1	1	1	1	1	1	1	1
	PFC_ID_44520	CORE	15	1	1	1	1	1	1	1	1	1	1	1	1	1	1	1
	PFC_ID_44510	CORE	28	2	2	3	3	2	1	3	3	2	2	1	1	1	1	1
	PFC_ID_44505	CORE	15	1	1	1	1	1	1	1	1	1	1	1	1	1	1	1
	PFC_ID_44504	CORE	15	1	1	1	1	1	1	1	1	1	1	1	1	1	1	1
	PFC_ID_44503	CORE	15	1	1	1	1	1	1	1	1	1	1	1	1	1	1	1
	PFC_ID_44502	CORE	15	1	1	1	1	1	1	1	1	1	1	1	1	1	1	1
	PFC_ID_44496	CORE	15	1	1	1	1	1	1	1	1	1	1	1	1	1	1	1
	PFC_ID_44489	CORE	15	1	1	1	1	1	1	1	1	1	1	1	1	1	1	1
	PFC_ID_44482	CORE	15	1	1	1	1	1	1	1	1	1	1	1	1	1	1	1
	PFC_ID_44481	CORE	15	1	1	1	1	1	1	1	1	1	1	1	1	1	1	1
	PFC_ID_44472	CORE	15	1	1	1	1	1	1	1	1	1	1	1	1	1	1	1
	PFC_ID_44466	CORE	15	1	1	1	1	1	1	1	1	1	1	1	1	1	1	1
	PFC_ID_44464	CORE	15	1	1	1	1	1	1	1	1	1	1	1	1	1	1	1
	PFC_ID_44435	CORE	16	1	1	1	1	1	1	1	1	1	2	1	1	1	1	1
	PFC_ID_44427	CORE	15	1	1	1	1	1	1	1	1	1	1	1	1	1	1	1
	PFC_ID_44416	CORE	15	1	1	1	1	1	1	1	1	1	1	1	1	1	1	1
	PFC_ID_44414	CORE	15	1	1	1	1	1	1	1	1	1	1	1	1	1	1	1
	PFC_ID_44411	CORE	15	1	1	1	1	1	1	1	1	1	1	1	1	1	1	1
	PFC_ID_44409	CORE	15	1	1	1	1	1	1	1	1	1	1	1	1	1	1	1
	PFC_ID_44407	CORE	19	2	2	1	1	2	1	1	1	1	2	1	1	1	1	1
	PFC_ID_44384	CORE	18	1	2	1	1	1	1	1	1	2	2	1	1	1	1	1
	PFC_ID_44373	CORE	15	1	1	1	1	1	1	1	1	1	1	1	1	1	1	1
	PFC_ID_44371	CORE	15	1	1	1	1	1	1	1	1	1	1	1	1	1	1	1
	PFC_ID_44369	CORE	15	1	1	1	1	1	1	1	1	1	1	1	1	1	1	1
	PFC_ID_44350	CORE	16	1	1	1	1	1	1	1	1	1	1	2	1	1	1	1
	PFC_ID_44346	CORE	15	1	1	1	1	1	1	1	1	1	1	1	1	1	1	1
	PFC_ID_44337	CORE	15	1	1	1	1	1	1	1	1	1	1	1	1	1	1	1
	PFC_ID_44335	CORE	15	1	1	1	1	1	1	1	1	1	1	1	1	1	1	1
	PFC_ID_44332	CORE	15	1	1	1	1	1	1	1	1	1	1	1	1	1	1	1
	PFC_ID_44331	CORE	15	1	1	1	1	1	1	1	1	1	1	1	1	1	1	1
	PFC_ID_44329	CORE	15	1	1	1	1	1	1	1	1	1	1	1	1	1	1	1
	PFC_ID_44328	CORE	15	1	1	1	1	1	1	1	1	1	1	1	1	1	1	1
	PFC_ID_44327	CORE	15	1	1	1	1	1	1	1	1	1	1	1	1	1	1	1
	PFC_ID_44326	CORE	15	1	1	1	1	1	1	1	1	1	1	1	1	1	1	1
	PFC_ID_44324	CORE	15	1	1	1	1	1	1	1	1	1	1	1	1	1	1	1
	PFC_ID_44322	CORE	15	1	1	1	1	1	1	1	1	1	1	1	1	1	1	1
	PFC_ID_44311	CORE	17	1	1	1	1	1	2	1	1	1	1	1	1	1	2	1
	PFC_ID_44303	CORE	15	1	1	1	1	1	1	1	1	1	1	1	1	1	1	1
	PFC_ID_44302	CORE	15	1	1	1	1	1	1	1	1	1	1	1	1	1	1	1
	PFC_ID_44288	CORE	15	1	1	1	1	1	1	1	1	1	1	1	1	1	1	1
	PFC_ID_44276	CORE	15	1	1	1	1	1	1	1	1	1	1	1	1	1	1	1
	PFC_ID_44273	CORE	18	1	1	1	1	1	1	1	1	1	2	1	1	1	2	2
	PFC_ID_44270	CORE	19	1	1	1	1	1	1	1	1	1	2	2	1	2	1	2
	PFC_ID_44268	CORE	15	1	1	1	1	1	1	1	1	1	1	1	1	1	1	1
	PFC_ID_44264	CORE	15	1	1	1	1	1	1	1	1	1	1	1	1	1	1	1
	PFC_ID_44255	CORE	15	1	1	1	1	1	1	1	1	1	1	1	1	1	1	1
	PFC_ID_44250	CORE	15	1	1	1	1	1	1	1	1	1	1	1	1	1	1	1
	PFC_ID_44245	CORE	15	1	1	1	1	1	1	1	1	1	1	1	1	1	1	1
	PFC_ID_44241	CORE	15	1	1	1	1	1	1	1	1	1	1	1	1	1	1	1
	PFC_ID_44238	CORE	15	1	1	1	1	1	1	1	1	1	1	1	1	1	1	1
	PFC_ID_44237	CORE	15	1	1	1	1	1	1	1	1	1	1	1	1	1	1	1
	PFC_ID_44231	CORE	15	1	1	1	1	1	1	1	1	1	1	1	1	1	1	1
	PFC_ID_44215	CORE	15	1	1	1	1	1	1	1	1	1	1	1	1	1	1	1
	PFC_ID_44213	CORE	15	1	1	1	1	1	1	1	1	1	1	1	1	1	1	1
	PFC_ID_44211	CORE	15	1	1	1	1	1	1	1	1	1	1	1	1	1	1	1
	PFC_ID_44207	CORE	15	1	1	1	1	1	1	1	1	1	1	1	1	1	1	1
	PFC_ID_44201	CORE	15	1	1	1	1	1	1	1	1	1	1	1	1	1	1	1
	PFC_ID_44199	CORE	15	1	1	1	1	1	1	1	1	1	1	1	1	1	1	1
	PFC_ID_44198	CORE	19	1	1	2	1	1	1	2	2	2	1	1	1	1	1	1
	PFC_ID_44195	CORE	15	1	1	1	1	1	1	1	1	1	1	1	1	1	1	1
	PFC_ID_44190	CORE	15	1	1	1	1	1	1	1	1	1	1	1	1	1	1	1
	PFC_ID_44187	CORE	15	1	1	1	1	1	1	1	1	1	1	1	1	1	1	1
	PFC_ID_44186	CORE	15	1	1	1	1	1	1	1	1	1	1	1	1	1	1	1
	PFC_ID_44185	CORE	15	1	1	1	1	1	1	1	1	1	1	1	1	1	1	1
	PFC_ID_44175	CORE	15	1	1	1	1	1	1	1	1	1	1	1	1	1	1	1
	PFC_ID_44160	CORE	15	1	1	1	1	1	1	1	1	1	1	1	1	1	1	1
	PFC_ID_44155	CORE	15	1	1	1	1	1	1	1	1	1	1	1	1	1	1	1
	PFC_ID_44143	CORE	15	1	1	1	1	1	1	1	1	1	1	1	1	1	1	1
	PFC_ID_44133	CORE	15	1	1	1	1	1	1	1	1	1	1	1	1	1	1	1
	PFC_ID_44131	CORE	15	1	1	1	1	1	1	1	1	1	1	1	1	1	1	1
	PFC_ID_44127	CORE	17	1	1	1	1	1	1	1	1	1	2	1	1	1	1	2
	PFC_ID_44126	CORE	26	3	4	2	1	1	1	1	2	2	2	1	2	1	1	2
	PFC_ID_44124	CORE	36	2	2	2	1	2	2	2	2	2	5	2	3	3	3	3
	PFC_ID_44116	CORE	15	1	1	1	1	1	1	1	1	1	1	1	1	1	1	1
	PFC_ID_44115	CORE	15	1	1	1	1	1	1	1	1	1	1	1	1	1	1	1
	PFC_ID_44112	CORE	15	1	1	1	1	1	1	1	1	1	1	1	1	1	1	1
	PFC_ID_44109	CORE	15	1	1	1	1	1	1	1	1	1	1	1	1	1	1	1
	PFC_ID_44107	CORE	15	1	1	1	1	1	1	1	1	1	1	1	1	1	1	1
	PFC_ID_44105	CORE	15	1	1	1	1	1	1	1	1	1	1	1	1	1	1	1
	PFC_ID_44101	CORE	15	1	1	1	1	1	1	1	1	1	1	1	1	1	1	1
	PFC_ID_44095	CORE	15	1	1	1	1	1	1	1	1	1	1	1	1	1	1	1
	PFC_ID_44093	CORE	15	1	1	1	1	1	1	1	1	1	1	1	1	1	1	1
	PFC_ID_44092	CORE	15	1	1	1	1	1	1	1	1	1	1	1	1	1	1	1
	PFC_ID_44089	CORE	15	1	1	1	1	1	1	1	1	1	1	1	1	1	1	1
	PFC_ID_44087	CORE	15	1	1	1	1	1	1	1	1	1	1	1	1	1	1	1
	PFC_ID_44068	CORE	15	1	1	1	1	1	1	1	1	1	1	1	1	1	1	1
	PFC_ID_44066	CORE	15	1	1	1	1	1	1	1	1	1	1	1	1	1	1	1
	PFC_ID_44065	CORE	15	1	1	1	1	1	1	1	1	1	1	1	1	1	1	1
	PFC_ID_44064	CORE	15	1	1	1	1	1	1	1	1	1	1	1	1	1	1	1
	PFC_ID_44061	CORE	15	1	1	1	1	1	1	1	1	1	1	1	1	1	1	1
	PFC_ID_44058	CORE	20	1	1	1	1	1	1	1	1	1	2	1	2	2	2	2
	PFC_ID_44057	CORE	15	1	1	1	1	1	1	1	1	1	1	1	1	1	1	1
	PFC_ID_44053	CORE	15	1	1	1	1	1	1	1	1	1	1	1	1	1	1	1
	PFC_ID_44051	CORE	15	1	1	1	1	1	1	1	1	1	1	1	1	1	1	1
	PFC_ID_44050	CORE	15	1	1	1	1	1	1	1	1	1	1	1	1	1	1	1
	PFC_ID_44048	CORE	15	1	1	1	1	1	1	1	1	1	1	1	1	1	1	1
	PFC_ID_44043	CORE	15	1	1	1	1	1	1	1	1	1	1	1	1	1	1	1
	PFC_ID_44042	CORE	15	1	1	1	1	1	1	1	1	1	1	1	1	1	1	1
	PFC_ID_44034	CORE	15	1	1	1	1	1	1	1	1	1	1	1	1	1	1	1
	PFC_ID_44030	CORE	15	1	1	1	1	1	1	1	1	1	1	1	1	1	1	1
	PFC_ID_44029	CORE	15	1	1	1	1	1	1	1	1	1	1	1	1	1	1	1
	PFC_ID_44028	CORE	15	1	1	1	1	1	1	1	1	1	1	1	1	1	1	1
	PFC_ID_44024	CORE	15	1	1	1	1	1	1	1	1	1	1	1	1	1	1	1
	PFC_ID_44023	CORE	15	1	1	1	1	1	1	1	1	1	1	1	1	1	1	1
	PFC_ID_44004	CORE	15	1	1	1	1	1	1	1	1	1	1	1	1	1	1	1
	PFC_ID_43993	CORE	25	1	2	2	1	2	1	2	2	2	2	1	1	1	3	2
	PFC_ID_43979	CORE	15	1	1	1	1	1	1	1	1	1	1	1	1	1	1	1
	PFC_ID_43976	CORE	15	1	1	1	1	1	1	1	1	1	1	1	1	1	1	1
	PFC_ID_43970	CORE	15	1	1	1	1	1	1	1	1	1	1	1	1	1	1	1
	PFC_ID_43968	CORE	15	1	1	1	1	1	1	1	1	1	1	1	1	1	1	1
	PFC_ID_43967	CORE	15	1	1	1	1	1	1	1	1	1	1	1	1	1	1	1
	PFC_ID_43965	CORE	15	1	1	1	1	1	1	1	1	1	1	1	1	1	1	1
	PFC_ID_43963	CORE	15	1	1	1	1	1	1	1	1	1	1	1	1	1	1	1
	PFC_ID_43957	CORE	15	1	1	1	1	1	1	1	1	1	1	1	1	1	1	1
	PFC_ID_43956	CORE	15	1	1	1	1	1	1	1	1	1	1	1	1	1	1	1
	PFC_ID_43955	CORE	15	1	1	1	1	1	1	1	1	1	1	1	1	1	1	1
	PFC_ID_43954	CORE	15	1	1	1	1	1	1	1	1	1	1	1	1	1	1	1
	PFC_ID_43953	CORE	15	1	1	1	1	1	1	1	1	1	1	1	1	1	1	1
	PFC_ID_43952	CORE	15	1	1	1	1	1	1	1	1	1	1	1	1	1	1	1
	PFC_ID_43948	CORE	15	1	1	1	1	1	1	1	1	1	1	1	1	1	1	1
	PFC_ID_43946	CORE	15	1	1	1	1	1	1	1	1	1	1	1	1	1	1	1
	PFC_ID_43929	CORE	15	1	1	1	1	1	1	1	1	1	1	1	1	1	1	1
	PFC_ID_43922	CORE	15	1	1	1	1	1	1	1	1	1	1	1	1	1	1	1
	PFC_ID_43921	CORE	16	1	1	1	1	1	1	1	1	1	1	2	1	1	1	1
	PFC_ID_43920	CORE	15	1	1	1	1	1	1	1	1	1	1	1	1	1	1	1
	PFC_ID_43918	CORE	15	1	1	1	1	1	1	1	1	1	1	1	1	1	1	1
	PFC_ID_43915	CORE	15	1	1	1	1	1	1	1	1	1	1	1	1	1	1	1
	PFC_ID_43913	CORE	15	1	1	1	1	1	1	1	1	1	1	1	1	1	1	1
	PFC_ID_43912	CORE	25	2	2	2	2	1	1	2	2	2	2	1	2	1	1	2
	PFC_ID_43911	CORE	15	1	1	1	1	1	1	1	1	1	1	1	1	1	1	1
	PFC_ID_43908	CORE	26	2	2	2	2	2	2	2	2	2	2	1	1	1	1	2
	PFC_ID_43904	CORE	15	1	1	1	1	1	1	1	1	1	1	1	1	1	1	1
	PFC_ID_43902	CORE	15	1	1	1	1	1	1	1	1	1	1	1	1	1	1	1
	PFC_ID_43899	CORE	26	2	2	2	2	1	1	2	2	2	2	3	1	1	2	1
	PFC_ID_43897	CORE	15	1	1	1	1	1	1	1	1	1	1	1	1	1	1	1
	PFC_ID_43895	CORE	15	1	1	1	1	1	1	1	1	1	1	1	1	1	1	1
	PFC_ID_43893	CORE	15	1	1	1	1	1	1	1	1	1	1	1	1	1	1	1
	PFC_ID_43887	CORE	15	1	1	1	1	1	1	1	1	1	1	1	1	1	1	1
	PFC_ID_43885	CORE	15	1	1	1	1	1	1	1	1	1	1	1	1	1	1	1
	PFC_ID_43883	CORE	15	1	1	1	1	1	1	1	1	1	1	1	1	1	1	1
	PFC_ID_43874	CORE	26	2	2	2	1	1	1	2	2	2	2	2	2	2	2	1
	PFC_ID_43870	CORE	15	1	1	1	1	1	1	1	1	1	1	1	1	1	1	1
	PFC_ID_43869	CORE	15	1	1	1	1	1	1	1	1	1	1	1	1	1	1	1
	PFC_ID_43867	CORE	15	1	1	1	1	1	1	1	1	1	1	1	1	1	1	1
	PFC_ID_43866	CORE	15	1	1	1	1	1	1	1	1	1	1	1	1	1	1	1
	PFC_ID_43863	CORE	15	1	1	1	1	1	1	1	1	1	1	1	1	1	1	1
	PFC_ID_43862	CORE	15	1	1	1	1	1	1	1	1	1	1	1	1	1	1	1
	PFC_ID_43860	CORE	15	1	1	1	1	1	1	1	1	1	1	1	1	1	1	1
	PFC_ID_43856	CORE	15	1	1	1	1	1	1	1	1	1	1	1	1	1	1	1
	PFC_ID_43855	CORE	15	1	1	1	1	1	1	1	1	1	1	1	1	1	1	1
	PFC_ID_43826	CORE	16	1	1	1	1	1	1	1	1	1	1	2	1	1	1	1
	PFC_ID_43818	CORE	16	1	1	1	1	1	1	1	1	1	1	2	1	1	1	1
	PFC_ID_43813	CORE	19	2	2	2	1	1	1	1	1	2	1	1	1	1	1	1
	PFC_ID_43805	CORE	15	1	1	1	1	1	1	1	1	1	1	1	1	1	1	1
	PFC_ID_43801	CORE	15	1	1	1	1	1	1	1	1	1	1	1	1	1	1	1
	PFC_ID_43800	CORE	15	1	1	1	1	1	1	1	1	1	1	1	1	1	1	1
	PFC_ID_43795	CORE	15	1	1	1	1	1	1	1	1	1	1	1	1	1	1	1
	PFC_ID_43791	CORE	19	2	2	2	1	1	1	1	1	2	1	1	1	1	1	1
	PFC_ID_43787	CORE	15	1	1	1	1	1	1	1	1	1	1	1	1	1	1	1
	PFC_ID_43785	CORE	15	1	1	1	1	1	1	1	1	1	1	1	1	1	1	1
	PFC_ID_43781	CORE	15	1	1	1	1	1	1	1	1	1	1	1	1	1	1	1
	PFC_ID_43772	CORE	15	1	1	1	1	1	1	1	1	1	1	1	1	1	1	1
	PFC_ID_43770	CORE	15	1	1	1	1	1	1	1	1	1	1	1	1	1	1	1
	PFC_ID_43763	CORE	15	1	1	1	1	1	1	1	1	1	1	1	1	1	1	1
	PFC_ID_43762	CORE	15	1	1	1	1	1	1	1	1	1	1	1	1	1	1	1
	PFC_ID_43757	CORE	15	1	1	1	1	1	1	1	1	1	1	1	1	1	1	1
	PFC_ID_43751	CORE	15	1	1	1	1	1	1	1	1	1	1	1	1	1	1	1
	PFC_ID_43750	CORE	15	1	1	1	1	1	1	1	1	1	1	1	1	1	1	1
	PFC_ID_43743	CORE	15	1	1	1	1	1	1	1	1	1	1	1	1	1	1	1
	PFC_ID_43742	CORE	15	1	1	1	1	1	1	1	1	1	1	1	1	1	1	1
	PFC_ID_43741	CORE	31	2	2	2	2	2	2	2	2	2	2	3	2	2	2	2
	PFC_ID_43739	CORE	15	1	1	1	1	1	1	1	1	1	1	1	1	1	1	1
	PFC_ID_43738	CORE	15	1	1	1	1	1	1	1	1	1	1	1	1	1	1	1
	PFC_ID_43736	CORE	15	1	1	1	1	1	1	1	1	1	1	1	1	1	1	1
	PFC_ID_43730	CORE	15	1	1	1	1	1	1	1	1	1	1	1	1	1	1	1
	PFC_ID_43720	CORE	15	1	1	1	1	1	1	1	1	1	1	1	1	1	1	1
	PFC_ID_43719	CORE	15	1	1	1	1	1	1	1	1	1	1	1	1	1	1	1
	PFC_ID_43718	CORE	15	1	1	1	1	1	1	1	1	1	1	1	1	1	1	1
	PFC_ID_43716	CORE	15	1	1	1	1	1	1	1	1	1	1	1	1	1	1	1
	PFC_ID_43684	CORE	15	1	1	1	1	1	1	1	1	1	1	1	1	1	1	1
	PFC_ID_43676	CORE	15	1	1	1	1	1	1	1	1	1	1	1	1	1	1	1
	PFC_ID_43670	CORE	15	1	1	1	1	1	1	1	1	1	1	1	1	1	1	1
	PFC_ID_43668	CORE	15	1	1	1	1	1	1	1	1	1	1	1	1	1	1	1
	PFC_ID_43665	CORE	15	1	1	1	1	1	1	1	1	1	1	1	1	1	1	1
	PFC_ID_43662	CORE	15	1	1	1	1	1	1	1	1	1	1	1	1	1	1	1
	PFC_ID_43658	CORE	16	1	1	1	1	1	2	1	1	1	1	1	1	1	1	1
	PFC_ID_43656	CORE	15	1	1	1	1	1	1	1	1	1	1	1	1	1	1	1
	PFC_ID_43649	CORE	15	1	1	1	1	1	1	1	1	1	1	1	1	1	1	1
	PFC_ID_43648	CORE	15	1	1	1	1	1	1	1	1	1	1	1	1	1	1	1
	PFC_ID_43645	CORE	15	1	1	1	1	1	1	1	1	1	1	1	1	1	1	1
	PFC_ID_43644	CORE	15	1	1	1	1	1	1	1	1	1	1	1	1	1	1	1
	PFC_ID_43633	CORE	15	1	1	1	1	1	1	1	1	1	1	1	1	1	1	1
	PFC_ID_46335	CORE	14	1	1	1	1	1	0	1	1	1	1	1	1	1	1	1
	PFC_ID_46334	CORE	17	2	1	1	1	1	1	1	1	1	1	0	2	1	2	1
	PFC_ID_46330	CORE	14	1	1	1	1	1	1	1	1	1	1	0	1	1	1	1
	PFC_ID_46325	CORE	14	1	1	1	1	1	1	1	1	1	1	0	1	1	1	1
	PFC_ID_46324	CORE	14	1	1	1	1	1	1	1	1	1	1	0	1	1	1	1
	PFC_ID_46321	CORE	14	1	1	1	1	1	1	1	1	1	1	0	1	1	1	1
	PFC_ID_46310	CORE	14	1	1	1	0	1	1	1	1	1	1	1	1	1	1	1
	PFC_ID_46308	CORE	14	1	1	1	0	1	1	1	1	1	1	1	1	1	1	1
	PFC_ID_46301	CORE	15	1	1	1	1	0	1	1	1	1	1	1	1	1	2	1
	PFC_ID_46298	CORE	15	1	1	1	1	1	1	1	1	1	1	1	1	0	2	1
	PFC_ID_46280	CORE	14	1	1	1	1	1	0	1	1	1	1	1	1	1	1	1
	PFC_ID_46277	CORE	14	1	1	1	1	1	0	1	1	1	1	1	1	1	1	1
	PFC_ID_46275	CORE	14	1	1	1	1	0	1	1	1	1	1	1	1	1	1	1
	PFC_ID_46274	CORE	14	1	1	1	0	1	1	1	1	1	1	1	1	1	1	1
	PFC_ID_46271	CORE	14	1	1	1	1	0	1	1	1	1	1	1	1	1	1	1
	PFC_ID_46270	CORE	14	1	1	1	1	1	1	1	1	1	1	0	1	1	1	1
	PFC_ID_46268	CORE	14	1	1	1	0	1	1	1	1	1	1	1	1	1	1	1
	PFC_ID_46266	CORE	14	0	1	1	1	1	1	1	1	1	1	1	1	1	1	1
	PFC_ID_46265	CORE	14	1	1	1	1	1	1	1	1	1	1	0	1	1	1	1
	PFC_ID_46262	CORE	14	1	1	1	1	1	1	1	1	1	1	0	1	1	1	1
	PFC_ID_46261	CORE	14	1	1	1	1	0	1	1	1	1	1	1	1	1	1	1
	PFC_ID_46257	CORE	14	1	1	1	1	1	1	1	1	1	1	0	1	1	1	1
	PFC_ID_46236	CORE	14	1	1	1	0	1	1	1	1	1	1	1	1	1	1	1
	PFC_ID_46232	CORE	14	1	1	1	1	1	1	1	1	1	1	0	1	1	1	1
	PFC_ID_46230	CORE	14	1	1	1	1	0	1	1	1	1	1	1	1	1	1	1
	PFC_ID_46225	CORE	14	1	1	1	0	1	1	1	1	1	1	1	1	1	1	1
	PFC_ID_46219	CORE	14	1	1	1	1	1	1	1	1	1	1	1	1	1	0	1
	PFC_ID_46216	CORE	14	1	1	1	1	1	1	1	1	1	1	0	1	1	1	1
	PFC_ID_46214	CORE	14	1	1	1	1	0	1	1	1	1	1	1	1	1	1	1
	PFC_ID_46213	CORE	14	1	1	1	1	0	1	1	1	1	1	1	1	1	1	1
	PFC_ID_46209	CORE	14	1	1	1	1	0	1	1	1	1	1	1	1	1	1	1
	PFC_ID_46207	CORE	14	1	1	1	1	1	1	1	1	1	1	0	1	1	1	1
	PFC_ID_46200	CORE	14	1	1	1	1	1	1	1	1	1	1	0	1	1	1	1
	PFC_ID_46198	CORE	14	1	1	1	1	1	1	1	1	1	1	0	1	1	1	1
	PFC_ID_46197	CORE	14	1	1	1	1	1	1	1	1	1	1	0	1	1	1	1
	PFC_ID_46196	CORE	14	1	1	1	1	1	1	1	1	1	1	0	1	1	1	1
	PFC_ID_46193	CORE	14	1	1	1	1	1	1	1	1	1	1	0	1	1	1	1
	PFC_ID_46191	CORE	14	1	1	1	1	1	1	1	1	1	1	1	1	1	1	0
	PFC_ID_46190	CORE	14	1	1	1	1	1	0	1	1	1	1	1	1	1	1	1
	PFC_ID_46188	CORE	14	1	1	1	1	1	1	1	1	1	1	1	0	1	1	1
	PFC_ID_46185	CORE	14	1	1	1	1	1	1	1	1	1	1	0	1	1	1	1
	PFC_ID_46184	CORE	14	1	1	1	1	1	1	1	1	1	1	0	1	1	1	1
	PFC_ID_46182	CORE	14	1	1	1	1	1	1	1	1	1	1	1	1	1	0	1
	PFC_ID_46174	CORE	14	1	1	1	1	1	0	1	1	1	1	1	1	1	1	1
	PFC_ID_46172	CORE	14	1	1	1	1	1	1	1	1	1	1	0	1	1	1	1
	PFC_ID_46165	CORE	14	1	1	1	1	1	1	1	1	1	1	0	1	1	1	1
	PFC_ID_46162	CORE	14	1	1	1	0	1	1	1	1	1	1	1	1	1	1	1
	PFC_ID_46157	CORE	14	1	1	1	1	1	0	1	1	1	1	1	1	1	1	1
	PFC_ID_46155	CORE	14	1	1	1	0	1	1	1	1	1	1	1	1	1	1	1
	PFC_ID_46154	CORE	14	1	1	1	0	1	1	1	1	1	1	1	1	1	1	1
	PFC_ID_46153	CORE	14	1	1	1	1	1	0	1	1	1	1	1	1	1	1	1
	PFC_ID_46151	CORE	14	1	1	1	1	1	0	1	1	1	1	1	1	1	1	1
	PFC_ID_46146	CORE	14	1	1	1	1	1	0	1	1	1	1	1	1	1	1	1
	PFC_ID_46142	CORE	14	1	1	1	1	1	0	1	1	1	1	1	1	1	1	1
	PFC_ID_46141	CORE	14	1	1	1	1	1	0	1	1	1	1	1	1	1	1	1
	PFC_ID_46137	CORE	14	1	1	1	1	1	1	1	1	1	1	0	1	1	1	1
	PFC_ID_46135	CORE	14	1	1	1	1	0	1	1	1	1	1	1	1	1	1	1
	PFC_ID_46132	CORE	14	1	1	1	1	1	0	1	1	1	1	1	1	1	1	1
	PFC_ID_46129	CORE	14	1	1	1	1	1	0	1	1	1	1	1	1	1	1	1
	PFC_ID_46126	CORE	14	1	1	1	1	1	0	1	1	1	1	1	1	1	1	1
	PFC_ID_46123	CORE	14	1	1	1	1	1	1	1	1	1	1	0	1	1	1	1
	PFC_ID_46122	CORE	14	1	1	1	1	0	1	1	1	1	1	1	1	1	1	1
	PFC_ID_46119	CORE	14	1	1	1	1	1	1	1	1	1	1	0	1	1	1	1
	PFC_ID_46117	CORE	14	1	1	1	1	1	1	1	1	1	1	0	1	1	1	1
	PFC_ID_46116	CORE	14	1	1	1	1	1	0	1	1	1	1	1	1	1	1	1
	PFC_ID_46115	CORE	14	1	1	1	1	0	1	1	1	1	1	1	1	1	1	1
	PFC_ID_46110	CORE	14	1	1	1	1	1	0	1	1	1	1	1	1	1	1	1
	PFC_ID_46109	CORE	14	1	1	1	1	1	0	1	1	1	1	1	1	1	1	1
	PFC_ID_46106	CORE	14	1	1	1	1	1	1	1	1	1	1	0	1	1	1	1
	PFC_ID_46103	CORE	14	1	1	1	1	1	0	1	1	1	1	1	1	1	1	1
	PFC_ID_46102	CORE	14	1	1	1	1	1	0	1	1	1	1	1	1	1	1	1
	PFC_ID_46097	CORE	14	1	1	1	1	1	1	1	1	1	1	0	1	1	1	1
	PFC_ID_46095	CORE	14	1	1	1	1	1	0	1	1	1	1	1	1	1	1	1
	PFC_ID_46093	CORE	14	1	1	1	0	1	1	1	1	1	1	1	1	1	1	1
	PFC_ID_46090	CORE	14	1	1	1	1	1	1	1	1	1	1	0	1	1	1	1
	PFC_ID_46088	CORE	14	1	1	1	1	1	0	1	1	1	1	1	1	1	1	1
	PFC_ID_46086	CORE	14	1	1	1	1	1	0	1	1	1	1	1	1	1	1	1
	PFC_ID_46084	CORE	14	1	1	1	1	1	1	1	1	1	1	0	1	1	1	1
	PFC_ID_46083	CORE	14	1	1	1	0	1	1	1	1	1	1	1	1	1	1	1
	PFC_ID_46081	CORE	14	1	1	1	0	1	1	1	1	1	1	1	1	1	1	1
	PFC_ID_46077	CORE	14	1	1	1	0	1	1	1	1	1	1	1	1	1	1	1
	PFC_ID_46075	CORE	14	1	1	1	1	0	1	1	1	1	1	1	1	1	1	1
	PFC_ID_46074	CORE	14	1	1	1	1	1	1	1	1	1	1	0	1	1	1	1
	PFC_ID_46072	CORE	14	1	1	1	1	1	1	1	1	1	0	1	1	1	1	1
	PFC_ID_46071	CORE	14	1	1	1	1	0	1	1	1	1	1	1	1	1	1	1
	PFC_ID_46069	CORE	14	1	1	1	1	1	1	1	1	1	1	0	1	1	1	1
	PFC_ID_46068	CORE	14	1	1	1	1	1	0	1	1	1	1	1	1	1	1	1
	PFC_ID_46056	CORE	14	1	1	1	1	0	1	1	1	1	1	1	1	1	1	1
	PFC_ID_46051	CORE	14	1	1	1	1	1	0	1	1	1	1	1	1	1	1	1
	PFC_ID_46050	CORE	14	1	1	1	1	0	1	1	1	1	1	1	1	1	1	1
	PFC_ID_46048	CORE	14	0	1	1	1	1	1	1	1	1	1	1	1	1	1	1
	PFC_ID_46047	CORE	14	1	1	1	1	1	1	1	1	1	1	0	1	1	1	1
	PFC_ID_46044	CORE	14	1	1	1	1	1	1	1	1	1	1	0	1	1	1	1
	PFC_ID_46043	CORE	14	1	1	1	1	0	1	1	1	1	1	1	1	1	1	1
	PFC_ID_46041	CORE	14	1	1	1	1	0	1	1	1	1	1	1	1	1	1	1
	PFC_ID_46039	CORE	14	1	1	1	1	0	1	1	1	1	1	1	1	1	1	1
	PFC_ID_46038	CORE	14	1	1	1	0	1	1	1	1	1	1	1	1	1	1	1
	PFC_ID_46035	CORE	14	1	1	1	1	1	0	1	1	1	1	1	1	1	1	1
	PFC_ID_46033	CORE	14	1	1	1	1	1	0	1	1	1	1	1	1	1	1	1
	PFC_ID_46030	CORE	14	1	1	1	1	1	0	1	1	1	1	1	1	1	1	1
	PFC_ID_46028	CORE	14	1	1	1	1	1	0	1	1	1	1	1	1	1	1	1
	PFC_ID_46026	CORE	14	1	1	1	1	1	1	1	1	1	1	0	1	1	1	1
	PFC_ID_46024	CORE	14	1	1	1	1	1	0	1	1	1	1	1	1	1	1	1
	PFC_ID_46023	CORE	14	1	1	1	1	1	0	1	1	1	1	1	1	1	1	1
	PFC_ID_46022	CORE	14	1	1	1	1	1	0	1	1	1	1	1	1	1	1	1
	PFC_ID_46016	CORE	14	1	1	1	1	1	1	1	1	1	1	0	1	1	1	1
	PFC_ID_46015	CORE	14	1	1	1	1	1	0	1	1	1	1	1	1	1	1	1
	PFC_ID_46014	CORE	14	1	1	1	1	1	1	1	1	1	0	1	1	1	1	1
	PFC_ID_46013	CORE	14	1	1	1	1	1	0	1	1	1	1	1	1	1	1	1
	PFC_ID_46012	CORE	15	1	1	1	1	2	1	1	1	1	1	1	1	1	1	0
	PFC_ID_46011	CORE	14	1	1	1	1	0	1	1	1	1	1	1	1	1	1	1
	PFC_ID_46009	CORE	14	1	1	1	0	1	1	1	1	1	1	1	1	1	1	1
	PFC_ID_46006	CORE	14	1	1	1	1	1	0	1	1	1	1	1	1	1	1	1
	PFC_ID_46005	CORE	14	1	1	1	1	1	1	1	1	1	1	1	1	1	1	0
	PFC_ID_46000	CORE	14	1	1	1	1	1	1	1	1	1	1	0	1	1	1	1
	PFC_ID_45999	CORE	14	1	1	1	1	1	0	1	1	1	1	1	1	1	1	1
	PFC_ID_45998	CORE	14	1	1	1	1	0	1	1	1	1	1	1	1	1	1	1
	PFC_ID_45997	CORE	14	1	1	1	1	1	1	1	1	1	1	0	1	1	1	1
	PFC_ID_45989	CORE	14	1	1	1	1	1	0	1	1	1	1	1	1	1	1	1
	PFC_ID_45988	CORE	14	1	1	1	1	1	1	1	1	1	1	0	1	1	1	1
	PFC_ID_45987	CORE	14	1	1	1	0	1	1	1	1	1	1	1	1	1	1	1
	PFC_ID_45985	CORE	14	1	1	1	1	1	0	1	1	1	1	1	1	1	1	1
	PFC_ID_45984	CORE	14	1	1	1	1	1	0	1	1	1	1	1	1	1	1	1
	PFC_ID_45981	CORE	14	1	1	1	1	0	1	1	1	1	1	1	1	1	1	1
	PFC_ID_45974	CORE	14	1	1	1	1	1	1	1	1	1	1	0	1	1	1	1
	PFC_ID_45973	CORE	14	1	1	1	1	1	0	1	1	1	1	1	1	1	1	1
	PFC_ID_45969	CORE	14	1	1	1	1	0	1	1	1	1	1	1	1	1	1	1
	PFC_ID_45966	CORE	14	1	1	1	1	0	1	1	1	1	1	1	1	1	1	1
	PFC_ID_45965	CORE	14	1	1	1	1	1	1	1	1	1	1	0	1	1	1	1
	PFC_ID_45963	CORE	14	1	1	1	1	0	1	1	1	1	1	1	1	1	1	1
	PFC_ID_45961	CORE	14	1	1	1	1	1	0	1	1	1	1	1	1	1	1	1
	PFC_ID_45960	CORE	14	1	1	1	1	1	1	1	1	1	1	1	1	0	1	1
	PFC_ID_45955	CORE	14	1	1	1	1	1	1	1	1	1	1	0	1	1	1	1
	PFC_ID_45954	CORE	14	1	1	1	1	1	1	1	1	1	1	0	1	1	1	1
	PFC_ID_45952	CORE	14	1	1	1	1	1	0	1	1	1	1	1	1	1	1	1
	PFC_ID_45949	CORE	14	1	1	1	1	1	0	1	1	1	1	1	1	1	1	1
	PFC_ID_45948	CORE	14	1	1	1	1	0	1	1	1	1	1	1	1	1	1	1
	PFC_ID_45946	CORE	14	1	1	1	1	1	0	1	1	1	1	1	1	1	1	1
	PFC_ID_45944	CORE	14	1	1	1	0	1	1	1	1	1	1	1	1	1	1	1
	PFC_ID_45934	CORE	14	1	1	1	1	0	1	1	1	1	1	1	1	1	1	1
	PFC_ID_45931	CORE	14	1	1	1	1	1	0	1	1	1	1	1	1	1	1	1
	PFC_ID_45930	CORE	14	1	1	1	1	0	1	1	1	1	1	1	1	1	1	1
	PFC_ID_45928	CORE	14	1	1	1	0	1	1	1	1	1	1	1	1	1	1	1
	PFC_ID_45923	CORE	14	1	1	1	1	1	1	1	1	1	1	0	1	1	1	1
	PFC_ID_45922	CORE	14	1	1	1	1	1	0	1	1	1	1	1	1	1	1	1
	PFC_ID_45920	CORE	14	1	1	1	1	1	0	1	1	1	1	1	1	1	1	1
	PFC_ID_45918	CORE	14	1	1	1	1	1	1	1	1	1	1	0	1	1	1	1
	PFC_ID_45917	CORE	14	1	1	1	1	0	1	1	1	1	1	1	1	1	1	1
	PFC_ID_45916	CORE	14	1	1	1	1	1	0	1	1	1	1	1	1	1	1	1
	PFC_ID_45914	CORE	14	1	1	1	1	1	0	1	1	1	1	1	1	1	1	1
	PFC_ID_45913	CORE	14	1	1	1	1	1	1	1	1	1	1	0	1	1	1	1
	PFC_ID_45911	CORE	14	1	1	1	1	1	0	1	1	1	1	1	1	1	1	1
	PFC_ID_45901	CORE	14	1	1	1	1	1	0	1	1	1	1	1	1	1	1	1
	PFC_ID_45898	CORE	14	1	1	1	1	1	1	1	1	1	1	0	1	1	1	1
	PFC_ID_45897	CORE	14	1	1	1	1	0	1	1	1	1	1	1	1	1	1	1
	PFC_ID_45894	CORE	14	1	1	1	1	0	1	1	1	1	1	1	1	1	1	1
	PFC_ID_45893	CORE	14	1	1	1	1	1	1	1	1	1	1	1	1	0	1	1
	PFC_ID_45886	CORE	14	1	1	1	1	1	1	1	1	1	1	0	1	1	1	1
	PFC_ID_45885	CORE	14	1	1	1	0	1	1	1	1	1	1	1	1	1	1	1
	PFC_ID_45879	CORE	23	1	1	1	1	1	0	1	1	1	1	2	4	4	3	1
	PFC_ID_45874	CORE	14	1	1	1	1	0	1	1	1	1	1	1	1	1	1	1
	PFC_ID_45867	CORE	14	1	1	1	1	1	0	1	1	1	1	1	1	1	1	1
	PFC_ID_45866	CORE	14	1	1	1	1	1	0	1	1	1	1	1	1	1	1	1
	PFC_ID_45865	CORE	14	1	1	1	1	1	1	1	1	1	1	1	1	1	1	0
	PFC_ID_45864	CORE	14	1	1	1	1	1	0	1	1	1	1	1	1	1	1	1
	PFC_ID_45863	CORE	14	1	1	1	1	1	0	1	1	1	1	1	1	1	1	1
	PFC_ID_45861	CORE	14	1	1	1	1	1	0	1	1	1	1	1	1	1	1	1
	PFC_ID_45854	CORE	14	1	1	1	1	0	1	1	1	1	1	1	1	1	1	1
	PFC_ID_45853	CORE	14	1	1	1	1	1	0	1	1	1	1	1	1	1	1	1
	PFC_ID_45850	CORE	14	1	1	1	1	1	0	1	1	1	1	1	1	1	1	1
	PFC_ID_45848	CORE	18	0	1	1	1	2	1	1	1	1	1	1	2	2	1	2
	PFC_ID_45829	CORE	14	1	1	1	1	1	1	1	1	1	1	0	1	1	1	1
	PFC_ID_45827	CORE	14	1	1	1	0	1	1	1	1	1	1	1	1	1	1	1
	PFC_ID_45823	CORE	14	1	1	1	1	1	1	1	1	1	1	0	1	1	1	1
	PFC_ID_45821	CORE	14	1	1	1	1	1	0	1	1	1	1	1	1	1	1	1
	PFC_ID_45812	CORE	14	1	1	1	1	1	0	1	1	1	1	1	1	1	1	1
	PFC_ID_45808	CORE	14	1	1	1	1	1	0	1	1	1	1	1	1	1	1	1
	PFC_ID_45805	CORE	14	1	1	1	1	1	0	1	1	1	1	1	1	1	1	1
	PFC_ID_45803	CORE	14	1	1	1	1	1	0	1	1	1	1	1	1	1	1	1
	PFC_ID_45802	CORE	14	1	1	1	1	0	1	1	1	1	1	1	1	1	1	1
	PFC_ID_45801	CORE	14	1	1	1	1	1	0	1	1	1	1	1	1	1	1	1
	PFC_ID_45756	CORE	14	1	1	1	1	1	1	1	1	1	1	0	1	1	1	1
	PFC_ID_45754	CORE	14	1	1	1	1	1	1	1	1	1	1	0	1	1	1	1
	PFC_ID_45748	CORE	14	1	1	1	1	1	0	1	1	1	1	1	1	1	1	1
	PFC_ID_45747	CORE	16	1	1	1	1	0	1	1	1	1	1	2	1	1	1	2
	PFC_ID_45735	CORE	14	1	1	1	1	1	1	1	1	1	1	1	1	1	1	0
	PFC_ID_45729	CORE	18	1	1	1	1	1	1	1	1	1	1	1	0	2	4	1
	PFC_ID_45727	CORE	22	1	1	2	2	0	1	2	2	1	1	2	1	2	3	1
	PFC_ID_45725	CORE	14	1	1	1	1	1	1	1	1	1	1	0	1	1	1	1
	PFC_ID_45720	CORE	14	1	1	1	1	1	0	1	1	1	1	1	1	1	1	1
	PFC_ID_45718	CORE	14	1	1	1	1	1	0	1	1	1	1	1	1	1	1	1
	PFC_ID_45717	CORE	14	1	1	1	1	1	0	1	1	1	1	1	1	1	1	1
	PFC_ID_45716	CORE	14	1	1	1	1	1	0	1	1	1	1	1	1	1	1	1
	PFC_ID_45715	CORE	14	1	1	1	1	1	0	1	1	1	1	1	1	1	1	1
	PFC_ID_45714	CORE	14	1	1	1	1	1	0	1	1	1	1	1	1	1	1	1
	PFC_ID_45713	CORE	14	1	1	1	1	1	0	1	1	1	1	1	1	1	1	1
	PFC_ID_45708	CORE	14	1	1	1	1	1	0	1	1	1	1	1	1	1	1	1
	PFC_ID_45707	CORE	14	1	1	1	1	0	1	1	1	1	1	1	1	1	1	1
	PFC_ID_45704	CORE	14	1	1	1	1	1	0	1	1	1	1	1	1	1	1	1
	PFC_ID_45695	CORE	14	1	1	1	1	1	0	1	1	1	1	1	1	1	1	1
	PFC_ID_45686	CORE	14	1	1	1	0	1	1	1	1	1	1	1	1	1	1	1
	PFC_ID_45684	CORE	14	1	1	1	1	1	0	1	1	1	1	1	1	1	1	1
	PFC_ID_45679	CORE	14	1	1	1	1	1	0	1	1	1	1	1	1	1	1	1
	PFC_ID_45674	CORE	17	1	1	1	1	1	0	1	1	1	2	1	2	2	1	1
	PFC_ID_45673	CORE	14	1	1	1	1	1	0	1	1	1	1	1	1	1	1	1
	PFC_ID_45672	CORE	14	1	1	1	1	0	1	1	1	1	1	1	1	1	1	1
	PFC_ID_45670	CORE	14	1	1	1	1	1	0	1	1	1	1	1	1	1	1	1
	PFC_ID_45668	CORE	14	1	1	1	1	1	1	1	1	1	1	0	1	1	1	1
	PFC_ID_45667	CORE	14	1	1	1	1	1	1	1	1	1	1	1	1	1	1	0
	PFC_ID_45655	CORE	14	1	1	1	1	1	0	1	1	1	1	1	1	1	1	1
	PFC_ID_45654	CORE	14	1	1	1	1	1	0	1	1	1	1	1	1	1	1	1
	PFC_ID_45651	CORE	14	1	1	1	0	1	1	1	1	1	1	1	1	1	1	1
	PFC_ID_45644	CORE	14	1	1	1	0	1	1	1	1	1	1	1	1	1	1	1
	PFC_ID_45641	CORE	14	1	1	1	1	1	1	1	1	1	1	0	1	1	1	1
	PFC_ID_45640	CORE	14	1	1	1	1	1	0	1	1	1	1	1	1	1	1	1
	PFC_ID_45637	CORE	14	1	1	1	0	1	1	1	1	1	1	1	1	1	1	1
	PFC_ID_45635	CORE	14	1	1	1	1	1	0	1	1	1	1	1	1	1	1	1
	PFC_ID_45634	CORE	14	1	1	1	0	1	1	1	1	1	1	1	1	1	1	1
	PFC_ID_45633	CORE	14	1	1	1	1	1	0	1	1	1	1	1	1	1	1	1
	PFC_ID_45631	CORE	14	1	1	1	1	1	1	1	1	1	1	1	1	1	1	0
	PFC_ID_45630	CORE	14	1	1	1	0	1	1	1	1	1	1	1	1	1	1	1
	PFC_ID_45627	CORE	16	2	1	1	1	1	0	1	1	1	2	1	1	1	1	1
	PFC_ID_45621	CORE	14	1	1	1	1	1	1	1	1	1	1	0	1	1	1	1
	PFC_ID_45616	CORE	17	2	2	1	1	1	0	1	1	1	1	2	1	1	1	1
	PFC_ID_45613	CORE	14	1	1	1	1	1	0	1	1	1	1	1	1	1	1	1
	PFC_ID_45605	CORE	14	1	1	1	1	1	0	1	1	1	1	1	1	1	1	1
	PFC_ID_45604	CORE	14	1	1	1	1	1	1	1	1	1	1	0	1	1	1	1
	PFC_ID_45602	CORE	14	1	1	1	1	0	1	1	1	1	1	1	1	1	1	1
	PFC_ID_45601	CORE	14	1	1	1	1	1	0	1	1	1	1	1	1	1	1	1
	PFC_ID_45600	CORE	14	1	1	1	1	1	1	1	1	1	1	0	1	1	1	1
	PFC_ID_45598	CORE	14	1	1	1	1	1	0	1	1	1	1	1	1	1	1	1
	PFC_ID_45595	CORE	14	1	1	1	0	1	1	1	1	1	1	1	1	1	1	1
	PFC_ID_45594	CORE	14	1	1	1	1	1	0	1	1	1	1	1	1	1	1	1
	PFC_ID_45593	CORE	14	1	1	1	0	1	1	1	1	1	1	1	1	1	1	1
	PFC_ID_45592	CORE	14	1	1	1	0	1	1	1	1	1	1	1	1	1	1	1
	PFC_ID_45589	CORE	14	1	1	1	1	0	1	1	1	1	1	1	1	1	1	1
	PFC_ID_45588	CORE	14	1	1	1	1	1	0	1	1	1	1	1	1	1	1	1
	PFC_ID_45587	CORE	14	1	1	1	1	1	0	1	1	1	1	1	1	1	1	1
	PFC_ID_45585	CORE	14	1	1	1	0	1	1	1	1	1	1	1	1	1	1	1
	PFC_ID_45584	CORE	14	1	1	1	1	1	0	1	1	1	1	1	1	1	1	1
	PFC_ID_45582	CORE	14	1	1	1	1	1	1	1	1	1	1	0	1	1	1	1
	PFC_ID_45580	CORE	14	1	1	1	1	0	1	1	1	1	1	1	1	1	1	1
	PFC_ID_45579	CORE	14	1	1	1	1	1	1	1	1	1	1	0	1	1	1	1
	PFC_ID_45575	CORE	14	1	1	1	1	1	1	1	1	1	1	0	1	1	1	1
	PFC_ID_45571	CORE	14	1	1	1	1	1	0	1	1	1	1	1	1	1	1	1
	PFC_ID_45567	CORE	14	1	1	1	1	1	1	1	1	1	1	0	1	1	1	1
	PFC_ID_45563	CORE	14	1	1	1	1	0	1	1	1	1	1	1	1	1	1	1
	PFC_ID_45561	CORE	14	1	1	1	1	1	0	1	1	1	1	1	1	1	1	1
	PFC_ID_45545	CORE	14	1	1	1	1	1	1	1	1	1	1	0	1	1	1	1
	PFC_ID_45544	CORE	14	1	1	1	1	1	1	1	1	1	1	1	0	1	1	1
	PFC_ID_45536	CORE	14	1	1	1	1	0	1	1	1	1	1	1	1	1	1	1
	PFC_ID_45535	CORE	14	1	1	1	1	1	1	1	1	1	1	0	1	1	1	1
	PFC_ID_45532	CORE	14	1	1	1	1	1	0	1	1	1	1	1	1	1	1	1
	PFC_ID_45531	CORE	14	1	1	1	1	1	0	1	1	1	1	1	1	1	1	1
	PFC_ID_45525	CORE	20	1	2	3	0	2	1	1	1	2	2	1	1	1	1	1
	PFC_ID_45474	CORE	14	1	1	1	1	1	1	1	1	1	1	0	1	1	1	1
	PFC_ID_45473	CORE	14	1	1	1	1	1	0	1	1	1	1	1	1	1	1	1
	PFC_ID_45472	CORE	14	1	1	1	0	1	1	1	1	1	1	1	1	1	1	1
	PFC_ID_45470	CORE	18	1	1	1	1	1	0	1	1	1	1	3	1	1	3	1
	PFC_ID_45466	CORE	14	1	1	1	1	1	0	1	1	1	1	1	1	1	1	1
	PFC_ID_45465	CORE	14	1	1	1	1	1	0	1	1	1	1	1	1	1	1	1
	PFC_ID_45461	CORE	14	1	1	1	1	1	0	1	1	1	1	1	1	1	1	1
	PFC_ID_45460	CORE	14	1	1	1	1	1	0	1	1	1	1	1	1	1	1	1
	PFC_ID_45456	CORE	14	1	1	1	1	1	0	1	1	1	1	1	1	1	1	1
	PFC_ID_45452	CORE	14	1	1	1	1	1	0	1	1	1	1	1	1	1	1	1
	PFC_ID_45442	CORE	14	1	1	1	1	1	0	1	1	1	1	1	1	1	1	1
	PFC_ID_45441	CORE	14	1	1	1	0	1	1	1	1	1	1	1	1	1	1	1
	PFC_ID_45440	CORE	14	1	1	1	1	1	0	1	1	1	1	1	1	1	1	1
	PFC_ID_45438	CORE	14	1	1	1	1	1	1	1	1	1	1	0	1	1	1	1
	PFC_ID_45436	CORE	14	1	1	1	1	1	1	1	1	1	1	0	1	1	1	1
	PFC_ID_45433	CORE	14	1	1	1	1	1	0	1	1	1	1	1	1	1	1	1
	PFC_ID_45429	CORE	14	1	1	1	1	0	1	1	1	1	1	1	1	1	1	1
	PFC_ID_45427	CORE	14	1	1	1	0	1	1	1	1	1	1	1	1	1	1	1
	PFC_ID_45425	CORE	14	1	1	1	1	1	0	1	1	1	1	1	1	1	1	1
	PFC_ID_45423	CORE	14	1	1	1	1	1	1	1	1	1	1	0	1	1	1	1
	PFC_ID_45419	CORE	14	1	1	1	1	1	1	1	1	1	1	0	1	1	1	1
	PFC_ID_45418	CORE	14	1	1	1	1	1	0	1	1	1	1	1	1	1	1	1
	PFC_ID_45417	CORE	14	1	1	1	1	1	0	1	1	1	1	1	1	1	1	1
	PFC_ID_45403	CORE	14	1	1	1	1	1	0	1	1	1	1	1	1	1	1	1
	PFC_ID_45398	CORE	14	1	1	1	0	1	1	1	1	1	1	1	1	1	1	1
	PFC_ID_45397	CORE	14	1	1	1	1	1	0	1	1	1	1	1	1	1	1	1
	PFC_ID_45396	CORE	14	1	1	1	1	1	0	1	1	1	1	1	1	1	1	1
	PFC_ID_45394	CORE	14	1	1	1	1	1	0	1	1	1	1	1	1	1	1	1
	PFC_ID_45390	CORE	14	1	1	1	1	1	0	1	1	1	1	1	1	1	1	1
	PFC_ID_45389	CORE	14	1	1	1	1	0	1	1	1	1	1	1	1	1	1	1
	PFC_ID_45385	CORE	14	1	1	1	1	1	0	1	1	1	1	1	1	1	1	1
	PFC_ID_45382	CORE	14	1	1	1	1	1	1	1	1	1	1	1	1	1	1	0
	PFC_ID_45381	CORE	14	1	1	1	1	1	1	1	1	1	1	1	1	1	1	0
	PFC_ID_45378	CORE	14	1	1	1	1	1	1	1	1	1	1	1	1	1	1	0
	PFC_ID_45377	CORE	14	1	1	1	1	1	1	1	1	1	1	1	1	1	1	0
	PFC_ID_45371	CORE	26	2	2	2	2	2	0	2	2	2	1	1	2	2	2	2
	PFC_ID_45370	CORE	14	1	1	1	1	1	0	1	1	1	1	1	1	1	1	1
	PFC_ID_45361	CORE	16	1	1	1	0	1	1	1	1	1	2	1	1	1	2	1
	PFC_ID_45357	CORE	14	1	1	1	0	1	1	1	1	1	1	1	1	1	1	1
	PFC_ID_45355	CORE	14	1	1	1	1	1	0	1	1	1	1	1	1	1	1	1
	PFC_ID_45350	CORE	14	1	1	1	1	1	0	1	1	1	1	1	1	1	1	1
	PFC_ID_45349	CORE	14	1	1	1	1	1	0	1	1	1	1	1	1	1	1	1
	PFC_ID_45339	CORE	15	1	1	1	1	1	0	1	1	2	1	1	1	1	1	1
	PFC_ID_45299	CORE	17	1	2	1	1	1	0	1	1	1	2	1	1	1	1	2
	PFC_ID_45292	CORE	18	1	2	1	1	1	1	1	1	1	2	2	1	1	0	2
	PFC_ID_45291	CORE	16	1	2	1	1	1	1	1	1	1	2	1	1	1	1	0
	PFC_ID_45283	CORE	15	1	1	1	1	1	1	1	1	1	2	1	1	1	1	0
	PFC_ID_45280	CORE	15	1	1	1	1	1	1	1	1	1	2	1	1	1	1	0
	PFC_ID_45277	CORE	14	1	1	1	1	1	1	1	1	1	1	1	1	1	0	1
	PFC_ID_45276	CORE	14	1	1	1	1	0	1	1	1	1	1	1	1	1	1	1
	PFC_ID_45262	CORE	18	0	1	2	1	1	1	1	2	1	2	1	1	2	1	1
	PFC_ID_45235	CORE	14	1	1	1	0	1	1	1	1	1	1	1	1	1	1	1
	PFC_ID_45234	CORE	14	1	1	1	1	1	0	1	1	1	1	1	1	1	1	1
	PFC_ID_45231	CORE	22	1	2	2	1	0	1	2	2	1	3	1	2	1	1	2
	PFC_ID_45230	CORE	24	1	2	2	1	0	2	2	2	1	3	2	2	2	1	1
	PFC_ID_45226	CORE	15	1	1	1	1	1	0	1	1	1	1	2	1	1	1	1
	PFC_ID_45224	CORE	14	1	1	1	1	1	1	1	1	1	1	0	1	1	1	1
	PFC_ID_45218	CORE	15	1	1	1	1	1	0	1	1	1	1	2	1	1	1	1
	PFC_ID_45217	CORE	15	1	1	1	1	1	0	1	1	1	1	2	1	1	1	1
	PFC_ID_45214	CORE	14	1	1	1	0	1	1	1	1	1	1	1	1	1	1	1
	PFC_ID_45212	CORE	15	1	1	1	1	1	0	1	1	1	1	2	1	1	1	1
	PFC_ID_45209	CORE	14	1	1	1	1	1	0	1	1	1	1	1	1	1	1	1
	PFC_ID_45207	CORE	14	1	1	1	1	1	1	1	1	1	1	0	1	1	1	1
	PFC_ID_45206	CORE	14	1	1	1	1	1	1	1	1	1	1	0	1	1	1	1
	PFC_ID_45201	CORE	14	1	1	1	1	1	1	1	1	1	1	1	1	1	0	1
	PFC_ID_45191	CORE	14	1	1	1	1	1	0	1	1	1	1	1	1	1	1	1
	PFC_ID_45186	CORE	24	1	2	2	1	0	1	2	2	1	2	2	3	2	1	2
	PFC_ID_45168	CORE	18	1	2	1	1	0	1	1	1	1	1	1	2	2	1	2
	PFC_ID_45163	CORE	16	1	1	1	1	1	1	1	1	1	1	0	1	1	3	1
	PFC_ID_45150	CORE	32	1	2	3	1	0	1	3	3	2	4	3	4	2	1	2
	PFC_ID_45145	CORE	23	1	1	2	3	0	1	2	2	2	2	1	1	2	1	2
	PFC_ID_45143	CORE	15	1	1	1	1	1	1	1	1	2	1	0	1	1	1	1
	PFC_ID_45138	CORE	31	1	2	3	1	0	1	3	3	2	4	3	2	2	1	3
	PFC_ID_45124	CORE	14	1	1	1	1	1	0	1	1	1	1	1	1	1	1	1
	PFC_ID_45123	CORE	14	1	1	1	1	0	1	1	1	1	1	1	1	1	1	1
	PFC_ID_45122	CORE	14	1	1	1	0	1	1	1	1	1	1	1	1	1	1	1
	PFC_ID_45117	CORE	15	1	1	1	1	1	0	1	1	1	2	1	1	1	1	1
	PFC_ID_45116	CORE	14	1	1	1	1	1	0	1	1	1	1	1	1	1	1	1
	PFC_ID_45115	CORE	14	1	1	1	1	1	1	1	1	1	1	0	1	1	1	1
	PFC_ID_45113	CORE	14	1	1	1	1	1	0	1	1	1	1	1	1	1	1	1
	PFC_ID_45112	CORE	14	1	1	1	1	1	0	1	1	1	1	1	1	1	1	1
	PFC_ID_45107	CORE	14	1	1	1	1	1	0	1	1	1	1	1	1	1	1	1
	PFC_ID_45105	CORE	14	1	1	1	1	1	1	1	1	1	1	0	1	1	1	1
	PFC_ID_45102	CORE	14	1	1	1	1	1	0	1	1	1	1	1	1	1	1	1
	PFC_ID_45101	CORE	14	1	1	1	1	1	1	1	1	1	1	0	1	1	1	1
	PFC_ID_45099	CORE	14	1	1	1	1	1	0	1	1	1	1	1	1	1	1	1
	PFC_ID_45097	CORE	14	1	1	1	1	1	0	1	1	1	1	1	1	1	1	1
	PFC_ID_45095	CORE	14	1	1	1	1	1	0	1	1	1	1	1	1	1	1	1
	PFC_ID_45094	CORE	14	1	1	1	1	1	0	1	1	1	1	1	1	1	1	1
	PFC_ID_45084	CORE	14	1	1	1	1	1	1	1	1	1	1	0	1	1	1	1
	PFC_ID_45083	CORE	14	1	1	1	1	1	0	1	1	1	1	1	1	1	1	1
	PFC_ID_45080	CORE	14	1	1	1	1	0	1	1	1	1	1	1	1	1	1	1
	PFC_ID_45076	CORE	14	1	1	1	1	1	0	1	1	1	1	1	1	1	1	1
	PFC_ID_45075	CORE	14	1	1	1	1	1	0	1	1	1	1	1	1	1	1	1
	PFC_ID_45074	CORE	14	1	1	1	1	1	0	1	1	1	1	1	1	1	1	1
	PFC_ID_45070	CORE	14	1	1	1	1	1	0	1	1	1	1	1	1	1	1	1
	PFC_ID_45069	CORE	14	1	1	1	0	1	1	1	1	1	1	1	1	1	1	1
	PFC_ID_45067	CORE	14	1	1	1	1	1	0	1	1	1	1	1	1	1	1	1
	PFC_ID_45064	CORE	14	1	1	1	0	1	1	1	1	1	1	1	1	1	1	1
	PFC_ID_45061	CORE	14	1	1	1	1	1	0	1	1	1	1	1	1	1	1	1
	PFC_ID_45060	CORE	14	1	1	1	1	1	0	1	1	1	1	1	1	1	1	1
	PFC_ID_45059	CORE	14	1	1	1	1	1	0	1	1	1	1	1	1	1	1	1
	PFC_ID_45056	CORE	14	1	1	1	1	1	1	1	1	1	1	1	1	1	1	0
	PFC_ID_45051	CORE	14	1	1	1	1	1	0	1	1	1	1	1	1	1	1	1
	PFC_ID_45046	CORE	14	1	1	1	1	1	0	1	1	1	1	1	1	1	1	1
	PFC_ID_45040	CORE	14	1	1	1	0	1	1	1	1	1	1	1	1	1	1	1
	PFC_ID_45037	CORE	14	1	1	1	0	1	1	1	1	1	1	1	1	1	1	1
	PFC_ID_45033	CORE	14	1	1	1	1	1	0	1	1	1	1	1	1	1	1	1
	PFC_ID_45032	CORE	14	1	1	1	1	1	0	1	1	1	1	1	1	1	1	1
	PFC_ID_45026	CORE	14	1	1	1	1	1	1	1	1	1	1	0	1	1	1	1
	PFC_ID_45023	CORE	14	1	1	1	1	1	0	1	1	1	1	1	1	1	1	1
	PFC_ID_45021	CORE	14	1	1	1	1	1	0	1	1	1	1	1	1	1	1	1
	PFC_ID_45016	CORE	14	1	1	1	1	1	0	1	1	1	1	1	1	1	1	1
	PFC_ID_45013	CORE	14	1	1	1	1	0	1	1	1	1	1	1	1	1	1	1
	PFC_ID_45009	CORE	14	1	1	1	1	1	0	1	1	1	1	1	1	1	1	1
	PFC_ID_45008	CORE	14	1	1	1	1	1	0	1	1	1	1	1	1	1	1	1
	PFC_ID_45007	CORE	14	1	1	1	1	1	0	1	1	1	1	1	1	1	1	1
	PFC_ID_45002	CORE	14	1	1	1	1	1	1	1	1	1	1	1	1	1	0	1
	PFC_ID_45000	CORE	14	1	1	1	1	1	1	1	1	1	1	0	1	1	1	1
	PFC_ID_44996	CORE	17	1	1	1	1	0	1	1	1	1	2	1	2	2	1	1
	PFC_ID_44993	CORE	15	1	1	1	1	0	1	1	1	1	1	2	1	1	1	1
	PFC_ID_44983	CORE	14	1	1	1	1	1	0	1	1	1	1	1	1	1	1	1
	PFC_ID_44979	CORE	14	1	1	1	0	1	1	1	1	1	1	1	1	1	1	1
	PFC_ID_44976	CORE	14	1	1	1	1	0	1	1	1	1	1	1	1	1	1	1
	PFC_ID_44975	CORE	14	1	1	1	0	1	1	1	1	1	1	1	1	1	1	1
	PFC_ID_44971	CORE	15	1	1	1	0	1	1	1	1	2	1	1	1	1	1	1
	PFC_ID_44966	CORE	14	1	1	1	1	1	0	1	1	1	1	1	1	1	1	1
	PFC_ID_44963	CORE	14	1	1	1	0	1	1	1	1	1	1	1	1	1	1	1
	PFC_ID_44959	CORE	14	1	1	1	1	1	1	1	1	1	1	0	1	1	1	1
	PFC_ID_44957	CORE	25	2	2	2	2	0	2	2	2	2	2	2	1	1	1	2
	PFC_ID_44953	CORE	14	1	1	1	1	1	0	1	1	1	1	1	1	1	1	1
	PFC_ID_44952	CORE	14	1	1	1	1	1	0	1	1	1	1	1	1	1	1	1
	PFC_ID_44948	CORE	14	1	1	1	1	1	1	1	1	1	1	0	1	1	1	1
	PFC_ID_44947	CORE	14	1	1	1	1	1	1	1	1	1	1	0	1	1	1	1
	PFC_ID_44940	CORE	14	1	1	1	0	1	1	1	1	1	1	1	1	1	1	1
	PFC_ID_44937	CORE	17	1	1	1	1	1	0	1	1	1	1	3	1	1	2	1
	PFC_ID_44934	CORE	14	1	1	1	1	1	0	1	1	1	1	1	1	1	1	1
	PFC_ID_44930	CORE	14	1	1	1	1	1	0	1	1	1	1	1	1	1	1	1
	PFC_ID_44929	CORE	14	1	1	1	1	1	1	1	1	1	1	0	1	1	1	1
	PFC_ID_44926	CORE	14	1	1	1	1	1	0	1	1	1	1	1	1	1	1	1
	PFC_ID_44925	CORE	14	1	1	1	0	1	1	1	1	1	1	1	1	1	1	1
	PFC_ID_44922	CORE	14	1	1	1	1	1	0	1	1	1	1	1	1	1	1	1
	PFC_ID_44920	CORE	14	1	1	1	1	1	0	1	1	1	1	1	1	1	1	1
	PFC_ID_44918	CORE	14	1	1	1	1	1	0	1	1	1	1	1	1	1	1	1
	PFC_ID_44917	CORE	14	1	1	1	0	1	1	1	1	1	1	1	1	1	1	1
	PFC_ID_44916	CORE	14	0	1	1	1	1	1	1	1	1	1	1	1	1	1	1
	PFC_ID_44913	CORE	14	1	1	1	1	1	1	1	1	1	1	0	1	1	1	1
	PFC_ID_44912	CORE	14	1	1	1	1	1	1	1	1	1	1	0	1	1	1	1
	PFC_ID_44911	CORE	14	1	1	1	0	1	1	1	1	1	1	1	1	1	1	1
	PFC_ID_44910	CORE	14	1	1	1	0	1	1	1	1	1	1	1	1	1	1	1
	PFC_ID_44904	CORE	14	1	1	1	1	1	1	1	1	1	1	1	1	1	1	0
	PFC_ID_44901	CORE	14	1	1	1	1	1	1	1	1	1	1	0	1	1	1	1
	PFC_ID_44898	CORE	15	1	1	1	1	1	0	1	1	1	1	2	1	1	1	1
	PFC_ID_44885	CORE	14	1	1	1	1	1	0	1	1	1	1	1	1	1	1	1
	PFC_ID_44884	CORE	14	1	1	1	0	1	1	1	1	1	1	1	1	1	1	1
	PFC_ID_44882	CORE	14	1	1	1	1	1	0	1	1	1	1	1	1	1	1	1
	PFC_ID_44878	CORE	14	1	1	1	1	0	1	1	1	1	1	1	1	1	1	1
	PFC_ID_44866	CORE	14	1	1	1	1	1	0	1	1	1	1	1	1	1	1	1
	PFC_ID_44865	CORE	14	1	1	1	1	1	0	1	1	1	1	1	1	1	1	1
	PFC_ID_44864	CORE	14	1	1	1	1	1	1	1	1	1	1	0	1	1	1	1
	PFC_ID_44861	CORE	14	1	1	1	1	1	1	1	1	1	1	0	1	1	1	1
	PFC_ID_44857	CORE	14	1	1	1	1	1	0	1	1	1	1	1	1	1	1	1
	PFC_ID_44853	CORE	14	1	1	1	1	1	0	1	1	1	1	1	1	1	1	1
	PFC_ID_44850	CORE	14	1	1	1	1	1	0	1	1	1	1	1	1	1	1	1
	PFC_ID_44823	CORE	14	1	1	1	1	1	0	1	1	1	1	1	1	1	1	1
	PFC_ID_44818	CORE	14	1	1	1	1	1	0	1	1	1	1	1	1	1	1	1
	PFC_ID_44813	CORE	14	1	1	1	0	1	1	1	1	1	1	1	1	1	1	1
	PFC_ID_44811	CORE	14	1	1	1	1	1	0	1	1	1	1	1	1	1	1	1
	PFC_ID_44810	CORE	14	1	1	1	1	1	0	1	1	1	1	1	1	1	1	1
	PFC_ID_44808	CORE	14	1	1	1	0	1	1	1	1	1	1	1	1	1	1	1
	PFC_ID_44807	CORE	14	1	1	1	1	1	0	1	1	1	1	1	1	1	1	1
	PFC_ID_44804	CORE	14	1	1	1	1	1	0	1	1	1	1	1	1	1	1	1
	PFC_ID_44803	CORE	14	1	1	1	1	1	0	1	1	1	1	1	1	1	1	1
	PFC_ID_44802	CORE	14	1	1	1	1	1	0	1	1	1	1	1	1	1	1	1
	PFC_ID_44799	CORE	14	1	1	1	0	1	1	1	1	1	1	1	1	1	1	1
	PFC_ID_44795	CORE	18	1	1	2	1	0	1	2	2	2	1	1	1	1	1	1
	PFC_ID_44789	CORE	15	1	1	1	1	1	0	1	1	1	1	1	1	2	1	1
	PFC_ID_44780	CORE	14	1	1	1	1	1	0	1	1	1	1	1	1	1	1	1
	PFC_ID_44771	CORE	14	1	1	1	0	1	1	1	1	1	1	1	1	1	1	1
	PFC_ID_44753	CORE	17	1	1	1	1	1	0	1	1	1	1	1	2	2	2	1
	PFC_ID_44751	CORE	14	1	1	1	1	1	1	1	1	1	1	0	1	1	1	1
	PFC_ID_44747	CORE	14	1	1	1	1	1	0	1	1	1	1	1	1	1	1	1
	PFC_ID_44742	CORE	14	1	1	1	1	1	0	1	1	1	1	1	1	1	1	1
	PFC_ID_44736	CORE	14	1	1	1	1	1	0	1	1	1	1	1	1	1	1	1
	PFC_ID_44735	CORE	14	1	1	1	1	1	1	1	1	1	1	0	1	1	1	1
	PFC_ID_44730	CORE	14	1	1	1	0	1	1	1	1	1	1	1	1	1	1	1
	PFC_ID_44729	CORE	14	1	1	1	1	1	0	1	1	1	1	1	1	1	1	1
	PFC_ID_44722	CORE	14	1	1	1	1	1	0	1	1	1	1	1	1	1	1	1
	PFC_ID_44716	CORE	15	1	1	1	1	1	0	1	1	1	1	2	1	1	1	1
	PFC_ID_44713	CORE	28	2	3	2	0	1	1	2	2	1	2	2	2	2	4	2
	PFC_ID_44703	CORE	14	1	1	1	1	1	1	1	1	1	1	0	1	1	1	1
	PFC_ID_44702	CORE	14	1	1	1	1	1	0	1	1	1	1	1	1	1	1	1
	PFC_ID_44701	CORE	14	1	1	1	1	1	0	1	1	1	1	1	1	1	1	1
	PFC_ID_44700	CORE	14	1	1	1	1	1	0	1	1	1	1	1	1	1	1	1
	PFC_ID_44699	CORE	14	1	1	1	1	1	1	1	1	1	1	0	1	1	1	1
	PFC_ID_44698	CORE	14	1	1	1	1	1	1	1	1	1	1	0	1	1	1	1
	PFC_ID_44695	CORE	14	1	1	1	0	1	1	1	1	1	1	1	1	1	1	1
	PFC_ID_44692	CORE	14	1	1	1	0	1	1	1	1	1	1	1	1	1	1	1
	PFC_ID_44684	CORE	14	1	1	1	0	1	1	1	1	1	1	1	1	1	1	1
	PFC_ID_44682	CORE	14	0	1	1	1	1	1	1	1	1	1	1	1	1	1	1
	PFC_ID_44679	CORE	14	1	1	1	1	0	1	1	1	1	1	1	1	1	1	1
	PFC_ID_44674	CORE	14	1	1	1	1	1	0	1	1	1	1	1	1	1	1	1
	PFC_ID_44669	CORE	14	1	1	1	1	1	1	1	1	1	1	0	1	1	1	1
	PFC_ID_44668	CORE	14	1	1	1	1	1	1	1	1	1	1	0	1	1	1	1
	PFC_ID_44667	CORE	15	1	2	1	1	1	1	1	1	1	1	0	1	1	1	1
	PFC_ID_44665	CORE	14	1	1	1	1	1	1	1	1	1	1	0	1	1	1	1
	PFC_ID_44659	CORE	14	1	1	1	1	1	1	1	1	1	1	0	1	1	1	1
	PFC_ID_44651	CORE	14	1	1	1	1	1	0	1	1	1	1	1	1	1	1	1
	PFC_ID_44646	CORE	14	1	1	1	1	1	0	1	1	1	1	1	1	1	1	1
	PFC_ID_44644	CORE	14	1	1	1	1	1	0	1	1	1	1	1	1	1	1	1
	PFC_ID_44643	CORE	14	1	1	1	0	1	1	1	1	1	1	1	1	1	1	1
	PFC_ID_44640	CORE	14	1	1	1	0	1	1	1	1	1	1	1	1	1	1	1
	PFC_ID_44639	CORE	14	0	1	1	1	1	1	1	1	1	1	1	1	1	1	1
	PFC_ID_44637	CORE	14	1	1	1	1	1	1	1	1	1	1	0	1	1	1	1
	PFC_ID_44636	CORE	14	1	1	1	1	1	1	1	1	1	1	0	1	1	1	1
	PFC_ID_44632	CORE	14	1	1	1	1	1	0	1	1	1	1	1	1	1	1	1
	PFC_ID_44617	CORE	14	1	1	1	1	1	0	1	1	1	1	1	1	1	1	1
	PFC_ID_44610	CORE	14	1	1	1	0	1	1	1	1	1	1	1	1	1	1	1
	PFC_ID_44607	CORE	14	1	1	1	1	1	1	1	1	1	1	0	1	1	1	1
	PFC_ID_44603	CORE	14	1	1	1	0	1	1	1	1	1	1	1	1	1	1	1
	PFC_ID_44594	CORE	14	1	1	1	0	1	1	1	1	1	1	1	1	1	1	1
	PFC_ID_44591	CORE	16	1	1	1	0	1	1	1	1	1	1	2	1	1	2	1
	PFC_ID_44590	CORE	15	1	1	1	1	1	0	1	1	1	1	1	1	1	2	1
	PFC_ID_44584	CORE	14	1	1	1	1	1	0	1	1	1	1	1	1	1	1	1
	PFC_ID_44578	CORE	14	1	1	1	1	1	1	1	1	1	1	0	1	1	1	1
	PFC_ID_44573	CORE	22	2	2	1	1	2	0	1	1	1	2	1	2	2	2	2
	PFC_ID_44570	CORE	14	1	1	1	1	1	1	1	1	1	1	1	1	1	1	0
	PFC_ID_44563	CORE	14	1	1	1	0	1	1	1	1	1	1	1	1	1	1	1
	PFC_ID_44562	CORE	14	1	1	1	1	1	0	1	1	1	1	1	1	1	1	1
	PFC_ID_44559	CORE	14	1	1	1	0	1	1	1	1	1	1	1	1	1	1	1
	PFC_ID_44557	CORE	14	1	1	1	1	1	1	1	1	1	1	0	1	1	1	1
	PFC_ID_44553	CORE	14	1	1	1	1	1	0	1	1	1	1	1	1	1	1	1
	PFC_ID_44552	CORE	14	1	1	1	1	1	1	1	1	1	1	0	1	1	1	1
	PFC_ID_44546	CORE	14	1	1	1	1	1	0	1	1	1	1	1	1	1	1	1
	PFC_ID_44544	CORE	14	1	1	1	1	1	0	1	1	1	1	1	1	1	1	1
	PFC_ID_44541	CORE	18	1	2	2	1	1	1	2	2	1	1	1	1	1	1	0
	PFC_ID_44540	CORE	14	1	1	1	1	1	0	1	1	1	1	1	1	1	1	1
	PFC_ID_44537	CORE	14	1	1	1	1	1	1	1	1	1	0	1	1	1	1	1
	PFC_ID_44525	CORE	16	1	1	1	1	1	0	1	1	1	1	2	1	1	2	1
	PFC_ID_44523	CORE	14	1	1	1	1	1	0	1	1	1	1	1	1	1	1	1
	PFC_ID_44521	CORE	20	1	2	2	0	1	1	2	1	1	2	1	2	1	2	1
	PFC_ID_44515	CORE	21	2	2	2	1	2	0	2	2	1	1	2	1	1	1	1
	PFC_ID_44509	CORE	14	1	1	1	1	0	1	1	1	1	1	1	1	1	1	1
	PFC_ID_44507	CORE	14	1	1	1	1	1	0	1	1	1	1	1	1	1	1	1
	PFC_ID_44500	CORE	14	1	1	1	1	1	0	1	1	1	1	1	1	1	1	1
	PFC_ID_44499	CORE	14	1	1	1	1	1	1	1	1	1	1	0	1	1	1	1
	PFC_ID_44493	CORE	14	1	1	1	1	1	1	1	1	1	1	0	1	1	1	1
	PFC_ID_44490	CORE	14	1	1	1	1	1	0	1	1	1	1	1	1	1	1	1
	PFC_ID_44487	CORE	14	1	1	1	1	1	1	1	1	1	1	0	1	1	1	1
	PFC_ID_44485	CORE	14	1	1	1	1	0	1	1	1	1	1	1	1	1	1	1
	PFC_ID_44470	CORE	14	1	1	1	1	1	1	1	1	1	1	0	1	1	1	1
	PFC_ID_44467	CORE	14	1	1	1	1	1	0	1	1	1	1	1	1	1	1	1
	PFC_ID_44465	CORE	14	1	1	1	1	1	1	1	1	1	1	0	1	1	1	1
	PFC_ID_44460	CORE	14	1	1	1	0	1	1	1	1	1	1	1	1	1	1	1
	PFC_ID_44452	CORE	14	1	1	1	1	1	0	1	1	1	1	1	1	1	1	1
	PFC_ID_44444	CORE	14	1	1	1	1	1	1	1	1	1	1	1	1	1	0	1
	PFC_ID_44443	CORE	14	1	1	1	1	1	1	1	1	1	1	1	1	1	0	1
	PFC_ID_44442	CORE	15	1	1	1	1	1	1	1	1	1	2	1	1	1	0	1
	PFC_ID_44441	CORE	14	1	1	1	1	1	1	1	1	1	1	1	1	1	0	1
	PFC_ID_44440	CORE	14	1	1	1	1	1	1	1	1	1	1	1	1	1	0	1
	PFC_ID_44436	CORE	14	1	1	1	1	1	1	1	1	1	1	1	1	1	0	1
	PFC_ID_44434	CORE	14	1	1	1	1	1	1	1	1	1	1	1	1	1	0	1
	PFC_ID_44433	CORE	14	1	1	1	1	1	0	1	1	1	1	1	1	1	1	1
	PFC_ID_44431	CORE	16	1	1	1	1	1	0	1	1	1	2	1	1	1	1	2
	PFC_ID_44430	CORE	14	1	1	1	1	1	0	1	1	1	1	1	1	1	1	1
	PFC_ID_44429	CORE	14	1	1	1	1	1	0	1	1	1	1	1	1	1	1	1
	PFC_ID_44428	CORE	14	1	1	1	1	0	1	1	1	1	1	1	1	1	1	1
	PFC_ID_44425	CORE	14	1	1	1	1	1	0	1	1	1	1	1	1	1	1	1
	PFC_ID_44424	CORE	14	1	1	1	1	0	1	1	1	1	1	1	1	1	1	1
	PFC_ID_44423	CORE	14	1	1	1	1	1	0	1	1	1	1	1	1	1	1	1
	PFC_ID_44420	CORE	14	1	1	1	1	0	1	1	1	1	1	1	1	1	1	1
	PFC_ID_44419	CORE	14	1	1	1	1	1	0	1	1	1	1	1	1	1	1	1
	PFC_ID_44418	CORE	14	1	1	1	0	1	1	1	1	1	1	1	1	1	1	1
	PFC_ID_44417	CORE	14	1	1	1	0	1	1	1	1	1	1	1	1	1	1	1
	PFC_ID_44415	CORE	14	1	1	1	1	1	0	1	1	1	1	1	1	1	1	1
	PFC_ID_44410	CORE	14	1	1	1	1	1	0	1	1	1	1	1	1	1	1	1
	PFC_ID_44408	CORE	19	2	2	1	0	2	1	1	1	1	2	1	1	1	2	1
	PFC_ID_44406	CORE	19	2	2	1	1	2	0	1	1	1	2	1	1	1	2	1
	PFC_ID_44405	CORE	19	2	1	1	1	2	0	1	1	1	2	2	1	1	2	1
	PFC_ID_44395	CORE	16	1	2	1	1	1	0	1	1	1	1	1	1	1	1	2
	PFC_ID_44382	CORE	14	1	1	1	1	1	0	1	1	1	1	1	1	1	1	1
	PFC_ID_44376	CORE	14	1	1	1	1	1	0	1	1	1	1	1	1	1	1	1
	PFC_ID_44375	CORE	14	0	1	1	1	1	1	1	1	1	1	1	1	1	1	1
	PFC_ID_44368	CORE	14	0	1	1	1	1	1	1	1	1	1	1	1	1	1	1
	PFC_ID_44359	CORE	14	1	1	1	1	1	1	1	1	1	1	1	1	0	1	1
	PFC_ID_44356	CORE	14	1	1	1	1	1	0	1	1	1	1	1	1	1	1	1
	PFC_ID_44355	CORE	14	1	1	1	1	1	1	1	1	1	1	0	1	1	1	1
	PFC_ID_44353	CORE	14	1	1	1	1	1	0	1	1	1	1	1	1	1	1	1
	PFC_ID_44351	CORE	14	1	1	1	1	1	1	1	1	1	1	0	1	1	1	1
	PFC_ID_44345	CORE	14	1	1	1	1	1	1	1	1	1	1	0	1	1	1	1
	PFC_ID_44343	CORE	14	1	1	1	0	1	1	1	1	1	1	1	1	1	1	1
	PFC_ID_44342	CORE	14	1	1	1	1	0	1	1	1	1	1	1	1	1	1	1
	PFC_ID_44341	CORE	14	1	1	1	1	0	1	1	1	1	1	1	1	1	1	1
	PFC_ID_44338	CORE	14	1	1	1	1	1	1	1	1	1	1	0	1	1	1	1
	PFC_ID_44334	CORE	14	1	1	1	1	1	0	1	1	1	1	1	1	1	1	1
	PFC_ID_44321	CORE	14	1	1	1	1	1	1	1	1	1	1	1	1	1	1	0
	PFC_ID_44312	CORE	20	1	1	2	0	1	1	2	2	1	1	1	3	2	1	1
	PFC_ID_44308	CORE	14	1	1	1	0	1	1	1	1	1	1	1	1	1	1	1
	PFC_ID_44305	CORE	14	1	1	1	1	1	1	1	1	1	1	0	1	1	1	1
	PFC_ID_44301	CORE	14	1	1	1	1	0	1	1	1	1	1	1	1	1	1	1
	PFC_ID_44299	CORE	14	1	1	1	1	0	1	1	1	1	1	1	1	1	1	1
	PFC_ID_44298	CORE	14	1	1	1	1	1	0	1	1	1	1	1	1	1	1	1
	PFC_ID_44297	CORE	14	1	1	1	1	1	1	1	1	1	1	0	1	1	1	1
	PFC_ID_44296	CORE	14	1	1	1	0	1	1	1	1	1	1	1	1	1	1	1
	PFC_ID_44295	CORE	14	1	1	1	1	1	0	1	1	1	1	1	1	1	1	1
	PFC_ID_44294	CORE	14	1	1	1	1	0	1	1	1	1	1	1	1	1	1	1
	PFC_ID_44292	CORE	14	1	1	1	1	1	0	1	1	1	1	1	1	1	1	1
	PFC_ID_44291	CORE	14	1	1	1	1	1	0	1	1	1	1	1	1	1	1	1
	PFC_ID_44289	CORE	14	1	1	1	1	0	1	1	1	1	1	1	1	1	1	1
	PFC_ID_44287	CORE	14	1	1	1	1	1	0	1	1	1	1	1	1	1	1	1
	PFC_ID_44284	CORE	14	1	1	1	1	1	0	1	1	1	1	1	1	1	1	1
	PFC_ID_44283	CORE	14	1	1	1	1	1	1	1	1	1	1	0	1	1	1	1
	PFC_ID_44281	CORE	14	1	1	1	1	1	0	1	1	1	1	1	1	1	1	1
	PFC_ID_44280	CORE	14	1	1	1	1	1	0	1	1	1	1	1	1	1	1	1
	PFC_ID_44275	CORE	14	1	1	1	1	1	1	1	1	1	1	0	1	1	1	1
	PFC_ID_44274	CORE	14	1	1	1	1	1	1	1	1	1	1	0	1	1	1	1
	PFC_ID_44272	CORE	14	1	1	1	1	1	0	1	1	1	1	1	1	1	1	1
	PFC_ID_44271	CORE	14	1	1	1	1	1	0	1	1	1	1	1	1	1	1	1
	PFC_ID_44269	CORE	14	1	1	1	1	1	0	1	1	1	1	1	1	1	1	1
	PFC_ID_44266	CORE	14	1	1	1	0	1	1	1	1	1	1	1	1	1	1	1
	PFC_ID_44263	CORE	14	1	1	1	1	1	0	1	1	1	1	1	1	1	1	1
	PFC_ID_44262	CORE	14	1	1	1	1	1	1	1	1	1	1	0	1	1	1	1
	PFC_ID_44261	CORE	14	1	1	1	0	1	1	1	1	1	1	1	1	1	1	1
	PFC_ID_44260	CORE	14	1	1	1	1	1	1	1	1	1	1	0	1	1	1	1
	PFC_ID_44258	CORE	14	1	1	1	1	1	0	1	1	1	1	1	1	1	1	1
	PFC_ID_44257	CORE	14	1	1	1	1	1	1	1	1	1	1	0	1	1	1	1
	PFC_ID_44256	CORE	14	1	1	1	1	1	0	1	1	1	1	1	1	1	1	1
	PFC_ID_44244	CORE	14	1	1	1	1	1	1	1	1	1	1	0	1	1	1	1
	PFC_ID_44242	CORE	14	1	1	1	1	1	1	1	1	1	1	0	1	1	1	1
	PFC_ID_44240	CORE	14	1	1	1	1	1	1	1	1	1	1	0	1	1	1	1
	PFC_ID_44230	CORE	14	1	1	1	1	1	0	1	1	1	1	1	1	1	1	1
	PFC_ID_44229	CORE	14	1	1	1	1	1	1	1	1	1	1	0	1	1	1	1
	PFC_ID_44227	CORE	14	1	1	1	1	1	0	1	1	1	1	1	1	1	1	1
	PFC_ID_44226	CORE	14	1	1	1	1	1	1	1	1	1	1	0	1	1	1	1
	PFC_ID_44224	CORE	15	1	1	1	0	1	1	1	1	1	1	2	1	1	1	1
	PFC_ID_44223	CORE	14	1	1	1	1	1	1	1	1	1	1	0	1	1	1	1
	PFC_ID_44222	CORE	14	0	1	1	1	1	1	1	1	1	1	1	1	1	1	1
	PFC_ID_44220	CORE	14	1	1	1	1	1	0	1	1	1	1	1	1	1	1	1
	PFC_ID_44216	CORE	14	1	1	1	0	1	1	1	1	1	1	1	1	1	1	1
	PFC_ID_44214	CORE	14	1	1	1	1	0	1	1	1	1	1	1	1	1	1	1
	PFC_ID_44212	CORE	14	1	1	1	1	1	1	1	1	1	1	0	1	1	1	1
	PFC_ID_44210	CORE	14	1	1	1	1	1	0	1	1	1	1	1	1	1	1	1
	PFC_ID_44209	CORE	14	1	1	1	1	1	0	1	1	1	1	1	1	1	1	1
	PFC_ID_44202	CORE	14	1	1	1	1	1	1	1	1	1	1	0	1	1	1	1
	PFC_ID_44197	CORE	29	1	1	2	1	1	0	3	3	2	3	2	3	2	3	2
	PFC_ID_44193	CORE	17	1	1	1	1	0	1	1	1	1	1	3	1	1	2	1
	PFC_ID_44191	CORE	14	0	1	1	1	1	1	1	1	1	1	1	1	1	1	1
	PFC_ID_44189	CORE	14	1	1	1	0	1	1	1	1	1	1	1	1	1	1	1
	PFC_ID_44182	CORE	14	0	1	1	1	1	1	1	1	1	1	1	1	1	1	1
	PFC_ID_44172	CORE	14	1	1	1	1	1	0	1	1	1	1	1	1	1	1	1
	PFC_ID_44170	CORE	14	0	1	1	1	1	1	1	1	1	1	1	1	1	1	1
	PFC_ID_44169	CORE	14	0	1	1	1	1	1	1	1	1	1	1	1	1	1	1
	PFC_ID_44164	CORE	14	1	1	1	1	1	1	1	1	1	1	0	1	1	1	1
	PFC_ID_44163	CORE	14	1	1	1	1	1	1	1	1	1	1	0	1	1	1	1
	PFC_ID_44162	CORE	14	1	1	1	1	1	0	1	1	1	1	1	1	1	1	1
	PFC_ID_44156	CORE	14	1	1	1	0	1	1	1	1	1	1	1	1	1	1	1
	PFC_ID_44140	CORE	14	1	1	1	1	1	0	1	1	1	1	1	1	1	1	1
	PFC_ID_44139	CORE	14	1	1	1	1	1	1	1	1	1	1	0	1	1	1	1
	PFC_ID_44136	CORE	14	1	1	1	1	1	1	1	0	1	1	1	1	1	1	1
	PFC_ID_44135	CORE	14	1	1	1	1	0	1	1	1	1	1	1	1	1	1	1
	PFC_ID_44134	CORE	14	1	1	1	1	1	0	1	1	1	1	1	1	1	1	1
	PFC_ID_44132	CORE	14	1	1	1	0	1	1	1	1	1	1	1	1	1	1	1
	PFC_ID_44119	CORE	14	1	1	1	1	1	1	1	1	1	1	1	1	1	0	1
	PFC_ID_44118	CORE	16	1	1	1	1	1	0	1	1	1	1	2	1	1	2	1
	PFC_ID_44117	CORE	14	1	1	1	1	1	0	1	1	1	1	1	1	1	1	1
	PFC_ID_44114	CORE	25	2	2	2	1	1	0	2	2	2	2	1	2	2	2	2
	PFC_ID_44111	CORE	14	1	1	1	1	1	1	1	1	1	1	0	1	1	1	1
	PFC_ID_44108	CORE	14	1	1	1	1	1	0	1	1	1	1	1	1	1	1	1
	PFC_ID_44106	CORE	14	1	1	1	1	1	0	1	1	1	1	1	1	1	1	1
	PFC_ID_44103	CORE	14	1	1	1	1	1	1	1	1	1	1	0	1	1	1	1
	PFC_ID_44098	CORE	14	1	1	1	1	1	0	1	1	1	1	1	1	1	1	1
	PFC_ID_44094	CORE	14	1	1	1	1	1	0	1	1	1	1	1	1	1	1	1
	PFC_ID_44082	CORE	17	1	1	1	1	1	2	1	1	1	1	2	1	1	2	0
	PFC_ID_44081	CORE	16	1	1	1	1	1	2	1	1	1	1	2	1	1	1	0
	PFC_ID_44069	CORE	14	1	1	1	1	1	1	1	1	1	1	0	1	1	1	1
	PFC_ID_44067	CORE	14	1	1	1	1	0	1	1	1	1	1	1	1	1	1	1
	PFC_ID_44062	CORE	14	1	1	1	1	0	1	1	1	1	1	1	1	1	1	1
	PFC_ID_44056	CORE	17	1	1	1	1	0	1	1	1	1	1	1	3	2	1	1
	PFC_ID_44052	CORE	14	1	1	1	1	1	1	1	1	1	1	0	1	1	1	1
	PFC_ID_44041	CORE	14	1	1	1	1	1	1	1	1	1	1	0	1	1	1	1
	PFC_ID_44040	CORE	14	1	1	1	1	1	0	1	1	1	1	1	1	1	1	1
	PFC_ID_44039	CORE	14	1	1	1	1	1	0	1	1	1	1	1	1	1	1	1
	PFC_ID_44038	CORE	14	1	1	1	1	1	1	1	1	1	1	0	1	1	1	1
	PFC_ID_44035	CORE	14	1	1	1	1	1	0	1	1	1	1	1	1	1	1	1
	PFC_ID_44033	CORE	14	1	1	1	1	1	0	1	1	1	1	1	1	1	1	1
	PFC_ID_44032	CORE	14	1	1	1	1	1	0	1	1	1	1	1	1	1	1	1
	PFC_ID_44031	CORE	14	0	1	1	1	1	1	1	1	1	1	1	1	1	1	1
	PFC_ID_44025	CORE	14	1	1	1	1	1	1	1	1	1	1	0	1	1	1	1
	PFC_ID_44022	CORE	14	1	1	1	1	1	0	1	1	1	1	1	1	1	1	1
	PFC_ID_44016	CORE	14	1	1	1	1	1	1	1	1	1	1	0	1	1	1	1
	PFC_ID_44015	CORE	15	1	1	1	1	1	0	1	1	1	1	2	1	1	1	1
	PFC_ID_44010	CORE	14	1	1	1	1	1	1	1	1	1	1	1	1	1	0	1
	PFC_ID_44005	CORE	15	1	1	1	1	1	1	1	1	1	2	0	1	1	1	1
	PFC_ID_43996	CORE	14	1	1	1	1	0	1	1	1	1	1	1	1	1	1	1
	PFC_ID_43992	CORE	14	1	1	1	1	1	1	1	1	1	1	1	1	1	1	0
	PFC_ID_43986	CORE	14	1	1	1	1	1	1	1	1	1	1	1	1	1	1	0
	PFC_ID_43980	CORE	14	1	1	1	1	0	1	1	1	1	1	1	1	1	1	1
	PFC_ID_43975	CORE	14	1	1	1	1	0	1	1	1	1	1	1	1	1	1	1
	PFC_ID_43974	CORE	14	1	1	1	1	1	1	1	1	1	1	0	1	1	1	1
	PFC_ID_43971	CORE	14	1	1	1	1	1	0	1	1	1	1	1	1	1	1	1
	PFC_ID_43969	CORE	14	1	1	1	1	1	1	1	1	1	1	0	1	1	1	1
	PFC_ID_43962	CORE	14	1	1	1	1	1	1	1	1	1	1	0	1	1	1	1
	PFC_ID_43960	CORE	14	1	1	1	0	1	1	1	1	1	1	1	1	1	1	1
	PFC_ID_43959	CORE	15	1	1	1	1	0	1	1	1	1	2	1	1	1	1	1
	PFC_ID_43943	CORE	14	1	1	1	1	0	1	1	1	1	1	1	1	1	1	1
	PFC_ID_43938	CORE	14	1	1	1	1	0	1	1	1	1	1	1	1	1	1	1
	PFC_ID_43937	CORE	14	1	1	1	1	1	1	1	1	1	1	0	1	1	1	1
	PFC_ID_43936	CORE	14	1	1	1	0	1	1	1	1	1	1	1	1	1	1	1
	PFC_ID_43934	CORE	14	1	1	1	1	1	1	1	1	1	1	1	1	1	1	0
	PFC_ID_43931	CORE	14	0	1	1	1	1	1	1	1	1	1	1	1	1	1	1
	PFC_ID_43930	CORE	14	1	1	1	1	1	0	1	1	1	1	1	1	1	1	1
	PFC_ID_43928	CORE	14	1	1	1	1	1	0	1	1	1	1	1	1	1	1	1
	PFC_ID_43924	CORE	14	1	1	1	1	0	1	1	1	1	1	1	1	1	1	1
	PFC_ID_43919	CORE	14	1	1	1	1	1	1	1	1	1	1	0	1	1	1	1
	PFC_ID_43916	CORE	14	1	1	1	1	1	0	1	1	1	1	1	1	1	1	1
	PFC_ID_43914	CORE	14	1	1	1	1	0	1	1	1	1	1	1	1	1	1	1
	PFC_ID_43907	CORE	14	1	1	1	1	1	0	1	1	1	1	1	1	1	1	1
	PFC_ID_43906	CORE	14	1	1	1	1	1	1	1	1	1	1	0	1	1	1	1
	PFC_ID_43903	CORE	14	1	1	1	1	1	1	1	1	1	1	0	1	1	1	1
	PFC_ID_43901	CORE	14	1	1	1	1	1	0	1	1	1	1	1	1	1	1	1
	PFC_ID_43900	CORE	14	1	1	1	1	1	1	1	1	1	1	0	1	1	1	1
	PFC_ID_43898	CORE	14	1	1	1	1	1	1	1	1	1	1	0	1	1	1	1
	PFC_ID_43891	CORE	14	1	1	1	1	1	1	1	1	1	1	0	1	1	1	1
	PFC_ID_43889	CORE	14	1	1	1	1	0	1	1	1	1	1	1	1	1	1	1
	PFC_ID_43888	CORE	14	1	1	1	1	0	1	1	1	1	1	1	1	1	1	1
	PFC_ID_43879	CORE	30	2	2	2	2	2	2	2	2	2	3	0	2	2	2	3
	PFC_ID_43876	CORE	14	1	1	1	1	0	1	1	1	1	1	1	1	1	1	1
	PFC_ID_43875	CORE	19	1	1	2	0	1	1	2	2	1	1	1	2	2	1	1
	PFC_ID_43872	CORE	14	1	1	1	1	1	1	1	1	1	1	0	1	1	1	1
	PFC_ID_43865	CORE	14	1	1	1	1	1	0	1	1	1	1	1	1	1	1	1
	PFC_ID_43861	CORE	14	1	1	1	1	0	1	1	1	1	1	1	1	1	1	1
	PFC_ID_43859	CORE	14	1	1	1	1	1	0	1	1	1	1	1	1	1	1	1
	PFC_ID_43858	CORE	14	1	1	1	1	1	0	1	1	1	1	1	1	1	1	1
	PFC_ID_43841	CORE	26	2	3	3	0	1	1	1	1	2	2	2	2	2	3	1
	PFC_ID_43834	CORE	14	1	1	1	1	1	1	1	1	1	1	1	1	1	1	0
	PFC_ID_43823	CORE	14	0	1	1	1	1	1	1	1	1	1	1	1	1	1	1
	PFC_ID_43821	CORE	25	2	2	2	1	1	0	2	2	2	2	1	2	2	2	2
	PFC_ID_43817	CORE	14	1	1	1	1	1	1	1	1	1	1	0	1	1	1	1
	PFC_ID_43816	CORE	14	1	1	1	1	1	0	1	1	1	1	1	1	1	1	1
	PFC_ID_43815	CORE	15	1	1	1	1	1	0	1	1	1	1	2	1	1	1	1
	PFC_ID_43814	CORE	15	1	1	1	1	1	0	1	1	1	1	2	1	1	1	1
	PFC_ID_43811	CORE	14	1	1	1	1	1	1	1	1	1	1	0	1	1	1	1
	PFC_ID_43809	CORE	14	1	1	1	1	1	1	1	1	1	1	0	1	1	1	1
	PFC_ID_43802	CORE	14	1	1	1	1	0	1	1	1	1	1	1	1	1	1	1
	PFC_ID_43799	CORE	14	1	1	1	1	1	0	1	1	1	1	1	1	1	1	1
	PFC_ID_43798	CORE	14	1	1	1	1	1	1	1	1	1	1	0	1	1	1	1
	PFC_ID_43797	CORE	14	1	1	1	1	0	1	1	1	1	1	1	1	1	1	1
	PFC_ID_43786	CORE	26	2	2	2	1	0	2	2	2	2	2	1	2	2	2	2
	PFC_ID_43778	CORE	14	1	1	1	0	1	1	1	1	1	1	1	1	1	1	1
	PFC_ID_43776	CORE	14	1	1	1	1	1	0	1	1	1	1	1	1	1	1	1
	PFC_ID_43775	CORE	14	1	1	1	0	1	1	1	1	1	1	1	1	1	1	1
	PFC_ID_43774	CORE	14	1	1	1	1	0	1	1	1	1	1	1	1	1	1	1
	PFC_ID_43771	CORE	14	1	1	1	1	1	0	1	1	1	1	1	1	1	1	1
	PFC_ID_43768	CORE	14	1	1	1	1	0	1	1	1	1	1	1	1	1	1	1
	PFC_ID_43767	CORE	14	1	0	1	1	1	1	1	1	1	1	1	1	1	1	1
	PFC_ID_43759	CORE	14	1	1	1	1	1	0	1	1	1	1	1	1	1	1	1
	PFC_ID_43755	CORE	14	1	1	1	1	1	0	1	1	1	1	1	1	1	1	1
	PFC_ID_43754	CORE	14	1	1	1	1	0	1	1	1	1	1	1	1	1	1	1
	PFC_ID_43753	CORE	14	1	1	1	1	1	1	1	1	1	1	0	1	1	1	1
	PFC_ID_43752	CORE	14	1	1	1	1	1	0	1	1	1	1	1	1	1	1	1
	PFC_ID_43749	CORE	14	1	1	1	1	1	1	1	1	1	1	0	1	1	1	1
	PFC_ID_43744	CORE	28	2	2	2	2	2	2	2	2	2	2	0	2	2	2	2
	PFC_ID_43740	CORE	14	1	1	1	1	1	1	1	1	1	1	0	1	1	1	1
	PFC_ID_43737	CORE	14	1	1	1	1	1	0	1	1	1	1	1	1	1	1	1
	PFC_ID_43732	CORE	14	1	1	1	1	1	0	1	1	1	1	1	1	1	1	1
	PFC_ID_43728	CORE	14	1	1	1	1	1	0	1	1	1	1	1	1	1	1	1
	PFC_ID_43723	CORE	14	1	1	1	1	1	0	1	1	1	1	1	1	1	1	1
	PFC_ID_43721	CORE	14	1	1	1	1	1	0	1	1	1	1	1	1	1	1	1
	PFC_ID_43715	CORE	14	1	1	1	1	1	1	1	1	1	1	0	1	1	1	1
	PFC_ID_43713	CORE	14	1	1	1	1	1	0	1	1	1	1	1	1	1	1	1
	PFC_ID_43712	CORE	14	1	1	1	1	1	0	1	1	1	1	1	1	1	1	1
	PFC_ID_43702	CORE	14	1	1	1	1	1	1	1	1	1	1	0	1	1	1	1
	PFC_ID_43691	CORE	14	1	1	1	1	1	1	1	1	1	1	0	1	1	1	1
	PFC_ID_43690	CORE	14	1	1	1	1	1	0	1	1	1	1	1	1	1	1	1
	PFC_ID_43687	CORE	14	1	1	1	1	1	1	1	1	1	1	0	1	1	1	1
	PFC_ID_43672	CORE	14	1	1	1	1	1	1	1	1	1	1	0	1	1	1	1
	PFC_ID_43669	CORE	14	1	1	1	1	1	1	1	1	1	1	0	1	1	1	1
	PFC_ID_43667	CORE	14	1	1	1	1	1	0	1	1	1	1	1	1	1	1	1
	PFC_ID_43666	CORE	14	1	1	1	0	1	1	1	1	1	1	1	1	1	1	1
	PFC_ID_43663	CORE	14	1	1	1	1	0	1	1	1	1	1	1	1	1	1	1
	PFC_ID_43661	CORE	25	3	2	2	2	1	0	2	2	2	2	2	1	1	1	2
	PFC_ID_43660	CORE	19	2	2	2	1	0	1	1	1	2	2	1	1	1	1	1
	PFC_ID_43659	CORE	14	1	1	1	1	1	0	1	1	1	1	1	1	1	1	1
	PFC_ID_43657	CORE	14	1	1	1	1	1	0	1	1	1	1	1	1	1	1	1
	PFC_ID_43655	CORE	14	1	1	1	1	1	0	1	1	1	1	1	1	1	1	1
	PFC_ID_43654	CORE	15	1	1	1	1	1	2	1	1	1	1	0	1	1	1	1
	PFC_ID_43652	CORE	14	1	1	1	1	1	0	1	1	1	1	1	1	1	1	1
	PFC_ID_43650	CORE	14	1	1	1	1	1	1	1	1	1	1	0	1	1	1	1
	PFC_ID_43646	CORE	14	1	1	1	0	1	1	1	1	1	1	1	1	1	1	1
	PFC_ID_43643	CORE	14	1	1	1	1	1	1	1	1	1	1	0	1	1	1	1
	PFC_ID_43636	CORE	14	1	1	1	1	1	1	1	1	1	1	1	1	1	1	0
	PFC_ID_43635	CORE	14	1	1	1	1	1	0	1	1	1	1	1	1	1	1	1
	PFC_ID_43634	CORE	16	1	1	1	1	2	1	1	1	1	1	0	1	1	1	2
	PFC_ID_46331	FLEXIBLE	13	1	1	1	1	0	1	1	1	1	1	0	1	1	1	1
	PFC_ID_46320	FLEXIBLE	13	1	1	1	1	1	0	1	1	1	1	0	1	1	1	1
	PFC_ID_46318	FLEXIBLE	13	1	1	1	1	1	0	1	1	1	1	1	1	1	1	0
	PFC_ID_46307	FLEXIBLE	13	1	1	1	1	0	0	1	1	1	1	1	1	1	1	1
	PFC_ID_46287	FLEXIBLE	14	1	1	1	1	0	1	1	1	1	1	2	1	1	1	0
	PFC_ID_46285	FLEXIBLE	14	1	1	1	1	1	1	1	1	1	1	1	1	2	0	0
	PFC_ID_46284	FLEXIBLE	13	1	1	1	1	0	1	1	1	1	1	0	1	1	1	1
	PFC_ID_46283	FLEXIBLE	13	1	1	1	1	1	1	1	1	1	1	0	0	1	1	1
	PFC_ID_46279	FLEXIBLE	13	1	1	1	1	1	0	1	1	1	1	0	1	1	1	1
	PFC_ID_46272	FLEXIBLE	13	1	1	1	0	0	1	1	1	1	1	1	1	1	1	1
	PFC_ID_46256	FLEXIBLE	13	1	1	1	1	1	0	1	1	1	1	0	1	1	1	1
	PFC_ID_46252	FLEXIBLE	13	1	1	1	1	0	1	1	1	1	1	0	1	1	1	1
	PFC_ID_46249	FLEXIBLE	13	1	1	1	1	0	1	1	1	1	1	0	1	1	1	1
	PFC_ID_46248	FLEXIBLE	13	1	1	1	1	1	0	1	1	1	1	0	1	1	1	1
	PFC_ID_46239	FLEXIBLE	13	1	1	1	1	1	0	1	1	1	1	0	1	1	1	1
	PFC_ID_46234	FLEXIBLE	13	1	1	1	1	1	0	1	1	1	1	1	1	1	1	0
	PFC_ID_46217	FLEXIBLE	13	1	1	1	0	1	1	1	1	1	1	0	1	1	1	1
	PFC_ID_46212	FLEXIBLE	13	1	1	1	1	0	0	1	1	1	1	1	1	1	1	1
	PFC_ID_46206	FLEXIBLE	13	1	1	1	1	0	0	1	1	1	1	1	1	1	1	1
	PFC_ID_46204	FLEXIBLE	13	1	1	1	1	1	0	1	1	1	1	0	1	1	1	1
	PFC_ID_46202	FLEXIBLE	13	1	1	1	0	1	1	1	1	1	1	0	1	1	1	1
	PFC_ID_46194	FLEXIBLE	13	1	1	1	1	1	1	1	1	1	1	1	1	1	0	0
	PFC_ID_46189	FLEXIBLE	13	0	1	1	1	1	0	1	1	1	1	1	1	1	1	1
	PFC_ID_46183	FLEXIBLE	13	1	1	1	1	0	1	1	1	1	1	0	1	1	1	1
	PFC_ID_46181	FLEXIBLE	13	1	1	1	0	1	0	1	1	1	1	1	1	1	1	1
	PFC_ID_46177	FLEXIBLE	13	1	1	1	1	0	1	1	1	1	1	0	1	1	1	1
	PFC_ID_46167	FLEXIBLE	13	1	1	1	1	1	1	1	1	1	1	0	1	1	1	0
	PFC_ID_46166	FLEXIBLE	13	1	1	1	0	0	1	1	1	1	1	1	1	1	1	1
	PFC_ID_46159	FLEXIBLE	13	1	1	1	0	0	1	1	1	1	1	1	1	1	1	1
	PFC_ID_46156	FLEXIBLE	13	1	1	1	1	0	0	1	1	1	1	1	1	1	1	1
	PFC_ID_46152	FLEXIBLE	13	1	1	1	0	1	0	1	1	1	1	1	1	1	1	1
	PFC_ID_46149	FLEXIBLE	13	1	1	1	1	1	0	1	1	1	1	0	1	1	1	1
	PFC_ID_46148	FLEXIBLE	13	0	1	1	1	1	0	1	1	1	1	1	1	1	1	1
	PFC_ID_46145	FLEXIBLE	13	1	1	1	1	1	0	1	1	1	1	0	1	1	1	1
	PFC_ID_46144	FLEXIBLE	13	1	1	1	0	1	0	1	1	1	1	1	1	1	1	1
	PFC_ID_46127	FLEXIBLE	13	1	1	1	1	1	0	1	1	1	1	0	1	1	1	1
	PFC_ID_46124	FLEXIBLE	13	1	1	1	1	1	0	1	1	1	1	0	1	1	1	1
	PFC_ID_46121	FLEXIBLE	13	1	1	1	1	0	0	1	1	1	1	1	1	1	1	1
	PFC_ID_46111	FLEXIBLE	13	1	1	1	1	0	0	1	1	1	1	1	1	1	1	1
	PFC_ID_46099	FLEXIBLE	13	1	1	1	0	1	1	1	1	1	1	1	0	1	1	1
	PFC_ID_46098	FLEXIBLE	13	1	1	1	1	0	0	1	1	1	1	1	1	1	1	1
	PFC_ID_46092	FLEXIBLE	13	1	1	1	0	1	0	1	1	1	1	1	1	1	1	1
	PFC_ID_46080	FLEXIBLE	13	1	1	1	0	1	0	1	1	1	1	1	1	1	1	1
	PFC_ID_46073	FLEXIBLE	13	1	1	1	1	1	0	1	1	1	1	0	1	1	1	1
	PFC_ID_46065	FLEXIBLE	13	1	1	1	1	0	1	1	1	1	1	0	1	1	1	1
	PFC_ID_46063	FLEXIBLE	13	1	1	1	1	0	1	1	1	1	1	0	1	1	1	1
	PFC_ID_46061	FLEXIBLE	13	1	1	1	1	0	0	1	1	1	1	1	1	1	1	1
	PFC_ID_46055	FLEXIBLE	13	1	1	1	0	0	1	1	1	1	1	1	1	1	1	1
	PFC_ID_46054	FLEXIBLE	13	1	1	1	0	1	0	1	1	1	1	1	1	1	1	1
	PFC_ID_46046	FLEXIBLE	13	1	1	1	1	0	1	1	1	1	1	0	1	1	1	1
	PFC_ID_46045	FLEXIBLE	13	1	1	1	1	0	0	1	1	1	1	1	1	1	1	1
	PFC_ID_46036	FLEXIBLE	13	1	1	1	0	1	1	1	1	1	1	0	1	1	1	1
	PFC_ID_46027	FLEXIBLE	13	1	1	1	1	0	0	1	1	1	1	1	1	1	1	1
	PFC_ID_46021	FLEXIBLE	13	1	1	1	1	0	0	1	1	1	1	1	1	1	1	1
	PFC_ID_46010	FLEXIBLE	13	1	1	1	1	0	0	1	1	1	1	1	1	1	1	1
	PFC_ID_46002	FLEXIBLE	13	1	1	1	1	1	0	1	1	1	1	0	1	1	1	1
	PFC_ID_46001	FLEXIBLE	13	1	1	1	1	0	0	1	1	1	1	1	1	1	1	1
	PFC_ID_45992	FLEXIBLE	13	1	1	1	1	0	0	1	1	1	1	1	1	1	1	1
	PFC_ID_45991	FLEXIBLE	13	1	1	1	1	1	0	1	1	1	1	0	1	1	1	1
	PFC_ID_45990	FLEXIBLE	13	1	1	1	1	0	1	1	1	1	1	0	1	1	1	1
	PFC_ID_45986	FLEXIBLE	13	1	1	1	1	0	0	1	1	1	1	1	1	1	1	1
	PFC_ID_45980	FLEXIBLE	13	1	1	1	0	1	1	1	1	1	1	0	1	1	1	1
	PFC_ID_45979	FLEXIBLE	13	1	1	1	1	1	0	1	1	1	1	0	1	1	1	1
	PFC_ID_45978	FLEXIBLE	13	1	1	1	0	1	1	1	1	1	1	1	1	1	1	0
	PFC_ID_45976	FLEXIBLE	13	1	1	1	1	1	0	1	1	1	1	0	1	1	1	1
	PFC_ID_45972	FLEXIBLE	13	1	1	1	1	1	0	1	1	1	1	0	1	1	1	1
	PFC_ID_45971	FLEXIBLE	13	1	1	1	1	1	0	1	1	1	1	0	1	1	1	1
	PFC_ID_45962	FLEXIBLE	13	1	1	1	1	1	0	1	1	1	1	1	1	1	1	0
	PFC_ID_45943	FLEXIBLE	13	1	1	1	1	0	1	1	1	1	1	0	1	1	1	1
	PFC_ID_45942	FLEXIBLE	13	1	1	1	1	1	0	1	1	1	1	0	1	1	1	1
	PFC_ID_45941	FLEXIBLE	13	1	1	1	1	1	1	1	1	1	1	0	1	1	1	0
	PFC_ID_45937	FLEXIBLE	13	1	1	1	0	1	1	1	1	1	1	0	1	1	1	1
	PFC_ID_45929	FLEXIBLE	13	1	1	1	1	0	0	1	1	1	1	1	1	1	1	1
	PFC_ID_45925	FLEXIBLE	13	1	1	1	1	1	1	1	1	1	1	1	0	1	0	1
	PFC_ID_45924	FLEXIBLE	15	1	1	1	1	0	1	1	1	1	2	1	1	1	2	0
	PFC_ID_45919	FLEXIBLE	13	1	1	1	1	1	0	1	1	1	1	0	1	1	1	1
	PFC_ID_45915	FLEXIBLE	13	1	1	1	1	1	0	1	1	1	1	0	1	1	1	1
	PFC_ID_45910	FLEXIBLE	13	1	1	1	1	1	0	1	1	1	1	0	1	1	1	1
	PFC_ID_45906	FLEXIBLE	13	1	1	1	1	1	0	1	1	1	1	0	1	1	1	1
	PFC_ID_45903	FLEXIBLE	13	1	1	1	1	1	0	1	1	1	1	1	1	1	1	0
	PFC_ID_45884	FLEXIBLE	13	1	1	1	1	0	1	1	1	1	1	1	1	1	1	0
	PFC_ID_45883	FLEXIBLE	13	1	1	1	1	0	0	1	1	1	1	1	1	1	1	1
	PFC_ID_45877	FLEXIBLE	13	1	1	1	1	0	1	1	1	1	1	0	1	1	1	1
	PFC_ID_45871	FLEXIBLE	13	1	1	1	1	1	0	1	1	1	1	0	1	1	1	1
	PFC_ID_45870	FLEXIBLE	13	1	1	1	0	1	0	1	1	1	1	1	1	1	1	1
	PFC_ID_45869	FLEXIBLE	13	1	1	1	1	1	0	1	1	1	1	0	1	1	1	1
	PFC_ID_45868	FLEXIBLE	13	1	1	1	1	1	0	1	1	1	1	1	1	1	0	1
	PFC_ID_45857	FLEXIBLE	13	1	1	1	1	1	0	1	1	1	1	0	1	1	1	1
	PFC_ID_45856	FLEXIBLE	13	1	1	1	1	1	0	1	1	1	1	0	1	1	1	1
	PFC_ID_45852	FLEXIBLE	13	1	1	1	1	1	0	1	1	1	1	0	1	1	1	1
	PFC_ID_45838	FLEXIBLE	13	1	1	1	1	1	1	1	1	1	1	0	1	1	1	0
	PFC_ID_45831	FLEXIBLE	13	1	1	1	0	1	0	1	1	1	1	1	1	1	1	1
	PFC_ID_45824	FLEXIBLE	13	1	1	1	1	1	0	1	1	1	1	0	1	1	1	1
	PFC_ID_45822	FLEXIBLE	13	1	1	1	1	0	1	1	1	1	1	0	1	1	1	1
	PFC_ID_45817	FLEXIBLE	13	1	1	1	1	0	1	1	1	1	1	0	1	1	1	1
	PFC_ID_45816	FLEXIBLE	13	1	1	1	0	1	1	1	1	1	1	0	1	1	1	1
	PFC_ID_45813	FLEXIBLE	13	1	1	1	0	1	1	1	1	1	1	0	1	1	1	1
	PFC_ID_45811	FLEXIBLE	13	1	1	1	0	1	0	1	1	1	1	1	1	1	1	1
	PFC_ID_45806	FLEXIBLE	13	1	1	1	1	0	0	1	1	1	1	1	1	1	1	1
	PFC_ID_45800	FLEXIBLE	13	1	1	1	1	1	0	1	1	1	1	0	1	1	1	1
	PFC_ID_45798	FLEXIBLE	13	1	1	1	1	1	0	1	1	1	1	0	1	1	1	1
	PFC_ID_45761	FLEXIBLE	14	1	1	1	1	1	1	1	1	2	1	1	0	0	1	1
	PFC_ID_45755	FLEXIBLE	13	1	1	1	1	0	0	1	1	1	1	1	1	1	1	1
	PFC_ID_45753	FLEXIBLE	13	1	1	1	0	0	1	1	1	1	1	1	1	1	1	1
	PFC_ID_45749	FLEXIBLE	13	1	1	1	1	1	0	1	1	1	1	0	1	1	1	1
	PFC_ID_45744	FLEXIBLE	13	1	1	1	1	1	0	1	1	1	1	0	1	1	1	1
	PFC_ID_45740	FLEXIBLE	19	2	2	3	1	0	1	1	1	2	2	0	1	1	1	1
	PFC_ID_45739	FLEXIBLE	13	1	1	1	0	1	1	1	1	1	0	1	1	1	1	1
	PFC_ID_45738	FLEXIBLE	13	1	1	1	1	1	1	1	1	1	1	1	1	1	0	0
	PFC_ID_45736	FLEXIBLE	13	1	1	1	1	1	0	1	1	1	1	1	1	1	1	0
	PFC_ID_45730	FLEXIBLE	15	1	1	1	1	1	0	1	1	1	1	1	0	2	2	1
	PFC_ID_45728	FLEXIBLE	15	1	1	1	1	1	0	1	1	1	1	0	1	2	2	1
	PFC_ID_45721	FLEXIBLE	15	1	1	1	1	1	0	1	1	1	1	1	2	2	1	0
	PFC_ID_45712	FLEXIBLE	13	1	1	1	1	0	0	1	1	1	1	1	1	1	1	1
	PFC_ID_45702	FLEXIBLE	13	1	1	1	1	1	0	1	1	1	1	0	1	1	1	1
	PFC_ID_45700	FLEXIBLE	14	1	1	1	1	0	0	1	1	1	2	1	1	1	1	1
	PFC_ID_45698	FLEXIBLE	13	1	1	1	0	1	1	1	1	1	1	0	1	1	1	1
	PFC_ID_45697	FLEXIBLE	13	1	1	1	1	0	0	1	1	1	1	1	1	1	1	1
	PFC_ID_45689	FLEXIBLE	13	1	1	1	1	1	0	1	1	1	1	0	1	1	1	1
	PFC_ID_45688	FLEXIBLE	13	1	1	1	1	1	0	1	1	1	1	0	1	1	1	1
	PFC_ID_45683	FLEXIBLE	13	1	1	1	0	1	0	1	1	1	1	1	1	1	1	1
	PFC_ID_45678	FLEXIBLE	13	1	1	1	1	1	0	1	1	1	1	0	1	1	1	1
	PFC_ID_45671	FLEXIBLE	13	1	1	1	0	1	0	1	1	1	1	1	1	1	1	1
	PFC_ID_45661	FLEXIBLE	13	1	1	1	0	1	0	1	1	1	1	1	1	1	1	1
	PFC_ID_45660	FLEXIBLE	13	1	1	1	1	0	0	1	1	1	1	1	1	1	1	1
	PFC_ID_45659	FLEXIBLE	13	1	1	1	1	0	0	1	1	1	1	1	1	1	1	1
	PFC_ID_45657	FLEXIBLE	13	1	1	1	1	0	0	1	1	1	1	1	1	1	1	1
	PFC_ID_45653	FLEXIBLE	13	1	1	1	0	0	1	1	1	1	1	1	1	1	1	1
	PFC_ID_45652	FLEXIBLE	13	1	1	1	0	1	0	1	1	1	1	1	1	1	1	1
	PFC_ID_45647	FLEXIBLE	13	1	1	1	1	1	0	1	1	1	1	1	1	1	1	0
	PFC_ID_45639	FLEXIBLE	13	1	1	1	1	0	0	1	1	1	1	1	1	1	1	1
	PFC_ID_45628	FLEXIBLE	13	1	1	1	0	1	0	1	1	1	1	1	1	1	1	1
	PFC_ID_45625	FLEXIBLE	13	1	1	1	1	0	0	1	1	1	1	1	1	1	1	1
	PFC_ID_45617	FLEXIBLE	17	2	2	1	0	2	0	1	1	1	1	2	1	1	1	1
	PFC_ID_45610	FLEXIBLE	13	1	1	1	1	0	1	1	1	1	1	0	1	1	1	1
	PFC_ID_45606	FLEXIBLE	13	1	1	1	1	0	0	1	1	1	1	1	1	1	1	1
	PFC_ID_45597	FLEXIBLE	13	1	1	1	0	1	1	1	1	1	1	0	1	1	1	1
	PFC_ID_45590	FLEXIBLE	13	1	1	1	0	1	1	1	1	1	1	0	1	1	1	1
	PFC_ID_45568	FLEXIBLE	13	1	1	1	1	1	0	1	1	1	1	0	1	1	1	1
	PFC_ID_45564	FLEXIBLE	13	1	1	1	0	1	0	1	1	1	1	1	1	1	1	1
	PFC_ID_45560	FLEXIBLE	13	1	1	1	1	0	1	1	1	1	1	0	1	1	1	1
	PFC_ID_45542	FLEXIBLE	13	1	1	1	1	0	1	1	1	1	1	0	1	1	1	1
	PFC_ID_45540	FLEXIBLE	13	1	1	1	0	1	0	1	1	1	1	1	1	1	1	1
	PFC_ID_45529	FLEXIBLE	13	1	1	1	1	1	1	1	1	1	1	0	1	1	1	0
	PFC_ID_45522	FLEXIBLE	24	2	2	4	1	1	2	2	2	3	2	0	1	1	1	0
	PFC_ID_45475	FLEXIBLE	13	1	1	1	1	0	0	1	1	1	1	1	1	1	1	1
	PFC_ID_45471	FLEXIBLE	13	1	1	1	1	1	0	1	1	1	1	1	1	1	1	0
	PFC_ID_45462	FLEXIBLE	13	1	1	1	0	1	1	1	1	1	1	0	1	1	1	1
	PFC_ID_45451	FLEXIBLE	13	1	1	1	1	1	0	1	1	1	1	1	0	1	1	1
	PFC_ID_45448	FLEXIBLE	13	1	1	1	1	1	0	1	1	1	1	1	1	1	1	0
	PFC_ID_45437	FLEXIBLE	13	1	1	1	0	1	0	1	1	1	1	1	1	1	1	1
	PFC_ID_45435	FLEXIBLE	13	1	1	1	1	0	1	1	1	1	1	0	1	1	1	1
	PFC_ID_45434	FLEXIBLE	17	1	1	1	1	0	1	1	1	1	1	1	3	3	1	0
	PFC_ID_45432	FLEXIBLE	13	1	1	1	0	1	1	1	1	1	1	0	1	1	1	1
	PFC_ID_45420	FLEXIBLE	13	1	1	1	0	1	0	1	1	1	1	1	1	1	1	1
	PFC_ID_45412	FLEXIBLE	13	1	1	1	0	1	1	1	1	1	1	0	1	1	1	1
	PFC_ID_45410	FLEXIBLE	13	1	1	1	1	0	0	1	1	1	1	1	1	1	1	1
	PFC_ID_45409	FLEXIBLE	13	1	1	1	1	0	0	1	1	1	1	1	1	1	1	1
	PFC_ID_45407	FLEXIBLE	13	1	1	1	1	0	0	1	1	1	1	1	1	1	1	1
	PFC_ID_45406	FLEXIBLE	13	1	1	1	1	1	0	1	1	1	1	0	1	1	1	1
	PFC_ID_45400	FLEXIBLE	13	1	1	1	1	1	0	1	1	1	1	0	1	1	1	1
	PFC_ID_45399	FLEXIBLE	13	1	1	1	1	1	0	1	1	1	1	0	1	1	1	1
	PFC_ID_45391	FLEXIBLE	13	1	1	1	1	1	1	1	1	1	1	1	1	0	0	1
	PFC_ID_45388	FLEXIBLE	13	1	1	1	0	1	0	1	1	1	1	1	1	1	1	1
	PFC_ID_45387	FLEXIBLE	13	1	1	1	1	1	0	1	1	1	1	1	1	0	1	1
	PFC_ID_45386	FLEXIBLE	13	1	1	1	1	1	0	1	1	1	1	1	1	1	1	0
	PFC_ID_45384	FLEXIBLE	13	1	1	1	1	1	0	1	1	1	1	0	1	1	1	1
	PFC_ID_45383	FLEXIBLE	13	1	1	1	1	1	0	1	1	1	1	0	1	1	1	1
	PFC_ID_45373	FLEXIBLE	13	1	1	1	1	1	1	1	1	1	1	0	1	1	1	0
	PFC_ID_45358	FLEXIBLE	13	1	1	1	1	0	1	1	1	1	1	0	1	1	1	1
	PFC_ID_45347	FLEXIBLE	13	1	1	1	1	1	0	1	1	1	1	0	1	1	1	1
	PFC_ID_45259	FLEXIBLE	14	1	1	1	1	2	0	1	1	1	1	1	1	1	0	1
	PFC_ID_45243	FLEXIBLE	22	1	2	3	0	1	2	1	3	2	1	2	1	2	1	0
	PFC_ID_45240	FLEXIBLE	18	1	1	2	2	1	1	2	2	1	2	0	1	1	0	1
	PFC_ID_45237	FLEXIBLE	14	1	1	1	0	1	0	1	1	1	1	2	1	1	1	1
	PFC_ID_45236	FLEXIBLE	13	1	1	1	1	1	0	1	1	1	1	0	1	1	1	1
	PFC_ID_45222	FLEXIBLE	14	1	1	1	0	0	1	1	1	1	1	2	1	1	1	1
	PFC_ID_45221	FLEXIBLE	13	1	1	1	0	1	1	1	1	1	1	1	1	1	0	1
	PFC_ID_45216	FLEXIBLE	13	1	1	1	0	1	1	1	1	1	1	0	1	1	1	1
	PFC_ID_45211	FLEXIBLE	13	1	1	1	1	1	0	1	1	1	1	0	1	1	1	1
	PFC_ID_45195	FLEXIBLE	23	2	2	2	2	2	0	2	2	2	2	0	1	1	1	2
	PFC_ID_45189	FLEXIBLE	14	1	1	1	1	2	1	1	1	1	1	0	1	1	0	1
	PFC_ID_45184	FLEXIBLE	33	1	2	4	3	0	0	3	3	1	4	3	3	2	1	3
	PFC_ID_45179	FLEXIBLE	24	1	2	4	1	0	0	1	1	2	4	2	2	2	1	1
	PFC_ID_45176	FLEXIBLE	21	1	2	3	1	2	1	2	2	1	2	0	1	1	0	2
	PFC_ID_45161	FLEXIBLE	25	2	1	2	1	0	0	2	2	1	2	3	2	2	3	2
	PFC_ID_45148	FLEXIBLE	15	1	1	1	1	0	1	1	1	1	1	0	1	1	3	1
	PFC_ID_45147	FLEXIBLE	14	1	1	1	1	1	1	1	1	1	1	0	1	1	0	2
	PFC_ID_45141	FLEXIBLE	16	1	2	1	1	1	0	1	1	1	2	1	1	1	0	2
	PFC_ID_45120	FLEXIBLE	13	1	1	1	1	0	0	1	1	1	1	1	1	1	1	1
	PFC_ID_45118	FLEXIBLE	13	1	1	1	1	0	0	1	1	1	1	1	1	1	1	1
	PFC_ID_45114	FLEXIBLE	13	1	1	1	1	1	0	1	1	1	1	0	1	1	1	1
	PFC_ID_45111	FLEXIBLE	13	1	1	1	0	1	1	1	1	1	1	0	1	1	1	1
	PFC_ID_45100	FLEXIBLE	13	1	1	1	1	1	0	1	1	1	1	0	1	1	1	1
	PFC_ID_45098	FLEXIBLE	13	1	1	1	0	1	0	1	1	1	1	1	1	1	1	1
	PFC_ID_45093	FLEXIBLE	13	1	1	1	1	0	0	1	1	1	1	1	1	1	1	1
	PFC_ID_45092	FLEXIBLE	13	1	1	1	1	0	0	1	1	1	1	1	1	1	1	1
	PFC_ID_45089	FLEXIBLE	13	1	1	1	0	1	0	1	1	1	1	1	1	1	1	1
	PFC_ID_45079	FLEXIBLE	13	1	1	1	0	1	0	1	1	1	1	1	1	1	1	1
	PFC_ID_45078	FLEXIBLE	13	1	1	1	0	1	0	1	1	1	1	1	1	1	1	1
	PFC_ID_45073	FLEXIBLE	13	1	1	1	0	1	0	1	1	1	1	1	1	1	1	1
	PFC_ID_45062	FLEXIBLE	13	1	1	1	0	1	0	1	1	1	1	1	1	1	1	1
	PFC_ID_45055	FLEXIBLE	13	1	1	1	1	1	0	1	1	1	1	1	1	1	1	0
	PFC_ID_45054	FLEXIBLE	13	1	1	1	1	1	0	1	1	1	1	1	1	1	1	0
	PFC_ID_45048	FLEXIBLE	13	1	1	1	0	1	1	1	1	1	1	0	1	1	1	1
	PFC_ID_45045	FLEXIBLE	13	1	1	1	1	0	0	1	1	1	1	1	1	1	1	1
	PFC_ID_45043	FLEXIBLE	13	1	1	1	0	0	1	1	1	1	1	1	1	1	1	1
	PFC_ID_45039	FLEXIBLE	13	1	1	1	0	1	0	1	1	1	1	1	1	1	1	1
	PFC_ID_45038	FLEXIBLE	13	1	1	1	1	1	1	1	1	1	0	0	1	1	1	1
	PFC_ID_45034	FLEXIBLE	13	1	1	1	1	1	0	1	1	1	1	0	1	1	1	1
	PFC_ID_45031	FLEXIBLE	13	1	1	1	0	0	1	1	1	1	1	1	1	1	1	1
	PFC_ID_45029	FLEXIBLE	13	1	1	1	0	0	1	1	1	1	1	1	1	1	1	1
	PFC_ID_45025	FLEXIBLE	13	1	1	1	0	0	1	1	1	1	1	1	1	1	1	1
	PFC_ID_45024	FLEXIBLE	13	1	1	1	1	1	0	1	1	1	1	0	1	1	1	1
	PFC_ID_45018	FLEXIBLE	13	1	1	1	0	1	0	1	1	1	1	1	1	1	1	1
	PFC_ID_45017	FLEXIBLE	13	1	1	1	0	1	0	1	1	1	1	1	1	1	1	1
	PFC_ID_45015	FLEXIBLE	13	1	1	1	1	1	0	1	1	1	1	0	1	1	1	1
	PFC_ID_45011	FLEXIBLE	13	1	1	1	0	0	1	1	1	1	1	1	1	1	1	1
	PFC_ID_45005	FLEXIBLE	13	1	1	1	0	1	0	1	1	1	1	1	1	1	1	1
	PFC_ID_45004	FLEXIBLE	13	1	1	1	0	1	0	1	1	1	1	1	1	1	1	1
	PFC_ID_45001	FLEXIBLE	13	1	1	1	1	1	0	1	1	1	1	0	1	1	1	1
	PFC_ID_44998	FLEXIBLE	16	1	1	1	1	0	0	1	1	1	2	1	2	2	1	1
	PFC_ID_44997	FLEXIBLE	13	0	0	1	1	1	1	1	1	1	1	1	1	1	1	1
	PFC_ID_44986	FLEXIBLE	13	1	1	1	1	0	1	1	1	1	1	1	1	0	1	1
	PFC_ID_44984	FLEXIBLE	13	1	1	1	1	1	0	1	1	1	1	0	1	1	1	1
	PFC_ID_44982	FLEXIBLE	13	1	1	1	0	1	0	1	1	1	1	1	1	1	1	1
	PFC_ID_44981	FLEXIBLE	13	1	1	1	1	1	0	1	1	1	1	0	1	1	1	1
	PFC_ID_44978	FLEXIBLE	13	1	1	1	1	0	1	1	1	1	1	0	1	1	1	1
	PFC_ID_44973	FLEXIBLE	13	1	1	1	1	0	1	1	1	1	1	0	1	1	1	1
	PFC_ID_44970	FLEXIBLE	14	1	1	1	1	1	1	0	1	2	1	0	1	1	1	1
	PFC_ID_44969	FLEXIBLE	13	1	1	1	1	1	0	0	1	1	1	1	1	1	1	1
	PFC_ID_44964	FLEXIBLE	13	1	1	1	1	0	0	1	1	1	1	1	1	1	1	1
	PFC_ID_44961	FLEXIBLE	13	1	1	1	1	1	0	1	1	1	1	0	1	1	1	1
	PFC_ID_44958	FLEXIBLE	13	1	1	1	0	1	0	1	1	1	1	1	1	1	1	1
	PFC_ID_44956	FLEXIBLE	13	1	0	1	1	1	0	1	1	1	1	1	1	1	1	1
	PFC_ID_44954	FLEXIBLE	13	1	1	1	1	1	0	1	1	1	1	0	1	1	1	1
	PFC_ID_44951	FLEXIBLE	13	1	1	1	1	1	1	1	1	1	1	0	0	1	1	1
	PFC_ID_44950	FLEXIBLE	13	1	1	1	0	1	0	1	1	1	1	1	1	1	1	1
	PFC_ID_44946	FLEXIBLE	13	0	1	1	1	1	0	1	1	1	1	1	1	1	1	1
	PFC_ID_44933	FLEXIBLE	13	1	1	1	0	1	0	1	1	1	1	1	1	1	1	1
	PFC_ID_44932	FLEXIBLE	13	1	1	1	1	1	0	1	1	1	1	0	1	1	1	1
	PFC_ID_44928	FLEXIBLE	13	1	1	1	1	1	0	1	1	1	1	0	1	1	1	1
	PFC_ID_44927	FLEXIBLE	13	1	1	1	0	1	1	1	1	1	1	0	1	1	1	1
	PFC_ID_44923	FLEXIBLE	13	1	1	1	0	1	0	1	1	1	1	1	1	1	1	1
	PFC_ID_44921	FLEXIBLE	13	1	1	1	0	1	0	1	1	1	1	1	1	1	1	1
	PFC_ID_44915	FLEXIBLE	13	1	1	1	0	1	0	1	1	1	1	1	1	1	1	1
	PFC_ID_44908	FLEXIBLE	13	1	1	1	0	1	0	1	1	1	1	1	1	1	1	1
	PFC_ID_44906	FLEXIBLE	13	1	1	1	1	1	0	1	1	1	1	0	1	1	1	1
	PFC_ID_44903	FLEXIBLE	13	1	1	1	0	1	1	1	1	1	1	1	1	1	1	0
	PFC_ID_44899	FLEXIBLE	13	1	1	1	1	1	0	1	1	1	1	0	1	1	1	1
	PFC_ID_44895	FLEXIBLE	13	1	1	1	1	1	0	1	1	1	1	1	1	1	1	0
	PFC_ID_44894	FLEXIBLE	13	1	1	1	1	1	1	1	1	1	1	0	1	1	1	0
	PFC_ID_44892	FLEXIBLE	14	1	1	1	1	1	0	1	1	1	1	2	1	1	1	0
	PFC_ID_44891	FLEXIBLE	14	1	1	1	1	1	0	1	1	1	1	2	1	1	1	0
	PFC_ID_44883	FLEXIBLE	13	1	1	1	1	1	0	1	1	1	1	0	1	1	1	1
	PFC_ID_44881	FLEXIBLE	13	1	1	1	0	1	0	1	1	1	1	1	1	1	1	1
	PFC_ID_44880	FLEXIBLE	13	1	1	1	0	1	0	1	1	1	1	1	1	1	1	1
	PFC_ID_44879	FLEXIBLE	13	1	1	1	1	0	0	1	1	1	1	1	1	1	1	1
	PFC_ID_44876	FLEXIBLE	13	1	1	1	1	0	0	1	1	1	1	1	1	1	1	1
	PFC_ID_44873	FLEXIBLE	13	1	1	1	1	1	0	1	1	1	1	1	1	1	1	0
	PFC_ID_44872	FLEXIBLE	13	1	1	1	1	0	1	1	1	1	1	0	1	1	1	1
	PFC_ID_44869	FLEXIBLE	13	1	1	1	1	0	0	1	1	1	1	1	1	1	1	1
	PFC_ID_44867	FLEXIBLE	13	1	1	1	0	1	0	1	1	1	1	1	1	1	1	1
	PFC_ID_44851	FLEXIBLE	13	1	1	1	1	0	1	1	1	1	1	0	1	1	1	1
	PFC_ID_44848	FLEXIBLE	13	1	1	1	0	1	1	1	1	1	1	0	1	1	1	1
	PFC_ID_44846	FLEXIBLE	13	1	1	1	1	1	0	1	1	1	1	0	1	1	1	1
	PFC_ID_44845	FLEXIBLE	13	1	1	1	1	1	0	1	1	1	1	0	1	1	1	1
	PFC_ID_44844	FLEXIBLE	13	1	1	1	0	1	0	1	1	1	1	1	1	1	1	1
	PFC_ID_44843	FLEXIBLE	13	1	1	1	0	1	0	1	1	1	1	1	1	1	1	1
	PFC_ID_44842	FLEXIBLE	13	1	1	1	1	1	0	1	1	1	1	0	1	1	1	1
	PFC_ID_44828	FLEXIBLE	13	1	1	1	0	1	0	1	1	1	1	1	1	1	1	1
	PFC_ID_44822	FLEXIBLE	13	1	1	1	0	1	0	1	1	1	1	1	1	1	1	1
	PFC_ID_44812	FLEXIBLE	13	1	1	1	0	1	1	1	1	1	1	0	1	1	1	1
	PFC_ID_44805	FLEXIBLE	13	1	1	1	0	1	0	1	1	1	1	1	1	1	1	1
	PFC_ID_44801	FLEXIBLE	13	1	1	1	0	1	0	1	1	1	1	1	1	1	1	1
	PFC_ID_44800	FLEXIBLE	13	1	1	1	0	0	1	1	1	1	1	1	1	1	1	1
	PFC_ID_44796	FLEXIBLE	13	1	1	1	0	1	0	1	1	1	1	1	1	1	1	1
	PFC_ID_44794	FLEXIBLE	20	1	1	1	1	1	0	0	1	1	3	2	2	2	2	2
	PFC_ID_44790	FLEXIBLE	13	1	1	1	1	1	0	1	1	1	1	1	1	1	1	0
	PFC_ID_44788	FLEXIBLE	13	1	1	1	1	1	0	1	1	1	1	0	1	1	1	1
	PFC_ID_44783	FLEXIBLE	13	1	1	1	1	1	0	1	1	1	1	0	1	1	1	1
	PFC_ID_44779	FLEXIBLE	13	1	1	1	1	1	0	1	1	1	1	0	1	1	1	1
	PFC_ID_44778	FLEXIBLE	14	1	1	1	1	1	0	1	1	1	1	1	0	1	2	1
	PFC_ID_44777	FLEXIBLE	13	1	1	1	0	1	0	1	1	1	1	1	1	1	1	1
	PFC_ID_44776	FLEXIBLE	13	1	1	1	1	1	0	1	1	1	1	0	1	1	1	1
	PFC_ID_44775	FLEXIBLE	13	1	1	1	1	1	0	1	1	1	1	0	1	1	1	1
	PFC_ID_44773	FLEXIBLE	13	1	1	1	0	1	0	1	1	1	1	1	1	1	1	1
	PFC_ID_44772	FLEXIBLE	13	1	1	1	1	0	0	1	1	1	1	1	1	1	1	1
	PFC_ID_44769	FLEXIBLE	13	0	1	1	1	1	0	1	1	1	1	1	1	1	1	1
	PFC_ID_44768	FLEXIBLE	13	1	1	1	1	0	1	1	1	1	1	0	1	1	1	1
	PFC_ID_44766	FLEXIBLE	13	1	1	1	1	0	0	1	1	1	1	1	1	1	1	1
	PFC_ID_44752	FLEXIBLE	13	1	1	1	0	1	1	1	1	1	1	0	1	1	1	1
	PFC_ID_44748	FLEXIBLE	13	1	1	1	1	1	0	1	1	1	1	0	1	1	1	1
	PFC_ID_44743	FLEXIBLE	13	1	1	1	0	1	1	1	1	1	1	0	1	1	1	1
	PFC_ID_44741	FLEXIBLE	13	1	1	1	1	1	0	1	1	1	1	0	1	1	1	1
	PFC_ID_44739	FLEXIBLE	13	1	1	1	1	1	0	1	1	1	1	0	1	1	1	1
	PFC_ID_44737	FLEXIBLE	13	1	1	1	1	1	0	1	1	1	1	0	1	1	1	1
	PFC_ID_44734	FLEXIBLE	13	1	1	1	1	1	0	1	1	1	1	0	1	1	1	1
	PFC_ID_44733	FLEXIBLE	13	1	1	1	1	1	0	1	1	1	1	0	1	1	1	1
	PFC_ID_44728	FLEXIBLE	13	1	1	1	1	0	1	0	1	1	1	1	1	1	1	1
	PFC_ID_44724	FLEXIBLE	13	1	1	1	1	1	0	1	1	1	1	0	1	1	1	1
	PFC_ID_44720	FLEXIBLE	13	1	1	1	0	1	0	1	1	1	1	1	1	1	1	1
	PFC_ID_44715	FLEXIBLE	13	1	1	1	1	1	0	1	1	1	1	0	1	1	1	1
	PFC_ID_44709	FLEXIBLE	13	1	1	1	1	1	0	1	1	1	1	0	1	1	1	1
	PFC_ID_44708	FLEXIBLE	13	1	1	1	1	0	1	1	1	1	1	0	1	1	1	1
	PFC_ID_44707	FLEXIBLE	13	1	1	1	1	1	0	1	1	1	1	0	1	1	1	1
	PFC_ID_44706	FLEXIBLE	13	1	1	1	0	1	0	1	1	1	1	1	1	1	1	1
	PFC_ID_44705	FLEXIBLE	16	1	1	1	1	1	0	1	1	1	2	0	2	2	1	1
	PFC_ID_44697	FLEXIBLE	13	1	1	1	1	1	0	1	1	1	1	0	1	1	1	1
	PFC_ID_44696	FLEXIBLE	13	1	1	1	0	1	1	1	1	1	1	0	1	1	1	1
	PFC_ID_44694	FLEXIBLE	13	1	1	1	0	1	1	1	1	1	1	1	0	1	1	1
	PFC_ID_44688	FLEXIBLE	13	1	1	1	0	1	0	1	1	1	1	1	1	1	1	1
	PFC_ID_44686	FLEXIBLE	13	1	1	1	0	1	1	1	1	1	1	0	1	1	1	1
	PFC_ID_44680	FLEXIBLE	13	1	1	1	1	0	1	1	1	1	1	0	1	1	1	1
	PFC_ID_44677	FLEXIBLE	13	1	1	1	1	1	0	1	1	1	1	0	1	1	1	1
	PFC_ID_44676	FLEXIBLE	13	1	1	1	1	0	1	1	1	1	1	0	1	1	1	1
	PFC_ID_44672	FLEXIBLE	13	1	1	1	0	1	0	1	1	1	1	1	1	1	1	1
	PFC_ID_44671	FLEXIBLE	13	1	1	1	1	1	0	1	1	1	1	0	1	1	1	1
	PFC_ID_44664	FLEXIBLE	13	1	1	1	1	0	1	1	1	1	1	0	1	1	1	1
	PFC_ID_44663	FLEXIBLE	13	1	1	1	1	0	0	1	1	1	1	1	1	1	1	1
	PFC_ID_44660	FLEXIBLE	13	1	1	1	1	1	0	1	1	1	1	0	1	1	1	1
	PFC_ID_44655	FLEXIBLE	13	1	1	1	1	1	0	1	1	1	1	0	1	1	1	1
	PFC_ID_44653	FLEXIBLE	13	1	1	1	1	0	1	1	1	1	1	0	1	1	1	1
	PFC_ID_44649	FLEXIBLE	13	1	1	1	1	1	0	1	1	1	1	0	1	1	1	1
	PFC_ID_44648	FLEXIBLE	13	1	1	1	0	1	0	1	1	1	1	1	1	1	1	1
	PFC_ID_44629	FLEXIBLE	13	1	1	1	1	1	0	1	1	1	1	0	1	1	1	1
	PFC_ID_44622	FLEXIBLE	15	1	1	1	1	1	1	1	2	1	1	2	0	0	1	1
	PFC_ID_44615	FLEXIBLE	21	1	1	2	0	1	0	2	2	1	1	2	2	2	2	2
	PFC_ID_44612	FLEXIBLE	13	1	1	1	1	1	1	1	1	1	1	0	1	1	1	0
	PFC_ID_44609	FLEXIBLE	13	1	1	1	1	1	0	1	1	1	1	0	1	1	1	1
	PFC_ID_44602	FLEXIBLE	13	1	1	1	1	1	0	1	1	1	1	0	1	1	1	1
	PFC_ID_44600	FLEXIBLE	13	1	1	1	1	1	0	1	1	1	1	0	1	1	1	1
	PFC_ID_44593	FLEXIBLE	13	1	1	1	0	1	0	1	1	1	1	1	1	1	1	1
	PFC_ID_44589	FLEXIBLE	14	1	1	1	0	1	0	1	1	1	1	1	1	1	2	1
	PFC_ID_44588	FLEXIBLE	17	1	1	1	1	0	1	1	1	1	2	1	2	2	2	0
	PFC_ID_44587	FLEXIBLE	13	1	1	1	1	0	1	1	1	1	1	0	1	1	1	1
	PFC_ID_44586	FLEXIBLE	13	1	1	1	1	0	0	1	1	1	1	1	1	1	1	1
	PFC_ID_44585	FLEXIBLE	13	0	1	1	1	1	0	1	1	1	1	1	1	1	1	1
	PFC_ID_44583	FLEXIBLE	13	1	1	1	1	1	0	1	1	1	1	0	1	1	1	1
	PFC_ID_44582	FLEXIBLE	13	1	1	1	1	1	0	1	1	1	1	0	1	1	1	1
	PFC_ID_44580	FLEXIBLE	13	1	1	1	0	1	1	1	1	1	1	0	1	1	1	1
	PFC_ID_44579	FLEXIBLE	13	1	1	1	1	1	0	1	1	1	1	0	1	1	1	1
	PFC_ID_44577	FLEXIBLE	13	1	1	1	0	1	1	1	1	1	0	1	1	1	1	1
	PFC_ID_44576	FLEXIBLE	13	1	1	1	1	1	0	1	1	1	1	0	1	1	1	1
	PFC_ID_44572	FLEXIBLE	13	1	1	1	1	1	1	1	1	1	1	0	1	1	1	0
	PFC_ID_44567	FLEXIBLE	13	1	1	1	0	1	1	1	1	1	1	0	1	1	1	1
	PFC_ID_44564	FLEXIBLE	13	1	1	1	0	1	0	1	1	1	1	1	1	1	1	1
	PFC_ID_44560	FLEXIBLE	13	1	1	1	1	0	1	1	1	1	1	0	1	1	1	1
	PFC_ID_44554	FLEXIBLE	13	1	1	1	0	1	0	1	1	1	1	1	1	1	1	1
	PFC_ID_44545	FLEXIBLE	13	1	1	1	1	1	0	1	1	1	1	1	1	1	1	0
	PFC_ID_44543	FLEXIBLE	13	1	1	1	1	1	1	1	1	1	0	0	1	1	1	1
	PFC_ID_44538	FLEXIBLE	13	1	1	1	1	1	0	1	1	1	0	1	1	1	1	1
	PFC_ID_44536	FLEXIBLE	13	1	1	1	1	1	0	1	1	1	0	1	1	1	1	1
	PFC_ID_44527	FLEXIBLE	20	3	3	2	1	1	0	1	1	3	0	1	1	1	1	1
	PFC_ID_44526	FLEXIBLE	20	3	3	2	1	1	0	1	1	3	0	1	1	1	1	1
	PFC_ID_44508	FLEXIBLE	13	1	1	1	0	1	0	1	1	1	1	1	1	1	1	1
	PFC_ID_44506	FLEXIBLE	13	1	1	1	1	1	0	1	1	1	1	0	1	1	1	1
	PFC_ID_44501	FLEXIBLE	13	1	1	1	0	1	1	1	1	1	1	0	1	1	1	1
	PFC_ID_44497	FLEXIBLE	13	1	1	1	0	1	1	1	1	1	1	0	1	1	1	1
	PFC_ID_44495	FLEXIBLE	13	1	1	1	1	1	0	1	1	1	1	0	1	1	1	1
	PFC_ID_44494	FLEXIBLE	13	1	1	1	1	1	0	1	1	1	1	0	1	1	1	1
	PFC_ID_44492	FLEXIBLE	13	1	1	1	1	1	0	1	1	1	1	0	1	1	1	1
	PFC_ID_44486	FLEXIBLE	13	1	1	1	1	1	0	1	1	1	0	1	1	1	1	1
	PFC_ID_44484	FLEXIBLE	13	1	1	1	1	1	0	1	1	1	1	0	1	1	1	1
	PFC_ID_44483	FLEXIBLE	13	1	1	1	1	0	1	1	1	1	1	0	1	1	1	1
	PFC_ID_44479	FLEXIBLE	13	1	1	1	1	0	0	1	1	1	1	1	1	1	1	1
	PFC_ID_44478	FLEXIBLE	13	1	1	1	1	0	1	1	1	1	1	0	1	1	1	1
	PFC_ID_44475	FLEXIBLE	13	1	1	1	0	1	1	1	1	1	1	0	1	1	1	1
	PFC_ID_44474	FLEXIBLE	13	1	1	1	0	1	0	1	1	1	1	1	1	1	1	1
	PFC_ID_44469	FLEXIBLE	13	1	1	1	1	0	1	1	1	1	1	0	1	1	1	1
	PFC_ID_44462	FLEXIBLE	13	1	1	1	1	1	0	1	1	1	1	0	1	1	1	1
	PFC_ID_44459	FLEXIBLE	13	1	1	1	1	1	1	1	1	1	1	1	1	1	0	0
	PFC_ID_44457	FLEXIBLE	13	1	1	1	1	1	0	1	1	1	1	1	1	1	0	1
	PFC_ID_44456	FLEXIBLE	13	1	1	1	1	1	0	1	1	1	1	1	1	1	0	1
	PFC_ID_44455	FLEXIBLE	13	1	1	1	0	1	1	1	1	1	1	1	1	1	0	1
	PFC_ID_44453	FLEXIBLE	13	1	1	1	1	1	0	1	1	1	1	1	1	1	0	1
	PFC_ID_44445	FLEXIBLE	13	1	1	1	1	1	0	1	1	1	1	1	1	1	0	1
	PFC_ID_44439	FLEXIBLE	14	1	1	1	1	1	0	1	1	1	2	1	1	1	0	1
	PFC_ID_44438	FLEXIBLE	13	1	1	1	1	1	0	1	1	1	1	1	1	1	0	1
	PFC_ID_44437	FLEXIBLE	13	1	1	1	1	1	0	1	1	1	1	1	1	1	0	1
	PFC_ID_44426	FLEXIBLE	13	1	1	1	0	1	1	1	1	1	1	0	1	1	1	1
	PFC_ID_44421	FLEXIBLE	13	1	1	1	0	1	0	1	1	1	1	1	1	1	1	1
	PFC_ID_44412	FLEXIBLE	13	1	1	1	1	1	0	1	1	1	1	0	1	1	1	1
	PFC_ID_44400	FLEXIBLE	13	1	1	1	1	1	0	1	1	1	1	0	1	1	1	1
	PFC_ID_44398	FLEXIBLE	36	2	4	3	0	1	0	3	2	2	3	2	2	2	6	4
	PFC_ID_44397	FLEXIBLE	13	1	1	1	1	1	0	1	1	1	1	0	1	1	1	1
	PFC_ID_44396	FLEXIBLE	13	1	1	1	1	1	1	1	1	1	1	0	1	1	1	0
	PFC_ID_44387	FLEXIBLE	15	1	1	1	1	0	0	1	1	2	1	1	1	1	2	1
	PFC_ID_44386	FLEXIBLE	19	1	1	2	1	2	0	2	2	3	1	1	1	1	0	1
	PFC_ID_44377	FLEXIBLE	16	1	1	2	0	1	0	2	2	1	1	1	1	1	1	1
	PFC_ID_44374	FLEXIBLE	13	1	1	1	1	0	1	1	1	1	1	0	1	1	1	1
	PFC_ID_44370	FLEXIBLE	14	1	0	1	0	1	1	1	1	1	1	1	1	1	2	1
	PFC_ID_44365	FLEXIBLE	13	1	1	1	0	0	1	1	1	1	1	1	1	1	1	1
	PFC_ID_44364	FLEXIBLE	13	1	1	1	0	1	1	1	1	1	1	0	1	1	1	1
	PFC_ID_44363	FLEXIBLE	13	1	1	1	1	1	0	1	1	1	1	0	1	1	1	1
	PFC_ID_44360	FLEXIBLE	13	1	1	1	0	1	0	1	1	1	1	1	1	1	1	1
	PFC_ID_44354	FLEXIBLE	13	1	1	1	1	1	0	1	1	1	1	0	1	1	1	1
	PFC_ID_44340	FLEXIBLE	13	1	1	1	1	0	0	1	1	1	1	1	1	1	1	1
	PFC_ID_44339	FLEXIBLE	13	1	1	1	1	0	0	1	1	1	1	1	1	1	1	1
	PFC_ID_44336	FLEXIBLE	13	1	1	1	1	1	0	1	1	1	1	0	1	1	1	1
	PFC_ID_44333	FLEXIBLE	13	1	1	1	0	1	1	1	1	1	1	1	1	0	1	1
	PFC_ID_44330	FLEXIBLE	13	1	1	1	1	0	0	1	1	1	1	1	1	1	1	1
	PFC_ID_44325	FLEXIBLE	13	1	1	1	0	1	0	1	1	1	1	1	1	1	1	1
	PFC_ID_44313	FLEXIBLE	13	1	1	1	1	1	0	1	1	1	1	1	0	1	1	1
	PFC_ID_44309	FLEXIBLE	13	1	1	1	0	1	0	1	1	1	1	1	1	1	1	1
	PFC_ID_44304	FLEXIBLE	13	1	1	1	1	1	0	1	1	1	1	0	1	1	1	1
	PFC_ID_44300	FLEXIBLE	13	1	1	1	1	1	0	1	1	1	1	0	1	1	1	1
	PFC_ID_44293	FLEXIBLE	13	1	1	1	1	0	0	1	1	1	1	1	1	1	1	1
	PFC_ID_44290	FLEXIBLE	13	1	1	1	1	0	0	1	1	1	1	1	1	1	1	1
	PFC_ID_44286	FLEXIBLE	13	1	1	1	1	1	0	1	1	1	1	0	1	1	1	1
	PFC_ID_44282	FLEXIBLE	13	1	1	1	1	1	0	1	1	1	1	1	0	1	1	1
	PFC_ID_44259	FLEXIBLE	13	1	1	1	0	1	0	1	1	1	1	1	1	1	1	1
	PFC_ID_44254	FLEXIBLE	13	1	1	1	1	1	0	1	1	1	1	0	1	1	1	1
	PFC_ID_44253	FLEXIBLE	13	1	1	1	1	1	0	1	1	1	1	0	1	1	1	1
	PFC_ID_44251	FLEXIBLE	13	1	1	1	1	1	0	1	1	1	1	0	1	1	1	1
	PFC_ID_44248	FLEXIBLE	13	1	1	1	0	1	0	1	1	1	1	1	1	1	1	1
	PFC_ID_44247	FLEXIBLE	13	1	1	1	0	1	0	1	1	1	1	1	1	1	1	1
	PFC_ID_44243	FLEXIBLE	13	1	1	1	0	1	1	1	1	1	1	0	1	1	1	1
	PFC_ID_44239	FLEXIBLE	13	1	1	1	1	0	0	1	1	1	1	1	1	1	1	1
	PFC_ID_44235	FLEXIBLE	14	1	1	1	0	0	1	2	1	1	1	1	1	1	1	1
	PFC_ID_44234	FLEXIBLE	13	1	1	1	1	0	1	1	1	1	1	0	1	1	1	1
	PFC_ID_44232	FLEXIBLE	13	1	1	1	1	1	0	1	1	1	1	0	1	1	1	1
	PFC_ID_44228	FLEXIBLE	13	1	1	1	1	1	0	1	1	1	1	0	1	1	1	1
	PFC_ID_44225	FLEXIBLE	13	1	1	1	1	0	0	1	1	1	1	1	1	1	1	1
	PFC_ID_44218	FLEXIBLE	13	1	1	1	0	1	1	1	1	1	1	0	1	1	1	1
	PFC_ID_44217	FLEXIBLE	13	1	1	1	0	1	0	1	1	1	1	1	1	1	1	1
	PFC_ID_44208	FLEXIBLE	13	1	1	1	0	1	0	1	1	1	1	1	1	1	1	1
	PFC_ID_44206	FLEXIBLE	13	1	1	1	0	1	1	1	1	1	1	0	1	1	1	1
	PFC_ID_44204	FLEXIBLE	13	1	1	1	1	0	1	1	1	1	1	0	1	1	1	1
	PFC_ID_44200	FLEXIBLE	13	1	1	1	0	1	0	1	1	1	1	1	1	1	1	1
	PFC_ID_44194	FLEXIBLE	15	1	0	1	1	1	0	1	1	1	1	2	1	1	2	1
	PFC_ID_44184	FLEXIBLE	13	1	1	1	1	1	1	1	1	1	0	0	1	1	1	1
	PFC_ID_44181	FLEXIBLE	13	1	1	1	1	1	1	1	1	1	1	0	1	1	1	0
	PFC_ID_44174	FLEXIBLE	37	3	3	4	2	2	0	3	3	3	3	0	3	3	3	2
	PFC_ID_44171	FLEXIBLE	13	0	0	1	1	1	1	1	1	1	1	1	1	1	1	1
	PFC_ID_44165	FLEXIBLE	13	0	1	1	1	1	0	1	1	1	1	1	1	1	1	1
	PFC_ID_44159	FLEXIBLE	13	1	1	1	1	0	0	1	1	1	1	1	1	1	1	1
	PFC_ID_44158	FLEXIBLE	13	1	1	1	1	1	1	1	1	1	1	1	1	1	0	0
	PFC_ID_44145	FLEXIBLE	13	1	1	1	1	1	1	1	1	1	1	1	1	0	0	1
	PFC_ID_44141	FLEXIBLE	13	1	1	1	0	1	1	1	1	1	1	0	1	1	1	1
	PFC_ID_44137	FLEXIBLE	13	1	1	1	1	1	1	1	1	1	1	0	1	1	1	0
	PFC_ID_44125	FLEXIBLE	24	3	4	4	0	0	1	1	2	2	1	1	2	1	1	1
	PFC_ID_44123	FLEXIBLE	13	1	1	1	1	1	0	1	1	1	1	0	1	1	1	1
	PFC_ID_44122	FLEXIBLE	13	1	1	1	0	0	1	1	1	1	1	1	1	1	1	1
	PFC_ID_44120	FLEXIBLE	13	1	1	1	1	1	0	1	1	1	1	0	1	1	1	1
	PFC_ID_44110	FLEXIBLE	13	1	1	1	1	1	0	1	1	1	1	0	1	1	1	1
	PFC_ID_44102	FLEXIBLE	13	1	1	1	0	1	0	1	1	1	1	1	1	1	1	1
	PFC_ID_44100	FLEXIBLE	13	1	1	1	1	0	1	1	1	1	1	0	1	1	1	1
	PFC_ID_44097	FLEXIBLE	13	1	1	1	0	1	1	1	1	1	1	0	1	1	1	1
	PFC_ID_44096	FLEXIBLE	13	1	1	1	1	0	1	1	1	1	1	0	1	1	1	1
	PFC_ID_44091	FLEXIBLE	13	1	1	1	0	1	1	1	1	1	1	0	1	1	1	1
	PFC_ID_44088	FLEXIBLE	13	1	1	1	1	1	0	1	1	1	1	0	1	1	1	1
	PFC_ID_44084	FLEXIBLE	13	1	1	1	1	1	0	1	1	1	1	1	1	1	0	1
	PFC_ID_44079	FLEXIBLE	13	1	1	1	0	1	1	1	1	1	1	0	1	1	1	1
	PFC_ID_44073	FLEXIBLE	13	1	1	1	1	1	1	1	1	1	1	1	1	1	0	0
	PFC_ID_44059	FLEXIBLE	13	1	1	1	0	1	1	1	1	1	1	0	1	1	1	1
	PFC_ID_44054	FLEXIBLE	13	1	1	1	1	1	0	1	1	1	1	0	1	1	1	1
	PFC_ID_44047	FLEXIBLE	13	1	1	1	0	1	0	1	1	1	1	1	1	1	1	1
	PFC_ID_44046	FLEXIBLE	13	1	1	1	1	1	0	1	1	1	1	0	1	1	1	1
	PFC_ID_44045	FLEXIBLE	13	0	1	1	1	1	1	1	1	1	1	0	1	1	1	1
	PFC_ID_44044	FLEXIBLE	13	1	1	1	1	1	0	1	1	1	1	1	1	1	1	0
	PFC_ID_44037	FLEXIBLE	13	1	1	1	1	1	0	1	1	1	1	0	1	1	1	1
	PFC_ID_44036	FLEXIBLE	15	1	1	1	0	1	0	1	1	1	1	2	1	1	2	1
	PFC_ID_44026	FLEXIBLE	13	1	1	1	1	0	0	1	1	1	1	1	1	1	1	1
	PFC_ID_44021	FLEXIBLE	13	1	1	1	1	1	0	1	1	1	0	1	1	1	1	1
	PFC_ID_44020	FLEXIBLE	13	1	1	1	0	1	0	1	1	1	1	1	1	1	1	1
	PFC_ID_44019	FLEXIBLE	13	1	1	1	0	1	0	1	1	1	1	1	1	1	1	1
	PFC_ID_44017	FLEXIBLE	13	1	1	1	1	1	0	1	1	1	0	1	1	1	1	1
	PFC_ID_43990	FLEXIBLE	19	2	3	1	1	2	1	1	1	1	2	0	1	1	0	2
	PFC_ID_43988	FLEXIBLE	13	1	1	1	1	1	0	1	1	1	1	1	1	1	1	0
	PFC_ID_43981	FLEXIBLE	13	1	1	1	0	0	1	1	1	1	1	1	1	1	1	1
	PFC_ID_43978	FLEXIBLE	13	1	1	1	1	1	0	1	1	1	1	0	1	1	1	1
	PFC_ID_43977	FLEXIBLE	13	1	1	1	1	1	0	1	1	1	1	0	1	1	1	1
	PFC_ID_43972	FLEXIBLE	13	1	1	1	1	0	0	1	1	1	1	1	1	1	1	1
	PFC_ID_43966	FLEXIBLE	13	1	1	1	1	0	1	1	1	1	1	0	1	1	1	1
	PFC_ID_43964	FLEXIBLE	13	1	1	1	1	0	0	1	1	1	1	1	1	1	1	1
	PFC_ID_43961	FLEXIBLE	13	1	1	1	1	1	0	1	1	1	1	0	1	1	1	1
	PFC_ID_43958	FLEXIBLE	13	1	1	1	0	1	1	1	1	1	1	0	1	1	1	1
	PFC_ID_43951	FLEXIBLE	13	1	1	1	1	0	1	1	1	1	1	0	1	1	1	1
	PFC_ID_43947	FLEXIBLE	13	1	1	1	1	1	0	1	1	1	1	0	1	1	1	1
	PFC_ID_43942	FLEXIBLE	13	1	1	1	1	0	0	1	1	1	1	1	1	1	1	1
	PFC_ID_43940	FLEXIBLE	13	1	1	1	1	1	0	1	1	1	1	0	1	1	1	1
	PFC_ID_43939	FLEXIBLE	13	1	1	1	1	0	0	1	1	1	1	1	1	1	1	1
	PFC_ID_43932	FLEXIBLE	13	0	1	1	1	1	1	1	1	1	1	0	1	1	1	1
	PFC_ID_43927	FLEXIBLE	14	2	1	1	1	1	0	1	1	1	1	1	1	1	1	0
	PFC_ID_43926	FLEXIBLE	13	1	1	1	1	0	1	1	1	1	1	0	1	1	1	1
	PFC_ID_43925	FLEXIBLE	14	1	1	1	1	1	0	1	1	1	1	2	1	1	1	0
	PFC_ID_43917	FLEXIBLE	13	1	1	1	1	1	0	1	1	1	1	1	1	0	1	1
	PFC_ID_43910	FLEXIBLE	13	1	1	1	1	1	0	1	1	1	1	1	1	0	1	1
	PFC_ID_43905	FLEXIBLE	13	1	1	1	1	1	0	1	1	1	1	0	1	1	1	1
	PFC_ID_43896	FLEXIBLE	13	1	1	1	1	1	0	1	1	1	1	0	1	1	1	1
	PFC_ID_43894	FLEXIBLE	13	1	1	1	0	1	1	1	1	1	1	0	1	1	1	1
	PFC_ID_43886	FLEXIBLE	13	1	1	1	1	0	1	1	1	1	1	0	1	1	1	1
	PFC_ID_43882	FLEXIBLE	13	1	1	1	0	1	0	1	1	1	1	1	1	1	1	1
	PFC_ID_43878	FLEXIBLE	21	2	2	2	0	1	1	2	2	2	2	1	1	0	1	2
	PFC_ID_43871	FLEXIBLE	13	1	1	1	0	1	0	1	1	1	1	1	1	1	1	1
	PFC_ID_43857	FLEXIBLE	13	1	1	1	1	1	0	1	1	1	1	0	1	1	1	1
	PFC_ID_43854	FLEXIBLE	13	1	1	1	1	0	0	1	1	1	1	1	1	1	1	1
	PFC_ID_43838	FLEXIBLE	21	1	4	4	1	1	1	1	1	1	3	1	1	1	0	0
	PFC_ID_43824	FLEXIBLE	13	1	1	1	1	0	1	1	1	1	1	1	1	1	0	1
	PFC_ID_43820	FLEXIBLE	13	1	1	1	1	1	0	1	1	1	1	0	1	1	1	1
	PFC_ID_43810	FLEXIBLE	13	1	1	1	1	1	0	1	1	1	1	0	1	1	1	1
	PFC_ID_43808	FLEXIBLE	13	1	1	1	1	1	0	1	1	1	1	0	1	1	1	1
	PFC_ID_43806	FLEXIBLE	13	1	1	1	1	1	0	1	1	1	1	0	1	1	1	1
	PFC_ID_43804	FLEXIBLE	13	1	1	1	1	0	1	1	1	1	1	0	1	1	1	1
	PFC_ID_43796	FLEXIBLE	13	1	1	1	1	1	0	1	1	1	1	0	1	1	1	1
	PFC_ID_43792	FLEXIBLE	17	2	2	2	1	0	1	1	0	2	1	1	1	1	1	1
	PFC_ID_43789	FLEXIBLE	13	1	1	1	1	1	0	1	1	1	1	0	1	1	1	1
	PFC_ID_43784	FLEXIBLE	13	1	1	1	1	0	1	1	1	1	1	0	1	1	1	1
	PFC_ID_43780	FLEXIBLE	13	0	1	1	0	1	1	1	1	1	1	1	1	1	1	1
	PFC_ID_43761	FLEXIBLE	13	1	1	1	1	1	0	1	1	1	1	0	1	1	1	1
	PFC_ID_43756	FLEXIBLE	13	1	1	1	1	0	0	1	1	1	1	1	1	1	1	1
	PFC_ID_43748	FLEXIBLE	13	1	1	1	1	1	0	1	1	1	1	0	1	1	1	1
	PFC_ID_43735	FLEXIBLE	13	1	1	1	1	0	0	1	1	1	1	1	1	1	1	1
	PFC_ID_43731	FLEXIBLE	13	1	1	1	0	1	1	1	1	1	1	1	0	1	1	1
	PFC_ID_43729	FLEXIBLE	13	1	1	1	0	1	0	1	1	1	1	1	1	1	1	1
	PFC_ID_43727	FLEXIBLE	13	1	1	1	0	1	0	1	1	1	1	1	1	1	1	1
	PFC_ID_43726	FLEXIBLE	13	1	1	1	0	1	1	1	1	1	1	0	1	1	1	1
	PFC_ID_43725	FLEXIBLE	13	1	1	1	1	0	1	1	1	1	1	0	1	1	1	1
	PFC_ID_43724	FLEXIBLE	13	1	1	1	0	1	1	1	1	1	1	0	1	1	1	1
	PFC_ID_43722	FLEXIBLE	13	0	1	1	1	1	0	1	1	1	1	1	1	1	1	1
	PFC_ID_43714	FLEXIBLE	13	1	1	1	0	0	1	1	1	1	1	1	1	1	1	1
	PFC_ID_43711	FLEXIBLE	13	1	1	1	0	1	0	1	1	1	1	1	1	1	1	1
	PFC_ID_43710	FLEXIBLE	13	1	1	1	0	1	0	1	1	1	1	1	1	1	1	1
	PFC_ID_43709	FLEXIBLE	13	1	1	1	0	1	1	1	1	1	1	0	1	1	1	1
	PFC_ID_43703	FLEXIBLE	13	1	1	1	1	1	1	1	1	1	1	1	1	0	0	1
	PFC_ID_43701	FLEXIBLE	13	1	1	1	1	1	0	1	1	1	1	0	1	1	1	1
	PFC_ID_43697	FLEXIBLE	13	1	1	1	1	1	0	1	1	1	1	0	1	1	1	1
	PFC_ID_43696	FLEXIBLE	13	1	1	1	1	1	0	1	1	1	1	0	1	1	1	1
	PFC_ID_43694	FLEXIBLE	14	1	1	1	0	1	0	1	1	1	1	2	1	1	1	1
	PFC_ID_43693	FLEXIBLE	13	1	1	1	1	1	0	1	1	1	1	0	1	1	1	1
	PFC_ID_43689	FLEXIBLE	13	1	1	1	1	1	0	1	1	1	1	0	1	1	1	1
	PFC_ID_43688	FLEXIBLE	13	1	1	1	0	1	0	1	1	1	1	1	1	1	1	1
	PFC_ID_43685	FLEXIBLE	13	1	1	1	1	1	0	1	1	1	1	1	1	1	1	0
	PFC_ID_43674	FLEXIBLE	13	1	1	1	1	1	0	1	1	1	1	0	1	1	1	1
	PFC_ID_43653	FLEXIBLE	13	1	1	1	1	1	0	1	1	1	1	0	1	1	1	1
	PFC_ID_43651	FLEXIBLE	13	1	1	1	0	0	1	1	1	1	1	1	1	1	1	1
	PFC_ID_43647	FLEXIBLE	13	1	1	1	1	0	1	1	1	1	1	1	1	1	1	0
	PFC_ID_43642	FLEXIBLE	13	1	1	1	1	0	0	1	1	1	1	1	1	1	1	1
	PFC_ID_43637	FLEXIBLE	13	1	1	1	1	1	1	1	0	1	1	1	1	1	0	1
	PFC_ID_2599	FLEXIBLE	13	1	1	1	1	1	0	1	1	0	1	1	1	1	1	1
	PFC_ID_1318	FLEXIBLE	15	1	2	1	0	1	1	1	1	0	1	1	1	1	1	2
	PFC_ID_1170	FLEXIBLE	13	1	0	1	1	1	1	1	1	0	1	1	1	1	1	1
	PFC_ID_8379	FLEXIBLE	12	0	1	0	1	1	1	1	1	0	1	1	1	1	1	1
	PFC_ID_5860	FLEXIBLE	12	0	1	1	1	1	1	1	1	0	1	0	1	1	1	1
	PFC_ID_46337	FLEXIBLE	12	1	1	1	1	1	1	1	1	1	1	1	0	0	0	1
	PFC_ID_46326	FLEXIBLE	12	1	1	1	0	0	0	1	1	1	1	1	1	1	1	1
	PFC_ID_46314	FLEXIBLE	12	1	1	1	1	1	1	1	1	1	1	0	1	1	0	0
	PFC_ID_46313	FLEXIBLE	12	1	1	1	0	1	0	1	1	1	1	0	1	1	1	1
	PFC_ID_46306	FLEXIBLE	12	1	1	1	0	0	0	1	1	1	1	1	1	1	1	1
	PFC_ID_46304	FLEXIBLE	12	1	1	1	0	1	0	1	1	1	1	1	1	1	1	0
	PFC_ID_46303	FLEXIBLE	12	1	1	1	1	1	1	1	1	1	1	1	0	0	0	1
	PFC_ID_46302	FLEXIBLE	12	1	1	1	1	1	1	1	1	1	1	1	0	0	0	1
	PFC_ID_46300	FLEXIBLE	12	1	1	1	1	1	1	1	1	1	1	1	0	0	1	0
	PFC_ID_46297	FLEXIBLE	12	1	1	1	1	1	1	1	1	1	1	0	1	0	0	1
	PFC_ID_46295	FLEXIBLE	12	1	1	1	1	1	1	1	1	1	1	1	0	0	0	1
	PFC_ID_46294	FLEXIBLE	12	1	1	1	1	1	1	1	1	1	1	1	0	0	0	1
	PFC_ID_46292	FLEXIBLE	12	1	1	1	1	1	1	1	1	1	1	1	0	0	0	1
	PFC_ID_46286	FLEXIBLE	12	1	1	1	1	1	1	1	1	1	1	1	0	0	0	1
	PFC_ID_46282	FLEXIBLE	12	1	1	1	1	0	0	1	1	1	1	0	1	1	1	1
	PFC_ID_46267	FLEXIBLE	12	1	1	1	0	0	1	1	1	1	1	0	1	1	1	1
	PFC_ID_46254	FLEXIBLE	12	1	1	1	1	0	0	1	1	1	1	0	1	1	1	1
	PFC_ID_46253	FLEXIBLE	12	1	1	1	1	0	0	1	1	1	1	0	1	1	1	1
	PFC_ID_46245	FLEXIBLE	12	1	1	1	1	0	0	1	1	1	1	0	1	1	1	1
	PFC_ID_46243	FLEXIBLE	12	1	1	1	0	0	1	1	1	1	1	1	1	1	1	0
	PFC_ID_46237	FLEXIBLE	12	1	1	1	0	0	1	0	1	1	1	1	1	1	1	1
	PFC_ID_46226	FLEXIBLE	12	1	1	1	1	0	0	1	1	1	1	0	1	1	1	1
	PFC_ID_46222	FLEXIBLE	14	1	2	1	0	1	0	1	1	1	2	1	1	1	0	1
	PFC_ID_46205	FLEXIBLE	12	1	1	0	1	1	0	1	1	1	1	0	1	1	1	1
	PFC_ID_46201	FLEXIBLE	12	1	1	1	1	0	0	1	1	1	1	0	1	1	1	1
	PFC_ID_46168	FLEXIBLE	13	1	1	1	0	0	1	1	1	1	1	2	1	1	1	0
	PFC_ID_46140	FLEXIBLE	12	1	1	1	0	0	1	1	1	1	1	0	1	1	1	1
	PFC_ID_46134	FLEXIBLE	12	1	1	1	1	0	0	1	1	1	1	0	1	1	1	1
	PFC_ID_46107	FLEXIBLE	12	1	1	1	1	0	0	1	1	1	1	0	1	1	1	1
	PFC_ID_46067	FLEXIBLE	12	1	1	1	0	1	0	1	1	1	1	0	1	1	1	1
	PFC_ID_46031	FLEXIBLE	12	1	1	1	0	0	0	1	1	1	1	1	1	1	1	1
	PFC_ID_45995	FLEXIBLE	12	1	1	1	0	0	1	1	1	1	1	0	1	1	1	1
	PFC_ID_45977	FLEXIBLE	12	1	1	1	1	1	1	1	1	1	1	1	0	0	1	0
	PFC_ID_45953	FLEXIBLE	12	1	1	1	1	1	1	1	1	1	1	1	0	0	0	1
	PFC_ID_45938	FLEXIBLE	12	1	1	1	0	0	0	1	1	1	1	1	1	1	1	1
	PFC_ID_45927	FLEXIBLE	12	1	0	1	1	0	0	1	1	1	1	1	1	1	1	1
	PFC_ID_45912	FLEXIBLE	12	0	1	1	1	0	0	1	1	1	1	1	1	1	1	1
	PFC_ID_45908	FLEXIBLE	12	1	1	1	0	0	0	1	1	1	1	1	1	1	1	1
	PFC_ID_45905	FLEXIBLE	12	1	1	1	1	0	0	1	1	1	1	0	1	1	1	1
	PFC_ID_45891	FLEXIBLE	16	1	1	1	0	0	0	1	1	1	1	2	2	2	2	1
	PFC_ID_45882	FLEXIBLE	12	1	1	1	0	0	1	1	1	1	1	0	1	1	1	1
	PFC_ID_45880	FLEXIBLE	12	1	1	1	0	0	0	1	1	1	1	1	1	1	1	1
	PFC_ID_45872	FLEXIBLE	12	1	1	1	1	0	0	1	1	1	1	0	1	1	1	1
	PFC_ID_45859	FLEXIBLE	12	1	1	1	0	0	0	1	1	1	1	1	1	1	1	1
	PFC_ID_45851	FLEXIBLE	12	1	1	1	0	1	0	1	1	1	1	0	1	1	1	1
	PFC_ID_45814	FLEXIBLE	12	1	1	1	0	1	0	1	1	1	1	0	1	1	1	1
	PFC_ID_45769	FLEXIBLE	13	1	1	1	1	1	1	1	1	2	1	1	1	0	0	0
	PFC_ID_45734	FLEXIBLE	12	1	1	1	1	1	1	1	1	1	1	0	1	1	0	0
	PFC_ID_45726	FLEXIBLE	14	1	1	1	0	0	0	1	1	1	1	2	1	1	2	1
	PFC_ID_45723	FLEXIBLE	12	1	1	1	0	0	1	1	1	1	1	0	1	1	1	1
	PFC_ID_45719	FLEXIBLE	12	1	1	0	0	1	0	1	1	1	1	1	1	1	1	1
	PFC_ID_45709	FLEXIBLE	12	1	1	1	1	0	0	1	1	1	1	1	1	1	0	1
	PFC_ID_45693	FLEXIBLE	13	1	1	1	1	0	0	1	1	1	2	0	1	1	1	1
	PFC_ID_45690	FLEXIBLE	12	1	1	1	1	0	0	1	1	1	1	0	1	1	1	1
	PFC_ID_45681	FLEXIBLE	12	1	1	1	1	0	0	1	1	1	1	1	1	1	1	0
	PFC_ID_45680	FLEXIBLE	12	1	1	1	0	0	0	1	1	1	1	1	1	1	1	1
	PFC_ID_45677	FLEXIBLE	12	1	1	1	1	0	0	1	1	1	1	0	1	1	1	1
	PFC_ID_45669	FLEXIBLE	12	1	1	1	1	0	0	1	1	1	1	0	1	1	1	1
	PFC_ID_45666	FLEXIBLE	12	1	0	1	1	1	0	1	1	1	0	1	1	1	1	1
	PFC_ID_45664	FLEXIBLE	12	1	1	0	1	1	1	0	0	1	1	1	1	1	1	1
	PFC_ID_45662	FLEXIBLE	13	1	1	1	0	1	0	1	1	1	1	1	0	1	2	1
	PFC_ID_45629	FLEXIBLE	12	1	1	1	0	0	1	1	1	1	1	0	1	1	1	1
	PFC_ID_45626	FLEXIBLE	12	1	1	1	0	1	0	1	1	1	1	0	1	1	1	1
	PFC_ID_45623	FLEXIBLE	12	1	1	1	0	1	0	1	1	1	1	0	1	1	1	1
	PFC_ID_45614	FLEXIBLE	12	1	1	1	0	0	1	1	1	1	1	1	0	1	1	1
	PFC_ID_45583	FLEXIBLE	12	1	1	1	0	1	0	1	1	1	1	0	1	1	1	1
	PFC_ID_45578	FLEXIBLE	12	1	1	1	0	1	0	1	1	1	1	0	1	1	1	1
	PFC_ID_45577	FLEXIBLE	12	1	1	1	1	0	0	1	1	1	1	0	1	1	1	1
	PFC_ID_45576	FLEXIBLE	12	1	1	1	0	1	0	1	1	1	1	0	1	1	1	1
	PFC_ID_45574	FLEXIBLE	12	1	1	1	0	1	0	1	1	1	1	0	1	1	1	1
	PFC_ID_45570	FLEXIBLE	12	1	1	1	1	0	0	1	1	1	1	0	1	1	1	1
	PFC_ID_45569	FLEXIBLE	12	1	1	1	1	0	0	1	1	1	1	0	1	1	1	1
	PFC_ID_45562	FLEXIBLE	12	1	1	1	0	1	0	1	1	1	1	0	1	1	1	1
	PFC_ID_45543	FLEXIBLE	12	1	1	1	1	1	0	1	1	1	1	0	1	1	1	0
	PFC_ID_45519	FLEXIBLE	15	1	1	2	0	1	0	2	1	1	1	1	1	2	1	0
	PFC_ID_45504	FLEXIBLE	12	0	1	1	1	0	1	1	1	1	0	1	1	1	1	1
	PFC_ID_45479	FLEXIBLE	13	0	1	2	1	0	0	1	1	1	1	1	1	1	1	1
	PFC_ID_45477	FLEXIBLE	12	0	1	1	1	0	0	1	1	1	1	1	1	1	1	1
	PFC_ID_45476	FLEXIBLE	12	1	1	1	0	0	0	1	1	1	1	1	1	1	1	1
	PFC_ID_45459	FLEXIBLE	12	1	1	1	0	1	0	1	1	1	1	1	1	0	1	1
	PFC_ID_45449	FLEXIBLE	12	1	1	1	1	1	1	1	1	1	1	1	0	1	0	0
	PFC_ID_45444	FLEXIBLE	12	1	1	1	1	1	1	1	1	1	1	1	0	0	1	0
	PFC_ID_45443	FLEXIBLE	12	1	1	1	0	0	1	1	1	1	1	1	1	1	1	0
	PFC_ID_45439	FLEXIBLE	12	1	1	1	1	0	0	1	1	1	1	0	1	1	1	1
	PFC_ID_45428	FLEXIBLE	12	1	1	1	1	0	0	1	1	1	1	0	1	1	1	1
	PFC_ID_45424	FLEXIBLE	12	1	1	1	0	1	0	1	1	1	1	0	1	1	1	1
	PFC_ID_45414	FLEXIBLE	12	1	1	1	0	1	0	1	1	1	1	0	1	1	1	1
	PFC_ID_45413	FLEXIBLE	12	1	1	1	0	1	1	1	1	1	1	1	0	1	1	0
	PFC_ID_45392	FLEXIBLE	12	1	1	1	1	1	0	1	1	1	1	1	1	0	0	1
	PFC_ID_45374	FLEXIBLE	12	1	1	1	1	1	0	1	1	1	1	0	1	1	1	0
	PFC_ID_45352	FLEXIBLE	12	1	1	1	0	1	0	1	1	1	1	1	1	0	1	1
	PFC_ID_45320	FLEXIBLE	23	1	2	3	0	0	0	1	2	2	3	1	2	3	2	1
	PFC_ID_45290	FLEXIBLE	15	1	2	1	1	0	0	1	1	1	2	1	1	1	0	2
	PFC_ID_45275	FLEXIBLE	17	1	1	2	0	1	1	2	2	2	2	0	1	1	0	1
	PFC_ID_45245	FLEXIBLE	19	1	2	2	0	2	1	2	2	2	2	0	1	1	0	1
	PFC_ID_45204	FLEXIBLE	13	1	1	1	1	0	1	1	1	1	1	2	0	1	0	1
	PFC_ID_45200	FLEXIBLE	13	1	1	2	1	0	1	1	1	1	1	1	0	0	1	1
	PFC_ID_45199	FLEXIBLE	14	1	1	2	1	1	0	1	1	1	1	1	0	0	2	1
	PFC_ID_45178	FLEXIBLE	12	1	1	1	1	0	1	1	1	1	1	0	1	1	0	1
	PFC_ID_45177	FLEXIBLE	19	0	2	2	2	1	1	2	2	1	2	0	1	1	0	2
	PFC_ID_45169	FLEXIBLE	14	1	2	1	0	0	0	1	1	1	1	1	1	1	1	2
	PFC_ID_45158	FLEXIBLE	12	1	0	1	1	1	1	1	1	1	1	1	0	1	1	0
	PFC_ID_45149	FLEXIBLE	15	0	2	1	2	2	1	1	1	1	1	0	1	1	0	1
	PFC_ID_45131	FLEXIBLE	12	1	0	1	1	0	1	1	1	1	1	1	1	1	1	0
	PFC_ID_45121	FLEXIBLE	12	1	1	1	0	1	0	1	1	1	1	1	1	1	1	0
	PFC_ID_45110	FLEXIBLE	12	1	1	1	0	1	0	1	1	1	1	0	1	1	1	1
	PFC_ID_45109	FLEXIBLE	12	1	1	1	0	0	1	1	1	1	1	0	1	1	1	1
	PFC_ID_45108	FLEXIBLE	12	1	1	1	0	1	0	1	1	1	1	0	1	1	1	1
	PFC_ID_45104	FLEXIBLE	12	1	1	1	1	0	0	1	1	1	1	0	1	1	1	1
	PFC_ID_45082	FLEXIBLE	12	1	1	1	0	0	0	1	1	1	1	1	1	1	1	1
	PFC_ID_45049	FLEXIBLE	16	1	1	1	1	0	0	1	1	1	1	0	2	2	2	2
	PFC_ID_45036	FLEXIBLE	12	1	1	1	1	0	0	1	1	1	1	0	1	1	1	1
	PFC_ID_45019	FLEXIBLE	12	1	1	1	0	1	0	1	1	1	1	0	1	1	1	1
	PFC_ID_44988	FLEXIBLE	12	1	1	1	0	1	0	1	1	1	1	0	1	1	1	1
	PFC_ID_44974	FLEXIBLE	12	1	1	1	1	1	0	1	1	1	1	0	0	1	1	1
	PFC_ID_44972	FLEXIBLE	12	1	1	1	0	1	0	1	1	1	1	0	1	1	1	1
	PFC_ID_44967	FLEXIBLE	12	1	1	1	1	1	0	1	0	1	1	0	1	1	1	1
	PFC_ID_44955	FLEXIBLE	12	1	1	1	0	0	0	1	1	1	1	1	1	1	1	1
	PFC_ID_44939	FLEXIBLE	12	0	1	1	0	1	0	1	1	1	1	1	1	1	1	1
	PFC_ID_44905	FLEXIBLE	14	1	1	1	0	1	0	1	1	1	1	0	2	2	1	1
	PFC_ID_44902	FLEXIBLE	12	0	1	1	1	1	0	1	1	1	1	0	1	1	1	1
	PFC_ID_44900	FLEXIBLE	12	1	1	1	1	0	0	1	1	1	1	0	1	1	1	1
	PFC_ID_44897	FLEXIBLE	12	1	1	1	0	0	0	1	1	1	1	1	1	1	1	1
	PFC_ID_44890	FLEXIBLE	13	1	1	1	0	1	1	0	1	1	1	2	1	1	1	0
	PFC_ID_44871	FLEXIBLE	15	1	1	1	0	0	0	1	1	1	1	1	2	2	2	1
	PFC_ID_44863	FLEXIBLE	12	1	1	1	1	1	0	1	1	1	1	1	0	0	1	1
	PFC_ID_44855	FLEXIBLE	12	1	1	1	1	1	0	1	1	1	1	1	0	0	1	1
	PFC_ID_44852	FLEXIBLE	12	1	1	1	0	0	1	1	1	1	1	0	1	1	1	1
	PFC_ID_44830	FLEXIBLE	12	1	0	1	1	1	1	1	1	1	1	1	1	1	0	0
	PFC_ID_44826	FLEXIBLE	12	1	0	1	0	1	0	1	1	1	1	1	1	1	1	1
	PFC_ID_44793	FLEXIBLE	12	1	1	1	1	1	0	1	1	1	1	0	1	1	1	0
	PFC_ID_44787	FLEXIBLE	12	1	1	1	1	0	0	1	1	1	1	0	1	1	1	1
	PFC_ID_44774	FLEXIBLE	12	1	1	1	1	0	1	1	1	1	1	0	1	1	1	0
	PFC_ID_44757	FLEXIBLE	12	1	1	1	0	0	1	1	1	1	1	0	1	1	1	1
	PFC_ID_44754	FLEXIBLE	12	1	1	1	1	1	1	1	1	1	1	1	1	0	0	0
	PFC_ID_44749	FLEXIBLE	12	1	1	1	0	0	0	1	1	1	1	1	1	1	1	1
	PFC_ID_44744	FLEXIBLE	12	1	1	1	0	1	0	1	1	1	1	0	1	1	1	1
	PFC_ID_44732	FLEXIBLE	12	1	1	1	0	0	0	1	1	1	1	1	1	1	1	1
	PFC_ID_44727	FLEXIBLE	12	1	1	1	0	0	1	1	1	1	1	1	1	1	1	0
	PFC_ID_44725	FLEXIBLE	12	1	1	1	1	0	0	1	1	1	1	0	1	1	1	1
	PFC_ID_44723	FLEXIBLE	12	0	1	1	1	1	0	1	1	1	1	0	1	1	1	1
	PFC_ID_44721	FLEXIBLE	12	1	1	1	0	1	0	1	1	1	1	0	1	1	1	1
	PFC_ID_44718	FLEXIBLE	12	1	1	1	1	0	0	1	1	1	1	0	1	1	1	1
	PFC_ID_44693	FLEXIBLE	12	1	1	1	0	1	0	1	1	1	1	0	1	1	1	1
	PFC_ID_44691	FLEXIBLE	12	1	1	1	0	0	1	1	1	1	1	1	1	1	1	0
	PFC_ID_44689	FLEXIBLE	12	1	1	1	0	1	0	1	1	1	1	0	1	1	1	1
	PFC_ID_44678	FLEXIBLE	12	1	1	1	1	0	0	1	1	1	1	0	1	1	1	1
	PFC_ID_44673	FLEXIBLE	12	1	1	1	0	1	0	1	1	1	1	0	1	1	1	1
	PFC_ID_44670	FLEXIBLE	12	1	1	1	0	1	0	1	1	1	1	0	1	1	1	1
	PFC_ID_44658	FLEXIBLE	12	1	1	1	0	1	0	1	1	1	1	0	1	1	1	1
	PFC_ID_44657	FLEXIBLE	12	1	1	1	1	1	0	1	1	1	1	0	0	1	1	1
	PFC_ID_44650	FLEXIBLE	22	1	2	2	0	2	0	2	2	1	2	0	2	2	2	2
	PFC_ID_44645	FLEXIBLE	12	1	1	1	0	0	0	1	1	1	1	1	1	1	1	1
[truncated: 12,666 more rows]

## Sheet: B
#	Sublinage of query strain	Query strain	Sublinage of subject strain	Subject strain	Protein Family Cluster ID	Query_1 (Q1)	Subject_1 (S1)	%_Identity Q1vsS1	%_Coverage Q1vsS1	Query_2 (Q2)	Subject_1 (S2)	%_Identity Q2vsS2	%_Coverage Q2vsS2	% Identity (bidirectional average)	Comparison type	Strain filter	Protein filter
89	2A	2A_AFE_23270_protein.faa	2C	CF3.faa	PFC_ID_1008	ACK78831.1	HF292_15805	97.9	100	HF292_15805	ACK78831.1	97.9	100	97.89	Interspecies	non_self	non_self
1713	2A	2A_AFE_23270_protein.faa	2C	CF3.faa	PFC_ID_1170	ACK78993.1	HF292_10695	98	100	HF292_10695	ACK78993.1	98.0	100	98.01	Interspecies	non_self	non_self
2256	2A	2A_AFE_23270_protein.faa	2C	CF3.faa	PFC_ID_1216	ACK79039.1	HF292_04700	42.7	88.4	HF292_04700	ACK79039.1	42.7	90.5	42.71	Interspecies	non_self	non_self
2407	2A	2A_AFE_23270_protein.faa	2C	CF3.faa	PFC_ID_1230	ACK79053.1	HF292_08635	60	76.9	HF292_08635	ACK79053.1	56.0	96.2	58	Interspecies	non_self	non_self
2651	2A	2A_AFE_23270_protein.faa	2C	CF3.faa	PFC_ID_1242	ACK79065.1	HF292_15925	50.3	94	HF292_15925	ACK79065.1	50.3	99.4	50.29	Interspecies	non_self	non_self
2879	2A	2A_AFE_23270_protein.faa	2C	CF3.faa	PFC_ID_1272	ACK79095.1	HF292_15965	52.3	100.4	HF292_15965	ACK79095.1	52.3	105.0	52.29	Interspecies	non_self	non_self
4597	2A	2A_AFE_23270_protein.faa	2C	CF3.faa	PFC_ID_1318	ACK79141.1	HF292_13770	94.4	100	HF292_13770	ACK79141.1	94.4	100	94.36	Interspecies	non_self	non_self
5074	2A	2A_AFE_23270_protein.faa	2C	CF3.faa	PFC_ID_1333	ACK79156.1	HF292_03470	45.8	96.4	HF292_03470	ACK79156.1	45.8	99.1	45.79	Interspecies	non_self	non_self
5735	2A	2A_AFE_23270_protein.faa	2C	CF3.faa	PFC_ID_135	ACK77958.1	HF292_15885	74	98.8	HF292_15885	ACK77958.1	74.0	96.0	73.96	Interspecies	non_self	non_self
6615	2A	2A_AFE_23270_protein.faa	2C	CF3.faa	PFC_ID_1387	ACK79210.1	HF292_08435	26.9	99	HF292_08435	ACK79210.1	26.9	96.1	26.87	Interspecies	non_self	non_self
6762	2A	2A_AFE_23270_protein.faa	2C	CF3.faa	PFC_ID_1398	ACK79221.1	HF292_12870	65.3	99.7	HF292_12870	ACK79221.1	65.3	101.0	65.33	Interspecies	non_self	non_self
6763	2A	2A_AFE_23270_protein.faa	2C	CF3.faa	PFC_ID_1398	ACK79221.1	HF292_06125	62.7	99.7	HF292_06125	ACK79221.1	62.7	100.3	62.67	Interspecies	non_self	non_self
6822	2A	2A_AFE_23270_protein.faa	2C	CF3.faa	PFC_ID_139	ACK77962.1	HF292_12025	30.4	101.7	HF292_12025	ACK77962.1	30.4	92.2	30.36	Interspecies	non_self	non_self
6831	2A	2A_AFE_23270_protein.faa	2C	CF3.faa	PFC_ID_139	ACK78329.1	HF292_12025	30.4	101.7	HF292_12025	ACK78329.1	30.4	92.2	30.36	Interspecies	non_self	non_self
6839	2A	2A_AFE_23270_protein.faa	2C	CF3.faa	PFC_ID_139	ACK78827.1	HF292_12025	30.4	101.7	HF292_12025	ACK78827.1	30.4	92.2	30.36	Interspecies	non_self	non_self
6846	2A	2A_AFE_23270_protein.faa	2C	CF3.faa	PFC_ID_139	ACK79267.1	HF292_12025	30.4	101.7	HF292_12025	ACK79267.1	30.4	92.2	30.36	Interspecies	non_self	non_self
6852	2A	2A_AFE_23270_protein.faa	2C	CF3.faa	PFC_ID_139	ACK79585.1	HF292_12025	30.4	101.7	HF292_12025	ACK79585.1	30.4	92.2	30.36	Interspecies	non_self	non_self
6857	2A	2A_AFE_23270_protein.faa	2C	CF3.faa	PFC_ID_139	ACK79916.1	HF292_12025	30.4	101.7	HF292_12025	ACK79916.1	30.4	92.2	30.36	Interspecies	non_self	non_self
6861	2A	2A_AFE_23270_protein.faa	2C	CF3.faa	PFC_ID_139	ACK80266.1	HF292_12025	30.4	101.7	HF292_12025	ACK80266.1	30.4	92.2	30.36	Interspecies	non_self	non_self
6864	2A	2A_AFE_23270_protein.faa	2C	CF3.faa	PFC_ID_139	ACK80502.1	HF292_12025	30.4	101.7	HF292_12025	ACK80502.1	30.4	92.2	30.36	Interspecies	non_self	non_self
6925	2A	2A_AFE_23270_protein.faa	2C	CF3.faa	PFC_ID_1403	ACK79226.1	HF292_15945	59.2	99	HF292_15945	ACK79226.1	59.2	98	59.18	Interspecies	non_self	non_self
7644	2A	2A_AFE_23270_protein.faa	2C	CF3.faa	PFC_ID_1428	ACK79251.1	HF292_03505	48.9	101.3	HF292_03505	ACK79251.1	48.9	100.3	48.86	Interspecies	non_self	non_self
7675	2A	2A_AFE_23270_protein.faa	2C	CF3.faa	PFC_ID_1430	ACK79253.1	HF292_12520	96.6	90.6	HF292_12520	ACK79253.1	96.6	100	96.55	Interspecies	non_self	non_self
8159	2A	2A_AFE_23270_protein.faa	2C	CF3.faa	PFC_ID_1447	ACK79270.1	HF292_15995	42.4	98.9	HF292_15995	ACK79270.1	42.4	93.6	42.39	Interspecies	non_self	non_self
9196	2A	2A_AFE_23270_protein.faa	2C	CF3.faa	PFC_ID_1497	ACK79320.1	HF292_03490	54.5	97.5	HF292_03490	ACK79320.1	54.5	100	54.55	Interspecies	non_self	non_self
9652	2A	2A_AFE_23270_protein.faa	2C	CF3.faa	PFC_ID_1533	ACK79356.1	HF292_10830	69.1	95.1	HF292_10830	ACK79356.1	69.1	93.3	69.07	Interspecies	non_self	non_self
10011	2A	2A_AFE_23270_protein.faa	2C	CF3.faa	PFC_ID_1541	ACK79364.1	HF292_12805	51.5	97.4	HF292_12805	ACK79364.1	51.5	97.4	51.53	Interspecies	non_self	non_self
10064	2A	2A_AFE_23270_protein.faa	2C	CF3.faa	PFC_ID_1548	ACK79371.1	HF292_15910	71.1	99.1	HF292_15910	ACK79371.1	71.1	99.3	71.05	Interspecies	non_self	non_self
10214	2A	2A_AFE_23270_protein.faa	2C	CF3.faa	PFC_ID_155	ACK77978.1	HF292_12780	68.8	98.4	HF292_12780	ACK77978.1	68.8	98.0	68.77	Interspecies	non_self	non_self
10885	2A	2A_AFE_23270_protein.faa	2C	CF3.faa	PFC_ID_1592	ACK79415.1	HF292_12770	31.6	102.6	HF292_12770	ACK79415.1	33.3	103.3	32.47	Interspecies	non_self	non_self
11248	2A	2A_AFE_23270_protein.faa	2C	CF3.faa	PFC_ID_1612	ACK79435.1	HF292_15810	98.1	100	HF292_15810	ACK79435.1	98.1	99.7	98.10	Interspecies	non_self	non_self
14134	2A	2A_AFE_23270_protein.faa	2C	CF3.faa	PFC_ID_1815	ACK79638.1	HF292_15955	68	90.4	HF292_15955	ACK79638.1	68.0	91.0	68.03	Interspecies	non_self	non_self
14501	2A	2A_AFE_23270_protein.faa	2C	CF3.faa	PFC_ID_1850	ACK79673.1	HF292_04190	88.6	101.9	HF292_04190	ACK79673.1	88.6	101.6	88.62	Interspecies	non_self	non_self
15068	2A	2A_AFE_23270_protein.faa	2C	CF3.faa	PFC_ID_1896	ACK79719.1	HF292_04680	42.6	100	HF292_04680	ACK79719.1	42.6	88.6	42.57	Interspecies	non_self	non_self
15404	2A	2A_AFE_23270_protein.faa	2C	CF3.faa	PFC_ID_1935	ACK79758.1	HF292_15980	68.5	100	HF292_15980	ACK79758.1	68.5	100	68.48	Interspecies	non_self	non_self
15439	2A	2A_AFE_23270_protein.faa	2C	CF3.faa	PFC_ID_194	ACK78017.1	HF292_15970	41.9	101	HF292_15970	ACK78017.1	41.9	101.5	41.88	Interspecies	non_self	non_self
15468	2A	2A_AFE_23270_protein.faa	2C	CF3.faa	PFC_ID_1969	ACK79792.1	HF292_15820	98.7	100	HF292_15820	ACK79792.1	98.7	100	98.67	Interspecies	non_self	non_self
15543	2A	2A_AFE_23270_protein.faa	2C	CF3.faa	PFC_ID_198	ACK78021.1	HF292_15625	98	100	HF292_15625	ACK78021.1	98.0	100	97.96	Interspecies	non_self	non_self
15931	2A	2A_AFE_23270_protein.faa	2C	CF3.faa	PFC_ID_202	ACK78025.1	HF292_04660	76.9	100	HF292_04660	ACK78025.1	76.9	102.2	76.94	Interspecies	non_self	non_self
15994	2A	2A_AFE_23270_protein.faa	2C	CF3.faa	PFC_ID_2034	ACK79857.1	HF292_01780	32.6	74.8	HF292_01780	ACK79857.1	32.6	64.0	32.57	Interspecies	non_self	non_self
15997	2A	2A_AFE_23270_protein.faa	2C	CF3.faa	PFC_ID_2034	ACK79857.1	HF292_13070	27	56.2	HF292_13070	ACK79857.1	27.0	68.1	27.04	Interspecies	non_self	non_self
16062	2A	2A_AFE_23270_protein.faa	2C	CF3.faa	PFC_ID_2074	ACK79897.1	HF292_16010	40.4	96.3	HF292_16010	ACK79897.1	40.4	98.8	40.36	Interspecies	non_self	non_self
16395	2A	2A_AFE_23270_protein.faa	2C	CF3.faa	PFC_ID_2140	ACK79963.1	HF292_15900	71.1	100.5	HF292_15900	ACK79963.1	71.5	100.5	71.29	Interspecies	non_self	non_self
16545	2A	2A_AFE_23270_protein.faa	2C	CF3.faa	PFC_ID_2179	ACK80002.1	HF292_12790	57	94.9	HF292_12790	ACK80002.1	57.0	100	56.99	Interspecies	non_self	non_self
16593	2A	2A_AFE_23270_protein.faa	2C	CF3.faa	PFC_ID_2200	ACK80023.1	HF292_15950	56.2	100.7	HF292_15950	ACK80023.1	56.2	100.4	56.16	Interspecies	non_self	non_self
16879	2A	2A_AFE_23270_protein.faa	2C	CF3.faa	PFC_ID_2277	ACK80100.1	HF292_12845	46.3	82.5	HF292_12845	ACK80100.1	46.3	98.8	46.25	Interspecies	non_self	non_self
17256	2A	2A_AFE_23270_protein.faa	2C	CF3.faa	PFC_ID_2331	ACK80154.1	HF292_08415	57.9	95.8	HF292_08415	ACK80154.1	59.1	104.2	58.51	Interspecies	non_self	non_self
17584	2A	2A_AFE_23270_protein.faa	2C	CF3.faa	PFC_ID_2386	ACK80209.1	HF292_12760	41.2	86.6	HF292_12760	ACK80209.1	41.2	86.3	41.18	Interspecies	non_self	non_self
17751	2A	2A_AFE_23270_protein.faa	2C	CF3.faa	PFC_ID_2408	ACK80231.1	HF292_16000	35.4	94	HF292_16000	ACK80231.1	35.4	95.2	35.44	Interspecies	non_self	non_self
17828	2A	2A_AFE_23270_protein.faa	2C	CF3.faa	PFC_ID_2418	ACK80241.1	HF292_15975	55.5	93.6	HF292_15975	ACK80241.1	55.5	94.6	55.50	Interspecies	non_self	non_self
18742	2A	2A_AFE_23270_protein.faa	2C	CF3.faa	PFC_ID_255	ACK78078.1	HF292_04100	64.9	74.8	HF292_04100	ACK78078.1	64.9	98.7	64.94	Interspecies	non_self	non_self
18957	2A	2A_AFE_23270_protein.faa	2C	CF3.faa	PFC_ID_2584	ACK80407.1	HF292_02790	96.3	100	HF292_02790	ACK80407.1	96.3	100	96.33	Interspecies	non_self	non_self
19082	2A	2A_AFE_23270_protein.faa	2C	CF3.faa	PFC_ID_2598	ACK80421.1	HF292_16015	55.9	102.3	HF292_16015	ACK80421.1	55.9	80.2	55.95	Interspecies	non_self	non_self
19108	2A	2A_AFE_23270_protein.faa	2C	CF3.faa	PFC_ID_2599	ACK80422.1	HF292_13775	98.5	100	HF292_13775	ACK80422.1	98.5	100	98.46	Interspecies	non_self	non_self
19468	2A	2A_AFE_23270_protein.faa	2C	CF3.faa	PFC_ID_2638	ACK80461.1	HF292_14680	51	92.9	HF292_14680	ACK80461.1	51.0	90.4	50.96	Interspecies	non_self	non_self
19736	2A	2A_AFE_23270_protein.faa	2C	CF3.faa	PFC_ID_2712	ACK80535.1	HF292_15510	34.3	71.4	HF292_15510	ACK80535.1	34.3	88.6	34.29	Interspecies	non_self	non_self
19779	2A	2A_AFE_23270_protein.faa	2C	CF3.faa	PFC_ID_2729	ACK80552.1	HF292_05860	83.5	100	HF292_05860	ACK80552.1	83.5	100	83.54	Interspecies	non_self	non_self
19780	2A	2A_AFE_23270_protein.faa	2C	CF3.faa	PFC_ID_2729	ACK80552.1	HF292_15895	83.5	100	HF292_15895	ACK80552.1	83.5	100	83.54	Interspecies	non_self	non_self
19925	2A	2A_AFE_23270_protein.faa	2C	CF3.faa	PFC_ID_2794	ACK80617.1	HF292_15935	60.9	95.2	HF292_15935	ACK80617.1	59.1	99.3	60.04	Interspecies	non_self	non_self
19947	2A	2A_AFE_23270_protein.faa	2C	CF3.faa	PFC_ID_2825	ACK80648.1	HF292_15445	59.7	82.7	HF292_15445	ACK80648.1	59.7	84.9	59.68	Interspecies	non_self	non_self
19989	2A	2A_AFE_23270_protein.faa	2C	CF3.faa	PFC_ID_2845	ACK80668.1	HF292_02870	37.3	101.7	HF292_02870	ACK80668.1	37.3	99.4	37.34	Interspecies	non_self	non_self
20072	2A	2A_AFE_23270_protein.faa	2C	CF3.faa	PFC_ID_2884	ACK80707.1	HF292_09675	37.4	93.9	HF292_09675	ACK80707.1	39.1	92.7	38.23	Interspecies	non_self	non_self
20105	2A	2A_AFE_23270_protein.faa	2C	CF3.faa	PFC_ID_28	ACK77851.1	HF292_08420	66.2	77	HF292_08420	ACK77851.1	66.2	88.8	66.23	Interspecies	non_self	non_self
20196	2A	2A_AFE_23270_protein.faa	2C	CF3.faa	PFC_ID_295	ACK78118.1	HF292_08440	39.9	101.1	HF292_08440	ACK78118.1	39.9	105.3	39.93	Interspecies	non_self	non_self
20300	2A	2A_AFE_23270_protein.faa	2C	CF3.faa	PFC_ID_2974	ACK80797.1	HF292_03085	47.1	83.7	HF292_03085	ACK80797.1	47.1	103.6	47.13	Interspecies	non_self	non_self
20606	2A	2A_AFE_23270_protein.faa	2C	CF3.faa	PFC_ID_3025	ACK80848.1	HF292_04425	75	97.6	HF292_04425	ACK80848.1	75.0	92.0	75	Interspecies	non_self	non_self
21013	2A	2A_AFE_23270_protein.faa	2C	CF3.faa	PFC_ID_3087	ACK80910.1	HF292_03055	95.8	100	HF292_03055	ACK80910.1	95.8	100	95.79	Interspecies	non_self	non_self
22503	2A	2A_AFE_23270_protein.faa	2C	CF3.faa	PFC_ID_330	ACK78153.1	HF292_15815	99.4	100	HF292_15815	ACK78153.1	99.4	97.5	99.35	Interspecies	non_self	non_self
24274	2A	2A_AFE_23270_protein.faa	2C	CF3.faa	PFC_ID_36547	ACK80958.1	HF292_05700	92.5	99.5	HF292_05700	ACK80958.1	92.5	99.7	92.53	Interspecies	non_self	non_self
24390	2A	2A_AFE_23270_protein.faa	2C	CF3.faa	PFC_ID_36548	ACK80508.1	HF292_05695	97.3	100	HF292_05695	ACK80508.1	97.3	100	97.27	Interspecies	non_self	non_self
24545	2A	2A_AFE_23270_protein.faa	2C	CF3.faa	PFC_ID_36549	ACK78388.1	HF292_08710	99.3	100	HF292_08710	ACK78388.1	99.3	100	99.32	Interspecies	non_self	non_self
24731	2A	2A_AFE_23270_protein.faa	2C	CF3.faa	PFC_ID_36551	ACK78187.1	HF292_07595	39	104.3	HF292_07595	ACK78187.1	39.0	105.0	39.04	Interspecies	non_self	non_self
24966	2A	2A_AFE_23270_protein.faa	2C	CF3.faa	PFC_ID_36556	ACK78143.1	HF292_12715	96.7	100	HF292_12715	ACK78143.1	96.7	82.1	96.69	Interspecies	non_self	non_self
25042	2A	2A_AFE_23270_protein.faa	2C	CF3.faa	PFC_ID_36557	ACK79405.1	HF292_12710	98.8	100	HF292_12710	ACK79405.1	98.8	98.8	98.78	Interspecies	non_self	non_self
25151	2A	2A_AFE_23270_protein.faa	2C	CF3.faa	PFC_ID_36558	ACK79033.1	HF292_12705	97.7	91.9	HF292_12705	ACK79033.1	97.7	100	97.67	Interspecies	non_self	non_self
25272	2A	2A_AFE_23270_protein.faa	2C	CF3.faa	PFC_ID_36559	ACK78443.1	HF292_05445	93.2	81.5	HF292_05445	ACK78443.1	93.2	100	93.18	Interspecies	non_self	non_self
25389	2A	2A_AFE_23270_protein.faa	2C	CF3.faa	PFC_ID_36560	ACK79633.1	HF292_05450	98.5	100	HF292_05450	ACK79633.1	98.5	100	98.49	Interspecies	non_self	non_self
25495	2A	2A_AFE_23270_protein.faa	2C	CF3.faa	PFC_ID_36561	ACK79810.1	HF292_05455	91.8	100	HF292_05455	ACK79810.1	91.8	100	91.80	Interspecies	non_self	non_self
25586	2A	2A_AFE_23270_protein.faa	2C	CF3.faa	PFC_ID_36562	ACK79032.1	HF292_05460	95.9	100	HF292_05460	ACK79032.1	95.9	100	95.94	Interspecies	non_self	non_self
25708	2A	2A_AFE_23270_protein.faa	2C	CF3.faa	PFC_ID_36563	ACK79935.1	HF292_05465	97.3	100	HF292_05465	ACK79935.1	97.3	100	97.27	Interspecies	non_self	non_self
25827	2A	2A_AFE_23270_protein.faa	2C	CF3.faa	PFC_ID_36564	ACK78201.1	HF292_05470	94.3	100	HF292_05470	ACK78201.1	94.3	100	94.30	Interspecies	non_self	non_self
25931	2A	2A_AFE_23270_protein.faa	2C	CF3.faa	PFC_ID_36565	ACK80013.1	HF292_05480	96.7	100.3	HF292_05480	ACK80013.1	96.7	100	96.73	Interspecies	non_self	non_self
26023	2A	2A_AFE_23270_protein.faa	2C	CF3.faa	PFC_ID_36566	ACK80584.1	HF292_05485	96.4	99.5	HF292_05485	ACK80584.1	96.4	99.5	96.36	Interspecies	non_self	non_self
26127	2A	2A_AFE_23270_protein.faa	2C	CF3.faa	PFC_ID_36567	ACK80312.1	HF292_05490	95.8	100	HF292_05490	ACK80312.1	95.8	100	95.81	Interspecies	non_self	non_self
26217	2A	2A_AFE_23270_protein.faa	2C	CF3.faa	PFC_ID_36568	ACK78532.1	HF292_05495	96.9	100	HF292_05495	ACK78532.1	96.9	100	96.92	Interspecies	non_self	non_self
26338	2A	2A_AFE_23270_protein.faa	2C	CF3.faa	PFC_ID_36569	ACK80415.1	HF292_05500	94.7	100	HF292_05500	ACK80415.1	94.7	100	94.69	Interspecies	non_self	non_self
26444	2A	2A_AFE_23270_protein.faa	2C	CF3.faa	PFC_ID_36570	ACK78104.1	HF292_05505	92.1	100	HF292_05505	ACK78104.1	92.1	104.3	92.11	Interspecies	non_self	non_self
26564	2A	2A_AFE_23270_protein.faa	2C	CF3.faa	PFC_ID_36571	ACK78902.1	HF292_05510	97.5	100	HF292_05510	ACK78902.1	97.5	100	97.53	Interspecies	non_self	non_self
26670	2A	2A_AFE_23270_protein.faa	2C	CF3.faa	PFC_ID_36572	ACK79402.1	HF292_05515	96.5	100	HF292_05515	ACK79402.1	96.5	100	96.49	Interspecies	non_self	non_self
26804	2A	2A_AFE_23270_protein.faa	2C	CF3.faa	PFC_ID_36573	ACK78053.1	HF292_05520	92.9	100	HF292_05520	ACK78053.1	92.9	100	92.86	Interspecies	non_self	non_self
26902	2A	2A_AFE_23270_protein.faa	2C	CF3.faa	PFC_ID_36574	ACK78344.1	HF292_05525	100	84.5	HF292_05525	ACK78344.1	100.0	100	100	Interspecies	non_self	non_self
26921	2A	2A_AFE_23270_protein.faa	2C	CF3.faa	PFC_ID_36574	ACK78758.1	HF292_05525	100	85.5	HF292_05525	ACK78758.1	100.0	100	100	Interspecies	non_self	non_self
27103	2A	2A_AFE_23270_protein.faa	2C	CF3.faa	PFC_ID_36575	ACK78134.1	HF292_04595	98.1	100	HF292_04595	ACK78134.1	98.1	100	98.12	Interspecies	non_self	non_self
27126	2A	2A_AFE_23270_protein.faa	2C	CF3.faa	PFC_ID_36575	ACK79499.1	HF292_04595	61.5	98	HF292_04595	ACK79499.1	61.5	100.2	61.46	Interspecies	non_self	non_self
27142	2A	2A_AFE_23270_protein.faa	2C	CF3.faa	PFC_ID_36575	ACK79939.1	HF292_04595	96.2	99.4	HF292_04595	ACK79939.1	96.2	99.6	96.23	Interspecies	non_self	non_self
27407	2A	2A_AFE_23270_protein.faa	2C	CF3.faa	PFC_ID_36576	ACK79054.1	HF292_04600	97.3	100	HF292_04600	ACK79054.1	97.3	100	97.25	Interspecies	non_self	non_self
27513	2A	2A_AFE_23270_protein.faa	2C	CF3.faa	PFC_ID_36577	ACK79607.1	HF292_04605	100	100	HF292_04605	ACK79607.1	100.0	100	100	Interspecies	non_self	non_self
27611	2A	2A_AFE_23270_protein.faa	2C	CF3.faa	PFC_ID_36578	ACK80723.1	HF292_04610	97.8	100	HF292_04610	ACK80723.1	97.8	100	97.82	Interspecies	non_self	non_self
27684	2A	2A_AFE_23270_protein.faa	2C	CF3.faa	PFC_ID_36579	ACK77984.1	HF292_04620	95.2	100	HF292_04620	ACK77984.1	95.2	100	95.15	Interspecies	non_self	non_self
27807	2A	2A_AFE_23270_protein.faa	2C	CF3.faa	PFC_ID_36580	ACK79448.1	HF292_04625	95.8	99.2	HF292_04625	ACK79448.1	95.8	99.2	95.77	Interspecies	non_self	non_self
27912	2A	2A_AFE_23270_protein.faa	2C	CF3.faa	PFC_ID_36581	ACK79187.1	HF292_04630	97.4	100	HF292_04630	ACK79187.1	97.4	100	97.39	Interspecies	non_self	non_self
28006	2A	2A_AFE_23270_protein.faa	2C	CF3.faa	PFC_ID_36582	ACK80168.1	HF292_04640	100	100	HF292_04640	ACK80168.1	100.0	100	100	Interspecies	non_self	non_self
28124	2A	2A_AFE_23270_protein.faa	2C	CF3.faa	PFC_ID_36583	ACK79485.1	HF292_04645	97.4	99.8	HF292_04645	ACK79485.1	97.4	99.8	97.44	Interspecies	non_self	non_self
28230	2A	2A_AFE_23270_protein.faa	2C	CF3.faa	PFC_ID_36584	ACK79913.1	HF292_04650	94.9	100	HF292_04650	ACK79913.1	94.9	100	94.93	Interspecies	non_self	non_self
28391	2A	2A_AFE_23270_protein.faa	2C	CF3.faa	PFC_ID_36586	ACK79634.1	HF292_04060	97.3	100	HF292_04060	ACK79634.1	97.3	100	97.32	Interspecies	non_self	non_self
28494	2A	2A_AFE_23270_protein.faa	2C	CF3.faa	PFC_ID_36587	ACK78381.1	HF292_04055	98.5	100	HF292_04055	ACK78381.1	98.5	100	98.45	Interspecies	non_self	non_self
28576	2A	2A_AFE_23270_protein.faa	2C	CF3.faa	PFC_ID_36588	ACK79319.1	HF292_05475	89	100	HF292_05475	ACK79319.1	89.0	100	88.97	Interspecies	non_self	non_self
28666	2A	2A_AFE_23270_protein.faa	2C	CF3.faa	PFC_ID_36589	ACK80844.1	HF292_04615	83.9	94.8	HF292_04615	ACK80844.1	83.9	92.8	83.95	Interspecies	non_self	non_self
28782	2A	2A_AFE_23270_protein.faa	2C	CF3.faa	PFC_ID_36590	ACK79179.1	HF292_04635	96.3	89	HF292_04635	ACK79179.1	96.3	98.8	96.30	Interspecies	non_self	non_self
31052	2A	2A_AFE_23270_protein.faa	2C	CF3.faa	PFC_ID_36623	ACK78060.1	HF292_03740	89.2	100	HF292_03740	ACK78060.1	89.2	100	89.16	Interspecies	non_self	non_self
31143	2A	2A_AFE_23270_protein.faa	2C	CF3.faa	PFC_ID_36624	ACK78939.1	HF292_03735	90.4	93.3	HF292_03735	ACK78939.1	90.4	100	90.39	Interspecies	non_self	non_self
31234	2A	2A_AFE_23270_protein.faa	2C	CF3.faa	PFC_ID_36625	ACK80687.1	HF292_03730	97.9	100	HF292_03730	ACK80687.1	97.9	100	97.90	Interspecies	non_self	non_self
31313	2A	2A_AFE_23270_protein.faa	2C	CF3.faa	PFC_ID_36626	ACK78577.1	HF292_03725	100	100	HF292_03725	ACK78577.1	100.0	100	100	Interspecies	non_self	non_self
31417	2A	2A_AFE_23270_protein.faa	2C	CF3.faa	PFC_ID_36627	ACK79388.1	HF292_03720	95.7	100	HF292_03720	ACK79388.1	95.7	100	95.65	Interspecies	non_self	non_self
31519	2A	2A_AFE_23270_protein.faa	2C	CF3.faa	PFC_ID_36628	ACK79280.1	HF292_03710	95.5	100	HF292_03710	ACK79280.1	95.5	100	95.48	Interspecies	non_self	non_self
31609	2A	2A_AFE_23270_protein.faa	2C	CF3.faa	PFC_ID_36629	ACK77900.1	HF292_03705	97.3	99.3	HF292_03705	ACK77900.1	97.3	99.3	97.28	Interspecies	non_self	non_self
31718	2A	2A_AFE_23270_protein.faa	2C	CF3.faa	PFC_ID_36630	ACK80294.1	HF292_03700	98.2	100	HF292_03700	ACK80294.1	98.2	100	98.23	Interspecies	non_self	non_self
31836	2A	2A_AFE_23270_protein.faa	2C	CF3.faa	PFC_ID_36631	ACK79801.1	HF292_03695	97.3	100	HF292_03695	ACK79801.1	97.3	100	97.26	Interspecies	non_self	non_self
31915	2A	2A_AFE_23270_protein.faa	2C	CF3.faa	PFC_ID_36632	ACK78445.1	HF292_03690	98.8	100	HF292_03690	ACK78445.1	98.8	100	98.76	Interspecies	non_self	non_self
32037	2A	2A_AFE_23270_protein.faa	2C	CF3.faa	PFC_ID_36633	ACK80447.1	HF292_03685	96.2	100	HF292_03685	ACK80447.1	96.2	100	96.15	Interspecies	non_self	non_self
32154	2A	2A_AFE_23270_protein.faa	2C	CF3.faa	PFC_ID_36634	ACK79413.1	HF292_03680	98.4	100	HF292_03680	ACK79413.1	98.4	100	98.41	Interspecies	non_self	non_self
32275	2A	2A_AFE_23270_protein.faa	2C	CF3.faa	PFC_ID_36635	ACK80197.1	HF292_03670	99.4	100	HF292_03670	ACK80197.1	99.4	100	99.39	Interspecies	non_self	non_self
32472	2A	2A_AFE_23270_protein.faa	2C	CF3.faa	PFC_ID_36637	ACK79236.1	HF292_03655	96.5	100	HF292_03655	ACK79236.1	96.5	100	96.51	Interspecies	non_self	non_self
32575	2A	2A_AFE_23270_protein.faa	2C	CF3.faa	PFC_ID_36638	ACK78516.1	HF292_03650	93.9	101.2	HF292_03650	ACK78516.1	94.2	100	94.08	Interspecies	non_self	non_self
32667	2A	2A_AFE_23270_protein.faa	2C	CF3.faa	PFC_ID_36639	ACK78853.1	HF292_03645	98.4	100	HF292_03645	ACK78853.1	98.4	96.3	98.43	Interspecies	non_self	non_self
32758	2A	2A_AFE_23270_protein.faa	2C	CF3.faa	PFC_ID_36640	ACK78052.1	HF292_03640	97	100	HF292_03640	ACK78052.1	97.0	91.4	97.02	Interspecies	non_self	non_self
32847	2A	2A_AFE_23270_protein.faa	2C	CF3.faa	PFC_ID_36641	ACK80067.1	HF292_03635	97.4	100	HF292_03635	ACK80067.1	97.4	100	97.39	Interspecies	non_self	non_self
32939	2A	2A_AFE_23270_protein.faa	2C	CF3.faa	PFC_ID_36642	ACK78715.1	HF292_03630	94.5	100	HF292_03630	ACK78715.1	94.5	100	94.55	Interspecies	non_self	non_self
33044	2A	2A_AFE_23270_protein.faa	2C	CF3.faa	PFC_ID_36643	ACK78291.1	HF292_03625	98.2	99.1	HF292_03625	ACK78291.1	98.2	99.1	98.17	Interspecies	non_self	non_self
33123	2A	2A_AFE_23270_protein.faa	2C	CF3.faa	PFC_ID_36644	ACK80071.1	HF292_03620	98.3	100	HF292_03620	ACK80071.1	98.3	100	98.35	Interspecies	non_self	non_self
33239	2A	2A_AFE_23270_protein.faa	2C	CF3.faa	PFC_ID_36645	ACK78512.1	HF292_03615	99.1	100	HF292_03615	ACK78512.1	99.1	100	99.07	Interspecies	non_self	non_self
33321	2A	2A_AFE_23270_protein.faa	2C	CF3.faa	PFC_ID_36646	ACK77949.1	HF292_03610	97.9	100	HF292_03610	ACK77949.1	97.9	100	97.92	Interspecies	non_self	non_self
33422	2A	2A_AFE_23270_protein.faa	2C	CF3.faa	PFC_ID_36647	ACK79867.1	HF292_03605	98.1	100	HF292_03605	ACK79867.1	98.1	100	98.05	Interspecies	non_self	non_self
33480	2A	2A_AFE_23270_protein.faa	2C	CF3.faa	PFC_ID_36648	ACK78451.1	HF292_03600	98.5	100	HF292_03600	ACK78451.1	98.5	100	98.49	Interspecies	non_self	non_self
33558	2A	2A_AFE_23270_protein.faa	2C	CF3.faa	PFC_ID_36649	ACK80191.1	HF292_03595	96.4	100	HF292_03595	ACK80191.1	96.4	100	96.41	Interspecies	non_self	non_self
33638	2A	2A_AFE_23270_protein.faa	2C	CF3.faa	PFC_ID_36650	ACK78301.1	HF292_03590	97.5	100	HF292_03590	ACK78301.1	97.5	100	97.52	Interspecies	non_self	non_self
33758	2A	2A_AFE_23270_protein.faa	2C	CF3.faa	PFC_ID_36651	ACK79135.1	HF292_03580	96.5	100	HF292_03580	ACK79135.1	96.5	100	96.52	Interspecies	non_self	non_self
33850	2A	2A_AFE_23270_protein.faa	2C	CF3.faa	PFC_ID_36652	ACK80773.1	HF292_03575	100	100	HF292_03575	ACK80773.1	100.0	100	100	Interspecies	non_self	non_self
33969	2A	2A_AFE_23270_protein.faa	2C	CF3.faa	PFC_ID_36653	ACK78661.1	HF292_03570	95.9	100	HF292_03570	ACK78661.1	95.9	100	95.90	Interspecies	non_self	non_self
34087	2A	2A_AFE_23270_protein.faa	2C	CF3.faa	PFC_ID_36654	ACK80540.1	HF292_03565	95.1	100	HF292_03565	ACK80540.1	95.1	96.4	95.15	Interspecies	non_self	non_self
34188	2A	2A_AFE_23270_protein.faa	2C	CF3.faa	PFC_ID_36655	ACK79627.1	HF292_15310	99.4	100	HF292_15310	ACK79627.1	99.4	100	99.37	Interspecies	non_self	non_self
34206	2A	2A_AFE_23270_protein.faa	2C	CF3.faa	PFC_ID_36655	ACK79627.1	HF292_03560	84.8	100	HF292_03560	ACK79627.1	84.8	100	84.78	Interspecies	non_self	non_self
34220	2A	2A_AFE_23270_protein.faa	2C	CF3.faa	PFC_ID_36655	ACK80366.1	HF292_03560	99.6	100	HF292_03560	ACK80366.1	99.6	100	99.58	Interspecies	non_self	non_self
34234	2A	2A_AFE_23270_protein.faa	2C	CF3.faa	PFC_ID_36655	ACK80366.1	HF292_15310	84.4	100	HF292_15310	ACK80366.1	84.4	100	84.36	Interspecies	non_self	non_self
34657	2A	2A_AFE_23270_protein.faa	2C	CF3.faa	PFC_ID_36656	ACK79774.1	HF292_03555	98.3	100	HF292_03555	ACK79774.1	98.3	100	98.31	Interspecies	non_self	non_self
34763	2A	2A_AFE_23270_protein.faa	2C	CF3.faa	PFC_ID_36657	ACK80953.1	HF292_03550	98.9	100	HF292_03550	ACK80953.1	98.9	100	98.88	Interspecies	non_self	non_self
34867	2A	2A_AFE_23270_protein.faa	2C	CF3.faa	PFC_ID_36658	ACK78928.1	HF292_03545	98.1	100	HF292_03545	ACK78928.1	98.1	100	98.06	Interspecies	non_self	non_self
34879	2A	2A_AFE_23270_protein.faa	2C	CF3.faa	PFC_ID_36658	ACK78928.1	HF292_06495	59.2	101	HF292_06495	ACK78928.1	59.2	99.6	59.23	Interspecies	non_self	non_self
34891	2A	2A_AFE_23270_protein.faa	2C	CF3.faa	PFC_ID_36658	ACK80817.1	HF292_06495	97.1	100	HF292_06495	ACK80817.1	97.1	100	97.06	Interspecies	non_self	non_self
34907	2A	2A_AFE_23270_protein.faa	2C	CF3.faa	PFC_ID_36658	ACK80817.1	HF292_03545	59	99.6	HF292_03545	ACK80817.1	59.0	101.0	58.97	Interspecies	non_self	non_self
35316	2A	2A_AFE_23270_protein.faa	2C	CF3.faa	PFC_ID_36660	ACK80224.1	HF292_03535	95.1	98.9	HF292_03535	ACK80224.1	95.1	98.6	95.07	Interspecies	non_self	non_self
35405	2A	2A_AFE_23270_protein.faa	2C	CF3.faa	PFC_ID_36661	ACK79076.1	HF292_03530	96.2	99.8	HF292_03530	ACK79076.1	96.2	99.8	96.22	Interspecies	non_self	non_self
35462	2A	2A_AFE_23270_protein.faa	2C	CF3.faa	PFC_ID_36662	ACK80050.1	HF292_03525	99.7	99.7	HF292_03525	ACK80050.1	99.7	99.7	99.69	Interspecies	non_self	non_self
35542	2A	2A_AFE_23270_protein.faa	2C	CF3.faa	PFC_ID_36663	ACK80551.1	HF292_03520	94	100	HF292_03520	ACK80551.1	94.0	100	94.05	Interspecies	non_self	non_self
35645	2A	2A_AFE_23270_protein.faa	2C	CF3.faa	PFC_ID_36664	ACK77922.1	HF292_03515	95.8	100	HF292_03515	ACK77922.1	95.8	100	95.80	Interspecies	non_self	non_self
35762	2A	2A_AFE_23270_protein.faa	2C	CF3.faa	PFC_ID_36665	ACK78756.1	HF292_03510	98.4	100	HF292_03510	ACK78756.1	98.4	100	98.38	Interspecies	non_self	non_self
35882	2A	2A_AFE_23270_protein.faa	2C	CF3.faa	PFC_ID_36666	ACK78181.1	HF292_04470	98.1	100	HF292_04470	ACK78181.1	98.1	100	98.08	Interspecies	non_self	non_self
35990	2A	2A_AFE_23270_protein.faa	2C	CF3.faa	PFC_ID_36667	ACK78841.1	HF292_04475	98.6	100	HF292_04475	ACK78841.1	98.6	100	98.62	Interspecies	non_self	non_self
36096	2A	2A_AFE_23270_protein.faa	2C	CF3.faa	PFC_ID_36668	ACK80529.1	HF292_04480	98.7	99.7	HF292_04480	ACK80529.1	98.7	99.7	98.70	Interspecies	non_self	non_self
36201	2A	2A_AFE_23270_protein.faa	2C	CF3.faa	PFC_ID_36669	ACK79307.1	HF292_04485	100	99.2	HF292_04485	ACK79307.1	100.0	100	100	Interspecies	non_self	non_self
36298	2A	2A_AFE_23270_protein.faa	2C	CF3.faa	PFC_ID_36670	ACK79015.1	HF292_15060	97.5	85.1	HF292_15060	ACK79015.1	97.5	100	97.49	Interspecies	non_self	non_self
36389	2A	2A_AFE_23270_protein.faa	2C	CF3.faa	PFC_ID_36671	ACK80393.1	HF292_15065	99.4	100	HF292_15065	ACK80393.1	99.4	100	99.39	Interspecies	non_self	non_self
36493	2A	2A_AFE_23270_protein.faa	2C	CF3.faa	PFC_ID_36672	ACK78246.1	HF292_15070	99.1	100	HF292_15070	ACK78246.1	99.1	100	99.08	Interspecies	non_self	non_self
36570	2A	2A_AFE_23270_protein.faa	2C	CF3.faa	PFC_ID_36673	ACK80933.1	HF292_15075	98.9	100	HF292_15075	ACK80933.1	98.9	100	98.91	Interspecies	non_self	non_self
36674	2A	2A_AFE_23270_protein.faa	2C	CF3.faa	PFC_ID_36674	ACK79538.1	HF292_15080	96.5	99.1	HF292_15080	ACK79538.1	96.5	99.1	96.46	Interspecies	non_self	non_self
36731	2A	2A_AFE_23270_protein.faa	2C	CF3.faa	PFC_ID_36675	ACK77845.1	HF292_15085	97.1	100	HF292_15085	ACK77845.1	97.1	100	97.09	Interspecies	non_self	non_self
36824	2A	2A_AFE_23270_protein.faa	2C	CF3.faa	PFC_ID_36676	ACK79619.1	HF292_15090	99.2	100	HF292_15090	ACK79619.1	99.2	100	99.22	Interspecies	non_self	non_self
36929	2A	2A_AFE_23270_protein.faa	2C	CF3.faa	PFC_ID_36677	ACK78499.1	HF292_15095	97.9	100	HF292_15095	ACK78499.1	97.9	100	97.89	Interspecies	non_self	non_self
37112	2A	2A_AFE_23270_protein.faa	2C	CF3.faa	PFC_ID_36680	ACK80253.1	HF292_15100	92.9	100	HF292_15100	ACK80253.1	92.9	100	92.86	Interspecies	non_self	non_self
37180	2A	2A_AFE_23270_protein.faa	2C	CF3.faa	PFC_ID_36681	ACK78208.1	HF292_15105	97.5	100	HF292_15105	ACK78208.1	97.5	100	97.49	Interspecies	non_self	non_self
37285	2A	2A_AFE_23270_protein.faa	2C	CF3.faa	PFC_ID_36682	ACK78174.1	HF292_06680	98.5	100	HF292_06680	ACK78174.1	98.5	100	98.53	Interspecies	non_self	non_self
37405	2A	2A_AFE_23270_protein.faa	2C	CF3.faa	PFC_ID_36683	ACK78515.1	HF292_06675	41.4	94.1	HF292_06675	ACK78515.1	41.4	99.7	41.39	Interspecies	non_self	non_self
37419	2A	2A_AFE_23270_protein.faa	2C	CF3.faa	PFC_ID_36683	ACK80345.1	HF292_06675	97.1	100	HF292_06675	ACK80345.1	97.1	100	97.12	Interspecies	non_self	non_self
37861	2A	2A_AFE_23270_protein.faa	2C	CF3.faa	PFC_ID_36684	ACK80703.1	HF292_06670	97.6	100	HF292_06670	ACK80703.1	97.6	100	97.64	Interspecies	non_self	non_self
37981	2A	2A_AFE_23270_protein.faa	2C	CF3.faa	PFC_ID_36685	ACK80699.1	HF292_06665	95.7	100	HF292_06665	ACK80699.1	95.7	100	95.72	Interspecies	non_self	non_self
38086	2A	2A_AFE_23270_protein.faa	2C	CF3.faa	PFC_ID_36686	ACK79347.1	HF292_05105	96.9	100	HF292_05105	ACK79347.1	96.9	100	96.91	Interspecies	non_self	non_self
38205	2A	2A_AFE_23270_protein.faa	2C	CF3.faa	PFC_ID_36687	ACK78485.1	HF292_05110	98.2	100	HF292_05110	ACK78485.1	98.2	100	98.22	Interspecies	non_self	non_self
38284	2A	2A_AFE_23270_protein.faa	2C	CF3.faa	PFC_ID_36688	ACK79383.1	HF292_05120	96.4	100	HF292_05120	ACK79383.1	96.4	100	96.40	Interspecies	non_self	non_self
38389	2A	2A_AFE_23270_protein.faa	2C	CF3.faa	PFC_ID_36689	ACK80789.1	HF292_05125	94.5	100	HF292_05125	ACK80789.1	94.5	100	94.52	Interspecies	non_self	non_self
38494	2A	2A_AFE_23270_protein.faa	2C	CF3.faa	PFC_ID_36690	ACK79030.1	HF292_05130	98.1	100	HF292_05130	ACK79030.1	98.1	100	98.13	Interspecies	non_self	non_self
38597	2A	2A_AFE_23270_protein.faa	2C	CF3.faa	PFC_ID_36691	ACK79932.1	HF292_05135	94	100	HF292_05135	ACK79932.1	94.0	100	94	Interspecies	non_self	non_self
38665	2A	2A_AFE_23270_protein.faa	2C	CF3.faa	PFC_ID_36692	ACK79504.1	HF292_05145	97.3	100	HF292_05145	ACK79504.1	97.3	100	97.32	Interspecies	non_self	non_self
38767	2A	2A_AFE_23270_protein.faa	2C	CF3.faa	PFC_ID_36693	ACK80126.1	HF292_05150	98.4	100.3	HF292_05150	ACK80126.1	98.4	100	98.39	Interspecies	non_self	non_self
38941	2A	2A_AFE_23270_protein.faa	2C	CF3.faa	PFC_ID_36695	ACK78325.1	HF292_11105	96.4	100	HF292_11105	ACK78325.1	96.4	100	96.40	Interspecies	non_self	non_self
39059	2A	2A_AFE_23270_protein.faa	2C	CF3.faa	PFC_ID_36696	ACK79020.1	HF292_11100	97.9	100	HF292_11100	ACK79020.1	97.9	100	97.92	Interspecies	non_self	non_self
39138	2A	2A_AFE_23270_protein.faa	2C	CF3.faa	PFC_ID_36697	ACK77857.1	HF292_06085	95.3	100	HF292_06085	ACK77857.1	95.3	90	95.30	Interspecies	non_self	non_self
39217	2A	2A_AFE_23270_protein.faa	2C	CF3.faa	PFC_ID_36698	ACK78064.1	HF292_06090	98.1	99.6	HF292_06090	ACK78064.1	98.1	100	98.09	Interspecies	non_self	non_self
39309	2A	2A_AFE_23270_protein.faa	2C	CF3.faa	PFC_ID_36699	ACK80594.1	HF292_06095	99	100	HF292_06095	ACK80594.1	99.0	100	99.03	Interspecies	non_self	non_self
39413	2A	2A_AFE_23270_protein.faa	2C	CF3.faa	PFC_ID_36700	ACK78596.1	HF292_08110	99	100	HF292_08110	ACK78596.1	99.0	100	99.01	Interspecies	non_self	non_self
39419	2A	2A_AFE_23270_protein.faa	2C	CF3.faa	PFC_ID_36700	ACK78596.1	HF292_06100	65.5	98.3	HF292_06100	ACK78596.1	65.5	98.8	65.49	Interspecies	non_self	non_self
39434	2A	2A_AFE_23270_protein.faa	2C	CF3.faa	PFC_ID_36700	ACK79051.1	HF292_06100	99.8	100	HF292_06100	ACK79051.1	99.8	100	99.75	Interspecies	non_self	non_self
39439	2A	2A_AFE_23270_protein.faa	2C	CF3.faa	PFC_ID_36700	ACK79051.1	HF292_08110	65.2	98.8	HF292_08110	ACK79051.1	65.2	98.3	65.24	Interspecies	non_self	non_self
39765	2A	2A_AFE_23270_protein.faa	2C	CF3.faa	PFC_ID_36701	ACK78033.1	HF292_06105	97.4	97.1	HF292_06105	ACK78033.1	97.4	99.6	97.45	Interspecies	non_self	non_self
39883	2A	2A_AFE_23270_protein.faa	2C	CF3.faa	PFC_ID_36702	ACK78502.1	HF292_06110	95	100	HF292_06110	ACK78502.1	95.0	100	94.95	Interspecies	non_self	non_self
39959	2A	2A_AFE_23270_protein.faa	2C	CF3.faa	PFC_ID_36703	ACK78318.1	HF292_06135	95.7	100	HF292_06135	ACK78318.1	95.7	100	95.65	Interspecies	non_self	non_self
40059	2A	2A_AFE_23270_protein.faa	2C	CF3.faa	PFC_ID_36705	ACK78641.1	HF292_10055	96.1	100	HF292_10055	ACK78641.1	96.1	100	96.05	Interspecies	non_self	non_self
40076	2A	2A_AFE_23270_protein.faa	2C	CF3.faa	PFC_ID_36705	ACK80127.1	HF292_10055	96.1	100	HF292_10055	ACK80127.1	96.1	100	96.05	Interspecies	non_self	non_self
40230	2A	2A_AFE_23270_protein.faa	2C	CF3.faa	PFC_ID_36706	ACK79733.1	HF292_10060	99.2	100	HF292_10060	ACK79733.1	99.2	100	99.21	Interspecies	non_self	non_self
40247	2A	2A_AFE_23270_protein.faa	2C	CF3.faa	PFC_ID_36706	ACK80497.1	HF292_10060	99.2	100	HF292_10060	ACK80497.1	99.2	100	99.21	Interspecies	non_self	non_self
40566	2A	2A_AFE_23270_protein.faa	2C	CF3.faa	PFC_ID_36709	ACK80669.1	HF292_01630	93.3	100	HF292_01630	ACK80669.1	93.3	100	93.27	Interspecies	non_self	non_self
40683	2A	2A_AFE_23270_protein.faa	2C	CF3.faa	PFC_ID_36710	ACK79817.1	HF292_01635	95.4	100	HF292_01635	ACK79817.1	95.4	100	95.41	Interspecies	non_self	non_self
40777	2A	2A_AFE_23270_protein.faa	2C	CF3.faa	PFC_ID_36711	ACK80342.1	HF292_01640	97.7	100	HF292_01640	ACK80342.1	97.7	100	97.69	Interspecies	non_self	non_self
40882	2A	2A_AFE_23270_protein.faa	2C	CF3.faa	PFC_ID_36712	ACK80857.1	HF292_01645	95.1	100	HF292_01645	ACK80857.1	95.1	100	95.10	Interspecies	non_self	non_self
40987	2A	2A_AFE_23270_protein.faa	2C	CF3.faa	PFC_ID_36713	ACK77827.1	HF292_01655	96.2	100	HF292_01655	ACK77827.1	96.2	100	96.22	Interspecies	non_self	non_self
41093	2A	2A_AFE_23270_protein.faa	2C	CF3.faa	PFC_ID_36714	ACK79647.1	HF292_01660	93.8	100.4	HF292_01660	ACK79647.1	93.8	100	93.80	Interspecies	non_self	non_self
41209	2A	2A_AFE_23270_protein.faa	2C	CF3.faa	PFC_ID_36715	ACK78539.1	HF292_01665	97.4	100	HF292_01665	ACK78539.1	97.4	100	97.44	Interspecies	non_self	non_self
41332	2A	2A_AFE_23270_protein.faa	2C	CF3.faa	PFC_ID_36716	ACK77973.1	HF292_01670	88.1	100	HF292_01670	ACK77973.1	88.1	100	88.10	Interspecies	non_self	non_self
41434	2A	2A_AFE_23270_protein.faa	2C	CF3.faa	PFC_ID_36717	ACK78764.1	HF292_01675	95.9	100	HF292_01675	ACK78764.1	95.9	98.5	95.93	Interspecies	non_self	non_self
41502	2A	2A_AFE_23270_protein.faa	2C	CF3.faa	PFC_ID_36718	ACK80559.1	HF292_01680	86.6	100	HF292_01680	ACK80559.1	86.6	100	86.59	Interspecies	non_self	non_self
41592	2A	2A_AFE_23270_protein.faa	2C	CF3.faa	PFC_ID_36719	ACK78978.1	HF292_01685	96	100	HF292_01685	ACK78978.1	96.0	100	96	Interspecies	non_self	non_self
41710	2A	2A_AFE_23270_protein.faa	2C	CF3.faa	PFC_ID_36720	ACK80719.1	HF292_01690	95.2	100	HF292_01690	ACK80719.1	95.2	100	95.17	Interspecies	non_self	non_self
41802	2A	2A_AFE_23270_protein.faa	2C	CF3.faa	PFC_ID_36721	ACK79987.1	HF292_01700	97	100	HF292_01700	ACK79987.1	97.0	100	97.02	Interspecies	non_self	non_self
41870	2A	2A_AFE_23270_protein.faa	2C	CF3.faa	PFC_ID_36722	ACK77852.1	HF292_01720	93.6	100	HF292_01720	ACK77852.1	93.6	91.9	93.57	Interspecies	non_self	non_self
41962	2A	2A_AFE_23270_protein.faa	2C	CF3.faa	PFC_ID_36723	ACK80930.1	HF292_01725	93.4	100	HF292_01725	ACK80930.1	93.4	100	93.43	Interspecies	non_self	non_self
42066	2A	2A_AFE_23270_protein.faa	2C	CF3.faa	PFC_ID_36724	ACK77875.1	HF292_01730	93.1	100	HF292_01730	ACK77875.1	93.1	100	93.14	Interspecies	non_self	non_self
42154	2A	2A_AFE_23270_protein.faa	2C	CF3.faa	PFC_ID_36725	ACK80567.1	HF292_01735	93.8	100	HF292_01735	ACK80567.1	93.8	100	93.84	Interspecies	non_self	non_self
42265	2A	2A_AFE_23270_protein.faa	2C	CF3.faa	PFC_ID_36726	ACK78336.1	HF292_08200	97.5	91.7	HF292_08200	ACK78336.1	97.5	99.7	97.53	Interspecies	non_self	non_self
42282	2A	2A_AFE_23270_protein.faa	2C	CF3.faa	PFC_ID_36726	ACK79292.1	HF292_08200	97.5	91.3	HF292_08200	ACK79292.1	97.5	100	97.53	Interspecies	non_self	non_self
42436	2A	2A_AFE_23270_protein.faa	2C	CF3.faa	PFC_ID_36727	ACK80513.1	HF292_08205	99	95.2	HF292_08205	ACK80513.1	99.0	100	99.00	Interspecies	non_self	non_self
42454	2A	2A_AFE_23270_protein.faa	2C	CF3.faa	PFC_ID_36727	ACK80568.1	HF292_08205	99	95.2	HF292_08205	ACK80568.1	99.0	100	99.00	Interspecies	non_self	non_self
42618	2A	2A_AFE_23270_protein.faa	2C	CF3.faa	PFC_ID_36728	ACK80662.1	HF292_06005	99.5	100	HF292_06005	ACK80662.1	99.5	100	99.47	Interspecies	non_self	non_self
42741	2A	2A_AFE_23270_protein.faa	2C	CF3.faa	PFC_ID_36729	ACK78613.1	HF292_06015	96.9	100	HF292_06015	ACK78613.1	96.9	100	96.88	Interspecies	non_self	non_self
42861	2A	2A_AFE_23270_protein.faa	2C	CF3.faa	PFC_ID_36730	ACK77876.1	HF292_06020	95.1	100	HF292_06020	ACK77876.1	95.1	100	95.11	Interspecies	non_self	non_self
42966	2A	2A_AFE_23270_protein.faa	2C	CF3.faa	PFC_ID_36731	ACK79083.1	HF292_06025	98.6	100	HF292_06025	ACK79083.1	98.6	100	98.57	Interspecies	non_self	non_self
43073	2A	2A_AFE_23270_protein.faa	2C	CF3.faa	PFC_ID_36732	ACK78948.1	HF292_06030	98.4	100	HF292_06030	ACK78948.1	98.4	100	98.43	Interspecies	non_self	non_self
43221	2A	2A_AFE_23270_protein.faa	2C	CF3.faa	PFC_ID_36733	ACK78265.1	HF292_06035	99.5	100	HF292_06035	ACK78265.1	99.5	100	99.45	Interspecies	non_self	non_self
43315	2A	2A_AFE_23270_protein.faa	2C	CF3.faa	PFC_ID_36734	ACK79877.1	HF292_06040	97.8	100	HF292_06040	ACK79877.1	97.8	100	97.83	Interspecies	non_self	non_self
43403	2A	2A_AFE_23270_protein.faa	2C	CF3.faa	PFC_ID_36735	ACK78881.1	HF292_00595	97.5	100	HF292_00595	ACK78881.1	97.5	100.2	97.51	Interspecies	non_self	non_self
43419	2A	2A_AFE_23270_protein.faa	2C	CF3.faa	PFC_ID_36735	ACK78881.1	HF292_06045	59.4	105.4	HF292_06045	ACK78881.1	59.6	99.2	59.55	Interspecies	non_self	non_self
43431	2A	2A_AFE_23270_protein.faa	2C	CF3.faa	PFC_ID_36735	ACK79618.1	HF292_06045	87.4	106	HF292_06045	ACK79618.1	87.4	100.4	87.35	Interspecies	non_self	non_self
43437	2A	2A_AFE_23270_protein.faa	2C	CF3.faa	PFC_ID_36735	ACK79618.1	HF292_00595	63.6	99.6	HF292_00595	ACK79618.1	63.4	100.4	63.46	Interspecies	non_self	non_self
43868	2A	2A_AFE_23270_protein.faa	2C	CF3.faa	PFC_ID_36738	ACK78392.1	HF292_11690	92.1	100	HF292_11690	ACK78392.1	92.1	100	92.15	Interspecies	non_self	non_self
44650	2A	2A_AFE_23270_protein.faa	2C	CF3.faa	PFC_ID_36752	ACK78565.1	HF292_04850	93.7	100	HF292_04850	ACK78565.1	93.7	100	93.65	Interspecies	non_self	non_self
44704	2A	2A_AFE_23270_protein.faa	2C	CF3.faa	PFC_ID_36752	ACK78796.1	HF292_04850	36.5	94.5	HF292_04850	ACK78796.1	36.5	82.5	36.54	Interspecies	non_self	non_self
44760	2A	2A_AFE_23270_protein.faa	2C	CF3.faa	PFC_ID_36752	ACK80424.1	HF292_04850	29.2	84.7	HF292_04850	ACK80424.1	29.2	92.5	29.19	Interspecies	non_self	non_self
45679	2A	2A_AFE_23270_protein.faa	2C	CF3.faa	PFC_ID_36755	ACK78067.1	HF292_03275	92.6	98.2	HF292_03275	ACK78067.1	92.6	98.2	92.56	Interspecies	non_self	non_self
45704	2A	2A_AFE_23270_protein.faa	2C	CF3.faa	PFC_ID_36755	ACK78997.1	HF292_03275	92.6	98.2	HF292_03275	ACK78997.1	92.6	98.2	92.56	Interspecies	non_self	non_self
46143	2A	2A_AFE_23270_protein.faa	2C	CF3.faa	PFC_ID_36759	ACK78846.1	HF292_12645	90.3	100.3	HF292_12645	ACK78846.1	90.3	100	90.28	Interspecies	non_self	non_self
46431	2A	2A_AFE_23270_protein.faa	2C	CF3.faa	PFC_ID_36765	ACK79837.1	HF292_11215	94.9	100	HF292_11215	ACK79837.1	94.9	100	94.91	Interspecies	non_self	non_self
46452	2A	2A_AFE_23270_protein.faa	2C	CF3.faa	PFC_ID_36765	ACK79912.1	HF292_11215	92.6	100	HF292_11215	ACK79912.1	92.6	100	92.61	Interspecies	non_self	non_self
46523	2A	2A_AFE_23270_protein.faa	2C	CF3.faa	PFC_ID_36766	ACK79164.1	HF292_10445	98.2	98	HF292_10445	ACK79164.1	98.2	100	98.15	Interspecies	non_self	non_self
46545	2A	2A_AFE_23270_protein.faa	2C	CF3.faa	PFC_ID_36766	ACK79872.1	HF292_10445	85	97.8	HF292_10445	ACK79872.1	85.0	99.6	84.97	Interspecies	non_self	non_self
46636	2A	2A_AFE_23270_protein.faa	2C	CF3.faa	PFC_ID_36767	ACK79296.1	HF292_10450	72.7	100	HF292_10450	ACK79296.1	72.7	99.9	72.68	Interspecies	non_self	non_self
46642	2A	2A_AFE_23270_protein.faa	2C	CF3.faa	PFC_ID_36767	ACK80932.1	HF292_10450	97.9	100	HF292_10450	ACK80932.1	97.9	100	97.92	Interspecies	non_self	non_self
46757	2A	2A_AFE_23270_protein.faa	2C	CF3.faa	PFC_ID_36768	ACK80884.1	HF292_11975	98.5	100	HF292_11975	ACK80884.1	98.5	100	98.53	Interspecies	non_self	non_self
46847	2A	2A_AFE_23270_protein.faa	2C	CF3.faa	PFC_ID_36769	ACK77952.1	HF292_11970	98	100	HF292_11970	ACK77952.1	98.0	100	98.02	Interspecies	non_self	non_self
46954	2A	2A_AFE_23270_protein.faa	2C	CF3.faa	PFC_ID_36770	ACK79698.1	HF292_11965	99.3	100	HF292_11965	ACK79698.1	99.3	100	99.29	Interspecies	non_self	non_self
47059	2A	2A_AFE_23270_protein.faa	2C	CF3.faa	PFC_ID_36771	ACK78102.1	HF292_11960	99.4	100	HF292_11960	ACK78102.1	99.4	100	99.36	Interspecies	non_self	non_self
47150	2A	2A_AFE_23270_protein.faa	2C	CF3.faa	PFC_ID_36772	ACK80355.1	HF292_11955	98.6	100	HF292_11955	ACK80355.1	98.6	100	98.61	Interspecies	non_self	non_self
47255	2A	2A_AFE_23270_protein.faa	2C	CF3.faa	PFC_ID_36773	ACK78244.1	HF292_11950	99.2	100	HF292_11950	ACK78244.1	99.2	100	99.22	Interspecies	non_self	non_self
47362	2A	2A_AFE_23270_protein.faa	2C	CF3.faa	PFC_ID_36774	ACK80929.1	HF292_11945	97.2	100	HF292_11945	ACK80929.1	97.2	100	97.21	Interspecies	non_self	non_self
47478	2A	2A_AFE_23270_protein.faa	2C	CF3.faa	PFC_ID_36775	ACK80242.1	HF292_11940	99.4	100	HF292_11940	ACK80242.1	99.4	100	99.37	Interspecies	non_self	non_self
47573	2A	2A_AFE_23270_protein.faa	2C	CF3.faa	PFC_ID_36776	ACK79563.1	HF292_11935	100	100	HF292_11935	ACK79563.1	100.0	100	100	Interspecies	non_self	non_self
47690	2A	2A_AFE_23270_protein.faa	2C	CF3.faa	PFC_ID_36777	ACK79191.1	HF292_11930	98	100	HF292_11930	ACK79191.1	98.0	100	97.99	Interspecies	non_self	non_self
47791	2A	2A_AFE_23270_protein.faa	2C	CF3.faa	PFC_ID_36778	ACK80793.1	HF292_11920	98.9	95.9	HF292_11920	ACK80793.1	98.9	100	98.94	Interspecies	non_self	non_self
47850	2A	2A_AFE_23270_protein.faa	2C	CF3.faa	PFC_ID_36779	ACK79060.1	HF292_11915	98.5	100	HF292_11915	ACK79060.1	98.5	100	98.46	Interspecies	non_self	non_self
47943	2A	2A_AFE_23270_protein.faa	2C	CF3.faa	PFC_ID_36780	ACK77956.1	HF292_11910	94.6	100	HF292_11910	ACK77956.1	94.6	100	94.57	Interspecies	non_self	non_self
48061	2A	2A_AFE_23270_protein.faa	2C	CF3.faa	PFC_ID_36781	ACK80867.1	HF292_11905	98.4	100	HF292_11905	ACK80867.1	98.4	100	98.40	Interspecies	non_self	non_self
48180	2A	2A_AFE_23270_protein.faa	2C	CF3.faa	PFC_ID_36782	ACK79021.1	HF292_11900	87.2	100	HF292_11900	ACK79021.1	87.2	100	87.25	Interspecies	non_self	non_self
48261	2A	2A_AFE_23270_protein.faa	2C	CF3.faa	PFC_ID_36783	ACK80717.1	HF292_11885	98.1	100	HF292_11885	ACK80717.1	98.1	100	98.07	Interspecies	non_self	non_self
48377	2A	2A_AFE_23270_protein.faa	2C	CF3.faa	PFC_ID_36784	ACK80240.1	HF292_11880	99.4	100	HF292_11880	ACK80240.1	99.4	100	99.36	Interspecies	non_self	non_self
48497	2A	2A_AFE_23270_protein.faa	2C	CF3.faa	PFC_ID_36785	ACK78917.1	HF292_11875	98.3	100	HF292_11875	ACK78917.1	98.3	100	98.33	Interspecies	non_self	non_self
48591	2A	2A_AFE_23270_protein.faa	2C	CF3.faa	PFC_ID_36786	ACK80238.1	HF292_11870	99	100	HF292_11870	ACK80238.1	99.0	99.7	99.01	Interspecies	non_self	non_self
48691	2A	2A_AFE_23270_protein.faa	2C	CF3.faa	PFC_ID_36787	ACK80837.1	HF292_11865	96.3	99.7	HF292_11865	ACK80837.1	96.3	99.7	96.34	Interspecies	non_self	non_self
48750	2A	2A_AFE_23270_protein.faa	2C	CF3.faa	PFC_ID_36788	ACK79381.1	HF292_08600	89.6	67.5	HF292_08600	ACK79381.1	89.6	98.5	89.63	Interspecies	non_self	non_self
48775	2A	2A_AFE_23270_protein.faa	2C	CF3.faa	PFC_ID_36788	ACK80488.1	HF292_08600	91.4	77.3	HF292_08600	ACK80488.1	91.4	84.7	91.38	Interspecies	non_self	non_self
49074	2A	2A_AFE_23270_protein.faa	2C	CF3.faa	PFC_ID_36789	ACK79759.1	HF292_08595	95.5	100	HF292_08595	ACK79759.1	95.5	100	95.52	Interspecies	non_self	non_self
49080	2A	2A_AFE_23270_protein.faa	2C	CF3.faa	PFC_ID_36789	ACK79759.1	HF292_09775	97.3	87.9	HF292_09775	ACK79759.1	97.3	100	97.26	Interspecies	non_self	non_self
49262	2A	2A_AFE_23270_protein.faa	2C	CF3.faa	PFC_ID_36790	ACK80896.1	HF292_09770	90.4	95	HF292_09770	ACK80896.1	90.4	92.9	90.43	Interspecies	non_self	non_self
49595	2A	2A_AFE_23270_protein.faa	2C	CF3.faa	PFC_ID_36793	ACK78642.1	HF292_15580	58.4	101.1	HF292_15580	ACK78642.1	58.4	97.8	58.45	Interspecies	non_self	non_self
49617	2A	2A_AFE_23270_protein.faa	2C	CF3.faa	PFC_ID_36793	ACK80333.1	HF292_15580	95	100	HF292_15580	ACK80333.1	95.0	100	95.01	Interspecies	non_self	non_self
50121	2A	2A_AFE_23270_protein.faa	2C	CF3.faa	PFC_ID_36796	ACK78458.1	HF292_09715	97.7	100	HF292_09715	ACK78458.1	97.7	100	97.67	Interspecies	non_self	non_self
50214	2A	2A_AFE_23270_protein.faa	2C	CF3.faa	PFC_ID_36797	ACK80190.1	HF292_09710	96.8	100	HF292_09710	ACK80190.1	96.8	100	96.76	Interspecies	non_self	non_self
50332	2A	2A_AFE_23270_protein.faa	2C	CF3.faa	PFC_ID_36798	ACK79827.1	HF292_09705	96.4	100	HF292_09705	ACK79827.1	96.4	91.7	96.40	Interspecies	non_self	non_self
50413	2A	2A_AFE_23270_protein.faa	2C	CF3.faa	PFC_ID_36799	ACK80389.1	HF292_09700	98.1	100	HF292_09700	ACK80389.1	98.1	100	98.10	Interspecies	non_self	non_self
50532	2A	2A_AFE_23270_protein.faa	2C	CF3.faa	PFC_ID_36800	ACK80750.1	HF292_09695	97.1	100	HF292_09695	ACK80750.1	97.1	100	97.12	Interspecies	non_self	non_self
50712	2A	2A_AFE_23270_protein.faa	2C	CF3.faa	PFC_ID_36802	ACK80961.1	HF292_05805	99.3	100	HF292_05805	ACK80961.1	99.3	100	99.29	Interspecies	non_self	non_self
50818	2A	2A_AFE_23270_protein.faa	2C	CF3.faa	PFC_ID_36803	ACK80131.1	HF292_05800	97.7	100	HF292_05800	ACK80131.1	97.7	100	97.72	Interspecies	non_self	non_self
50909	2A	2A_AFE_23270_protein.faa	2C	CF3.faa	PFC_ID_36804	ACK80216.1	HF292_05795	98.5	100	HF292_05795	ACK80216.1	98.5	100	98.52	Interspecies	non_self	non_self
50988	2A	2A_AFE_23270_protein.faa	2C	CF3.faa	PFC_ID_36805	ACK78895.1	HF292_05790	96.3	100	HF292_05790	ACK78895.1	96.3	100	96.32	Interspecies	non_self	non_self
51091	2A	2A_AFE_23270_protein.faa	2C	CF3.faa	PFC_ID_36806	ACK78314.1	HF292_05785	97.2	100	HF292_05785	ACK78314.1	97.2	100	97.23	Interspecies	non_self	non_self
51159	2A	2A_AFE_23270_protein.faa	2C	CF3.faa	PFC_ID_36807	ACK80633.1	HF292_05780	95.6	100	HF292_05780	ACK80633.1	95.6	100	95.60	Interspecies	non_self	non_self
51275	2A	2A_AFE_23270_protein.faa	2C	CF3.faa	PFC_ID_36808	ACK80630.1	HF292_05775	99.5	100	HF292_05775	ACK80630.1	99.5	100	99.55	Interspecies	non_self	non_self
51370	2A	2A_AFE_23270_protein.faa	2C	CF3.faa	PFC_ID_36809	ACK79923.1	HF292_05770	99.4	100	HF292_05770	ACK79923.1	99.4	100	99.44	Interspecies	non_self	non_self
51476	2A	2A_AFE_23270_protein.faa	2C	CF3.faa	PFC_ID_36810	ACK78522.1	HF292_05765	99	100	HF292_05765	ACK78522.1	99.0	100	98.96	Interspecies	non_self	non_self
51579	2A	2A_AFE_23270_protein.faa	2C	CF3.faa	PFC_ID_36811	ACK79414.1	HF292_05760	99	100	HF292_05760	ACK79414.1	99.0	100	99.00	Interspecies	non_self	non_self
51697	2A	2A_AFE_23270_protein.faa	2C	CF3.faa	PFC_ID_36812	ACK78716.1	HF292_05755	99.1	100	HF292_05755	ACK78716.1	99.1	100	99.11	Interspecies	non_self	non_self
51816	2A	2A_AFE_23270_protein.faa	2C	CF3.faa	PFC_ID_36813	ACK78436.1	HF292_05750	49.1	97.9	HF292_05750	ACK78436.1	49.2	99.5	49.17	Interspecies	non_self	non_self
51830	2A	2A_AFE_23270_protein.faa	2C	CF3.faa	PFC_ID_36813	ACK79091.1	HF292_05750	98.2	100	HF292_05750	ACK79091.1	98.2	99.7	98.19	Interspecies	non_self	non_self
52130	2A	2A_AFE_23270_protein.faa	2C	CF3.faa	PFC_ID_36814	ACK80404.1	HF292_05745	99	100	HF292_05745	ACK80404.1	99.0	100	99.05	Interspecies	non_self	non_self
52235	2A	2A_AFE_23270_protein.faa	2C	CF3.faa	PFC_ID_36815	ACK78212.1	HF292_05740	98.5	100	HF292_05740	ACK78212.1	98.5	100	98.55	Interspecies	non_self	non_self
52339	2A	2A_AFE_23270_protein.faa	2C	CF3.faa	PFC_ID_36816	ACK80740.1	HF292_05735	97.2	100	HF292_05735	ACK80740.1	97.2	100	97.24	Interspecies	non_self	non_self
52461	2A	2A_AFE_23270_protein.faa	2C	CF3.faa	PFC_ID_36817	ACK79620.1	HF292_05730	97.9	100	HF292_05730	ACK79620.1	97.9	100	97.93	Interspecies	non_self	non_self
52566	2A	2A_AFE_23270_protein.faa	2C	CF3.faa	PFC_ID_36818	ACK77946.1	HF292_05725	98.4	100	HF292_05725	ACK77946.1	98.4	100	98.42	Interspecies	non_self	non_self
52684	2A	2A_AFE_23270_protein.faa	2C	CF3.faa	PFC_ID_36819	ACK79007.1	HF292_05720	98.6	99.8	HF292_05720	ACK79007.1	98.6	94.7	98.56	Interspecies	non_self	non_self
52776	2A	2A_AFE_23270_protein.faa	2C	CF3.faa	PFC_ID_36820	ACK78500.1	HF292_05715	96.7	100	HF292_05715	ACK78500.1	96.7	100	96.69	Interspecies	non_self	non_self
52882	2A	2A_AFE_23270_protein.faa	2C	CF3.faa	PFC_ID_36821	ACK79394.1	HF292_05710	92.4	100	HF292_05710	ACK79394.1	92.4	100	92.35	Interspecies	non_self	non_self
52985	2A	2A_AFE_23270_protein.faa	2C	CF3.faa	PFC_ID_36822	ACK79869.1	HF292_05705	55.3	98.6	HF292_05705	ACK79869.1	55.3	98.5	55.29	Interspecies	non_self	non_self
53011	2A	2A_AFE_23270_protein.faa	2C	CF3.faa	PFC_ID_36822	ACK80591.1	HF292_05705	98.3	100	HF292_05705	ACK80591.1	98.3	100	98.26	Interspecies	non_self	non_self
53548	2A	2A_AFE_23270_protein.faa	2C	CF3.faa	PFC_ID_36826	ACK78375.1	HF292_06545	95.3	76.6	HF292_06545	ACK78375.1	95.3	100	95.30	Interspecies	non_self	non_self
53583	2A	2A_AFE_23270_protein.faa	2C	CF3.faa	PFC_ID_36826	ACK78743.1	HF292_06545	34.3	69.4	HF292_06545	ACK78743.1	34.3	102.7	34.31	Interspecies	non_self	non_self
53850	2A	2A_AFE_23270_protein.faa	2C	CF3.faa	PFC_ID_36827	ACK78119.1	HF292_03715	98.7	100	HF292_03715	ACK78119.1	98.7	100	98.66	Interspecies	non_self	non_self
53966	2A	2A_AFE_23270_protein.faa	2C	CF3.faa	PFC_ID_36828	ACK80507.1	HF292_03675	97.3	100	HF292_03675	ACK80507.1	97.3	100	97.28	Interspecies	non_self	non_self
54076	2A	2A_AFE_23270_protein.faa	2C	CF3.faa	PFC_ID_36829	ACK79559.1	HF292_03660	98.6	100	HF292_03660	ACK79559.1	98.6	100	98.61	Interspecies	non_self	non_self
54205	2A	2A_AFE_23270_protein.faa	2C	CF3.faa	PFC_ID_36830	ACK80201.1	HF292_03585	96.8	100	HF292_03585	ACK80201.1	96.8	100	96.84	Interspecies	non_self	non_self
54308	2A	2A_AFE_23270_protein.faa	2C	CF3.faa	PFC_ID_36831	ACK78430.1	HF292_05100	96.7	91.7	HF292_05100	ACK78430.1	96.7	100	96.65	Interspecies	non_self	non_self
54401	2A	2A_AFE_23270_protein.faa	2C	CF3.faa	PFC_ID_36832	ACK80336.1	HF292_05115	99.2	97.6	HF292_05115	ACK80336.1	99.2	100	99.16	Interspecies	non_self	non_self
54504	2A	2A_AFE_23270_protein.faa	2C	CF3.faa	PFC_ID_36833	ACK78218.1	HF292_05140	97	100	HF292_05140	ACK78218.1	97.0	100	97.04	Interspecies	non_self	non_self
54611	2A	2A_AFE_23270_protein.faa	2C	CF3.faa	PFC_ID_36834	ACK79725.1	HF292_06115	96.3	100	HF292_06115	ACK79725.1	96.3	89.1	96.31	Interspecies	non_self	non_self
54733	2A	2A_AFE_23270_protein.faa	2C	CF3.faa	PFC_ID_36835	ACK79127.1	HF292_06120	92.6	100	HF292_06120	ACK79127.1	92.6	100	92.56	Interspecies	non_self	non_self
54866	2A	2A_AFE_23270_protein.faa	2C	CF3.faa	PFC_ID_36836	ACK80792.1	HF292_01650	97.4	99.7	HF292_01650	ACK80792.1	97.4	100	97.43	Interspecies	non_self	non_self
54966	2A	2A_AFE_23270_protein.faa	2C	CF3.faa	PFC_ID_36837	ACK79144.1	HF292_01715	98.6	100	HF292_01715	ACK79144.1	98.6	100	98.56	Interspecies	non_self	non_self
55045	2A	2A_AFE_23270_protein.faa	2C	CF3.faa	PFC_ID_36838	ACK78561.1	HF292_06000	98.5	95.3	HF292_06000	ACK78561.1	98.5	100	98.47	Interspecies	non_self	non_self
55151	2A	2A_AFE_23270_protein.faa	2C	CF3.faa	PFC_ID_36839	ACK80677.1	HF292_04745	33.1	66.2	HF292_04745	ACK80677.1	33.1	93.2	33.06	Interspecies	non_self	non_self
55326	2A	2A_AFE_23270_protein.faa	2C	CF3.faa	PFC_ID_36841	ACK78836.1	HF292_10455	98.2	100	HF292_10455	ACK78836.1	98.2	100	98.19	Interspecies	non_self	non_self
55348	2A	2A_AFE_23270_protein.faa	2C	CF3.faa	PFC_ID_36841	ACK78983.1	HF292_10455	71.2	100	HF292_10455	ACK78983.1	71.2	100.7	71.22	Interspecies	non_self	non_self
55437	2A	2A_AFE_23270_protein.faa	2C	CF3.faa	PFC_ID_36842	ACK80608.1	HF292_11925	99.2	100	HF292_11925	ACK80608.1	99.2	100	99.19	Interspecies	non_self	non_self
55548	2A	2A_AFE_23270_protein.faa	2C	CF3.faa	PFC_ID_36843	ACK78348.1	HF292_11895	95	100	HF292_11895	ACK78348.1	95.0	100	94.97	Interspecies	non_self	non_self
55653	2A	2A_AFE_23270_protein.faa	2C	CF3.faa	PFC_ID_36844	ACK79847.1	HF292_11890	97.2	100	HF292_11890	ACK79847.1	97.2	100	97.22	Interspecies	non_self	non_self
56282	2A	2A_AFE_23270_protein.faa	2C	CF3.faa	PFC_ID_36852	ACK79310.1	HF292_08175	97.7	100	HF292_08175	ACK79310.1	97.7	100	97.74	Interspecies	non_self	non_self
56387	2A	2A_AFE_23270_protein.faa	2C	CF3.faa	PFC_ID_36853	ACK80181.1	HF292_08170	99	97	HF292_08170	ACK80181.1	99.0	85.9	98.95	Interspecies	non_self	non_self
56478	2A	2A_AFE_23270_protein.faa	2C	CF3.faa	PFC_ID_36854	ACK79783.1	HF292_08160	92.7	100	HF292_08160	ACK79783.1	92.7	97.1	92.70	Interspecies	non_self	non_self
56568	2A	2A_AFE_23270_protein.faa	2C	CF3.faa	PFC_ID_36855	ACK78874.1	HF292_08155	94.9	100	HF292_08155	ACK78874.1	94.9	100	94.90	Interspecies	non_self	non_self
56647	2A	2A_AFE_23270_protein.faa	2C	CF3.faa	PFC_ID_36856	ACK79422.1	HF292_08150	94.5	99.7	HF292_08150	ACK79422.1	94.5	99.7	94.50	Interspecies	non_self	non_self
56738	2A	2A_AFE_23270_protein.faa	2C	CF3.faa	PFC_ID_36857	ACK78915.1	HF292_08145	97.9	100	HF292_08145	ACK78915.1	97.9	100	97.92	Interspecies	non_self	non_self
56836	2A	2A_AFE_23270_protein.faa	2C	CF3.faa	PFC_ID_36858	ACK78207.1	HF292_08140	95.7	91.2	HF292_08140	ACK78207.1	95.7	100	95.70	Interspecies	non_self	non_self
56951	2A	2A_AFE_23270_protein.faa	2C	CF3.faa	PFC_ID_36860	ACK78424.1	HF292_08125	98.6	100	HF292_08125	ACK78424.1	98.6	99.1	98.62	Interspecies	non_self	non_self
57066	2A	2A_AFE_23270_protein.faa	2C	CF3.faa	PFC_ID_36861	ACK80217.1	HF292_08120	98.9	100	HF292_08120	ACK80217.1	98.9	100	98.89	Interspecies	non_self	non_self
57136	2A	2A_AFE_23270_protein.faa	2C	CF3.faa	PFC_ID_36862	ACK79816.1	HF292_08115	100	100	HF292_08115	ACK79816.1	100.0	100	100	Interspecies	non_self	non_self
57250	2A	2A_AFE_23270_protein.faa	2C	CF3.faa	PFC_ID_36864	ACK79992.1	HF292_08105	96.6	100	HF292_08105	ACK79992.1	96.6	100	96.57	Interspecies	non_self	non_self
57330	2A	2A_AFE_23270_protein.faa	2C	CF3.faa	PFC_ID_36865	ACK79288.1	HF292_08100	94.3	100	HF292_08100	ACK79288.1	94.3	100	94.34	Interspecies	non_self	non_self
57421	2A	2A_AFE_23270_protein.faa	2C	CF3.faa	PFC_ID_36866	ACK80215.1	HF292_08095	94	100	HF292_08095	ACK80215.1	94.0	100	94	Interspecies	non_self	non_self
57539	2A	2A_AFE_23270_protein.faa	2C	CF3.faa	PFC_ID_36867	ACK80826.1	HF292_08090	95.1	100	HF292_08090	ACK80826.1	95.1	100	95.05	Interspecies	non_self	non_self
57661	2A	2A_AFE_23270_protein.faa	2C	CF3.faa	PFC_ID_36868	ACK78196.1	HF292_08080	99.5	100	HF292_08080	ACK78196.1	99.5	100	99.54	Interspecies	non_self	non_self
57764	2A	2A_AFE_23270_protein.faa	2C	CF3.faa	PFC_ID_36869	ACK79480.1	HF292_08075	95.7	100	HF292_08075	ACK79480.1	95.7	100	95.75	Interspecies	non_self	non_self
57888	2A	2A_AFE_23270_protein.faa	2C	CF3.faa	PFC_ID_36870	ACK78825.1	HF292_08070	97.6	100	HF292_08070	ACK78825.1	97.6	100	97.64	Interspecies	non_self	non_self
58008	2A	2A_AFE_23270_protein.faa	2C	CF3.faa	PFC_ID_36871	ACK80109.1	HF292_08065	95	100	HF292_08065	ACK80109.1	95.0	100	95.03	Interspecies	non_self	non_self
58122	2A	2A_AFE_23270_protein.faa	2C	CF3.faa	PFC_ID_36872	ACK78703.1	HF292_08060	99.3	100	HF292_08060	ACK78703.1	99.3	100	99.34	Interspecies	non_self	non_self
58215	2A	2A_AFE_23270_protein.faa	2C	CF3.faa	PFC_ID_36873	ACK78354.1	HF292_08055	90.4	100.2	HF292_08055	ACK78354.1	92.6	101.5	91.48	Interspecies	non_self	non_self
58427	2A	2A_AFE_23270_protein.faa	2C	CF3.faa	PFC_ID_36875	ACK80000.1	HF292_12525	98.2	100	HF292_12525	ACK80000.1	98.2	100	98.24	Interspecies	non_self	non_self
58519	2A	2A_AFE_23270_protein.faa	2C	CF3.faa	PFC_ID_36876	ACK80085.1	HF292_11815	93.3	100.3	HF292_11815	ACK80085.1	93.3	100	93.33	Interspecies	non_self	non_self
58624	2A	2A_AFE_23270_protein.faa	2C	CF3.faa	PFC_ID_36877	ACK80450.1	HF292_11820	99.4	100	HF292_11820	ACK80450.1	99.4	96.6	99.42	Interspecies	non_self	non_self
58728	2A	2A_AFE_23270_protein.faa	2C	CF3.faa	PFC_ID_36878	ACK79019.1	HF292_11825	99.5	100	HF292_11825	ACK79019.1	99.5	100	99.55	Interspecies	non_self	non_self
58805	2A	2A_AFE_23270_protein.faa	2C	CF3.faa	PFC_ID_36879	ACK79764.1	HF292_11830	99.1	100	HF292_11830	ACK79764.1	99.1	100	99.09	Interspecies	non_self	non_self
58924	2A	2A_AFE_23270_protein.faa	2C	CF3.faa	PFC_ID_36880	ACK80451.1	HF292_11835	98.3	100	HF292_11835	ACK80451.1	98.3	100	98.25	Interspecies	non_self	non_self
59018	2A	2A_AFE_23270_protein.faa	2C	CF3.faa	PFC_ID_36881	ACK77971.1	HF292_11840	97.7	100	HF292_11840	ACK77971.1	97.7	100	97.67	Interspecies	non_self	non_self
59124	2A	2A_AFE_23270_protein.faa	2C	CF3.faa	PFC_ID_36882	ACK78072.1	HF292_11845	99.1	100	HF292_11845	ACK78072.1	99.1	100	99.10	Interspecies	non_self	non_self
59228	2A	2A_AFE_23270_protein.faa	2C	CF3.faa	PFC_ID_36883	ACK79237.1	HF292_11850	98.4	99.7	HF292_11850	ACK79237.1	98.4	91.8	98.41	Interspecies	non_self	non_self
59335	2A	2A_AFE_23270_protein.faa	2C	CF3.faa	PFC_ID_36884	ACK80392.1	HF292_11855	96.3	99.5	HF292_11855	ACK80392.1	96.3	100	96.28	Interspecies	non_self	non_self
59452	2A	2A_AFE_23270_protein.faa	2C	CF3.faa	PFC_ID_36885	ACK80644.1	HF292_14395	97.7	100	HF292_14395	ACK80644.1	97.7	100	97.70	Interspecies	non_self	non_self
59558	2A	2A_AFE_23270_protein.faa	2C	CF3.faa	PFC_ID_36886	ACK80133.1	HF292_14400	100	98.8	HF292_14400	ACK80133.1	100.0	98.8	100	Interspecies	non_self	non_self
59715	2A	2A_AFE_23270_protein.faa	2C	CF3.faa	PFC_ID_36888	ACK78008.1	HF292_05595	97.4	100	HF292_05595	ACK78008.1	97.4	100	97.41	Interspecies	non_self	non_self
59821	2A	2A_AFE_23270_protein.faa	2C	CF3.faa	PFC_ID_36889	ACK78619.1	HF292_05590	94.8	100	HF292_05590	ACK78619.1	94.8	100	94.79	Interspecies	non_self	non_self
59925	2A	2A_AFE_23270_protein.faa	2C	CF3.faa	PFC_ID_36890	ACK78252.1	HF292_05585	98.1	100	HF292_05585	ACK78252.1	98.1	100	98.08	Interspecies	non_self	non_self
60029	2A	2A_AFE_23270_protein.faa	2C	CF3.faa	PFC_ID_36891	ACK78820.1	HF292_05580	98.9	100	HF292_05580	ACK78820.1	98.9	100	98.87	Interspecies	non_self	non_self
60121	2A	2A_AFE_23270_protein.faa	2C	CF3.faa	PFC_ID_36892	ACK77976.1	HF292_05575	95.5	91.7	HF292_05575	ACK77976.1	95.5	100	95.48	Interspecies	non_self	non_self
60213	2A	2A_AFE_23270_protein.faa	2C	CF3.faa	PFC_ID_36893	ACK78495.1	HF292_05570	96.8	100	HF292_05570	ACK78495.1	96.8	100	96.79	Interspecies	non_self	non_self
60330	2A	2A_AFE_23270_protein.faa	2C	CF3.faa	PFC_ID_36894	ACK79571.1	HF292_05565	98.6	100	HF292_05565	ACK79571.1	98.6	100	98.58	Interspecies	non_self	non_self
60425	2A	2A_AFE_23270_protein.faa	2C	CF3.faa	PFC_ID_36895	ACK79090.1	HF292_05555	100	100	HF292_05555	ACK79090.1	100.0	100	100	Interspecies	non_self	non_self
60973	2A	2A_AFE_23270_protein.faa	2C	CF3.faa	PFC_ID_36904	ACK78813.1	HF292_11635	95.1	102.1	HF292_11635	ACK78813.1	95.1	100	95.06	Interspecies	non_self	non_self
60993	2A	2A_AFE_23270_protein.faa	2C	CF3.faa	PFC_ID_36904	ACK79479.1	HF292_11635	93.8	102.2	HF292_11635	ACK79479.1	94.3	100	94.05	Interspecies	non_self	non_self
61164	2A	2A_AFE_23270_protein.faa	2C	CF3.faa	PFC_ID_36905	ACK79391.1	HF292_16275	82.9	90	HF292_16275	ACK79391.1	82.7	94.8	82.82	Interspecies	non_self	non_self
61165	2A	2A_AFE_23270_protein.faa	2C	CF3.faa	PFC_ID_36905	ACK79391.1	HF292_16370	83.8	90	HF292_16370	ACK79391.1	83.8	100	83.76	Interspecies	non_self	non_self
61184	2A	2A_AFE_23270_protein.faa	2C	CF3.faa	PFC_ID_36905	ACK80645.1	HF292_16275	87.9	100	HF292_16275	ACK80645.1	89.2	87.9	88.57	Interspecies	non_self	non_self
61187	2A	2A_AFE_23270_protein.faa	2C	CF3.faa	PFC_ID_36905	ACK80645.1	HF292_16370	87.3	94.8	HF292_16370	ACK80645.1	87.5	88.9	87.39	Interspecies	non_self	non_self
61396	2A	2A_AFE_23270_protein.faa	2C	CF3.faa	PFC_ID_36906	ACK78270.1	HF292_13155	77.5	100	HF292_13155	ACK78270.1	77.5	100	77.50	Interspecies	non_self	non_self
61423	2A	2A_AFE_23270_protein.faa	2C	CF3.faa	PFC_ID_36906	ACK79900.1	HF292_13155	85	100	HF292_13155	ACK79900.1	85.0	100	85	Interspecies	non_self	non_self
61838	2A	2A_AFE_23270_protein.faa	2C	CF3.faa	PFC_ID_36907	ACK79864.1	HF292_01380	81.4	100	HF292_01380	ACK79864.1	81.4	100	81.37	Interspecies	non_self	non_self
62242	2A	2A_AFE_23270_protein.faa	2C	CF3.faa	PFC_ID_36909	ACK79508.1	HF292_15360	96.1	99.7	HF292_15360	ACK79508.1	96.1	99.0	96.08	Interspecies	non_self	non_self
62336	2A	2A_AFE_23270_protein.faa	2C	CF3.faa	PFC_ID_36910	ACK79833.1	HF292_09500	93.2	100	HF292_09500	ACK79833.1	93.2	100	93.16	Interspecies	non_self	non_self
62492	2A	2A_AFE_23270_protein.faa	2C	CF3.faa	PFC_ID_36912	ACK78777.1	HF292_09760	30.5	71.8	HF292_09760	ACK78777.1	30.5	68.5	30.52	Interspecies	non_self	non_self
62493	2A	2A_AFE_23270_protein.faa	2C	CF3.faa	PFC_ID_36912	ACK78777.1	HF292_10845	27.8	106.3	HF292_10845	ACK78777.1	27.8	106.0	27.81	Interspecies	non_self	non_self
62832	2A	2A_AFE_23270_protein.faa	2C	CF3.faa	PFC_ID_36916	ACK80413.1	HF292_01435	93.9	100	HF292_01435	ACK80413.1	93.9	100.2	93.91	Interspecies	non_self	non_self
62967	2A	2A_AFE_23270_protein.faa	2C	CF3.faa	PFC_ID_36918	ACK79726.1	HF292_05690	94.2	99.6	HF292_05690	ACK79726.1	94.2	99.6	94.22	Interspecies	non_self	non_self
63089	2A	2A_AFE_23270_protein.faa	2C	CF3.faa	PFC_ID_36919	ACK80777.1	HF292_05685	87.5	100	HF292_05685	ACK80777.1	87.5	100	87.50	Interspecies	non_self	non_self
63247	2A	2A_AFE_23270_protein.faa	2C	CF3.faa	PFC_ID_36921	ACK78479.1	HF292_05675	68.4	98.8	HF292_05675	ACK78479.1	68.4	100.2	68.37	Interspecies	non_self	non_self
63370	2A	2A_AFE_23270_protein.faa	2C	CF3.faa	PFC_ID_36924	ACK79915.1	HF292_14990	32	98.9	HF292_14990	ACK79915.1	32.0	93.2	32.02	Interspecies	non_self	non_self
63680	2A	2A_AFE_23270_protein.faa	2C	CF3.faa	PFC_ID_36929	ACK78682.1	HF292_01445	87.5	100	HF292_01445	ACK78682.1	87.5	92.8	87.50	Interspecies	non_self	non_self
63791	2A	2A_AFE_23270_protein.faa	2C	CF3.faa	PFC_ID_36930	ACK78379.1	HF292_01430	100	100	HF292_01430	ACK78379.1	100.0	100	100	Interspecies	non_self	non_self
63907	2A	2A_AFE_23270_protein.faa	2C	CF3.faa	PFC_ID_36931	ACK79708.1	HF292_01425	93.5	100	HF292_01425	ACK79708.1	93.5	95.8	93.48	Interspecies	non_self	non_self
63997	2A	2A_AFE_23270_protein.faa	2C	CF3.faa	PFC_ID_36932	ACK80684.1	HF292_01420	98.4	100	HF292_01420	ACK80684.1	98.4	100	98.43	Interspecies	non_self	non_self
64076	2A	2A_AFE_23270_protein.faa	2C	CF3.faa	PFC_ID_36933	ACK78177.1	HF292_01415	91.8	100	HF292_01415	ACK78177.1	91.8	100	91.78	Interspecies	non_self	non_self
64155	2A	2A_AFE_23270_protein.faa	2C	CF3.faa	PFC_ID_36934	ACK79372.1	HF292_01410	98.5	100	HF292_01410	ACK79372.1	98.5	100	98.45	Interspecies	non_self	non_self
64245	2A	2A_AFE_23270_protein.faa	2C	CF3.faa	PFC_ID_36935	ACK79533.1	HF292_01405	96.4	100	HF292_01405	ACK79533.1	96.4	100	96.43	Interspecies	non_self	non_self
64337	2A	2A_AFE_23270_protein.faa	2C	CF3.faa	PFC_ID_36936	ACK78188.1	HF292_01400	98.2	100	HF292_01400	ACK78188.1	98.2	100	98.25	Interspecies	non_self	non_self
64444	2A	2A_AFE_23270_protein.faa	2C	CF3.faa	PFC_ID_36937	ACK78849.1	HF292_01395	97.3	100	HF292_01395	ACK78849.1	97.3	100	97.30	Interspecies	non_self	non_self
64550	2A	2A_AFE_23270_protein.faa	2C	CF3.faa	PFC_ID_36938	ACK79433.1	HF292_09470	100	100	HF292_09470	ACK79433.1	100.0	100	100	Interspecies	non_self	non_self
64664	2A	2A_AFE_23270_protein.faa	2C	CF3.faa	PFC_ID_36939	ACK78919.1	HF292_09465	99.3	100	HF292_09465	ACK78919.1	99.3	100	99.25	Interspecies	non_self	non_self
64770	2A	2A_AFE_23270_protein.faa	2C	CF3.faa	PFC_ID_36940	ACK78082.1	HF292_09460	96.3	100	HF292_09460	ACK78082.1	96.3	100	96.33	Interspecies	non_self	non_self
64860	2A	2A_AFE_23270_protein.faa	2C	CF3.faa	PFC_ID_36941	ACK79297.1	HF292_09455	96.8	100	HF292_09455	ACK79297.1	96.8	100	96.77	Interspecies	non_self	non_self
64917	2A	2A_AFE_23270_protein.faa	2C	CF3.faa	PFC_ID_36942	ACK79483.1	HF292_09450	97.2	97.3	HF292_09450	ACK79483.1	97.2	99.4	97.21	Interspecies	non_self	non_self
65040	2A	2A_AFE_23270_protein.faa	2C	CF3.faa	PFC_ID_36943	ACK80065.1	HF292_09445	98.4	100	HF292_09445	ACK80065.1	98.4	100	98.41	Interspecies	non_self	non_self
65160	2A	2A_AFE_23270_protein.faa	2C	CF3.faa	PFC_ID_36944	ACK79781.1	HF292_09440	98.1	100	HF292_09440	ACK79781.1	98.1	97.1	98.14	Interspecies	non_self	non_self
65383	2A	2A_AFE_23270_protein.faa	2C	CF3.faa	PFC_ID_36946	ACK80438.1	HF292_09425	97.6	100	HF292_09425	ACK80438.1	97.6	100	97.62	Interspecies	non_self	non_self
65488	2A	2A_AFE_23270_protein.faa	2C	CF3.faa	PFC_ID_36947	ACK78837.1	HF292_09420	95.8	100	HF292_09420	ACK78837.1	95.8	100	95.76	Interspecies	non_self	non_self
65684	2A	2A_AFE_23270_protein.faa	2C	CF3.faa	PFC_ID_36949	ACK78766.1	HF292_08830	96.7	100	HF292_08830	ACK78766.1	96.7	100	96.73	Interspecies	non_self	non_self
65774	2A	2A_AFE_23270_protein.faa	2C	CF3.faa	PFC_ID_36950	ACK79652.1	HF292_08820	98.4	100	HF292_08820	ACK79652.1	98.4	100	98.39	Interspecies	non_self	non_self
65894	2A	2A_AFE_23270_protein.faa	2C	CF3.faa	PFC_ID_36951	ACK80386.1	HF292_08815	96.7	100	HF292_08815	ACK80386.1	96.7	100	96.66	Interspecies	non_self	non_self
65987	2A	2A_AFE_23270_protein.faa	2C	CF3.faa	PFC_ID_36952	ACK78195.1	HF292_08810	97.3	99.9	HF292_08810	ACK78195.1	97.3	99.9	97.32	Interspecies	non_self	non_self
66091	2A	2A_AFE_23270_protein.faa	2C	CF3.faa	PFC_ID_36953	ACK78470.1	HF292_08805	96.5	99.7	HF292_08805	ACK78470.1	96.5	99.7	96.50	Interspecies	non_self	non_self
66196	2A	2A_AFE_23270_protein.faa	2C	CF3.faa	PFC_ID_36954	ACK79317.1	HF292_08800	98.5	100	HF292_08800	ACK79317.1	98.5	100	98.51	Interspecies	non_self	non_self
66300	2A	2A_AFE_23270_protein.faa	2C	CF3.faa	PFC_ID_36955	ACK80418.1	HF292_08795	97.4	100	HF292_08795	ACK80418.1	97.4	100	97.44	Interspecies	non_self	non_self
66407	2A	2A_AFE_23270_protein.faa	2C	CF3.faa	PFC_ID_36956	ACK80722.1	HF292_08790	98.4	100	HF292_08790	ACK80722.1	98.4	100	98.39	Interspecies	non_self	non_self
66524	2A	2A_AFE_23270_protein.faa	2C	CF3.faa	PFC_ID_36957	ACK78907.1	HF292_08785	97.5	100.6	HF292_08785	ACK78907.1	97.5	100	97.45	Interspecies	non_self	non_self
66628	2A	2A_AFE_23270_protein.faa	2C	CF3.faa	PFC_ID_36958	ACK79842.1	HF292_08780	98.5	100	HF292_08780	ACK79842.1	98.5	100	98.50	Interspecies	non_self	non_self
66812	2A	2A_AFE_23270_protein.faa	2C	CF3.faa	PFC_ID_36960	ACK79451.1	HF292_08770	98.3	100	HF292_08770	ACK79451.1	98.3	100	98.27	Interspecies	non_self	non_self
66904	2A	2A_AFE_23270_protein.faa	2C	CF3.faa	PFC_ID_36961	ACK80615.1	HF292_08765	96.8	100	HF292_08765	ACK80615.1	96.8	100.2	96.84	Interspecies	non_self	non_self
66996	2A	2A_AFE_23270_protein.faa	2C	CF3.faa	PFC_ID_36962	ACK80499.1	HF292_08760	97.7	100	HF292_08760	ACK80499.1	97.7	100	97.68	Interspecies	non_self	non_self
67114	2A	2A_AFE_23270_protein.faa	2C	CF3.faa	PFC_ID_36963	ACK79946.1	HF292_08755	96.3	100	HF292_08755	ACK79946.1	96.3	97.8	96.27	Interspecies	non_self	non_self
67194	2A	2A_AFE_23270_protein.faa	2C	CF3.faa	PFC_ID_36964	ACK77837.1	HF292_14850	100	89.5	HF292_14850	ACK77837.1	100.0	100	100	Interspecies	non_self	non_self
67392	2A	2A_AFE_23270_protein.faa	2C	CF3.faa	PFC_ID_36966	ACK78235.1	HF292_14015	98.8	100	HF292_14015	ACK78235.1	98.8	100	98.83	Interspecies	non_self	non_self
67482	2A	2A_AFE_23270_protein.faa	2C	CF3.faa	PFC_ID_36967	ACK80796.1	HF292_14010	100	100	HF292_14010	ACK80796.1	100.0	100	100	Interspecies	non_self	non_self
67599	2A	2A_AFE_23270_protein.faa	2C	CF3.faa	PFC_ID_36968	ACK78003.1	HF292_14005	98.7	100	HF292_14005	ACK78003.1	98.7	100	98.69	Interspecies	non_self	non_self
67688	2A	2A_AFE_23270_protein.faa	2C	CF3.faa	PFC_ID_36969	ACK78531.1	HF292_14000	96.6	100	HF292_14000	ACK78531.1	96.6	100	96.62	Interspecies	non_self	non_self
67769	2A	2A_AFE_23270_protein.faa	2C	CF3.faa	PFC_ID_36970	ACK78446.1	HF292_13995	98.4	100	HF292_13995	ACK78446.1	98.4	100	98.39	Interspecies	non_self	non_self
67921	2A	2A_AFE_23270_protein.faa	2C	CF3.faa	PFC_ID_36971	ACK80311.1	HF292_13990	99.2	100	HF292_13990	ACK80311.1	99.2	99.2	99.15	Interspecies	non_self	non_self
68026	2A	2A_AFE_23270_protein.faa	2C	CF3.faa	PFC_ID_36972	ACK79843.1	HF292_13985	93.3	100	HF292_13985	ACK79843.1	93.3	100	93.25	Interspecies	non_self	non_self
68234	2A	2A_AFE_23270_protein.faa	2C	CF3.faa	PFC_ID_36973	ACK79232.1	HF292_13980	98.8	100	HF292_13980	ACK79232.1	98.8	100	98.84	Interspecies	non_self	non_self
68325	2A	2A_AFE_23270_protein.faa	2C	CF3.faa	PFC_ID_36974	ACK80485.1	HF292_13975	96.6	100.2	HF292_13975	ACK80485.1	96.6	100	96.63	Interspecies	non_self	non_self
68394	2A	2A_AFE_23270_protein.faa	2C	CF3.faa	PFC_ID_36975	ACK78765.1	HF292_13970	98.7	100	HF292_13970	ACK78765.1	98.7	100	98.65	Interspecies	non_self	non_self
68511	2A	2A_AFE_23270_protein.faa	2C	CF3.faa	PFC_ID_36976	ACK77918.1	HF292_13965	98.4	100	HF292_13965	ACK77918.1	98.4	100	98.37	Interspecies	non_self	non_self
68614	2A	2A_AFE_23270_protein.faa	2C	CF3.faa	PFC_ID_36977	ACK79671.1	HF292_13960	97	76.7	HF292_13960	ACK79671.1	97.0	93.4	96.97	Interspecies	non_self	non_self
68662	2A	2A_AFE_23270_protein.faa	2C	CF3.faa	PFC_ID_36978	ACK80779.1	HF292_13955	97.8	100	HF292_13955	ACK80779.1	97.8	100	97.85	Interspecies	non_self	non_self
68757	2A	2A_AFE_23270_protein.faa	2C	CF3.faa	PFC_ID_36979	ACK78066.1	HF292_13950	100	92	HF292_13950	ACK78066.1	100.0	100	100	Interspecies	non_self	non_self
68874	2A	2A_AFE_23270_protein.faa	2C	CF3.faa	PFC_ID_36980	ACK80296.1	HF292_13945	98	100	HF292_13945	ACK80296.1	98.0	100	98.04	Interspecies	non_self	non_self
68993	2A	2A_AFE_23270_protein.faa	2C	CF3.faa	PFC_ID_36981	ACK78089.1	HF292_13940	98	100	HF292_13940	ACK78089.1	98.0	100	97.97	Interspecies	non_self	non_self
69100	2A	2A_AFE_23270_protein.faa	2C	CF3.faa	PFC_ID_36982	ACK80078.1	HF292_13935	90.8	102.4	HF292_13935	ACK80078.1	90.8	100	90.75	Interspecies	non_self	non_self
69216	2A	2A_AFE_23270_protein.faa	2C	CF3.faa	PFC_ID_36983	ACK78554.1	HF292_13930	87.9	80.6	HF292_13930	ACK78554.1	87.9	100	87.93	Interspecies	non_self	non_self
69943	2A	2A_AFE_23270_protein.faa	2C	CF3.faa	PFC_ID_36996	ACK80969.1	HF292_01280	84.8	95.2	HF292_01280	ACK80969.1	84.8	95.2	84.81	Interspecies	non_self	non_self
70165	2A	2A_AFE_23270_protein.faa	2C	CF3.faa	PFC_ID_36998	ACK79679.1	HF292_03750	73.1	97.1	HF292_03750	ACK79679.1	73.1	100	73.13	Interspecies	non_self	non_self
70257	2A	2A_AFE_23270_protein.faa	2C	CF3.faa	PFC_ID_36999	ACK79795.1	HF292_03755	81.6	98.7	HF292_03755	ACK79795.1	81.6	100	81.58	Interspecies	non_self	non_self
70359	2A	2A_AFE_23270_protein.faa	2C	CF3.faa	PFC_ID_37001	ACK80369.1	HF292_02380	94.8	100	HF292_02380	ACK80369.1	94.8	100	94.83	Interspecies	non_self	non_self
70477	2A	2A_AFE_23270_protein.faa	2C	CF3.faa	PFC_ID_37002	ACK79038.1	HF292_02385	99.2	100	HF292_02385	ACK79038.1	99.2	100	99.19	Interspecies	non_self	non_self
70570	2A	2A_AFE_23270_protein.faa	2C	CF3.faa	PFC_ID_37003	ACK78674.1	HF292_02395	93.1	100	HF292_02395	ACK78674.1	93.1	84.5	93.10	Interspecies	non_self	non_self
70675	2A	2A_AFE_23270_protein.faa	2C	CF3.faa	PFC_ID_37004	ACK79403.1	HF292_01605	96.5	100	HF292_01605	ACK79403.1	96.5	100	96.47	Interspecies	non_self	non_self
70677	2A	2A_AFE_23270_protein.faa	2C	CF3.faa	PFC_ID_37004	ACK79403.1	HF292_02400	50.3	97.3	HF292_02400	ACK79403.1	50.3	99.0	50.35	Interspecies	non_self	non_self
70705	2A	2A_AFE_23270_protein.faa	2C	CF3.faa	PFC_ID_37004	ACK80935.1	HF292_02400	97.3	100	HF292_02400	ACK80935.1	97.3	100	97.26	Interspecies	non_self	non_self
70711	2A	2A_AFE_23270_protein.faa	2C	CF3.faa	PFC_ID_37004	ACK80935.1	HF292_01605	49.8	99	HF292_01605	ACK80935.1	49.8	97.3	49.83	Interspecies	non_self	non_self
71201	2A	2A_AFE_23270_protein.faa	2C	CF3.faa	PFC_ID_37005	ACK78953.1	HF292_02405	96.1	100	HF292_02405	ACK78953.1	96.1	100	96.06	Interspecies	non_self	non_self
71292	2A	2A_AFE_23270_protein.faa	2C	CF3.faa	PFC_ID_37006	ACK78477.1	HF292_02415	98.1	100	HF292_02415	ACK78477.1	98.1	100	98.14	Interspecies	non_self	non_self
71415	2A	2A_AFE_23270_protein.faa	2C	CF3.faa	PFC_ID_37007	ACK79300.1	HF292_02420	92.3	89.3	HF292_02420	ACK79300.1	92.3	90.2	92.25	Interspecies	non_self	non_self
71533	2A	2A_AFE_23270_protein.faa	2C	CF3.faa	PFC_ID_37008	ACK79802.1	HF292_02425	98.5	99.8	HF292_02425	ACK79802.1	98.5	99.8	98.50	Interspecies	non_self	non_self
71638	2A	2A_AFE_23270_protein.faa	2C	CF3.faa	PFC_ID_37009	ACK80768.1	HF292_02430	97.2	100	HF292_02430	ACK80768.1	97.2	100	97.23	Interspecies	non_self	non_self
71758	2A	2A_AFE_23270_protein.faa	2C	CF3.faa	PFC_ID_37010	ACK79754.1	HF292_02435	97.3	100	HF292_02435	ACK79754.1	97.3	100	97.27	Interspecies	non_self	non_self
71847	2A	2A_AFE_23270_protein.faa	2C	CF3.faa	PFC_ID_37011	ACK79086.1	HF292_02440	97.9	100	HF292_02440	ACK79086.1	97.9	100	97.95	Interspecies	non_self	non_self
71940	2A	2A_AFE_23270_protein.faa	2C	CF3.faa	PFC_ID_37012	ACK80476.1	HF292_02445	98.5	100	HF292_02445	ACK80476.1	98.5	100	98.48	Interspecies	non_self	non_self
72043	2A	2A_AFE_23270_protein.faa	2C	CF3.faa	PFC_ID_37013	ACK80194.1	HF292_02450	96.5	100	HF292_02450	ACK80194.1	96.5	100	96.52	Interspecies	non_self	non_self
72111	2A	2A_AFE_23270_protein.faa	2C	CF3.faa	PFC_ID_37014	ACK79084.1	HF292_02455	98.9	100	HF292_02455	ACK79084.1	98.9	100	98.91	Interspecies	non_self	non_self
72200	2A	2A_AFE_23270_protein.faa	2C	CF3.faa	PFC_ID_37015	ACK78626.1	HF292_02460	97.3	100	HF292_02460	ACK78626.1	97.3	100	97.26	Interspecies	non_self	non_self
72322	2A	2A_AFE_23270_protein.faa	2C	CF3.faa	PFC_ID_37016	ACK78190.1	HF292_02465	97.5	100.2	HF292_02465	ACK78190.1	97.5	100	97.47	Interspecies	non_self	non_self
72413	2A	2A_AFE_23270_protein.faa	2C	CF3.faa	PFC_ID_37017	ACK79874.1	HF292_02470	97.4	100	HF292_02470	ACK79874.1	97.4	100	97.35	Interspecies	non_self	non_self
72623	2A	2A_AFE_23270_protein.faa	2C	CF3.faa	PFC_ID_37019	ACK80909.1	HF292_01985	99.1	100	HF292_01985	ACK80909.1	99.1	100	99.11	Interspecies	non_self	non_self
72726	2A	2A_AFE_23270_protein.faa	2C	CF3.faa	PFC_ID_37020	ACK79048.1	HF292_01990	98.4	100	HF292_01990	ACK79048.1	98.4	100	98.39	Interspecies	non_self	non_self
72832	2A	2A_AFE_23270_protein.faa	2C	CF3.faa	PFC_ID_37021	ACK78936.1	HF292_11750	95.4	100.4	HF292_11750	ACK78936.1	95.4	100	95.38	Interspecies	non_self	non_self
72954	2A	2A_AFE_23270_protein.faa	2C	CF3.faa	PFC_ID_37022	ACK80300.1	HF292_11745	96.1	100	HF292_11745	ACK80300.1	96.1	100	96.09	Interspecies	non_self	non_self
73059	2A	2A_AFE_23270_protein.faa	2C	CF3.faa	PFC_ID_37023	ACK80586.1	HF292_11740	97.6	100.8	HF292_11740	ACK80586.1	97.6	100	97.58	Interspecies	non_self	non_self
73163	2A	2A_AFE_23270_protein.faa	2C	CF3.faa	PFC_ID_37024	ACK80814.1	HF292_11735	93.1	100	HF292_11735	ACK80814.1	93.1	100.6	93.08	Interspecies	non_self	non_self
73250	2A	2A_AFE_23270_protein.faa	2C	CF3.faa	PFC_ID_37025	ACK80825.1	HF292_11730	97	100	HF292_11730	ACK80825.1	97.0	97.1	96.97	Interspecies	non_self	non_self
73361	2A	2A_AFE_23270_protein.faa	2C	CF3.faa	PFC_ID_37026	ACK78960.1	HF292_11720	94.1	100	HF292_11720	ACK78960.1	94.1	100	94.09	Interspecies	non_self	non_self
73543	2A	2A_AFE_23270_protein.faa	2C	CF3.faa	PFC_ID_37028	ACK79323.1	HF292_14510	96.9	100	HF292_14510	ACK79323.1	96.9	100	96.94	Interspecies	non_self	non_self
73544	2A	2A_AFE_23270_protein.faa	2C	CF3.faa	PFC_ID_37028	ACK79323.1	HF292_02320	55.2	96.8	HF292_02320	ACK79323.1	55.2	95.6	55.20	Interspecies	non_self	non_self
73570	2A	2A_AFE_23270_protein.faa	2C	CF3.faa	PFC_ID_37028	ACK79919.1	HF292_02320	96.4	100	HF292_02320	ACK79919.1	96.4	100	96.45	Interspecies	non_self	non_self
73580	2A	2A_AFE_23270_protein.faa	2C	CF3.faa	PFC_ID_37028	ACK79919.1	HF292_14510	54.4	95.7	HF292_14510	ACK79919.1	54.5	96.8	54.41	Interspecies	non_self	non_self
73872	2A	2A_AFE_23270_protein.faa	2C	CF3.faa	PFC_ID_37029	ACK80822.1	HF292_02330	95.2	99.2	HF292_02330	ACK80822.1	95.2	99.2	95.16	Interspecies	non_self	non_self
73992	2A	2A_AFE_23270_protein.faa	2C	CF3.faa	PFC_ID_37030	ACK80104.1	HF292_02335	95.2	100	HF292_02335	ACK80104.1	95.2	100	95.24	Interspecies	non_self	non_self
74112	2A	2A_AFE_23270_protein.faa	2C	CF3.faa	PFC_ID_37031	ACK80435.1	HF292_02340	92.7	100	HF292_02340	ACK80435.1	92.7	98.3	92.68	Interspecies	non_self	non_self
74113	2A	2A_AFE_23270_protein.faa	2C	CF3.faa	PFC_ID_37031	ACK80435.1	HF292_14825	84.3	100	HF292_14825	ACK80435.1	84.3	98.3	84.32	Interspecies	non_self	non_self
74244	2A	2A_AFE_23270_protein.faa	2C	CF3.faa	PFC_ID_37032	ACK79683.1	HF292_02345	98.3	100	HF292_02345	ACK79683.1	98.3	100	98.33	Interspecies	non_self	non_self
74248	2A	2A_AFE_23270_protein.faa	2C	CF3.faa	PFC_ID_37032	ACK79683.1	HF292_14805	85	100	HF292_14805	ACK79683.1	85.0	100	84.96	Interspecies	non_self	non_self
74379	2A	2A_AFE_23270_protein.faa	2C	CF3.faa	PFC_ID_37033	ACK80641.1	HF292_02350	97.9	99.5	HF292_02350	ACK80641.1	97.9	100	97.92	Interspecies	non_self	non_self
74382	2A	2A_AFE_23270_protein.faa	2C	CF3.faa	PFC_ID_37033	ACK80641.1	HF292_14985	77.1	99.5	HF292_14985	ACK80641.1	77.1	100	77.08	Interspecies	non_self	non_self
74501	2A	2A_AFE_23270_protein.faa	2C	CF3.faa	PFC_ID_37034	ACK80018.1	HF292_09490	94.1	84.2	HF292_09490	ACK80018.1	94.1	100	94.12	Interspecies	non_self	non_self
74591	2A	2A_AFE_23270_protein.faa	2C	CF3.faa	PFC_ID_37035	ACK79457.1	HF292_03890	91.5	99.8	HF292_03890	ACK79457.1	91.5	100	91.47	Interspecies	non_self	non_self
74671	2A	2A_AFE_23270_protein.faa	2C	CF3.faa	PFC_ID_37036	ACK78241.1	HF292_03885	95	99.2	HF292_03885	ACK78241.1	95.0	97.4	95.01	Interspecies	non_self	non_self
74762	2A	2A_AFE_23270_protein.faa	2C	CF3.faa	PFC_ID_37037	ACK79263.1	HF292_03880	94.9	99.6	HF292_03880	ACK79263.1	94.9	92.7	94.86	Interspecies	non_self	non_self
74878	2A	2A_AFE_23270_protein.faa	2C	CF3.faa	PFC_ID_37038	ACK79569.1	HF292_03875	97.8	100	HF292_03875	ACK79569.1	97.8	100.1	97.75	Interspecies	non_self	non_self
74904	2A	2A_AFE_23270_protein.faa	2C	CF3.faa	PFC_ID_37038	ACK79569.1	HF292_11035	42.9	101.9	HF292_11035	ACK79569.1	43.1	103.7	43.01	Interspecies	non_self	non_self
74918	2A	2A_AFE_23270_protein.faa	2C	CF3.faa	PFC_ID_37038	ACK80289.1	HF292_11035	97.8	100	HF292_11035	ACK80289.1	97.8	100	97.84	Interspecies	non_self	non_self
74935	2A	2A_AFE_23270_protein.faa	2C	CF3.faa	PFC_ID_37038	ACK80289.1	HF292_03875	44.1	103.7	HF292_03875	ACK80289.1	43.9	102	44.00	Interspecies	non_self	non_self
75562	2A	2A_AFE_23270_protein.faa	2C	CF3.faa	PFC_ID_37039	ACK78269.1	HF292_14380	40.7	79.1	HF292_14380	ACK78269.1	40.7	78.4	40.66	Interspecies	non_self	non_self
75590	2A	2A_AFE_23270_protein.faa	2C	CF3.faa	PFC_ID_37039	ACK79393.1	HF292_14380	40.7	79.1	HF292_14380	ACK79393.1	40.7	78.4	40.66	Interspecies	non_self	non_self
75615	2A	2A_AFE_23270_protein.faa	2C	CF3.faa	PFC_ID_37039	ACK80830.1	HF292_14380	40.7	79.1	HF292_14380	ACK80830.1	40.7	78.4	40.66	Interspecies	non_self	non_self
76249	2A	2A_AFE_23270_protein.faa	2C	CF3.faa	PFC_ID_37041	ACK80443.1	HF292_03865	96.9	100	HF292_03865	ACK80443.1	96.9	100	96.88	Interspecies	non_self	non_self
76453	2A	2A_AFE_23270_protein.faa	2C	CF3.faa	PFC_ID_37044	ACK78792.1	HF292_03860	97.2	100	HF292_03860	ACK78792.1	97.2	100	97.20	Interspecies	non_self	non_self
76535	2A	2A_AFE_23270_protein.faa	2C	CF3.faa	PFC_ID_37045	ACK79278.1	HF292_03855	96.5	100	HF292_03855	ACK79278.1	96.5	95.3	96.45	Interspecies	non_self	non_self
76654	2A	2A_AFE_23270_protein.faa	2C	CF3.faa	PFC_ID_37046	ACK78514.1	HF292_03850	94.4	100	HF292_03850	ACK78514.1	94.4	100	94.44	Interspecies	non_self	non_self
76758	2A	2A_AFE_23270_protein.faa	2C	CF3.faa	PFC_ID_37047	ACK78332.1	HF292_03845	94	100	HF292_03845	ACK78332.1	94.0	100	94.04	Interspecies	non_self	non_self
76879	2A	2A_AFE_23270_protein.faa	2C	CF3.faa	PFC_ID_37048	ACK80555.1	HF292_03840	97.7	100	HF292_03840	ACK80555.1	97.7	100	97.71	Interspecies	non_self	non_self
76983	2A	2A_AFE_23270_protein.faa	2C	CF3.faa	PFC_ID_37049	ACK78838.1	HF292_03835	98.3	100	HF292_03835	ACK78838.1	98.3	100	98.31	Interspecies	non_self	non_self
77074	2A	2A_AFE_23270_protein.faa	2C	CF3.faa	PFC_ID_37050	ACK80261.1	HF292_03830	98.1	100	HF292_03830	ACK80261.1	98.1	100	98.09	Interspecies	non_self	non_self
77178	2A	2A_AFE_23270_protein.faa	2C	CF3.faa	PFC_ID_37051	ACK79775.1	HF292_03820	93.8	99.3	HF292_03820	ACK79775.1	93.8	99.0	93.79	Interspecies	non_self	non_self
77269	2A	2A_AFE_23270_protein.faa	2C	CF3.faa	PFC_ID_37052	ACK78279.1	HF292_03815	94.4	100	HF292_03815	ACK78279.1	94.4	100	94.36	Interspecies	non_self	non_self
77346	2A	2A_AFE_23270_protein.faa	2C	CF3.faa	PFC_ID_37053	ACK79988.1	HF292_03810	98.8	100	HF292_03810	ACK79988.1	98.8	100	98.79	Interspecies	non_self	non_self
77453	2A	2A_AFE_23270_protein.faa	2C	CF3.faa	PFC_ID_37054	ACK78896.1	HF292_03805	98.9	100	HF292_03805	ACK78896.1	98.9	99.8	98.91	Interspecies	non_self	non_self
77557	2A	2A_AFE_23270_protein.faa	2C	CF3.faa	PFC_ID_37055	ACK80686.1	HF292_03795	98.2	100	HF292_03795	ACK80686.1	98.2	100	98.22	Interspecies	non_self	non_self
77728	2A	2A_AFE_23270_protein.faa	2C	CF3.faa	PFC_ID_37057	ACK80183.1	HF292_03785	98.9	96.8	HF292_03785	ACK80183.1	98.9	100	98.89	Interspecies	non_self	non_self
78410	2A	2A_AFE_23270_protein.faa	2C	CF3.faa	PFC_ID_37069	ACK80872.1	HF292_08165	94.1	100	HF292_08165	ACK80872.1	94.1	100	94.12	Interspecies	non_self	non_self
78744	2A	2A_AFE_23270_protein.faa	2C	CF3.faa	PFC_ID_37073	ACK79401.1	HF292_09430	92.3	100	HF292_09430	ACK79401.1	92.3	99.0	92.34	Interspecies	non_self	non_self
78838	2A	2A_AFE_23270_protein.faa	2C	CF3.faa	PFC_ID_37074	ACK80548.1	HF292_08825	97.4	100	HF292_08825	ACK80548.1	97.4	100	97.40	Interspecies	non_self	non_self
79002	2A	2A_AFE_23270_protein.faa	2C	CF3.faa	PFC_ID_37076	ACK80020.1	HF292_02390	95.6	68	HF292_02390	ACK80020.1	95.9	83.0	95.74	Interspecies	non_self	non_self
79094	2A	2A_AFE_23270_protein.faa	2C	CF3.faa	PFC_ID_37077	ACK80454.1	HF292_11725	96.6	100	HF292_11725	ACK80454.1	96.6	98.6	96.57	Interspecies	non_self	non_self
79199	2A	2A_AFE_23270_protein.faa	2C	CF3.faa	PFC_ID_37078	ACK78783.1	HF292_03825	93.9	91.6	HF292_03825	ACK78783.1	93.9	100	93.89	Interspecies	non_self	non_self
79403	2A	2A_AFE_23270_protein.faa	2C	CF3.faa	PFC_ID_37082	ACK79906.1	HF292_14385	29	92.5	HF292_14385	ACK79906.1	29.0	91.5	28.97	Interspecies	non_self	non_self
79424	2A	2A_AFE_23270_protein.faa	2C	CF3.faa	PFC_ID_37082	ACK80306.1	HF292_14385	28.6	92.5	HF292_14385	ACK80306.1	28.6	91.5	28.57	Interspecies	non_self	non_self
79882	2A	2A_AFE_23270_protein.faa	2C	CF3.faa	PFC_ID_37086	ACK80904.1	HF292_09970	89.6	92.8	HF292_09970	ACK80904.1	89.6	95.5	89.58	Interspecies	non_self	non_self
79972	2A	2A_AFE_23270_protein.faa	2C	CF3.faa	PFC_ID_37087	ACK79682.1	HF292_09965	95.8	100	HF292_09965	ACK79682.1	95.8	100	95.79	Interspecies	non_self	non_self
79989	2A	2A_AFE_23270_protein.faa	2C	CF3.faa	PFC_ID_37087	ACK80950.1	HF292_09965	96.8	100	HF292_09965	ACK80950.1	96.8	100	96.81	Interspecies	non_self	non_self
80212	2A	2A_AFE_23270_protein.faa	2C	CF3.faa	PFC_ID_37088	ACK78744.1	HF292_01025	86	81	HF292_01025	ACK78744.1	85.8	100	85.89	Interspecies	non_self	non_self
80253	2A	2A_AFE_23270_protein.faa	2C	CF3.faa	PFC_ID_37088	ACK80097.1	HF292_01025	65.7	81	HF292_01025	ACK80097.1	65.0	100	65.36	Interspecies	non_self	non_self
80274	2A	2A_AFE_23270_protein.faa	2C	CF3.faa	PFC_ID_37088	ACK80401.1	HF292_01025	94.5	81	HF292_01025	ACK80401.1	93.9	100	94.20	Interspecies	non_self	non_self
80765	2A	2A_AFE_23270_protein.faa	2C	CF3.faa	PFC_ID_37089	ACK80596.1	HF292_01020	96.7	100	HF292_01020	ACK80596.1	96.7	100	96.67	Interspecies	non_self	non_self
80776	2A	2A_AFE_23270_protein.faa	2C	CF3.faa	PFC_ID_37089	ACK80702.1	HF292_01020	100	100	HF292_01020	ACK80702.1	100.0	100	100	Interspecies	non_self	non_self
81103	2A	2A_AFE_23270_protein.faa	2C	CF3.faa	PFC_ID_37093	ACK78683.1	HF292_07615	81.3	101.6	HF292_07615	ACK78683.1	81.3	98.9	81.30	Interspecies	non_self	non_self
82562	2A	2A_AFE_23270_protein.faa	2C	CF3.faa	PFC_ID_37111	ACK79898.1	HF292_13295	97.6	100	HF292_13295	ACK79898.1	97.6	100	97.60	Interspecies	non_self	non_self
82574	2A	2A_AFE_23270_protein.faa	2C	CF3.faa	PFC_ID_37111	ACK79898.1	HF292_08585	74.4	100	HF292_08585	ACK79898.1	74.4	100	74.40	Interspecies	non_self	non_self
82970	2A	2A_AFE_23270_protein.faa	2C	CF3.faa	PFC_ID_37112	ACK78020.1	HF292_13300	94.4	100	HF292_13300	ACK78020.1	94.4	100	94.38	Interspecies	non_self	non_self
83142	2A	2A_AFE_23270_protein.faa	2C	CF3.faa	PFC_ID_37113	ACK80371.1	HF292_13310	94.1	87.4	HF292_13310	ACK80371.1	94.1	99.3	94.08	Interspecies	non_self	non_self
83258	2A	2A_AFE_23270_protein.faa	2C	CF3.faa	PFC_ID_37114	ACK79520.1	HF292_13315	99.4	100	HF292_13315	ACK79520.1	99.4	100	99.44	Interspecies	non_self	non_self
83351	2A	2A_AFE_23270_protein.faa	2C	CF3.faa	PFC_ID_37115	ACK78821.1	HF292_13320	96.2	100	HF292_13320	ACK78821.1	96.2	101.3	96.20	Interspecies	non_self	non_self
83456	2A	2A_AFE_23270_protein.faa	2C	CF3.faa	PFC_ID_37116	ACK78128.1	HF292_13325	98.6	100	HF292_13325	ACK78128.1	98.6	100	98.65	Interspecies	non_self	non_self
83559	2A	2A_AFE_23270_protein.faa	2C	CF3.faa	PFC_ID_37117	ACK78672.1	HF292_13330	97.7	100	HF292_13330	ACK78672.1	97.7	100	97.66	Interspecies	non_self	non_self
83639	2A	2A_AFE_23270_protein.faa	2C	CF3.faa	PFC_ID_37118	ACK79745.1	HF292_13335	93.1	85	HF292_13335	ACK79745.1	93.1	100	93.14	Interspecies	non_self	non_self
83728	2A	2A_AFE_23270_protein.faa	2C	CF3.faa	PFC_ID_37119	ACK80098.1	HF292_12555	90.7	100	HF292_12555	ACK80098.1	90.7	100	90.69	Interspecies	non_self	non_self
83795	2A	2A_AFE_23270_protein.faa	2C	CF3.faa	PFC_ID_37120	ACK77998.1	HF292_12550	94.7	100	HF292_12550	ACK77998.1	94.7	100	94.74	Interspecies	non_self	non_self
83889	2A	2A_AFE_23270_protein.faa	2C	CF3.faa	PFC_ID_37121	ACK78890.1	HF292_12545	88.4	100	HF292_12545	ACK78890.1	88.4	100	88.42	Interspecies	non_self	non_self
84006	2A	2A_AFE_23270_protein.faa	2C	CF3.faa	PFC_ID_37122	ACK79582.1	HF292_12540	96.3	100	HF292_12540	ACK79582.1	96.3	98.0	96.35	Interspecies	non_self	non_self
84099	2A	2A_AFE_23270_protein.faa	2C	CF3.faa	PFC_ID_37123	ACK78300.1	HF292_12535	88.4	86.9	HF292_12535	ACK78300.1	88.4	100	88.37	Interspecies	non_self	non_self
84203	2A	2A_AFE_23270_protein.faa	2C	CF3.faa	PFC_ID_37124	ACK79721.1	HF292_15120	97.9	100	HF292_15120	ACK79721.1	97.9	100	97.93	Interspecies	non_self	non_self
84295	2A	2A_AFE_23270_protein.faa	2C	CF3.faa	PFC_ID_37125	ACK80894.1	HF292_15125	96	100	HF292_15125	ACK80894.1	96.0	100	96	Interspecies	non_self	non_self
84414	2A	2A_AFE_23270_protein.faa	2C	CF3.faa	PFC_ID_37126	ACK79162.1	HF292_15130	96.7	100	HF292_15130	ACK79162.1	96.7	100	96.74	Interspecies	non_self	non_self
84521	2A	2A_AFE_23270_protein.faa	2C	CF3.faa	PFC_ID_37127	ACK80480.1	HF292_15135	92.4	100	HF292_15135	ACK80480.1	92.4	100	92.37	Interspecies	non_self	non_self
84636	2A	2A_AFE_23270_protein.faa	2C	CF3.faa	PFC_ID_37128	ACK79895.1	HF292_15140	99.6	100	HF292_15140	ACK79895.1	99.6	100	99.60	Interspecies	non_self	non_self
84732	2A	2A_AFE_23270_protein.faa	2C	CF3.faa	PFC_ID_37129	ACK77990.1	HF292_15145	100	100	HF292_15145	ACK77990.1	100.0	100	100	Interspecies	non_self	non_self
84865	2A	2A_AFE_23270_protein.faa	2C	CF3.faa	PFC_ID_37130	ACK78954.1	HF292_15150	96.5	100	HF292_15150	ACK78954.1	96.5	100	96.50	Interspecies	non_self	non_self
84967	2A	2A_AFE_23270_protein.faa	2C	CF3.faa	PFC_ID_37131	ACK80927.1	HF292_15155	96.9	100	HF292_15155	ACK80927.1	96.9	100	96.85	Interspecies	non_self	non_self
85074	2A	2A_AFE_23270_protein.faa	2C	CF3.faa	PFC_ID_37132	ACK79085.1	HF292_15160	98.2	100	HF292_15160	ACK79085.1	98.2	100	98.20	Interspecies	non_self	non_self
85163	2A	2A_AFE_23270_protein.faa	2C	CF3.faa	PFC_ID_37133	ACK79017.1	HF292_15165	96	100	HF292_15165	ACK79017.1	96.0	96.9	96.03	Interspecies	non_self	non_self
85230	2A	2A_AFE_23270_protein.faa	2C	CF3.faa	PFC_ID_37134	ACK80795.1	HF292_15170	98.6	100	HF292_15170	ACK80795.1	98.6	100	98.55	Interspecies	non_self	non_self
85335	2A	2A_AFE_23270_protein.faa	2C	CF3.faa	PFC_ID_37135	ACK79450.1	HF292_15175	96.2	100	HF292_15175	ACK79450.1	96.2	100	96.24	Interspecies	non_self	non_self
85502	2A	2A_AFE_23270_protein.faa	2C	CF3.faa	PFC_ID_37137	ACK77899.1	HF292_02545	99.3	100	HF292_02545	ACK77899.1	99.3	100	99.27	Interspecies	non_self	non_self
85604	2A	2A_AFE_23270_protein.faa	2C	CF3.faa	PFC_ID_37138	ACK80658.1	HF292_02550	96.7	94.2	HF292_02550	ACK80658.1	96.7	100	96.68	Interspecies	non_self	non_self
85728	2A	2A_AFE_23270_protein.faa	2C	CF3.faa	PFC_ID_37139	ACK79526.1	HF292_11610	99.5	100	HF292_11610	ACK79526.1	99.5	100	99.47	Interspecies	non_self	non_self
85809	2A	2A_AFE_23270_protein.faa	2C	CF3.faa	PFC_ID_37140	ACK78511.1	HF292_11605	96.9	100	HF292_11605	ACK78511.1	96.9	100	96.88	Interspecies	non_self	non_self
85912	2A	2A_AFE_23270_protein.faa	2C	CF3.faa	PFC_ID_37141	ACK79212.1	HF292_11600	97.5	100	HF292_11600	ACK79212.1	97.5	100	97.47	Interspecies	non_self	non_self
86018	2A	2A_AFE_23270_protein.faa	2C	CF3.faa	PFC_ID_37142	ACK80709.1	HF292_11595	98.1	98.9	HF292_11595	ACK80709.1	98.1	100	98.12	Interspecies	non_self	non_self
86097	2A	2A_AFE_23270_protein.faa	2C	CF3.faa	PFC_ID_37143	ACK79688.1	HF292_11590	100	100	HF292_11590	ACK79688.1	100.0	100	100	Interspecies	non_self	non_self
86212	2A	2A_AFE_23270_protein.faa	2C	CF3.faa	PFC_ID_37144	ACK78786.1	HF292_11585	98.5	100	HF292_11585	ACK78786.1	98.5	100	98.49	Interspecies	non_self	non_self
86319	2A	2A_AFE_23270_protein.faa	2C	CF3.faa	PFC_ID_37145	ACK78498.1	HF292_11580	99.3	100	HF292_11580	ACK78498.1	99.3	100	99.32	Interspecies	non_self	non_self
86423	2A	2A_AFE_23270_protein.faa	2C	CF3.faa	PFC_ID_37146	ACK78586.1	HF292_11575	99.7	100	HF292_11575	ACK78586.1	99.7	100	99.67	Interspecies	non_self	non_self
86497	2A	2A_AFE_23270_protein.faa	2C	CF3.faa	PFC_ID_37147	ACK79235.1	HF292_11570	99.2	100	HF292_11570	ACK79235.1	99.2	100	99.16	Interspecies	non_self	non_self
86579	2A	2A_AFE_23270_protein.faa	2C	CF3.faa	PFC_ID_37148	ACK80146.1	HF292_11565	97.4	96.1	HF292_11565	ACK80146.1	97.4	100	97.43	Interspecies	non_self	non_self
86671	2A	2A_AFE_23270_protein.faa	2C	CF3.faa	PFC_ID_37149	ACK79469.1	HF292_11560	98.9	100	HF292_11560	ACK79469.1	98.9	100	98.86	Interspecies	non_self	non_self
86781	2A	2A_AFE_23270_protein.faa	2C	CF3.faa	PFC_ID_37150	ACK78889.1	HF292_02310	98.7	88.2	HF292_02310	ACK78889.1	98.7	100	98.74	Interspecies	non_self	non_self
86782	2A	2A_AFE_23270_protein.faa	2C	CF3.faa	PFC_ID_37150	ACK78889.1	HF292_02155	92.4	87.3	HF292_02155	ACK78889.1	92.4	99.5	92.37	Interspecies	non_self	non_self
86799	2A	2A_AFE_23270_protein.faa	2C	CF3.faa	PFC_ID_37150	ACK79711.1	HF292_02155	99.2	88.4	HF292_02155	ACK79711.1	99.2	100	99.24	Interspecies	non_self	non_self
86800	2A	2A_AFE_23270_protein.faa	2C	CF3.faa	PFC_ID_37150	ACK79711.1	HF292_02310	91.6	87.9	HF292_02310	ACK79711.1	91.6	99.0	91.60	Interspecies	non_self	non_self
86954	2A	2A_AFE_23270_protein.faa	2C	CF3.faa	PFC_ID_37151	ACK79404.1	HF292_02165	100	100	HF292_02165	ACK79404.1	100.0	100	100	Interspecies	non_self	non_self
87059	2A	2A_AFE_23270_protein.faa	2C	CF3.faa	PFC_ID_37152	ACK78712.1	HF292_02170	100	100	HF292_02170	ACK78712.1	100.0	100	100	Interspecies	non_self	non_self
87191	2A	2A_AFE_23270_protein.faa	2C	CF3.faa	PFC_ID_37153	ACK77889.1	HF292_02175	98.1	96.3	HF292_02175	ACK77889.1	98.1	91.3	98.10	Interspecies	non_self	non_self
87279	2A	2A_AFE_23270_protein.faa	2C	CF3.faa	PFC_ID_37154	ACK80074.1	HF292_02180	98	100	HF292_02180	ACK80074.1	98.0	100	97.95	Interspecies	non_self	non_self
87375	2A	2A_AFE_23270_protein.faa	2C	CF3.faa	PFC_ID_37155	ACK79200.1	HF292_02185	100	100	HF292_02185	ACK79200.1	100.0	100	100	Interspecies	non_self	non_self
87493	2A	2A_AFE_23270_protein.faa	2C	CF3.faa	PFC_ID_37156	ACK79165.1	HF292_02190	96.5	100	HF292_02190	ACK79165.1	96.5	100	96.45	Interspecies	non_self	non_self
87595	2A	2A_AFE_23270_protein.faa	2C	CF3.faa	PFC_ID_37157	ACK80562.1	HF292_02195	99.4	99.4	HF292_02195	ACK80562.1	99.4	100	99.42	Interspecies	non_self	non_self
87675	2A	2A_AFE_23270_protein.faa	2C	CF3.faa	PFC_ID_37158	ACK80861.1	HF292_02200	96.8	100	HF292_02200	ACK80861.1	96.8	100	96.77	Interspecies	non_self	non_self
87781	2A	2A_AFE_23270_protein.faa	2C	CF3.faa	PFC_ID_37159	ACK79461.1	HF292_02205	95.6	100	HF292_02205	ACK79461.1	95.6	100	95.57	Interspecies	non_self	non_self
87883	2A	2A_AFE_23270_protein.faa	2C	CF3.faa	PFC_ID_37160	ACK80139.1	HF292_02210	96.7	99.8	HF292_02210	ACK80139.1	96.7	99.8	96.67	Interspecies	non_self	non_self
87962	2A	2A_AFE_23270_protein.faa	2C	CF3.faa	PFC_ID_37161	ACK78723.1	HF292_02215	97.2	90.1	HF292_02215	ACK78723.1	97.2	99.7	97.25	Interspecies	non_self	non_self
88054	2A	2A_AFE_23270_protein.faa	2C	CF3.faa	PFC_ID_37162	ACK78519.1	HF292_02220	97.9	100	HF292_02220	ACK78519.1	97.9	100	97.94	Interspecies	non_self	non_self
88209	2A	2A_AFE_23270_protein.faa	2C	CF3.faa	PFC_ID_37164	ACK80153.1	HF292_02230	99.5	100	HF292_02230	ACK80153.1	99.5	100	99.53	Interspecies	non_self	non_self
88331	2A	2A_AFE_23270_protein.faa	2C	CF3.faa	PFC_ID_37165	ACK79927.1	HF292_02240	96.5	95.9	HF292_02240	ACK79927.1	96.2	100	96.36	Interspecies	non_self	non_self
88420	2A	2A_AFE_23270_protein.faa	2C	CF3.faa	PFC_ID_37166	ACK79706.1	HF292_02245	97.1	100	HF292_02245	ACK79706.1	97.1	96.4	97.13	Interspecies	non_self	non_self
88497	2A	2A_AFE_23270_protein.faa	2C	CF3.faa	PFC_ID_37167	ACK80384.1	HF292_02250	97.2	100	HF292_02250	ACK80384.1	97.2	100	97.20	Interspecies	non_self	non_self
88589	2A	2A_AFE_23270_protein.faa	2C	CF3.faa	PFC_ID_37168	ACK80303.1	HF292_02255	94.9	100	HF292_02255	ACK80303.1	94.9	100	94.90	Interspecies	non_self	non_self
88681	2A	2A_AFE_23270_protein.faa	2C	CF3.faa	PFC_ID_37169	ACK79326.1	HF292_02260	94.9	100	HF292_02260	ACK79326.1	94.9	100	94.86	Interspecies	non_self	non_self
88802	2A	2A_AFE_23270_protein.faa	2C	CF3.faa	PFC_ID_37170	ACK79530.1	HF292_02265	98.4	100	HF292_02265	ACK79530.1	98.4	100	98.40	Interspecies	non_self	non_self
88907	2A	2A_AFE_23270_protein.faa	2C	CF3.faa	PFC_ID_37171	ACK78632.1	HF292_02270	97.2	100	HF292_02270	ACK78632.1	97.2	100	97.17	Interspecies	non_self	non_self
89012	2A	2A_AFE_23270_protein.faa	2C	CF3.faa	PFC_ID_37172	ACK78369.1	HF292_02275	99.2	100	HF292_02275	ACK78369.1	99.2	100	99.17	Interspecies	non_self	non_self
89102	2A	2A_AFE_23270_protein.faa	2C	CF3.faa	PFC_ID_37173	ACK80442.1	HF292_02280	99	100	HF292_02280	ACK80442.1	99.0	100	98.98	Interspecies	non_self	non_self
89181	2A	2A_AFE_23270_protein.faa	2C	CF3.faa	PFC_ID_37174	ACK79291.1	HF292_02285	95.8	100	HF292_02285	ACK79291.1	95.8	100	95.82	Interspecies	non_self	non_self
89286	2A	2A_AFE_23270_protein.faa	2C	CF3.faa	PFC_ID_37175	ACK78574.1	HF292_02290	98.3	100	HF292_02290	ACK78574.1	98.3	100	98.32	Interspecies	non_self	non_self
89390	2A	2A_AFE_23270_protein.faa	2C	CF3.faa	PFC_ID_37176	ACK80846.1	HF292_02295	97.1	100	HF292_02295	ACK80846.1	97.1	100	97.11	Interspecies	non_self	non_self
89496	2A	2A_AFE_23270_protein.faa	2C	CF3.faa	PFC_ID_37177	ACK79600.1	HF292_02300	96	100	HF292_02300	ACK79600.1	96.0	100	96.03	Interspecies	non_self	non_self
89598	2A	2A_AFE_23270_protein.faa	2C	CF3.faa	PFC_ID_37178	ACK79064.1	HF292_02305	97.2	100	HF292_02305	ACK79064.1	97.2	100	97.17	Interspecies	non_self	non_self
89721	2A	2A_AFE_23270_protein.faa	2C	CF3.faa	PFC_ID_37180	ACK79965.1	HF292_01370	94.9	100.9	HF292_01370	ACK79965.1	95.3	100	95.11	Interspecies	non_self	non_self
89903	2A	2A_AFE_23270_protein.faa	2C	CF3.faa	PFC_ID_37182	ACK80200.1	HF292_01360	96.7	98.9	HF292_01360	ACK80200.1	96.7	99.5	96.70	Interspecies	non_self	non_self
89997	2A	2A_AFE_23270_protein.faa	2C	CF3.faa	PFC_ID_37183	ACK78823.1	HF292_01355	100	100	HF292_01355	ACK78823.1	100.0	100	100	Interspecies	non_self	non_self
90098	2A	2A_AFE_23270_protein.faa	2C	CF3.faa	PFC_ID_37184	ACK80579.1	HF292_01350	91.9	100	HF292_01350	ACK80579.1	91.9	100	91.89	Interspecies	non_self	non_self
90380	2A	2A_AFE_23270_protein.faa	2C	CF3.faa	PFC_ID_37186	ACK78121.1	HF292_01345	94.6	100	HF292_01345	ACK78121.1	94.6	100	94.61	Interspecies	non_self	non_self
90475	2A	2A_AFE_23270_protein.faa	2C	CF3.faa	PFC_ID_37187	ACK80696.1	HF292_01340	91.9	100	HF292_01340	ACK80696.1	91.9	100	91.94	Interspecies	non_self	non_self
90643	2A	2A_AFE_23270_protein.faa	2C	CF3.faa	PFC_ID_37188	ACK78411.1	HF292_01335	96.9	100	HF292_01335	ACK78411.1	96.9	100	96.88	Interspecies	non_self	non_self
90748	2A	2A_AFE_23270_protein.faa	2C	CF3.faa	PFC_ID_37189	ACK79844.1	HF292_01330	98.9	100	HF292_01330	ACK79844.1	98.9	100	98.86	Interspecies	non_self	non_self
90855	2A	2A_AFE_23270_protein.faa	2C	CF3.faa	PFC_ID_37190	ACK79359.1	HF292_10050	97.2	84.4	HF292_10050	ACK79359.1	97.2	100	97.22	Interspecies	non_self	non_self
90973	2A	2A_AFE_23270_protein.faa	2C	CF3.faa	PFC_ID_37194	ACK80211.1	HF292_08250	97.5	100	HF292_08250	ACK80211.1	97.5	100	97.54	Interspecies	non_self	non_self
91065	2A	2A_AFE_23270_protein.faa	2C	CF3.faa	PFC_ID_37195	ACK79534.1	HF292_08235	98.4	100	HF292_08235	ACK79534.1	98.4	100	98.37	Interspecies	non_self	non_self
91169	2A	2A_AFE_23270_protein.faa	2C	CF3.faa	PFC_ID_37196	ACK79046.1	HF292_08230	92.9	100	HF292_08230	ACK79046.1	92.9	100	92.89	Interspecies	non_self	non_self
91257	2A	2A_AFE_23270_protein.faa	2C	CF3.faa	PFC_ID_37197	ACK78976.1	HF292_02060	97.3	100	HF292_02060	ACK78976.1	97.3	100	97.33	Interspecies	non_self	non_self
91353	2A	2A_AFE_23270_protein.faa	2C	CF3.faa	PFC_ID_37198	ACK80928.1	HF292_02055	100	100	HF292_02055	ACK80928.1	100.0	100	100	Interspecies	non_self	non_self
91455	2A	2A_AFE_23270_protein.faa	2C	CF3.faa	PFC_ID_37199	ACK80017.1	HF292_02050	95.6	100	HF292_02050	ACK80017.1	95.6	100	95.62	Interspecies	non_self	non_self
91533	2A	2A_AFE_23270_protein.faa	2C	CF3.faa	PFC_ID_37200	ACK78127.1	HF292_02045	98.8	100	HF292_02045	ACK78127.1	98.8	100	98.82	Interspecies	non_self	non_self
91613	2A	2A_AFE_23270_protein.faa	2C	CF3.faa	PFC_ID_37201	ACK80680.1	HF292_02040	100	100	HF292_02040	ACK80680.1	100.0	100	100	Interspecies	non_self	non_self
91704	2A	2A_AFE_23270_protein.faa	2C	CF3.faa	PFC_ID_37202	ACK79945.1	HF292_02035	100	100	HF292_02035	ACK79945.1	100.0	100	100	Interspecies	non_self	non_self
91810	2A	2A_AFE_23270_protein.faa	2C	CF3.faa	PFC_ID_37203	ACK80655.1	HF292_02030	99.4	96.5	HF292_02030	ACK80655.1	99.4	100	99.40	Interspecies	non_self	non_self
91911	2A	2A_AFE_23270_protein.faa	2C	CF3.faa	PFC_ID_37204	ACK78833.1	HF292_02025	98	100	HF292_02025	ACK78833.1	98.0	100	97.98	Interspecies	non_self	non_self
92000	2A	2A_AFE_23270_protein.faa	2C	CF3.faa	PFC_ID_37205	ACK79417.1	HF292_02015	99.2	100	HF292_02015	ACK79417.1	99.2	100	99.17	Interspecies	non_self	non_self
92093	2A	2A_AFE_23270_protein.faa	2C	CF3.faa	PFC_ID_37206	ACK79846.1	HF292_02010	98.8	100	HF292_02010	ACK79846.1	98.8	100	98.79	Interspecies	non_self	non_self
92199	2A	2A_AFE_23270_protein.faa	2C	CF3.faa	PFC_ID_37207	ACK80128.1	HF292_02005	97.2	100	HF292_02005	ACK80128.1	97.2	99.1	97.25	Interspecies	non_self	non_self
92381	2A	2A_AFE_23270_protein.faa	2C	CF3.faa	PFC_ID_37209	ACK80809.1	HF292_13660	98.2	100	HF292_13660	ACK80809.1	98.2	100	98.16	Interspecies	non_self	non_self
92472	2A	2A_AFE_23270_protein.faa	2C	CF3.faa	PFC_ID_37210	ACK79075.1	HF292_13665	99.1	100	HF292_13665	ACK79075.1	99.1	100	99.12	Interspecies	non_self	non_self
92576	2A	2A_AFE_23270_protein.faa	2C	CF3.faa	PFC_ID_37211	ACK79578.1	HF292_13670	98.1	100	HF292_13670	ACK79578.1	98.1	100	98.08	Interspecies	non_self	non_self
92681	2A	2A_AFE_23270_protein.faa	2C	CF3.faa	PFC_ID_37212	ACK80348.1	HF292_13675	98.6	100	HF292_13675	ACK80348.1	98.6	100	98.60	Interspecies	non_self	non_self
92784	2A	2A_AFE_23270_protein.faa	2C	CF3.faa	PFC_ID_37213	ACK78925.1	HF292_13680	98.2	100	HF292_13680	ACK78925.1	98.2	100	98.16	Interspecies	non_self	non_self
92880	2A	2A_AFE_23270_protein.faa	2C	CF3.faa	PFC_ID_37214	ACK80751.1	HF292_13685	100	100	HF292_13685	ACK80751.1	100.0	100	100	Interspecies	non_self	non_self
92971	2A	2A_AFE_23270_protein.faa	2C	CF3.faa	PFC_ID_37215	ACK79369.1	HF292_13690	96.5	100	HF292_13690	ACK79369.1	96.5	100	96.54	Interspecies	non_self	non_self
93074	2A	2A_AFE_23270_protein.faa	2C	CF3.faa	PFC_ID_37216	ACK79443.1	HF292_13695	99.4	100	HF292_13695	ACK79443.1	99.4	100	99.37	Interspecies	non_self	non_self
93193	2A	2A_AFE_23270_protein.faa	2C	CF3.faa	PFC_ID_37217	ACK80308.1	HF292_13700	99.2	100	HF292_13700	ACK80308.1	99.2	100	99.15	Interspecies	non_self	non_self
93315	2A	2A_AFE_23270_protein.faa	2C	CF3.faa	PFC_ID_37218	ACK78840.1	HF292_13710	95.5	100	HF292_13710	ACK78840.1	95.5	100	95.49	Interspecies	non_self	non_self
93401	2A	2A_AFE_23270_protein.faa	2C	CF3.faa	PFC_ID_37219	ACK80228.1	HF292_13715	99.6	100	HF292_13715	ACK80228.1	99.6	100	99.61	Interspecies	non_self	non_self
93506	2A	2A_AFE_23270_protein.faa	2C	CF3.faa	PFC_ID_37220	ACK79549.1	HF292_13720	98.5	100	HF292_13720	ACK79549.1	98.5	100	98.46	Interspecies	non_self	non_self
93565	2A	2A_AFE_23270_protein.faa	2C	CF3.faa	PFC_ID_37221	ACK80188.1	HF292_13725	96.1	93.1	HF292_13725	ACK80188.1	96.1	100	96.12	Interspecies	non_self	non_self
93644	2A	2A_AFE_23270_protein.faa	2C	CF3.faa	PFC_ID_37222	ACK79505.1	HF292_13730	98.4	100	HF292_13730	ACK79505.1	98.4	100	98.44	Interspecies	non_self	non_self
93748	2A	2A_AFE_23270_protein.faa	2C	CF3.faa	PFC_ID_37223	ACK79272.1	HF292_13735	99.6	100	HF292_13735	ACK79272.1	99.6	100	99.58	Interspecies	non_self	non_self
93837	2A	2A_AFE_23270_protein.faa	2C	CF3.faa	PFC_ID_37224	ACK78581.1	HF292_13740	98.2	100.2	HF292_13740	ACK78581.1	98.2	100	98.21	Interspecies	non_self	non_self
93906	2A	2A_AFE_23270_protein.faa	2C	CF3.faa	PFC_ID_37225	ACK78160.1	HF292_13745	97.9	98.4	HF292_13745	ACK78160.1	97.9	100	97.86	Interspecies	non_self	non_self
94058	2A	2A_AFE_23270_protein.faa	2C	CF3.faa	PFC_ID_37226	ACK78096.1	HF292_11620	90.1	100	HF292_11620	ACK78096.1	90.1	100	90.12	Interspecies	non_self	non_self
94246	2A	2A_AFE_23270_protein.faa	2C	CF3.faa	PFC_ID_37227	ACK79794.1	HF292_11625	95.6	100	HF292_11625	ACK79794.1	95.6	100	95.58	Interspecies	non_self	non_self
94365	2A	2A_AFE_23270_protein.faa	2C	CF3.faa	PFC_ID_37228	ACK80268.1	HF292_11630	97.6	100	HF292_11630	ACK80268.1	97.6	100	97.60	Interspecies	non_self	non_self
94819	2A	2A_AFE_23270_protein.faa	2C	CF3.faa	PFC_ID_37235	ACK79157.1	HF292_10540	49.2	95.3	HF292_10540	ACK79157.1	49.2	91.7	49.18	Interspecies	non_self	non_self
94925	2A	2A_AFE_23270_protein.faa	2C	CF3.faa	PFC_ID_37236	ACK79352.1	HF292_13780	93.5	100	HF292_13780	ACK79352.1	93.5	98.8	93.47	Interspecies	non_self	non_self
95191	2A	2A_AFE_23270_protein.faa	2C	CF3.faa	PFC_ID_37239	ACK78717.1	HF292_13805	95.7	100	HF292_13805	ACK78717.1	95.7	100	95.73	Interspecies	non_self	non_self
95284	2A	2A_AFE_23270_protein.faa	2C	CF3.faa	PFC_ID_37240	ACK80821.1	HF292_13810	98.9	100	HF292_13810	ACK80821.1	98.9	100	98.94	Interspecies	non_self	non_self
95387	2A	2A_AFE_23270_protein.faa	2C	CF3.faa	PFC_ID_37241	ACK78282.1	HF292_13815	99.2	100	HF292_13815	ACK78282.1	99.2	100	99.16	Interspecies	non_self	non_self
95508	2A	2A_AFE_23270_protein.faa	2C	CF3.faa	PFC_ID_37242	ACK80431.1	HF292_13820	99	100	HF292_13820	ACK80431.1	99.0	100	99.04	Interspecies	non_self	non_self
95630	2A	2A_AFE_23270_protein.faa	2C	CF3.faa	PFC_ID_37243	ACK78023.1	HF292_13825	96.4	100	HF292_13825	ACK78023.1	96.4	100	96.38	Interspecies	non_self	non_self
95748	2A	2A_AFE_23270_protein.faa	2C	CF3.faa	PFC_ID_37244	ACK80803.1	HF292_13830	97.9	100	HF292_13830	ACK80803.1	97.9	100	97.87	Interspecies	non_self	non_self
95842	2A	2A_AFE_23270_protein.faa	2C	CF3.faa	PFC_ID_37245	ACK80714.1	HF292_13835	99.2	100	HF292_13835	ACK80714.1	99.2	100	99.21	Interspecies	non_self	non_self
95962	2A	2A_AFE_23270_protein.faa	2C	CF3.faa	PFC_ID_37246	ACK80271.1	HF292_13840	97.7	100	HF292_13840	ACK80271.1	97.7	100	97.66	Interspecies	non_self	non_self
96143	2A	2A_AFE_23270_protein.faa	2C	CF3.faa	PFC_ID_37248	ACK79590.1	HF292_14080	98	100	HF292_14080	ACK79590.1	98.0	100	98.04	Interspecies	non_self	non_self
96239	2A	2A_AFE_23270_protein.faa	2C	CF3.faa	PFC_ID_37249	ACK80255.1	HF292_14075	100	100	HF292_14075	ACK80255.1	100.0	100	100	Interspecies	non_self	non_self
96355	2A	2A_AFE_23270_protein.faa	2C	CF3.faa	PFC_ID_37250	ACK78932.1	HF292_14070	97.5	100	HF292_14070	ACK78932.1	97.5	100	97.49	Interspecies	non_self	non_self
96449	2A	2A_AFE_23270_protein.faa	2C	CF3.faa	PFC_ID_37251	ACK79622.1	HF292_14065	96.8	100	HF292_14065	ACK79622.1	96.8	100	96.77	Interspecies	non_self	non_self
96566	2A	2A_AFE_23270_protein.faa	2C	CF3.faa	PFC_ID_37252	ACK80471.1	HF292_14060	97.4	100	HF292_14060	ACK80471.1	97.4	100	97.37	Interspecies	non_self	non_self
96670	2A	2A_AFE_23270_protein.faa	2C	CF3.faa	PFC_ID_37253	ACK79005.1	HF292_14055	97.7	100	HF292_14055	ACK79005.1	97.7	100	97.66	Interspecies	non_self	non_self
96762	2A	2A_AFE_23270_protein.faa	2C	CF3.faa	PFC_ID_37254	ACK78037.1	HF292_14050	91.9	91.4	HF292_14050	ACK78037.1	91.9	100	91.89	Interspecies	non_self	non_self
96851	2A	2A_AFE_23270_protein.faa	2C	CF3.faa	PFC_ID_37255	ACK78705.1	HF292_14045	98.8	100	HF292_14045	ACK78705.1	98.8	100	98.77	Interspecies	non_self	non_self
96958	2A	2A_AFE_23270_protein.faa	2C	CF3.faa	PFC_ID_37256	ACK78949.1	HF292_14040	98.4	100	HF292_14040	ACK78949.1	98.4	100	98.41	Interspecies	non_self	non_self
97064	2A	2A_AFE_23270_protein.faa	2C	CF3.faa	PFC_ID_37257	ACK79456.1	HF292_14035	97.3	99.6	HF292_14035	ACK79456.1	97.3	99.8	97.33	Interspecies	non_self	non_self
97215	2A	2A_AFE_23270_protein.faa	2C	CF3.faa	PFC_ID_37259	ACK80111.1	HF292_08190	98.6	100	HF292_08190	ACK80111.1	98.6	100	98.55	Interspecies	non_self	non_self
97319	2A	2A_AFE_23270_protein.faa	2C	CF3.faa	PFC_ID_37260	ACK78161.1	HF292_08185	95.5	100	HF292_08185	ACK78161.1	95.5	100	95.46	Interspecies	non_self	non_self
98632	2A	2A_AFE_23270_protein.faa	2C	CF3.faa	PFC_ID_37277	ACK79218.1	HF292_13870	25.8	82.6	HF292_13870	ACK79218.1	25.5	86.9	25.67	Interspecies	non_self	non_self
99249	2A	2A_AFE_23270_protein.faa	2C	CF3.faa	PFC_ID_37285	ACK80915.1	HF292_15185	95.8	100	HF292_15185	ACK80915.1	95.8	94.4	95.80	Interspecies	non_self	non_self
99353	2A	2A_AFE_23270_protein.faa	2C	CF3.faa	PFC_ID_37286	ACK80006.1	HF292_15190	93.8	90.1	HF292_15190	ACK80006.1	93.8	100	93.77	Interspecies	non_self	non_self
99429	2A	2A_AFE_23270_protein.faa	2C	CF3.faa	PFC_ID_37287	ACK78768.1	HF292_02160	99.6	97.4	HF292_02160	ACK78768.1	99.6	100	99.55	Interspecies	non_self	non_self
99551	2A	2A_AFE_23270_protein.faa	2C	CF3.faa	PFC_ID_37288	ACK80883.1	HF292_02235	96.2	100	HF292_02235	ACK80883.1	96.2	100	96.22	Interspecies	non_self	non_self
99723	2A	2A_AFE_23270_protein.faa	2C	CF3.faa	PFC_ID_37290	ACK78904.1	HF292_02000	100	100	HF292_02000	ACK78904.1	100.0	100	100	Interspecies	non_self	non_self
100252	2A	2A_AFE_23270_protein.faa	2C	CF3.faa	PFC_ID_37298	ACK78510.1	HF292_13135	92.4	100	HF292_13135	ACK78510.1	92.4	100	92.42	Interspecies	non_self	non_self
100425	2A	2A_AFE_23270_protein.faa	2C	CF3.faa	PFC_ID_37300	ACK80759.1	HF292_11535	97.9	100	HF292_11535	ACK80759.1	97.9	99.4	97.90	Interspecies	non_self	non_self
100427	2A	2A_AFE_23270_protein.faa	2C	CF3.faa	PFC_ID_37300	ACK80759.1	HF292_16375	63.1	100	HF292_16375	ACK80759.1	63.1	97.0	63.13	Interspecies	non_self	non_self
100597	2A	2A_AFE_23270_protein.faa	2C	CF3.faa	PFC_ID_37301	ACK80314.1	HF292_16380	90.1	100	HF292_16380	ACK80314.1	90.1	100	90.08	Interspecies	non_self	non_self
100754	2A	2A_AFE_23270_protein.faa	2C	CF3.faa	PFC_ID_37310	ACK78830.1	HF292_12695	90.8	100	HF292_12695	ACK78830.1	90.8	101.2	90.84	Interspecies	non_self	non_self
100833	2A	2A_AFE_23270_protein.faa	2C	CF3.faa	PFC_ID_37311	ACK79672.1	HF292_05195	100	100	HF292_05195	ACK79672.1	100.0	99.6	100	Interspecies	non_self	non_self
100948	2A	2A_AFE_23270_protein.faa	2C	CF3.faa	PFC_ID_37312	ACK77926.1	HF292_07865	28.6	100.1	HF292_07865	ACK77926.1	28.1	99.4	28.39	Interspecies	non_self	non_self
100984	2A	2A_AFE_23270_protein.faa	2C	CF3.faa	PFC_ID_37312	ACK78631.1	HF292_07865	28.8	100.1	HF292_07865	ACK78631.1	28.6	99.6	28.69	Interspecies	non_self	non_self
102445	2A	2A_AFE_23270_protein.faa	2C	CF3.faa	PFC_ID_37323	ACK80150.1	HF292_12095	95.5	100	HF292_12095	ACK80150.1	95.5	100	95.52	Interspecies	non_self	non_self
102568	2A	2A_AFE_23270_protein.faa	2C	CF3.faa	PFC_ID_37324	ACK78453.1	HF292_12090	92.5	100	HF292_12090	ACK78453.1	92.5	100	92.47	Interspecies	non_self	non_self
102777	2A	2A_AFE_23270_protein.faa	2C	CF3.faa	PFC_ID_37326	ACK79454.1	HF292_12080	94.2	100	HF292_12080	ACK79454.1	94.2	100	94.18	Interspecies	non_self	non_self
102866	2A	2A_AFE_23270_protein.faa	2C	CF3.faa	PFC_ID_37327	ACK80539.1	HF292_14170	94.6	99.9	HF292_14170	ACK80539.1	94.6	98.4	94.61	Interspecies	non_self	non_self
102936	2A	2A_AFE_23270_protein.faa	2C	CF3.faa	PFC_ID_37328	ACK79092.1	HF292_14165	92	100	HF292_14165	ACK79092.1	92.0	100	92.04	Interspecies	non_self	non_self
103055	2A	2A_AFE_23270_protein.faa	2C	CF3.faa	PFC_ID_37329	ACK77841.1	HF292_14160	98.9	100	HF292_14160	ACK77841.1	98.9	100	98.86	Interspecies	non_self	non_self
103148	2A	2A_AFE_23270_protein.faa	2C	CF3.faa	PFC_ID_37330	ACK80556.1	HF292_14155	96	100	HF292_14155	ACK80556.1	96.0	100	96.02	Interspecies	non_self	non_self
103267	2A	2A_AFE_23270_protein.faa	2C	CF3.faa	PFC_ID_37331	ACK80246.1	HF292_14150	98.6	100	HF292_14150	ACK80246.1	98.6	97.0	98.65	Interspecies	non_self	non_self
103368	2A	2A_AFE_23270_protein.faa	2C	CF3.faa	PFC_ID_37332	ACK80055.1	HF292_14145	98.3	100	HF292_14145	ACK80055.1	98.3	100	98.31	Interspecies	non_self	non_self
103476	2A	2A_AFE_23270_protein.faa	2C	CF3.faa	PFC_ID_37333	ACK79370.1	HF292_14140	97.1	99.4	HF292_14140	ACK79370.1	97.1	100	97.12	Interspecies	non_self	non_self
103567	2A	2A_AFE_23270_protein.faa	2C	CF3.faa	PFC_ID_37334	ACK80383.1	HF292_14135	96.7	100	HF292_14135	ACK80383.1	96.7	100	96.67	Interspecies	non_self	non_self
103670	2A	2A_AFE_23270_protein.faa	2C	CF3.faa	PFC_ID_37335	ACK79481.1	HF292_14130	95.7	100	HF292_14130	ACK79481.1	95.7	100	95.70	Interspecies	non_self	non_self
103796	2A	2A_AFE_23270_protein.faa	2C	CF3.faa	PFC_ID_37337	ACK78794.1	HF292_15630	96.4	99.7	HF292_15630	ACK78794.1	96.4	99.5	96.41	Interspecies	non_self	non_self
103901	2A	2A_AFE_23270_protein.faa	2C	CF3.faa	PFC_ID_37338	ACK79134.1	HF292_15620	95.6	94.3	HF292_15620	ACK79134.1	95.6	100	95.60	Interspecies	non_self	non_self
104005	2A	2A_AFE_23270_protein.faa	2C	CF3.faa	PFC_ID_37339	ACK78117.1	HF292_15615	98.3	100	HF292_15615	ACK78117.1	98.3	100	98.28	Interspecies	non_self	non_self
104108	2A	2A_AFE_23270_protein.faa	2C	CF3.faa	PFC_ID_37340	ACK80534.1	HF292_15610	89.1	100.8	HF292_15610	ACK80534.1	93.7	100	91.42	Interspecies	non_self	non_self
104189	2A	2A_AFE_23270_protein.faa	2C	CF3.faa	PFC_ID_37341	ACK79423.1	HF292_15605	100	100	HF292_15605	ACK79423.1	100.0	100	100	Interspecies	non_self	non_self
104307	2A	2A_AFE_23270_protein.faa	2C	CF3.faa	PFC_ID_37342	ACK79001.1	HF292_15600	97.4	100	HF292_15600	ACK79001.1	97.4	100	97.36	Interspecies	non_self	non_self
104411	2A	2A_AFE_23270_protein.faa	2C	CF3.faa	PFC_ID_37343	ACK78521.1	HF292_15595	96.6	100	HF292_15595	ACK78521.1	96.6	94.4	96.64	Interspecies	non_self	non_self
104517	2A	2A_AFE_23270_protein.faa	2C	CF3.faa	PFC_ID_37344	ACK78056.1	HF292_15590	94.1	100	HF292_15590	ACK78056.1	94.2	90.6	94.14	Interspecies	non_self	non_self
104618	2A	2A_AFE_23270_protein.faa	2C	CF3.faa	PFC_ID_37345	ACK78959.1	HF292_15585	89.5	99.6	HF292_15585	ACK78959.1	89.5	99.6	89.52	Interspecies	non_self	non_self
104757	2A	2A_AFE_23270_protein.faa	2C	CF3.faa	PFC_ID_37347	ACK80875.1	HF292_15575	91.7	100	HF292_15575	ACK80875.1	91.7	100	91.74	Interspecies	non_self	non_self
104863	2A	2A_AFE_23270_protein.faa	2C	CF3.faa	PFC_ID_37348	ACK78364.1	HF292_15570	93.5	100	HF292_15570	ACK78364.1	93.5	100	93.47	Interspecies	non_self	non_self
104967	2A	2A_AFE_23270_protein.faa	2C	CF3.faa	PFC_ID_37349	ACK80021.1	HF292_15565	96.6	100	HF292_15565	ACK80021.1	96.6	100	96.56	Interspecies	non_self	non_self
105104	2A	2A_AFE_23270_protein.faa	2C	CF3.faa	PFC_ID_37350	ACK78555.1	HF292_15560	89.9	100	HF292_15560	ACK78555.1	89.9	100	89.87	Interspecies	non_self	non_self
105208	2A	2A_AFE_23270_protein.faa	2C	CF3.faa	PFC_ID_37351	ACK80885.1	HF292_15555	96.1	100	HF292_15555	ACK80885.1	96.1	100	96.11	Interspecies	non_self	non_self
105299	2A	2A_AFE_23270_protein.faa	2C	CF3.faa	PFC_ID_37352	ACK78693.1	HF292_15550	95.3	100	HF292_15550	ACK78693.1	95.3	100	95.34	Interspecies	non_self	non_self
105390	2A	2A_AFE_23270_protein.faa	2C	CF3.faa	PFC_ID_37353	ACK80482.1	HF292_15545	98.2	100	HF292_15545	ACK80482.1	98.2	100	98.18	Interspecies	non_self	non_self
105496	2A	2A_AFE_23270_protein.faa	2C	CF3.faa	PFC_ID_37354	ACK80690.1	HF292_15540	96.9	100	HF292_15540	ACK80690.1	96.9	100	96.92	Interspecies	non_self	non_self
105601	2A	2A_AFE_23270_protein.faa	2C	CF3.faa	PFC_ID_37355	ACK79750.1	HF292_15535	97	100	HF292_15535	ACK79750.1	97.0	100	96.98	Interspecies	non_self	non_self
105706	2A	2A_AFE_23270_protein.faa	2C	CF3.faa	PFC_ID_37356	ACK77870.1	HF292_15530	96.3	100	HF292_15530	ACK77870.1	96.3	100	96.30	Interspecies	non_self	non_self
105826	2A	2A_AFE_23270_protein.faa	2C	CF3.faa	PFC_ID_37357	ACK80522.1	HF292_15525	95.1	99.6	HF292_15525	ACK80522.1	95.1	99.6	95.09	Interspecies	non_self	non_self
105931	2A	2A_AFE_23270_protein.faa	2C	CF3.faa	PFC_ID_37358	ACK79901.1	HF292_15520	93.9	100	HF292_15520	ACK79901.1	93.9	100	93.92	Interspecies	non_self	non_self
106035	2A	2A_AFE_23270_protein.faa	2C	CF3.faa	PFC_ID_37359	ACK78947.1	HF292_15515	95.2	99.6	HF292_15515	ACK78947.1	95.2	99.6	95.18	Interspecies	non_self	non_self
106408	2A	2A_AFE_23270_protein.faa	2C	CF3.faa	PFC_ID_37366	ACK78126.1	HF292_14315	70	100.1	HF292_14315	ACK78126.1	70.0	100.3	69.97	Interspecies	non_self	non_self
106513	2A	2A_AFE_23270_protein.faa	2C	CF3.faa	PFC_ID_37367	ACK80839.1	HF292_14320	72.9	100	HF292_14320	ACK80839.1	72.9	100	72.89	Interspecies	non_self	non_self
106603	2A	2A_AFE_23270_protein.faa	2C	CF3.faa	PFC_ID_37368	ACK79930.1	HF292_14325	74.8	99.2	HF292_14325	ACK79930.1	74.8	94.6	74.80	Interspecies	non_self	non_self
107183	2A	2A_AFE_23270_protein.faa	2C	CF3.faa	PFC_ID_37376	ACK78132.1	HF292_01465	72.4	99.6	HF292_01465	ACK78132.1	72.4	97.4	72.44	Interspecies	non_self	non_self
107273	2A	2A_AFE_23270_protein.faa	2C	CF3.faa	PFC_ID_37377	ACK78320.1	HF292_15500	96.2	99.4	HF292_15500	ACK78320.1	96.2	99.4	96.23	Interspecies	non_self	non_self
107348	2A	2A_AFE_23270_protein.faa	2C	CF3.faa	PFC_ID_37378	ACK79233.1	HF292_16080	97.8	100	HF292_16080	ACK79233.1	97.8	100	97.75	Interspecies	non_self	non_self
107469	2A	2A_AFE_23270_protein.faa	2C	CF3.faa	PFC_ID_37379	ACK80515.1	HF292_16085	99.3	99.8	HF292_16085	ACK80515.1	99.3	97.9	99.29	Interspecies	non_self	non_self
107577	2A	2A_AFE_23270_protein.faa	2C	CF3.faa	PFC_ID_37380	ACK78026.1	HF292_16090	98.7	100	HF292_16090	ACK78026.1	98.7	100	98.67	Interspecies	non_self	non_self
107683	2A	2A_AFE_23270_protein.faa	2C	CF3.faa	PFC_ID_37381	ACK78112.1	HF292_16095	97.4	100	HF292_16095	ACK78112.1	97.4	100	97.42	Interspecies	non_self	non_self
107783	2A	2A_AFE_23270_protein.faa	2C	CF3.faa	PFC_ID_37382	ACK79442.1	HF292_16100	99.2	100	HF292_16100	ACK79442.1	99.2	100.3	99.17	Interspecies	non_self	non_self
107864	2A	2A_AFE_23270_protein.faa	2C	CF3.faa	PFC_ID_37383	ACK80862.1	HF292_16105	97.5	100	HF292_16105	ACK80862.1	97.5	99.4	97.48	Interspecies	non_self	non_self
107952	2A	2A_AFE_23270_protein.faa	2C	CF3.faa	PFC_ID_37384	ACK79031.1	HF292_16110	99	100	HF292_16110	ACK79031.1	99.0	100	98.99	Interspecies	non_self	non_self
108058	2A	2A_AFE_23270_protein.faa	2C	CF3.faa	PFC_ID_37385	ACK78233.1	HF292_16115	98	100	HF292_16115	ACK78233.1	98.0	100	97.97	Interspecies	non_self	non_self
108128	2A	2A_AFE_23270_protein.faa	2C	CF3.faa	PFC_ID_37386	ACK79535.1	HF292_16120	98.3	100	HF292_16120	ACK79535.1	98.3	100	98.33	Interspecies	non_self	non_self
108230	2A	2A_AFE_23270_protein.faa	2C	CF3.faa	PFC_ID_37387	ACK79040.1	HF292_10490	97.3	99.5	HF292_10490	ACK79040.1	97.3	100	97.27	Interspecies	non_self	non_self
108298	2A	2A_AFE_23270_protein.faa	2C	CF3.faa	PFC_ID_37388	ACK80088.1	HF292_08745	95.9	100	HF292_08745	ACK80088.1	95.9	100	95.92	Interspecies	non_self	non_self
108387	2A	2A_AFE_23270_protein.faa	2C	CF3.faa	PFC_ID_37389	ACK80871.1	HF292_08740	97	100	HF292_08740	ACK80871.1	97.0	99.6	96.97	Interspecies	non_self	non_self
108591	2A	2A_AFE_23270_protein.faa	2C	CF3.faa	PFC_ID_37392	ACK78773.1	HF292_08700	99	100	HF292_08700	ACK78773.1	99.0	98.9	99.04	Interspecies	non_self	non_self
108681	2A	2A_AFE_23270_protein.faa	2C	CF3.faa	PFC_ID_37393	ACK80843.1	HF292_08695	97.1	99.5	HF292_08695	ACK80843.1	97.1	100	97.07	Interspecies	non_self	non_self
108772	2A	2A_AFE_23270_protein.faa	2C	CF3.faa	PFC_ID_37394	ACK78545.1	HF292_08690	96.6	100	HF292_08690	ACK78545.1	96.6	100	96.64	Interspecies	non_self	non_self
108848	2A	2A_AFE_23270_protein.faa	2C	CF3.faa	PFC_ID_37395	ACK79855.1	HF292_08685	98.6	100	HF292_08685	ACK79855.1	98.6	100	98.65	Interspecies	non_self	non_self
108959	2A	2A_AFE_23270_protein.faa	2C	CF3.faa	PFC_ID_37396	ACK80850.1	HF292_08680	100	100	HF292_08680	ACK80850.1	100.0	100	100	Interspecies	non_self	non_self
109073	2A	2A_AFE_23270_protein.faa	2C	CF3.faa	PFC_ID_37397	ACK77975.1	HF292_08675	95.8	100	HF292_08675	ACK77975.1	95.8	100	95.79	Interspecies	non_self	non_self
109165	2A	2A_AFE_23270_protein.faa	2C	CF3.faa	PFC_ID_37398	ACK79740.1	HF292_08670	97.1	100	HF292_08670	ACK79740.1	97.1	100	97.10	Interspecies	non_self	non_self
109258	2A	2A_AFE_23270_protein.faa	2C	CF3.faa	PFC_ID_37399	ACK80405.1	HF292_08665	98.3	100	HF292_08665	ACK80405.1	98.3	100	98.35	Interspecies	non_self	non_self
109352	2A	2A_AFE_23270_protein.faa	2C	CF3.faa	PFC_ID_37400	ACK78984.1	HF292_08660	100	100	HF292_08660	ACK78984.1	100.0	100	100	Interspecies	non_self	non_self
109441	2A	2A_AFE_23270_protein.faa	2C	CF3.faa	PFC_ID_37401	ACK79713.1	HF292_08655	97.8	100	HF292_08655	ACK79713.1	97.8	100	97.84	Interspecies	non_self	non_self
109545	2A	2A_AFE_23270_protein.faa	2C	CF3.faa	PFC_ID_37402	ACK79959.1	HF292_08650	94.8	100	HF292_08650	ACK79959.1	94.8	100	94.81	Interspecies	non_self	non_self
109626	2A	2A_AFE_23270_protein.faa	2C	CF3.faa	PFC_ID_37403	ACK79274.1	HF292_08645	98.1	100	HF292_08645	ACK79274.1	98.1	100	98.06	Interspecies	non_self	non_self
109740	2A	2A_AFE_23270_protein.faa	2C	CF3.faa	PFC_ID_37404	ACK80226.1	HF292_08640	95.8	100	HF292_08640	ACK80226.1	95.8	100	95.83	Interspecies	non_self	non_self
109848	2A	2A_AFE_23270_protein.faa	2C	CF3.faa	PFC_ID_37405	ACK78551.1	HF292_08630	97.1	91.1	HF292_08630	ACK78551.1	97.1	100	97.07	Interspecies	non_self	non_self
109857	2A	2A_AFE_23270_protein.faa	2C	CF3.faa	PFC_ID_37405	ACK78551.1	HF292_07210	64.3	86.8	HF292_07210	ACK78551.1	64.3	96.8	64.27	Interspecies	non_self	non_self
109894	2A	2A_AFE_23270_protein.faa	2C	CF3.faa	PFC_ID_37405	ACK78962.1	HF292_08630	46	97.1	HF292_08630	ACK78962.1	46.5	93.0	46.24	Interspecies	non_self	non_self
109895	2A	2A_AFE_23270_protein.faa	2C	CF3.faa	PFC_ID_37405	ACK78962.1	HF292_07210	44.6	97.4	HF292_07210	ACK78962.1	45.8	94.6	45.18	Interspecies	non_self	non_self
109914	2A	2A_AFE_23270_protein.faa	2C	CF3.faa	PFC_ID_37405	ACK80743.1	HF292_07210	97.6	100	HF292_07210	ACK80743.1	97.6	100	97.61	Interspecies	non_self	non_self
109916	2A	2A_AFE_23270_protein.faa	2C	CF3.faa	PFC_ID_37405	ACK80743.1	HF292_08630	65.1	96.8	HF292_08630	ACK80743.1	65.1	95.3	65.09	Interspecies	non_self	non_self
110479	2A	2A_AFE_23270_protein.faa	2C	CF3.faa	PFC_ID_37406	ACK78815.1	HF292_08625	89.3	98.1	HF292_08625	ACK78815.1	89.3	100	89.27	Interspecies	non_self	non_self
110570	2A	2A_AFE_23270_protein.faa	2C	CF3.faa	PFC_ID_37407	ACK80588.1	HF292_08620	96.4	100	HF292_08620	ACK80588.1	96.4	100	96.44	Interspecies	non_self	non_self
110675	2A	2A_AFE_23270_protein.faa	2C	CF3.faa	PFC_ID_37408	ACK78894.1	HF292_08615	97	99.7	HF292_08615	ACK78894.1	97.0	99.7	97.01	Interspecies	non_self	non_self
110766	2A	2A_AFE_23270_protein.faa	2C	CF3.faa	PFC_ID_37409	ACK79628.1	HF292_08605	96.3	78.4	HF292_08605	ACK79628.1	96.3	100	96.32	Interspecies	non_self	non_self
110853	2A	2A_AFE_23270_protein.faa	2C	CF3.faa	PFC_ID_37410	ACK78311.1	HF292_01225	99.6	100	HF292_01225	ACK78311.1	99.6	100	99.58	Interspecies	non_self	non_self
110975	2A	2A_AFE_23270_protein.faa	2C	CF3.faa	PFC_ID_37411	ACK80159.1	HF292_01220	98.9	100	HF292_01220	ACK80159.1	98.9	100	98.85	Interspecies	non_self	non_self
111134	2A	2A_AFE_23270_protein.faa	2C	CF3.faa	PFC_ID_37413	ACK78144.1	HF292_13185	99	100	HF292_13185	ACK78144.1	99.0	100	98.97	Interspecies	non_self	non_self
111235	2A	2A_AFE_23270_protein.faa	2C	CF3.faa	PFC_ID_37414	ACK79289.1	HF292_13195	97.2	100	HF292_13195	ACK79289.1	97.2	100	97.24	Interspecies	non_self	non_self
111343	2A	2A_AFE_23270_protein.faa	2C	CF3.faa	PFC_ID_37415	ACK78408.1	HF292_13200	97.1	100	HF292_13200	ACK78408.1	97.1	100	97.06	Interspecies	non_self	non_self
111436	2A	2A_AFE_23270_protein.faa	2C	CF3.faa	PFC_ID_37416	ACK80967.1	HF292_13205	95.8	100	HF292_13205	ACK80967.1	95.8	100	95.83	Interspecies	non_self	non_self
111541	2A	2A_AFE_23270_protein.faa	2C	CF3.faa	PFC_ID_37417	ACK79657.1	HF292_13210	94.7	100	HF292_13210	ACK79657.1	94.7	100	94.68	Interspecies	non_self	non_self
111657	2A	2A_AFE_23270_protein.faa	2C	CF3.faa	PFC_ID_37418	ACK80456.1	HF292_13215	99.3	100	HF292_13215	ACK80456.1	99.3	100	99.29	Interspecies	non_self	non_self
111777	2A	2A_AFE_23270_protein.faa	2C	CF3.faa	PFC_ID_37419	ACK79412.1	HF292_13220	98.6	100	HF292_13220	ACK79412.1	98.6	100	98.63	Interspecies	non_self	non_self
111899	2A	2A_AFE_23270_protein.faa	2C	CF3.faa	PFC_ID_37420	ACK78900.1	HF292_13225	98.5	99.9	HF292_13225	ACK78900.1	98.5	100	98.53	Interspecies	non_self	non_self
111991	2A	2A_AFE_23270_protein.faa	2C	CF3.faa	PFC_ID_37421	ACK78206.1	HF292_13230	95	100	HF292_13230	ACK78206.1	95.0	100	95	Interspecies	non_self	non_self
112096	2A	2A_AFE_23270_protein.faa	2C	CF3.faa	PFC_ID_37422	ACK79521.1	HF292_13235	97.7	100	HF292_13235	ACK79521.1	97.7	100	97.67	Interspecies	non_self	non_self
112185	2A	2A_AFE_23270_protein.faa	2C	CF3.faa	PFC_ID_37423	ACK79466.1	HF292_13240	99	100	HF292_13240	ACK79466.1	99.0	100	99	Interspecies	non_self	non_self
112280	2A	2A_AFE_23270_protein.faa	2C	CF3.faa	PFC_ID_37424	ACK78505.1	HF292_09730	37.5	102.8	HF292_09730	ACK78505.1	37.5	106.4	37.50	Interspecies	non_self	non_self
112303	2A	2A_AFE_23270_protein.faa	2C	CF3.faa	PFC_ID_37424	ACK78938.1	HF292_09730	30.8	100.4	HF292_09730	ACK78938.1	31.2	100.6	31.03	Interspecies	non_self	non_self
112627	2A	2A_AFE_23270_protein.faa	2C	CF3.faa	PFC_ID_37425	ACK79865.1	HF292_14610	55.4	83.6	HF292_14610	ACK79865.1	55.4	91.8	55.36	Interspecies	non_self	non_self
112856	2A	2A_AFE_23270_protein.faa	2C	CF3.faa	PFC_ID_37429	ACK78556.1	HF292_10820	30.9	53.8	HF292_10820	ACK78556.1	30.9	53.0	30.91	Interspecies	non_self	non_self
112879	2A	2A_AFE_23270_protein.faa	2C	CF3.faa	PFC_ID_37429	ACK80788.1	HF292_10820	24.4	71.8	HF292_10820	ACK80788.1	24.4	66.3	24.36	Interspecies	non_self	non_self
113194	2A	2A_AFE_23270_protein.faa	2C	CF3.faa	PFC_ID_37433	ACK80024.1	HF292_13250	99	100	HF292_13250	ACK80024.1	99.0	100	98.98	Interspecies	non_self	non_self
113274	2A	2A_AFE_23270_protein.faa	2C	CF3.faa	PFC_ID_37434	ACK80222.1	HF292_13255	96.6	100	HF292_13255	ACK80222.1	96.6	100	96.55	Interspecies	non_self	non_self
113387	2A	2A_AFE_23270_protein.faa	2C	CF3.faa	PFC_ID_37435	ACK78395.1	HF292_13260	100	88.4	HF292_13260	ACK78395.1	100.0	100	100	Interspecies	non_self	non_self
113402	2A	2A_AFE_23270_protein.faa	2C	CF3.faa	PFC_ID_37435	ACK78395.1	HF292_00200	28.4	91.2	HF292_00200	ACK78395.1	29.5	76.0	28.93	Interspecies	non_self	non_self
113606	2A	2A_AFE_23270_protein.faa	2C	CF3.faa	PFC_ID_37436	ACK79950.1	HF292_13265	96	100	HF292_13265	ACK79950.1	96.0	100	95.97	Interspecies	non_self	non_self
113724	2A	2A_AFE_23270_protein.faa	2C	CF3.faa	PFC_ID_37437	ACK78157.1	HF292_13280	96.2	100	HF292_13280	ACK78157.1	96.2	100	96.20	Interspecies	non_self	non_self
113831	2A	2A_AFE_23270_protein.faa	2C	CF3.faa	PFC_ID_37438	ACK80625.1	HF292_13285	94.3	100	HF292_13285	ACK80625.1	94.3	100	94.25	Interspecies	non_self	non_self
115600	2A	2A_AFE_23270_protein.faa	2C	CF3.faa	PFC_ID_37460	ACK80606.1	HF292_10605	90.8	89.9	HF292_10605	ACK80606.1	90.8	94.7	90.85	Interspecies	non_self	non_self
115719	2A	2A_AFE_23270_protein.faa	2C	CF3.faa	PFC_ID_37461	ACK77898.1	HF292_01525	92.6	100	HF292_01525	ACK77898.1	92.6	100	92.59	Interspecies	non_self	non_self
116256	2A	2A_AFE_23270_protein.faa	2C	CF3.faa	PFC_ID_37465	ACK79851.1	HF292_01470	88.9	100	HF292_01470	ACK79851.1	88.9	100	88.92	Interspecies	non_self	non_self
116378	2A	2A_AFE_23270_protein.faa	2C	CF3.faa	PFC_ID_37466	ACK79999.1	HF292_13270	93.8	100	HF292_13270	ACK79999.1	93.8	94.5	93.75	Interspecies	non_self	non_self
116483	2A	2A_AFE_23270_protein.faa	2C	CF3.faa	PFC_ID_37467	ACK78396.1	HF292_13275	97.8	100	HF292_13275	ACK78396.1	97.8	100	97.80	Interspecies	non_self	non_self
116586	2A	2A_AFE_23270_protein.faa	2C	CF3.faa	PFC_ID_37468	ACK80465.1	HF292_09275	96.3	99.9	HF292_09275	ACK80465.1	96.3	100	96.32	Interspecies	non_self	non_self
116681	2A	2A_AFE_23270_protein.faa	2C	CF3.faa	PFC_ID_37469	ACK80646.1	HF292_09280	92.3	100	HF292_09280	ACK80646.1	92.3	100	92.31	Interspecies	non_self	non_self
116845	2A	2A_AFE_23270_protein.faa	2C	CF3.faa	PFC_ID_37471	ACK78237.1	HF292_09290	92.5	100	HF292_09290	ACK78237.1	92.5	100	92.54	Interspecies	non_self	non_self
116937	2A	2A_AFE_23270_protein.faa	2C	CF3.faa	PFC_ID_37472	ACK79990.1	HF292_09295	100	100	HF292_09295	ACK79990.1	100.0	100	100	Interspecies	non_self	non_self
117068	2A	2A_AFE_23270_protein.faa	2C	CF3.faa	PFC_ID_37473	ACK78865.1	HF292_09300	98.6	100	HF292_09300	ACK78865.1	98.6	100	98.64	Interspecies	non_self	non_self
117173	2A	2A_AFE_23270_protein.faa	2C	CF3.faa	PFC_ID_37474	ACK79123.1	HF292_09305	92.3	100	HF292_09305	ACK79123.1	92.3	100	92.31	Interspecies	non_self	non_self
117262	2A	2A_AFE_23270_protein.faa	2C	CF3.faa	PFC_ID_37475	ACK80057.1	HF292_09315	98.1	100	HF292_09315	ACK80057.1	98.1	100	98.12	Interspecies	non_self	non_self
117331	2A	2A_AFE_23270_protein.faa	2C	CF3.faa	PFC_ID_37476	ACK78678.1	HF292_09320	97.1	100	HF292_09320	ACK78678.1	97.1	100	97.12	Interspecies	non_self	non_self
117436	2A	2A_AFE_23270_protein.faa	2C	CF3.faa	PFC_ID_37477	ACK80864.1	HF292_09325	96.2	100	HF292_09325	ACK80864.1	96.2	100	96.17	Interspecies	non_self	non_self
117541	2A	2A_AFE_23270_protein.faa	2C	CF3.faa	PFC_ID_37478	ACK79093.1	HF292_09330	95.1	100	HF292_09330	ACK79093.1	95.1	100	95.07	Interspecies	non_self	non_self
117631	2A	2A_AFE_23270_protein.faa	2C	CF3.faa	PFC_ID_37479	ACK78761.1	HF292_10510	95.3	100	HF292_10510	ACK78761.1	95.3	100	95.33	Interspecies	non_self	non_self
117736	2A	2A_AFE_23270_protein.faa	2C	CF3.faa	PFC_ID_37480	ACK78493.1	HF292_10520	98.4	100	HF292_10520	ACK78493.1	98.4	95.8	98.44	Interspecies	non_self	non_self
117817	2A	2A_AFE_23270_protein.faa	2C	CF3.faa	PFC_ID_37481	ACK78299.1	HF292_10525	99	100	HF292_10525	ACK78299.1	99.0	100	98.97	Interspecies	non_self	non_self
117909	2A	2A_AFE_23270_protein.faa	2C	CF3.faa	PFC_ID_37482	ACK79375.1	HF292_10530	94.9	100	HF292_10530	ACK79375.1	94.9	100	94.94	Interspecies	non_self	non_self
117991	2A	2A_AFE_23270_protein.faa	2C	CF3.faa	PFC_ID_37484	ACK77928.1	HF292_10545	88.1	100	HF292_10545	ACK77928.1	88.1	100	88.10	Interspecies	non_self	non_self
118082	2A	2A_AFE_23270_protein.faa	2C	CF3.faa	PFC_ID_37485	ACK78198.1	HF292_10550	96.4	100	HF292_10550	ACK78198.1	96.4	100	96.40	Interspecies	non_self	non_self
118278	2A	2A_AFE_23270_protein.faa	2C	CF3.faa	PFC_ID_37487	ACK78826.1	HF292_10565	96.5	100	HF292_10565	ACK78826.1	96.5	100	96.48	Interspecies	non_self	non_self
118299	2A	2A_AFE_23270_protein.faa	2C	CF3.faa	PFC_ID_37487	ACK79788.1	HF292_10565	75.7	100	HF292_10565	ACK79788.1	75.7	100	75.70	Interspecies	non_self	non_self
118531	2A	2A_AFE_23270_protein.faa	2C	CF3.faa	PFC_ID_37488	ACK80161.1	HF292_10570	97.4	99.7	HF292_10570	ACK80161.1	97.4	95.7	97.38	Interspecies	non_self	non_self
118613	2A	2A_AFE_23270_protein.faa	2C	CF3.faa	PFC_ID_37489	ACK79978.1	HF292_07150	91.3	87.6	HF292_07150	ACK79978.1	91.3	100	91.30	Interspecies	non_self	non_self
118731	2A	2A_AFE_23270_protein.faa	2C	CF3.faa	PFC_ID_37490	ACK80878.1	HF292_07155	94.5	100	HF292_07155	ACK80878.1	94.5	100	94.53	Interspecies	non_self	non_self
118820	2A	2A_AFE_23270_protein.faa	2C	CF3.faa	PFC_ID_37491	ACK78061.1	HF292_07160	96.7	100	HF292_07160	ACK78061.1	96.7	100	96.68	Interspecies	non_self	non_self
118914	2A	2A_AFE_23270_protein.faa	2C	CF3.faa	PFC_ID_37492	ACK78691.1	HF292_07165	98.6	100	HF292_07165	ACK78691.1	98.6	100	98.63	Interspecies	non_self	non_self
119017	2A	2A_AFE_23270_protein.faa	2C	CF3.faa	PFC_ID_37493	ACK78819.1	HF292_07170	97.3	99.8	HF292_07170	ACK78819.1	97.3	99.8	97.26	Interspecies	non_self	non_self
119109	2A	2A_AFE_23270_protein.faa	2C	CF3.faa	PFC_ID_37494	ACK79694.1	HF292_07175	92.7	100	HF292_07175	ACK79694.1	92.7	100	92.67	Interspecies	non_self	non_self
119194	2A	2A_AFE_23270_protein.faa	2C	CF3.faa	PFC_ID_37495	ACK78751.1	HF292_07180	97.1	97.7	HF292_07180	ACK78751.1	97.1	100	97.11	Interspecies	non_self	non_self
119273	2A	2A_AFE_23270_protein.faa	2C	CF3.faa	PFC_ID_37496	ACK80359.1	HF292_07185	98.8	100	HF292_07185	ACK80359.1	98.8	100	98.85	Interspecies	non_self	non_self
119369	2A	2A_AFE_23270_protein.faa	2C	CF3.faa	PFC_ID_37497	ACK79727.1	HF292_07190	96.6	100	HF292_07190	ACK79727.1	96.6	100	96.58	Interspecies	non_self	non_self
119460	2A	2A_AFE_23270_protein.faa	2C	CF3.faa	PFC_ID_37498	ACK78011.1	HF292_07195	93.3	100	HF292_07195	ACK78011.1	93.3	100	93.27	Interspecies	non_self	non_self
119656	2A	2A_AFE_23270_protein.faa	2C	CF3.faa	PFC_ID_37500	ACK79648.1	HF292_07205	94.4	100	HF292_07205	ACK79648.1	94.4	100	94.44	Interspecies	non_self	non_self
119744	2A	2A_AFE_23270_protein.faa	2C	CF3.faa	PFC_ID_37501	ACK78952.1	HF292_07215	97.8	100	HF292_07215	ACK78952.1	97.8	100	97.84	Interspecies	non_self	non_self
119836	2A	2A_AFE_23270_protein.faa	2C	CF3.faa	PFC_ID_37502	ACK80283.1	HF292_07220	96.7	100	HF292_07220	ACK80283.1	96.7	100	96.67	Interspecies	non_self	non_self
119939	2A	2A_AFE_23270_protein.faa	2C	CF3.faa	PFC_ID_37503	ACK80618.1	HF292_07225	97.3	100	HF292_07225	ACK80618.1	97.3	100	97.26	Interspecies	non_self	non_self
120046	2A	2A_AFE_23270_protein.faa	2C	CF3.faa	PFC_ID_37504	ACK78029.1	HF292_07230	94.8	100	HF292_07230	ACK78029.1	94.8	100	94.77	Interspecies	non_self	non_self
120163	2A	2A_AFE_23270_protein.faa	2C	CF3.faa	PFC_ID_37505	ACK80068.1	HF292_07235	97.2	100	HF292_07235	ACK80068.1	97.2	100	97.20	Interspecies	non_self	non_self
120299	2A	2A_AFE_23270_protein.faa	2C	CF3.faa	PFC_ID_37506	ACK79104.1	HF292_07240	97	100	HF292_07240	ACK79104.1	97.0	89.3	96.99	Interspecies	non_self	non_self
120377	2A	2A_AFE_23270_protein.faa	2C	CF3.faa	PFC_ID_37507	ACK78908.1	HF292_07245	96.9	100	HF292_07245	ACK78908.1	96.9	100	96.87	Interspecies	non_self	non_self
120454	2A	2A_AFE_23270_protein.faa	2C	CF3.faa	PFC_ID_37508	ACK79778.1	HF292_07250	98	100	HF292_07250	ACK79778.1	98.0	100	98.05	Interspecies	non_self	non_self
120544	2A	2A_AFE_23270_protein.faa	2C	CF3.faa	PFC_ID_37509	ACK78145.1	HF292_07260	95.2	100	HF292_07260	ACK78145.1	95.2	100	95.18	Interspecies	non_self	non_self
120601	2A	2A_AFE_23270_protein.faa	2C	CF3.faa	PFC_ID_37510	ACK78816.1	HF292_07265	94	75.4	HF292_07265	ACK78816.1	93.8	100	93.89	Interspecies	non_self	non_self
120678	2A	2A_AFE_23270_protein.faa	2C	CF3.faa	PFC_ID_37511	ACK79510.1	HF292_06405	96.7	100	HF292_06405	ACK79510.1	96.7	100	96.67	Interspecies	non_self	non_self
120758	2A	2A_AFE_23270_protein.faa	2C	CF3.faa	PFC_ID_37512	ACK79565.1	HF292_06400	98	100	HF292_06400	ACK79565.1	98.0	100	98.02	Interspecies	non_self	non_self
120866	2A	2A_AFE_23270_protein.faa	2C	CF3.faa	PFC_ID_37513	ACK80045.1	HF292_06395	100	100	HF292_06395	ACK80045.1	100.0	100	100	Interspecies	non_self	non_self
120983	2A	2A_AFE_23270_protein.faa	2C	CF3.faa	PFC_ID_37514	ACK77859.1	HF292_06390	95.7	100	HF292_06390	ACK77859.1	95.7	100	95.66	Interspecies	non_self	non_self
121070	2A	2A_AFE_23270_protein.faa	2C	CF3.faa	PFC_ID_37515	ACK77873.1	HF292_06385	98.1	100	HF292_06385	ACK77873.1	98.1	100	98.13	Interspecies	non_self	non_self
121119	2A	2A_AFE_23270_protein.faa	2C	CF3.faa	PFC_ID_37516	ACK79714.1	HF292_06380	95.9	100	HF292_06380	ACK79714.1	95.9	100	95.94	Interspecies	non_self	non_self
121209	2A	2A_AFE_23270_protein.faa	2C	CF3.faa	PFC_ID_37517	ACK80398.1	HF292_06375	95.6	100	HF292_06375	ACK80398.1	95.6	100	95.62	Interspecies	non_self	non_self
121315	2A	2A_AFE_23270_protein.faa	2C	CF3.faa	PFC_ID_37518	ACK79858.1	HF292_00365	98.5	85.1	HF292_00365	ACK79858.1	98.5	100	98.46	Interspecies	non_self	non_self
121430	2A	2A_AFE_23270_protein.faa	2C	CF3.faa	PFC_ID_37519	ACK78019.1	HF292_00360	98.5	100	HF292_00360	ACK78019.1	98.5	100	98.54	Interspecies	non_self	non_self
121471	2A	2A_AFE_23270_protein.faa	2C	CF3.faa	PFC_ID_37520	ACK78747.1	HF292_00350	97.2	99.6	HF292_00350	ACK78747.1	97.2	84.9	97.18	Interspecies	non_self	non_self
121591	2A	2A_AFE_23270_protein.faa	2C	CF3.faa	PFC_ID_37521	ACK78918.1	HF292_00345	96	100	HF292_00345	ACK78918.1	96.0	100	95.98	Interspecies	non_self	non_self
121971	2A	2A_AFE_23270_protein.faa	2C	CF3.faa	PFC_ID_37525	ACK80425.1	HF292_07760	96.8	100	HF292_07760	ACK80425.1	96.8	100	96.81	Interspecies	non_self	non_self
122090	2A	2A_AFE_23270_protein.faa	2C	CF3.faa	PFC_ID_37526	ACK79027.1	HF292_11670	92.2	100	HF292_11670	ACK79027.1	92.2	100	92.17	Interspecies	non_self	non_self
122246	2A	2A_AFE_23270_protein.faa	2C	CF3.faa	PFC_ID_37528	ACK79024.1	HF292_11660	94.8	95.4	HF292_11660	ACK79024.1	94.8	100	94.76	Interspecies	non_self	non_self
122563	2A	2A_AFE_23270_protein.faa	2C	CF3.faa	PFC_ID_37531	ACK78185.1	HF292_14305	82.7	87.6	HF292_14305	ACK78185.1	82.7	94.1	82.68	Interspecies	non_self	non_self
123144	2A	2A_AFE_23270_protein.faa	2C	CF3.faa	PFC_ID_37541	ACK80682.1	HF292_12560	44.9	95.8	HF292_12560	ACK80682.1	44.9	94.5	44.93	Interspecies	non_self	non_self
123263	2A	2A_AFE_23270_protein.faa	2C	CF3.faa	PFC_ID_37542	ACK79876.1	HF292_12565	63.5	96.9	HF292_12565	ACK79876.1	63.5	98.4	63.49	Interspecies	non_self	non_self
123367	2A	2A_AFE_23270_protein.faa	2C	CF3.faa	PFC_ID_37543	ACK79177.1	HF292_00215	90.4	100	HF292_00215	ACK79177.1	90.4	99.8	90.43	Interspecies	non_self	non_self
123458	2A	2A_AFE_23270_protein.faa	2C	CF3.faa	PFC_ID_37544	ACK80287.1	HF292_00220	95.3	100	HF292_00220	ACK80287.1	95.3	94.8	95.34	Interspecies	non_self	non_self
123578	2A	2A_AFE_23270_protein.faa	2C	CF3.faa	PFC_ID_37545	ACK80175.1	HF292_00225	94	76.5	HF292_00225	ACK80175.1	94.0	100	94.01	Interspecies	non_self	non_self
123669	2A	2A_AFE_23270_protein.faa	2C	CF3.faa	PFC_ID_37546	ACK78877.1	HF292_10800	95.8	100	HF292_10800	ACK78877.1	95.8	100	95.79	Interspecies	non_self	non_self
123881	2A	2A_AFE_23270_protein.faa	2C	CF3.faa	PFC_ID_37550	ACK79693.1	HF292_13075	94.3	94.6	HF292_13075	ACK79693.1	94.3	100	94.29	Interspecies	non_self	non_self
123973	2A	2A_AFE_23270_protein.faa	2C	CF3.faa	PFC_ID_37551	ACK80558.1	HF292_13080	100	100	HF292_13080	ACK80558.1	100.0	100	100	Interspecies	non_self	non_self
124065	2A	2A_AFE_23270_protein.faa	2C	CF3.faa	PFC_ID_37552	ACK79996.1	HF292_13085	100	90.7	HF292_13085	ACK79996.1	100.0	100	100	Interspecies	non_self	non_self
124301	2A	2A_AFE_23270_protein.faa	2C	CF3.faa	PFC_ID_37554	ACK79023.1	HF292_13095	92.8	92.1	HF292_13095	ACK79023.1	92.8	100	92.81	Interspecies	non_self	non_self
124404	2A	2A_AFE_23270_protein.faa	2C	CF3.faa	PFC_ID_37555	ACK78330.1	HF292_13100	99.5	100	HF292_13100	ACK78330.1	99.5	100	99.51	Interspecies	non_self	non_self
124512	2A	2A_AFE_23270_protein.faa	2C	CF3.faa	PFC_ID_37556	ACK78885.1	HF292_03020	95.5	94.4	HF292_03020	ACK78885.1	95.5	100	95.55	Interspecies	non_self	non_self
124616	2A	2A_AFE_23270_protein.faa	2C	CF3.faa	PFC_ID_37557	ACK80004.1	HF292_03015	95.5	100	HF292_03015	ACK80004.1	95.5	93.6	95.46	Interspecies	non_self	non_self
124722	2A	2A_AFE_23270_protein.faa	2C	CF3.faa	PFC_ID_37558	ACK80475.1	HF292_03010	96.1	100	HF292_03010	ACK80475.1	96.1	99.5	96.06	Interspecies	non_self	non_self
124824	2A	2A_AFE_23270_protein.faa	2C	CF3.faa	PFC_ID_37559	ACK78474.1	HF292_03005	96.1	100	HF292_03005	ACK78474.1	96.1	90.1	96.08	Interspecies	non_self	non_self
124904	2A	2A_AFE_23270_protein.faa	2C	CF3.faa	PFC_ID_37560	ACK78496.1	HF292_02995	93.9	100	HF292_02995	ACK78496.1	93.9	100	93.87	Interspecies	non_self	non_self
125010	2A	2A_AFE_23270_protein.faa	2C	CF3.faa	PFC_ID_37561	ACK79556.1	HF292_02990	96.7	100	HF292_02990	ACK79556.1	96.7	100	96.70	Interspecies	non_self	non_self
125112	2A	2A_AFE_23270_protein.faa	2C	CF3.faa	PFC_ID_37562	ACK78923.1	HF292_02985	97.9	100	HF292_02985	ACK78923.1	97.9	100	97.86	Interspecies	non_self	non_self
125202	2A	2A_AFE_23270_protein.faa	2C	CF3.faa	PFC_ID_37563	ACK79087.1	HF292_02980	99	100	HF292_02980	ACK79087.1	99.0	100	98.96	Interspecies	non_self	non_self
125291	2A	2A_AFE_23270_protein.faa	2C	CF3.faa	PFC_ID_37564	ACK79729.1	HF292_02975	97.8	100	HF292_02975	ACK79729.1	97.8	100	97.76	Interspecies	non_self	non_self
125526	2A	2A_AFE_23270_protein.faa	2C	CF3.faa	PFC_ID_37565	ACK79357.1	HF292_02970	97	99.7	HF292_02970	ACK79357.1	97.0	99.7	96.96	Interspecies	non_self	non_self
125633	2A	2A_AFE_23270_protein.faa	2C	CF3.faa	PFC_ID_37566	ACK79269.1	HF292_02965	36.7	95	HF292_02965	ACK79269.1	36.7	95.7	36.71	Interspecies	non_self	non_self
125656	2A	2A_AFE_23270_protein.faa	2C	CF3.faa	PFC_ID_37566	ACK80075.1	HF292_02965	96.5	100	HF292_02965	ACK80075.1	96.5	100	96.51	Interspecies	non_self	non_self
125953	2A	2A_AFE_23270_protein.faa	2C	CF3.faa	PFC_ID_37567	ACK80428.1	HF292_02960	96.2	100	HF292_02960	ACK80428.1	96.2	100.4	96.18	Interspecies	non_self	non_self
126048	2A	2A_AFE_23270_protein.faa	2C	CF3.faa	PFC_ID_37568	ACK78306.1	HF292_02955	95.8	100	HF292_02955	ACK78306.1	95.8	100	95.83	Interspecies	non_self	non_self
126164	2A	2A_AFE_23270_protein.faa	2C	CF3.faa	PFC_ID_37569	ACK80073.1	HF292_02950	99.2	100	HF292_02950	ACK80073.1	99.2	100	99.25	Interspecies	non_self	non_self
126260	2A	2A_AFE_23270_protein.faa	2C	CF3.faa	PFC_ID_37570	ACK78293.1	HF292_02945	98.9	100	HF292_02945	ACK78293.1	98.9	100	98.86	Interspecies	non_self	non_self
126363	2A	2A_AFE_23270_protein.faa	2C	CF3.faa	PFC_ID_37571	ACK78687.1	HF292_02940	96.3	100	HF292_02940	ACK78687.1	96.3	100	96.30	Interspecies	non_self	non_self
126440	2A	2A_AFE_23270_protein.faa	2C	CF3.faa	PFC_ID_37572	ACK80250.1	HF292_02935	96	100	HF292_02935	ACK80250.1	96.0	100	95.97	Interspecies	non_self	non_self
126521	2A	2A_AFE_23270_protein.faa	2C	CF3.faa	PFC_ID_37573	ACK80706.1	HF292_02930	95.2	100	HF292_02930	ACK80706.1	95.2	100	95.17	Interspecies	non_self	non_self
126624	2A	2A_AFE_23270_protein.faa	2C	CF3.faa	PFC_ID_37574	ACK78423.1	HF292_02925	96.5	100	HF292_02925	ACK78423.1	96.5	100	96.50	Interspecies	non_self	non_self
126713	2A	2A_AFE_23270_protein.faa	2C	CF3.faa	PFC_ID_37575	ACK79361.1	HF292_02920	99.3	100	HF292_02920	ACK79361.1	99.3	100	99.30	Interspecies	non_self	non_self
126834	2A	2A_AFE_23270_protein.faa	2C	CF3.faa	PFC_ID_37576	ACK79998.1	HF292_02910	98.5	100.1	HF292_02910	ACK79998.1	98.5	100	98.53	Interspecies	non_self	non_self
126956	2A	2A_AFE_23270_protein.faa	2C	CF3.faa	PFC_ID_37577	ACK80468.1	HF292_02905	97.3	100	HF292_02905	ACK80468.1	97.3	100	97.32	Interspecies	non_self	non_self
127046	2A	2A_AFE_23270_protein.faa	2C	CF3.faa	PFC_ID_37578	ACK77860.1	HF292_02900	96.1	100	HF292_02900	ACK77860.1	96.1	100	96.10	Interspecies	non_self	non_self
127139	2A	2A_AFE_23270_protein.faa	2C	CF3.faa	PFC_ID_37579	ACK79440.1	HF292_02895	94	100	HF292_02895	ACK79440.1	94.0	100	94	Interspecies	non_self	non_self
127240	2A	2A_AFE_23270_protein.faa	2C	CF3.faa	PFC_ID_37581	ACK79012.1	HF292_02890	95.4	99.5	HF292_02890	ACK79012.1	95.4	98.6	95.41	Interspecies	non_self	non_self
127364	2A	2A_AFE_23270_protein.faa	2C	CF3.faa	PFC_ID_37582	ACK79773.1	HF292_02885	97.7	100	HF292_02885	ACK79773.1	97.7	100	97.68	Interspecies	non_self	non_self
127469	2A	2A_AFE_23270_protein.faa	2C	CF3.faa	PFC_ID_37583	ACK77830.1	HF292_02880	99	100	HF292_02880	ACK77830.1	99.0	100	99.02	Interspecies	non_self	non_self
127572	2A	2A_AFE_23270_protein.faa	2C	CF3.faa	PFC_ID_37584	ACK78394.1	HF292_02875	96.2	100	HF292_02875	ACK78394.1	96.2	100	96.15	Interspecies	non_self	non_self
127651	2A	2A_AFE_23270_protein.faa	2C	CF3.faa	PFC_ID_37585	ACK80798.1	HF292_15755	92.5	95.8	HF292_15755	ACK80798.1	92.5	100	92.48	Interspecies	non_self	non_self
127739	2A	2A_AFE_23270_protein.faa	2C	CF3.faa	PFC_ID_37586	ACK80472.1	HF292_15750	96.9	100	HF292_15750	ACK80472.1	96.9	89.1	96.95	Interspecies	non_self	non_self
127831	2A	2A_AFE_23270_protein.faa	2C	CF3.faa	PFC_ID_37587	ACK80051.1	HF292_15745	96.1	100	HF292_15745	ACK80051.1	96.1	100	96.08	Interspecies	non_self	non_self
127908	2A	2A_AFE_23270_protein.faa	2C	CF3.faa	PFC_ID_37588	ACK80908.1	HF292_15740	100	98.4	HF292_15740	ACK80908.1	100.0	98.4	100	Interspecies	non_self	non_self
128018	2A	2A_AFE_23270_protein.faa	2C	CF3.faa	PFC_ID_37589	ACK79952.1	HF292_15735	99.1	100	HF292_15735	ACK79952.1	99.1	100	99.12	Interspecies	non_self	non_self
128136	2A	2A_AFE_23270_protein.faa	2C	CF3.faa	PFC_ID_37590	ACK77901.1	HF292_15730	98.4	100	HF292_15730	ACK77901.1	98.4	100	98.41	Interspecies	non_self	non_self
128226	2A	2A_AFE_23270_protein.faa	2C	CF3.faa	PFC_ID_37591	ACK79327.1	HF292_15725	98.4	100	HF292_15725	ACK79327.1	98.4	100	98.39	Interspecies	non_self	non_self
128314	2A	2A_AFE_23270_protein.faa	2C	CF3.faa	PFC_ID_37592	ACK80659.1	HF292_15720	98.8	100	HF292_15720	ACK80659.1	98.8	100	98.80	Interspecies	non_self	non_self
128384	2A	2A_AFE_23270_protein.faa	2C	CF3.faa	PFC_ID_37593	ACK79577.1	HF292_15715	100	100	HF292_15715	ACK79577.1	100.0	100	100	Interspecies	non_self	non_self
128486	2A	2A_AFE_23270_protein.faa	2C	CF3.faa	PFC_ID_37594	ACK80496.1	HF292_15710	97.6	100	HF292_15710	ACK80496.1	97.6	100	97.58	Interspecies	non_self	non_self
128580	2A	2A_AFE_23270_protein.faa	2C	CF3.faa	PFC_ID_37595	ACK80495.1	HF292_15705	93.5	100	HF292_15705	ACK80495.1	93.5	100	93.50	Interspecies	non_self	non_self
128804	2A	2A_AFE_23270_protein.faa	2C	CF3.faa	PFC_ID_37597	ACK80338.1	HF292_15695	96.3	100	HF292_15695	ACK80338.1	96.3	100	96.26	Interspecies	non_self	non_self
128922	2A	2A_AFE_23270_protein.faa	2C	CF3.faa	PFC_ID_37598	ACK78893.1	HF292_15690	96.7	100	HF292_15690	ACK78893.1	96.7	100	96.70	Interspecies	non_self	non_self
129029	2A	2A_AFE_23270_protein.faa	2C	CF3.faa	PFC_ID_37599	ACK79598.1	HF292_15685	99.2	100	HF292_15685	ACK79598.1	99.2	100	99.15	Interspecies	non_self	non_self
129148	2A	2A_AFE_23270_protein.faa	2C	CF3.faa	PFC_ID_37600	ACK79172.1	HF292_15670	95.3	99.8	HF292_15670	ACK79172.1	95.3	99.8	95.27	Interspecies	non_self	non_self
129238	2A	2A_AFE_23270_protein.faa	2C	CF3.faa	PFC_ID_37601	ACK80247.1	HF292_15660	99	100	HF292_15660	ACK80247.1	99.0	100	99.00	Interspecies	non_self	non_self
129341	2A	2A_AFE_23270_protein.faa	2C	CF3.faa	PFC_ID_37602	ACK80397.1	HF292_15655	99.5	100	HF292_15655	ACK80397.1	99.5	100	99.51	Interspecies	non_self	non_self
129434	2A	2A_AFE_23270_protein.faa	2C	CF3.faa	PFC_ID_37603	ACK79008.1	HF292_15650	97.2	100	HF292_15650	ACK79008.1	97.2	100	97.17	Interspecies	non_self	non_self
129513	2A	2A_AFE_23270_protein.faa	2C	CF3.faa	PFC_ID_37604	ACK78463.1	HF292_15645	97.8	100	HF292_15645	ACK78463.1	97.8	100	97.77	Interspecies	non_self	non_self
129699	2A	2A_AFE_23270_protein.faa	2C	CF3.faa	PFC_ID_37606	ACK78804.1	HF292_11780	97.5	100	HF292_11780	ACK78804.1	97.5	100	97.52	Interspecies	non_self	non_self
129803	2A	2A_AFE_23270_protein.faa	2C	CF3.faa	PFC_ID_37607	ACK80937.1	HF292_11785	95.6	100	HF292_11785	ACK80937.1	95.6	100	95.63	Interspecies	non_self	non_self
129880	2A	2A_AFE_23270_protein.faa	2C	CF3.faa	PFC_ID_37608	ACK80038.1	HF292_11790	96.5	92.9	HF292_11790	ACK80038.1	96.5	97.8	96.51	Interspecies	non_self	non_self
129972	2A	2A_AFE_23270_protein.faa	2C	CF3.faa	PFC_ID_37609	ACK80230.1	HF292_11795	99.3	100	HF292_11795	ACK80230.1	99.3	100	99.29	Interspecies	non_self	non_self
130063	2A	2A_AFE_23270_protein.faa	2C	CF3.faa	PFC_ID_37610	ACK78869.1	HF292_11800	98.6	100	HF292_11800	ACK78869.1	98.6	99.7	98.62	Interspecies	non_self	non_self
130155	2A	2A_AFE_23270_protein.faa	2C	CF3.faa	PFC_ID_37611	ACK79133.1	HF292_11805	94.4	100	HF292_11805	ACK79133.1	94.4	100	94.38	Interspecies	non_self	non_self
130335	2A	2A_AFE_23270_protein.faa	2C	CF3.faa	PFC_ID_37613	ACK79495.1	HF292_05055	98.6	100	HF292_05055	ACK79495.1	98.6	100	98.63	Interspecies	non_self	non_self
130443	2A	2A_AFE_23270_protein.faa	2C	CF3.faa	PFC_ID_37614	ACK79878.1	HF292_05050	97.7	100	HF292_05050	ACK79878.1	97.7	100	97.72	Interspecies	non_self	non_self
130548	2A	2A_AFE_23270_protein.faa	2C	CF3.faa	PFC_ID_37615	ACK78205.1	HF292_05045	97	100	HF292_05045	ACK78205.1	97.0	100	97.04	Interspecies	non_self	non_self
130651	2A	2A_AFE_23270_protein.faa	2C	CF3.faa	PFC_ID_37616	ACK77869.1	HF292_05040	96.7	100	HF292_05040	ACK77869.1	96.7	100	96.71	Interspecies	non_self	non_self
130757	2A	2A_AFE_23270_protein.faa	2C	CF3.faa	PFC_ID_37617	ACK80298.1	HF292_05035	98	100	HF292_05035	ACK80298.1	98.0	100	98.00	Interspecies	non_self	non_self
130863	2A	2A_AFE_23270_protein.faa	2C	CF3.faa	PFC_ID_37618	ACK79178.1	HF292_05030	96.2	99.2	HF292_05030	ACK79178.1	96.2	97.0	96.15	Interspecies	non_self	non_self
130981	2A	2A_AFE_23270_protein.faa	2C	CF3.faa	PFC_ID_37619	ACK78303.1	HF292_05025	98	100	HF292_05025	ACK78303.1	98.0	98.9	98.05	Interspecies	non_self	non_self
131118	2A	2A_AFE_23270_protein.faa	2C	CF3.faa	PFC_ID_37620	ACK78652.1	HF292_05020	98.1	100	HF292_05020	ACK78652.1	98.1	100	98.11	Interspecies	non_self	non_self
131209	2A	2A_AFE_23270_protein.faa	2C	CF3.faa	PFC_ID_37621	ACK80116.1	HF292_05015	96.7	100	HF292_05015	ACK80116.1	96.7	100	96.70	Interspecies	non_self	non_self
131299	2A	2A_AFE_23270_protein.faa	2C	CF3.faa	PFC_ID_37622	ACK79000.1	HF292_05010	96.1	100	HF292_05010	ACK79000.1	96.1	100	96.06	Interspecies	non_self	non_self
131389	2A	2A_AFE_23270_protein.faa	2C	CF3.faa	PFC_ID_37623	ACK80622.1	HF292_05005	90.7	100	HF292_05005	ACK80622.1	90.7	100	90.67	Interspecies	non_self	non_self
131478	2A	2A_AFE_23270_protein.faa	2C	CF3.faa	PFC_ID_37624	ACK80064.1	HF292_05000	95.2	100	HF292_05000	ACK80064.1	95.2	100	95.24	Interspecies	non_self	non_self
131618	2A	2A_AFE_23270_protein.faa	2C	CF3.faa	PFC_ID_37626	ACK78373.1	HF292_04985	84.4	74.7	HF292_04985	ACK78373.1	84.4	92.3	84.44	Interspecies	non_self	non_self
131645	2A	2A_AFE_23270_protein.faa	2C	CF3.faa	PFC_ID_37626	ACK78945.1	HF292_04985	92.5	84.7	HF292_04985	ACK78945.1	92.5	95.4	92.47	Interspecies	non_self	non_self
132069	2A	2A_AFE_23270_protein.faa	2C	CF3.faa	PFC_ID_37627	ACK79731.1	HF292_14855	87.6	95.2	HF292_14855	ACK79731.1	87.6	99.3	87.62	Interspecies	non_self	non_self
132077	2A	2A_AFE_23270_protein.faa	2C	CF3.faa	PFC_ID_37627	ACK79731.1	HF292_06780	87.7	90.3	HF292_06780	ACK79731.1	85.9	94.8	86.83	Interspecies	non_self	non_self
132094	2A	2A_AFE_23270_protein.faa	2C	CF3.faa	PFC_ID_37627	ACK80762.1	HF292_06780	92.7	100	HF292_06780	ACK80762.1	92.7	100	92.74	Interspecies	non_self	non_self
132109	2A	2A_AFE_23270_protein.faa	2C	CF3.faa	PFC_ID_37627	ACK80762.1	HF292_14855	82.2	89.5	HF292_14855	ACK80762.1	82.2	92.0	82.20	Interspecies	non_self	non_self
132501	2A	2A_AFE_23270_protein.faa	2C	CF3.faa	PFC_ID_37629	ACK79163.1	HF292_06770	92.9	81.2	HF292_06770	ACK79163.1	92.9	100	92.90	Interspecies	non_self	non_self
132686	2A	2A_AFE_23270_protein.faa	2C	CF3.faa	PFC_ID_37631	ACK78219.1	HF292_06735	99.2	100	HF292_06735	ACK78219.1	99.2	92.9	99.24	Interspecies	non_self	non_self
132816	2A	2A_AFE_23270_protein.faa	2C	CF3.faa	PFC_ID_37632	ACK80170.1	HF292_06730	93.1	100	HF292_06730	ACK80170.1	93.1	100	93.11	Interspecies	non_self	non_self
132893	2A	2A_AFE_23270_protein.faa	2C	CF3.faa	PFC_ID_37633	ACK79512.1	HF292_06725	84.5	100	HF292_06725	ACK79512.1	84.5	100	84.46	Interspecies	non_self	non_self
132961	2A	2A_AFE_23270_protein.faa	2C	CF3.faa	PFC_ID_37634	ACK78172.1	HF292_06715	93	98.9	HF292_06715	ACK78172.1	93.0	98.9	93.02	Interspecies	non_self	non_self
133051	2A	2A_AFE_23270_protein.faa	2C	CF3.faa	PFC_ID_37635	ACK78627.1	HF292_02655	93.2	100	HF292_02655	ACK78627.1	93.2	99.6	93.20	Interspecies	non_self	non_self
133129	2A	2A_AFE_23270_protein.faa	2C	CF3.faa	PFC_ID_37636	ACK79301.1	HF292_02660	96.8	99.3	HF292_02660	ACK79301.1	96.8	99.0	96.82	Interspecies	non_self	non_self
133309	2A	2A_AFE_23270_protein.faa	2C	CF3.faa	PFC_ID_37638	ACK79129.1	HF292_02675	99.2	100	HF292_02675	ACK79129.1	99.2	100	99.20	Interspecies	non_self	non_self
133400	2A	2A_AFE_23270_protein.faa	2C	CF3.faa	PFC_ID_37639	ACK79614.1	HF292_02680	96.2	99.3	HF292_02680	ACK79614.1	96.2	99.3	96.24	Interspecies	non_self	non_self
133482	2A	2A_AFE_23270_protein.faa	2C	CF3.faa	PFC_ID_37640	ACK77892.1	HF292_02690	97.6	100	HF292_02690	ACK77892.1	97.6	100	97.57	Interspecies	non_self	non_self
133599	2A	2A_AFE_23270_protein.faa	2C	CF3.faa	PFC_ID_37641	ACK79887.1	HF292_02695	99.4	100	HF292_02695	ACK79887.1	99.4	100	99.40	Interspecies	non_self	non_self
133679	2A	2A_AFE_23270_protein.faa	2C	CF3.faa	PFC_ID_37642	ACK79213.1	HF292_02700	97.6	100	HF292_02700	ACK79213.1	97.6	100	97.56	Interspecies	non_self	non_self
133785	2A	2A_AFE_23270_protein.faa	2C	CF3.faa	PFC_ID_37643	ACK78387.1	HF292_02705	98.6	100	HF292_02705	ACK78387.1	98.6	100	98.61	Interspecies	non_self	non_self
133982	2A	2A_AFE_23270_protein.faa	2C	CF3.faa	PFC_ID_37645	ACK79724.1	HF292_05090	97	99.7	HF292_05090	ACK79724.1	97.0	99.7	96.96	Interspecies	non_self	non_self
134099	2A	2A_AFE_23270_protein.faa	2C	CF3.faa	PFC_ID_37646	ACK79947.1	HF292_05085	98.1	100	HF292_05085	ACK79947.1	98.1	100	98.11	Interspecies	non_self	non_self
134177	2A	2A_AFE_23270_protein.faa	2C	CF3.faa	PFC_ID_37647	ACK78146.1	HF292_05080	97.6	100	HF292_05080	ACK78146.1	97.6	100	97.60	Interspecies	non_self	non_self
134266	2A	2A_AFE_23270_protein.faa	2C	CF3.faa	PFC_ID_37648	ACK78194.1	HF292_05075	98.7	100	HF292_05075	ACK78194.1	98.7	100	98.69	Interspecies	non_self	non_self
134350	2A	2A_AFE_23270_protein.faa	2C	CF3.faa	PFC_ID_37649	ACK79424.1	HF292_05070	100	92.1	HF292_05070	ACK79424.1	100.0	100	100	Interspecies	non_self	non_self
134452	2A	2A_AFE_23270_protein.faa	2C	CF3.faa	PFC_ID_37650	ACK78508.1	HF292_05065	97.3	100	HF292_05065	ACK78508.1	97.3	100	97.27	Interspecies	non_self	non_self
134635	2A	2A_AFE_23270_protein.faa	2C	CF3.faa	PFC_ID_37652	ACK80047.1	HF292_04575	97.6	100	HF292_04575	ACK80047.1	97.6	100	97.56	Interspecies	non_self	non_self
134740	2A	2A_AFE_23270_protein.faa	2C	CF3.faa	PFC_ID_37653	ACK78232.1	HF292_04570	94.6	100	HF292_04570	ACK78232.1	94.6	100	94.62	Interspecies	non_self	non_self
134945	2A	2A_AFE_23270_protein.faa	2C	CF3.faa	PFC_ID_37656	ACK79728.1	HF292_04565	98.8	100	HF292_04565	ACK79728.1	98.8	100	98.82	Interspecies	non_self	non_self
135050	2A	2A_AFE_23270_protein.faa	2C	CF3.faa	PFC_ID_37657	ACK80083.1	HF292_04560	93	100	HF292_04560	ACK80083.1	93.0	100	93.00	Interspecies	non_self	non_self
135140	2A	2A_AFE_23270_protein.faa	2C	CF3.faa	PFC_ID_37658	ACK78992.1	HF292_04555	94.7	100	HF292_04555	ACK78992.1	94.7	100	94.68	Interspecies	non_self	non_self
135216	2A	2A_AFE_23270_protein.faa	2C	CF3.faa	PFC_ID_37659	ACK79755.1	HF292_04545	94.9	100	HF292_04545	ACK79755.1	94.9	100	94.89	Interspecies	non_self	non_self
135274	2A	2A_AFE_23270_protein.faa	2C	CF3.faa	PFC_ID_37660	ACK78770.1	HF292_04540	96.3	100	HF292_04540	ACK78770.1	96.3	100	96.27	Interspecies	non_self	non_self
135620	2A	2A_AFE_23270_protein.faa	2C	CF3.faa	PFC_ID_37664	ACK80705.1	HF292_07705	95.3	86.1	HF292_07705	ACK80705.1	95.3	99.5	95.31	Interspecies	non_self	non_self
136203	2A	2A_AFE_23270_protein.faa	2C	CF3.faa	PFC_ID_37671	ACK79914.1	HF292_07710	86.3	100	HF292_07710	ACK79914.1	86.3	100	86.30	Interspecies	non_self	non_self
136468	2A	2A_AFE_23270_protein.faa	2C	CF3.faa	PFC_ID_37677	ACK79367.1	HF292_04520	96.5	97.9	HF292_04520	ACK79367.1	96.5	91.6	96.48	Interspecies	non_self	non_self
136535	2A	2A_AFE_23270_protein.faa	2C	CF3.faa	PFC_ID_37678	ACK80115.1	HF292_04515	95.6	100	HF292_04515	ACK80115.1	95.6	100	95.60	Interspecies	non_self	non_self
136606	2A	2A_AFE_23270_protein.faa	2C	CF3.faa	PFC_ID_37679	ACK80571.1	HF292_15375	33.3	82	HF292_15375	ACK80571.1	33.3	93.6	33.33	Interspecies	non_self	non_self
136739	2A	2A_AFE_23270_protein.faa	2C	CF3.faa	PFC_ID_37680	ACK79767.1	HF292_07730	94.7	100	HF292_07730	ACK79767.1	94.7	100	94.67	Interspecies	non_self	non_self
136818	2A	2A_AFE_23270_protein.faa	2C	CF3.faa	PFC_ID_37681	ACK78585.1	HF292_07735	100	100	HF292_07735	ACK78585.1	100.0	100	100	Interspecies	non_self	non_self
136935	2A	2A_AFE_23270_protein.faa	2C	CF3.faa	PFC_ID_37682	ACK79189.1	HF292_07740	98.2	100	HF292_07740	ACK79189.1	98.2	100	98.15	Interspecies	non_self	non_self
137117	2A	2A_AFE_23270_protein.faa	2C	CF3.faa	PFC_ID_37685	ACK79355.1	HF292_11540	98.7	100	HF292_11540	ACK79355.1	98.7	100	98.73	Interspecies	non_self	non_self
137220	2A	2A_AFE_23270_protein.faa	2C	CF3.faa	PFC_ID_37686	ACK79849.1	HF292_11545	97.5	100	HF292_11545	ACK79849.1	97.5	100	97.46	Interspecies	non_self	non_self
137299	2A	2A_AFE_23270_protein.faa	2C	CF3.faa	PFC_ID_37687	ACK80423.1	HF292_11550	96.7	100	HF292_11550	ACK80423.1	96.7	100	96.73	Interspecies	non_self	non_self
137445	2A	2A_AFE_23270_protein.faa	2C	CF3.faa	PFC_ID_37689	ACK79175.1	HF292_13350	100	100	HF292_13350	ACK79175.1	100.0	100	100	Interspecies	non_self	non_self
137544	2A	2A_AFE_23270_protein.faa	2C	CF3.faa	PFC_ID_37690	ACK78449.1	HF292_13355	96.9	98.5	HF292_13355	ACK78449.1	96.9	100	96.92	Interspecies	non_self	non_self
137638	2A	2A_AFE_23270_protein.faa	2C	CF3.faa	PFC_ID_37691	ACK79797.1	HF292_13360	98.3	100	HF292_13360	ACK79797.1	98.3	100	98.25	Interspecies	non_self	non_self
137729	2A	2A_AFE_23270_protein.faa	2C	CF3.faa	PFC_ID_37692	ACK79664.1	HF292_13365	96.8	100	HF292_13365	ACK79664.1	96.8	100	96.80	Interspecies	non_self	non_self
137835	2A	2A_AFE_23270_protein.faa	2C	CF3.faa	PFC_ID_37693	ACK80351.1	HF292_11050	66.7	100	HF292_11050	ACK80351.1	66.7	99.5	66.67	Interspecies	non_self	non_self
137926	2A	2A_AFE_23270_protein.faa	2C	CF3.faa	PFC_ID_37694	ACK78113.1	HF292_11045	80.9	100	HF292_11045	ACK78113.1	80.9	100	80.91	Interspecies	non_self	non_self
138018	2A	2A_AFE_23270_protein.faa	2C	CF3.faa	PFC_ID_37695	ACK78569.1	HF292_11040	65	100	HF292_11040	ACK78569.1	65.0	100	65.05	Interspecies	non_self	non_self
138123	2A	2A_AFE_23270_protein.faa	2C	CF3.faa	PFC_ID_37696	ACK79260.1	HF292_08225	33.5	89.1	HF292_08225	ACK79260.1	33.5	87.6	33.54	Interspecies	non_self	non_self
138227	2A	2A_AFE_23270_protein.faa	2C	CF3.faa	PFC_ID_37697	ACK80225.1	HF292_11005	29.7	100.9	HF292_11005	ACK80225.1	29.7	96.6	29.72	Interspecies	non_self	non_self
138320	2A	2A_AFE_23270_protein.faa	2C	CF3.faa	PFC_ID_37698	ACK79114.1	HF292_11060	67.1	93.1	HF292_11060	ACK79114.1	67.1	93.6	67.08	Interspecies	non_self	non_self
138440	2A	2A_AFE_23270_protein.faa	2C	CF3.faa	PFC_ID_37699	ACK78886.1	HF292_11055	73.7	97.6	HF292_11055	ACK78886.1	73.8	93.9	73.79	Interspecies	non_self	non_self
138548	2A	2A_AFE_23270_protein.faa	2C	CF3.faa	PFC_ID_376	ACK78199.1	HF292_14695	48.7	98.3	HF292_14695	ACK78199.1	48.7	101.7	48.72	Interspecies	non_self	non_self
138630	2A	2A_AFE_23270_protein.faa	2C	CF3.faa	PFC_ID_37702	ACK78164.1	HF292_11010	59.4	98.2	HF292_11010	ACK78164.1	59.4	99.7	59.39	Interspecies	non_self	non_self
138722	2A	2A_AFE_23270_protein.faa	2C	CF3.faa	PFC_ID_37703	ACK77905.1	HF292_11015	63.4	99.6	HF292_11015	ACK77905.1	64.9	98.4	64.12	Interspecies	non_self	non_self
139039	2A	2A_AFE_23270_protein.faa	2C	CF3.faa	PFC_ID_37707	ACK79501.1	HF292_10995	95.1	100	HF292_10995	ACK79501.1	95.1	100	95.13	Interspecies	non_self	non_self
139119	2A	2A_AFE_23270_protein.faa	2C	CF3.faa	PFC_ID_37708	ACK78817.1	HF292_10990	98.2	100	HF292_10990	ACK78817.1	98.2	100	98.16	Interspecies	non_self	non_self
139309	2A	2A_AFE_23270_protein.faa	2C	CF3.faa	PFC_ID_37709	ACK79825.1	HF292_10985	93.1	100	HF292_10985	ACK79825.1	93.1	100	93.08	Interspecies	non_self	non_self
139453	2A	2A_AFE_23270_protein.faa	2C	CF3.faa	PFC_ID_37710	ACK79943.1	HF292_10975	100	93.8	HF292_10975	ACK79943.1	100.0	100	100	Interspecies	non_self	non_self
139542	2A	2A_AFE_23270_protein.faa	2C	CF3.faa	PFC_ID_37711	ACK78016.1	HF292_10970	99.2	100	HF292_10970	ACK78016.1	99.2	100	99.16	Interspecies	non_self	non_self
139663	2A	2A_AFE_23270_protein.faa	2C	CF3.faa	PFC_ID_37712	ACK80427.1	HF292_10965	97.3	100	HF292_10965	ACK80427.1	97.3	100	97.30	Interspecies	non_self	non_self
139781	2A	2A_AFE_23270_protein.faa	2C	CF3.faa	PFC_ID_37713	ACK79529.1	HF292_10960	97	100	HF292_10960	ACK79529.1	97.0	100	97.04	Interspecies	non_self	non_self
139885	2A	2A_AFE_23270_protein.faa	2C	CF3.faa	PFC_ID_37714	ACK80598.1	HF292_10955	98.6	100	HF292_10955	ACK80598.1	98.6	100	98.55	Interspecies	non_self	non_self
139965	2A	2A_AFE_23270_protein.faa	2C	CF3.faa	PFC_ID_37715	ACK79689.1	HF292_10950	97.6	100	HF292_10950	ACK79689.1	97.6	100	97.55	Interspecies	non_self	non_self
140057	2A	2A_AFE_23270_protein.faa	2C	CF3.faa	PFC_ID_37716	ACK78374.1	HF292_10945	98	100	HF292_10945	ACK78374.1	98.0	100	97.97	Interspecies	non_self	non_self
140161	2A	2A_AFE_23270_protein.faa	2C	CF3.faa	PFC_ID_37717	ACK80453.1	HF292_10940	98.5	100	HF292_10940	ACK80453.1	98.5	100	98.52	Interspecies	non_self	non_self
140251	2A	2A_AFE_23270_protein.faa	2C	CF3.faa	PFC_ID_37718	ACK79769.1	HF292_10935	98.9	100	HF292_10935	ACK79769.1	98.9	98.8	98.95	Interspecies	non_self	non_self
140343	2A	2A_AFE_23270_protein.faa	2C	CF3.faa	PFC_ID_37719	ACK77872.1	HF292_10930	94.5	100	HF292_10930	ACK77872.1	94.5	100	94.55	Interspecies	non_self	non_self
140431	2A	2A_AFE_23270_protein.faa	2C	CF3.faa	PFC_ID_37720	ACK79908.1	HF292_10925	97.2	100	HF292_10925	ACK79908.1	97.2	100	97.20	Interspecies	non_self	non_self
140501	2A	2A_AFE_23270_protein.faa	2C	CF3.faa	PFC_ID_37721	ACK79589.1	HF292_10920	99	100	HF292_10920	ACK79589.1	99.0	100	98.98	Interspecies	non_self	non_self
140605	2A	2A_AFE_23270_protein.faa	2C	CF3.faa	PFC_ID_37722	ACK80601.1	HF292_10915	97.8	100	HF292_10915	ACK80601.1	97.8	100	97.79	Interspecies	non_self	non_self
140708	2A	2A_AFE_23270_protein.faa	2C	CF3.faa	PFC_ID_37723	ACK77930.1	HF292_10910	99.2	100	HF292_10910	ACK77930.1	99.2	100	99.25	Interspecies	non_self	non_self
140789	2A	2A_AFE_23270_protein.faa	2C	CF3.faa	PFC_ID_37724	ACK78247.1	HF292_10905	97	99	HF292_10905	ACK78247.1	97.0	100	97.04	Interspecies	non_self	non_self
140893	2A	2A_AFE_23270_protein.faa	2C	CF3.faa	PFC_ID_37725	ACK79379.1	HF292_10900	98.2	100	HF292_10900	ACK79379.1	98.2	100	98.16	Interspecies	non_self	non_self
140998	2A	2A_AFE_23270_protein.faa	2C	CF3.faa	PFC_ID_37726	ACK79137.1	HF292_10895	89.8	100	HF292_10895	ACK79137.1	89.6	101.3	89.68	Interspecies	non_self	non_self
141090	2A	2A_AFE_23270_protein.faa	2C	CF3.faa	PFC_ID_37727	ACK80244.1	HF292_10890	96.2	100.3	HF292_10890	ACK80244.1	96.2	100	96.19	Interspecies	non_self	non_self
141194	2A	2A_AFE_23270_protein.faa	2C	CF3.faa	PFC_ID_37728	ACK80053.1	HF292_10885	98.9	100	HF292_10885	ACK80053.1	98.9	100	98.88	Interspecies	non_self	non_self
141300	2A	2A_AFE_23270_protein.faa	2C	CF3.faa	PFC_ID_37729	ACK79838.1	HF292_10880	95.1	100	HF292_10880	ACK79838.1	95.1	90.7	95.14	Interspecies	non_self	non_self
141421	2A	2A_AFE_23270_protein.faa	2C	CF3.faa	PFC_ID_37730	ACK80767.1	HF292_10875	90.2	100	HF292_10875	ACK80767.1	90.2	100	90.24	Interspecies	non_self	non_self
141541	2A	2A_AFE_23270_protein.faa	2C	CF3.faa	PFC_ID_37731	ACK78234.1	HF292_10870	93.5	100	HF292_10870	ACK78234.1	93.5	100	93.46	Interspecies	non_self	non_self
141659	2A	2A_AFE_23270_protein.faa	2C	CF3.faa	PFC_ID_37732	ACK79989.1	HF292_10865	87.4	100.9	HF292_10865	ACK79989.1	87.9	100	87.67	Interspecies	non_self	non_self
142262	2A	2A_AFE_23270_protein.faa	2C	CF3.faa	PFC_ID_37740	ACK80328.1	HF292_15800	92.1	100	HF292_15800	ACK80328.1	92.1	97.3	92.10	Interspecies	non_self	non_self
142351	2A	2A_AFE_23270_protein.faa	2C	CF3.faa	PFC_ID_37741	ACK78094.1	HF292_11680	95.8	100	HF292_11680	ACK78094.1	95.8	100	95.85	Interspecies	non_self	non_self
142418	2A	2A_AFE_23270_protein.faa	2C	CF3.faa	PFC_ID_37743	ACK80010.1	HF292_12670	98.6	66	HF292_12670	ACK80010.1	98.6	83.3	98.57	Interspecies	non_self	non_self
142482	2A	2A_AFE_23270_protein.faa	2C	CF3.faa	PFC_ID_37744	ACK79049.1	HF292_04495	97.2	89.9	HF292_04495	ACK79049.1	97.2	92.2	97.20	Interspecies	non_self	non_self
142832	2A	2A_AFE_23270_protein.faa	2C	CF3.faa	PFC_ID_37756	ACK80960.1	HF292_00190	98.2	100	HF292_00190	ACK80960.1	98.2	100	98.16	Interspecies	non_self	non_self
142937	2A	2A_AFE_23270_protein.faa	2C	CF3.faa	PFC_ID_37757	ACK79696.1	HF292_00185	96.8	100	HF292_00185	ACK79696.1	96.8	100	96.84	Interspecies	non_self	non_self
143015	2A	2A_AFE_23270_protein.faa	2C	CF3.faa	PFC_ID_37758	ACK78588.1	HF292_00180	94.6	100	HF292_00180	ACK78588.1	94.6	102.6	94.62	Interspecies	non_self	non_self
143107	2A	2A_AFE_23270_protein.faa	2C	CF3.faa	PFC_ID_37759	ACK77935.1	HF292_00175	95	100	HF292_00175	ACK77935.1	95.0	100	94.98	Interspecies	non_self	non_self
143194	2A	2A_AFE_23270_protein.faa	2C	CF3.faa	PFC_ID_37760	ACK79806.1	HF292_00170	99.7	100	HF292_00170	ACK79806.1	99.7	100	99.73	Interspecies	non_self	non_self
143285	2A	2A_AFE_23270_protein.faa	2C	CF3.faa	PFC_ID_37761	ACK78073.1	HF292_00165	98.6	100	HF292_00165	ACK78073.1	98.6	100	98.57	Interspecies	non_self	non_self
143476	2A	2A_AFE_23270_protein.faa	2C	CF3.faa	PFC_ID_37764	ACK78173.1	HF292_12260	97.3	89.7	HF292_12260	ACK78173.1	97.3	100	97.32	Interspecies	non_self	non_self
143570	2A	2A_AFE_23270_protein.faa	2C	CF3.faa	PFC_ID_37765	ACK80593.1	HF292_14100	100	100	HF292_14100	ACK80593.1	100.0	100	100	Interspecies	non_self	non_self
143672	2A	2A_AFE_23270_protein.faa	2C	CF3.faa	PFC_ID_37766	ACK80918.1	HF292_14105	95.3	100	HF292_14105	ACK80918.1	95.3	100	95.34	Interspecies	non_self	non_self
143750	2A	2A_AFE_23270_protein.faa	2C	CF3.faa	PFC_ID_37767	ACK80524.1	HF292_14110	98.8	100	HF292_14110	ACK80524.1	98.8	100	98.78	Interspecies	non_self	non_self
143857	2A	2A_AFE_23270_protein.faa	2C	CF3.faa	PFC_ID_37768	ACK80748.1	HF292_14115	94.5	100	HF292_14115	ACK80748.1	94.5	100	94.52	Interspecies	non_self	non_self
144042	2A	2A_AFE_23270_protein.faa	2C	CF3.faa	PFC_ID_37770	ACK79805.1	HF292_11515	97.1	100	HF292_11515	ACK79805.1	97.1	100	97.09	Interspecies	non_self	non_self
144150	2A	2A_AFE_23270_protein.faa	2C	CF3.faa	PFC_ID_37771	ACK78961.1	HF292_11510	100	100	HF292_11510	ACK78961.1	100.0	100	100	Interspecies	non_self	non_self
144255	2A	2A_AFE_23270_protein.faa	2C	CF3.faa	PFC_ID_37772	ACK80838.1	HF292_00850	35.3	100	HF292_00850	ACK80838.1	35.3	105.4	35.29	Interspecies	non_self	non_self
144511	2A	2A_AFE_23270_protein.faa	2C	CF3.faa	PFC_ID_37774	ACK78901.1	HF292_11495	99.2	100	HF292_11495	ACK78901.1	99.2	100	99.21	Interspecies	non_self	non_self
144529	2A	2A_AFE_23270_protein.faa	2C	CF3.faa	PFC_ID_37774	ACK79313.1	HF292_11495	72.1	100	HF292_11495	ACK79313.1	72.1	100	72.13	Interspecies	non_self	non_self
144669	2A	2A_AFE_23270_protein.faa	2C	CF3.faa	PFC_ID_37775	ACK79211.1	HF292_11490	97.9	100	HF292_11490	ACK79211.1	97.9	100	97.90	Interspecies	non_self	non_self
144772	2A	2A_AFE_23270_protein.faa	2C	CF3.faa	PFC_ID_37776	ACK79894.1	HF292_11485	98.1	100	HF292_11485	ACK79894.1	98.1	100	98.13	Interspecies	non_self	non_self
144892	2A	2A_AFE_23270_protein.faa	2C	CF3.faa	PFC_ID_37777	ACK80938.1	HF292_11480	90.5	100	HF292_11480	ACK80938.1	90.5	100	90.50	Interspecies	non_self	non_self
144972	2A	2A_AFE_23270_protein.faa	2C	CF3.faa	PFC_ID_37778	ACK78798.1	HF292_11475	94.2	100	HF292_11475	ACK78798.1	94.2	100	94.23	Interspecies	non_self	non_self
145076	2A	2A_AFE_23270_protein.faa	2C	CF3.faa	PFC_ID_37779	ACK78272.1	HF292_11470	98.2	100	HF292_11470	ACK78272.1	98.2	100	98.16	Interspecies	non_self	non_self
145181	2A	2A_AFE_23270_protein.faa	2C	CF3.faa	PFC_ID_37780	ACK80003.1	HF292_11465	94.5	100	HF292_11465	ACK80003.1	94.5	100	94.48	Interspecies	non_self	non_self
145272	2A	2A_AFE_23270_protein.faa	2C	CF3.faa	PFC_ID_37781	ACK78692.1	HF292_11460	95.2	98.2	HF292_11460	ACK78692.1	95.2	99.8	95.22	Interspecies	non_self	non_self
145362	2A	2A_AFE_23270_protein.faa	2C	CF3.faa	PFC_ID_37782	ACK80545.1	HF292_11455	98.5	100	HF292_11455	ACK80545.1	98.5	99.6	98.50	Interspecies	non_self	non_self
145483	2A	2A_AFE_23270_protein.faa	2C	CF3.faa	PFC_ID_37783	ACK78296.1	HF292_11450	94.5	94.8	HF292_11450	ACK78296.1	94.5	94.8	94.48	Interspecies	non_self	non_self
145571	2A	2A_AFE_23270_protein.faa	2C	CF3.faa	PFC_ID_37784	ACK80374.1	HF292_11440	98.1	100	HF292_11440	ACK80374.1	98.1	100	98.08	Interspecies	non_self	non_self
145692	2A	2A_AFE_23270_protein.faa	2C	CF3.faa	PFC_ID_37785	ACK79924.1	HF292_11430	96.9	100	HF292_11430	ACK79924.1	96.9	100	96.86	Interspecies	non_self	non_self
145813	2A	2A_AFE_23270_protein.faa	2C	CF3.faa	PFC_ID_37786	ACK79509.1	HF292_11425	98	100	HF292_11425	ACK79509.1	98.0	100	98.02	Interspecies	non_self	non_self
145904	2A	2A_AFE_23270_protein.faa	2C	CF3.faa	PFC_ID_37787	ACK78537.1	HF292_11420	97.4	100	HF292_11420	ACK78537.1	97.4	100	97.35	Interspecies	non_self	non_self
145998	2A	2A_AFE_23270_protein.faa	2C	CF3.faa	PFC_ID_37788	ACK80856.1	HF292_11415	98.6	100	HF292_11415	ACK80856.1	98.6	100	98.62	Interspecies	non_self	non_self
146115	2A	2A_AFE_23270_protein.faa	2C	CF3.faa	PFC_ID_37789	ACK79147.1	HF292_11410	98.9	100	HF292_11410	ACK79147.1	98.9	100	98.90	Interspecies	non_self	non_self
146234	2A	2A_AFE_23270_protein.faa	2C	CF3.faa	PFC_ID_37790	ACK80439.1	HF292_11405	97.3	100	HF292_11405	ACK80439.1	97.3	100	97.27	Interspecies	non_self	non_self
146326	2A	2A_AFE_23270_protein.faa	2C	CF3.faa	PFC_ID_37791	ACK78130.1	HF292_11400	97.8	100	HF292_11400	ACK78130.1	97.8	100	97.76	Interspecies	non_self	non_self
146447	2A	2A_AFE_23270_protein.faa	2C	CF3.faa	PFC_ID_37792	ACK78774.1	HF292_11395	98.7	100	HF292_11395	ACK78774.1	98.7	100	98.67	Interspecies	non_self	non_self
146538	2A	2A_AFE_23270_protein.faa	2C	CF3.faa	PFC_ID_37793	ACK78289.1	HF292_11120	30.3	92.4	HF292_11120	ACK78289.1	30.3	90.7	30.25	Interspecies	non_self	non_self
146629	2A	2A_AFE_23270_protein.faa	2C	CF3.faa	PFC_ID_37794	ACK80012.1	HF292_04895	96.4	100	HF292_04895	ACK80012.1	96.4	100	96.36	Interspecies	non_self	non_self
146718	2A	2A_AFE_23270_protein.faa	2C	CF3.faa	PFC_ID_37795	ACK78027.1	HF292_04890	99.3	100	HF292_04890	ACK78027.1	99.3	100	99.35	Interspecies	non_self	non_self
146810	2A	2A_AFE_23270_protein.faa	2C	CF3.faa	PFC_ID_37796	ACK79610.1	HF292_04885	98.2	100	HF292_04885	ACK79610.1	98.2	100	98.16	Interspecies	non_self	non_self
146901	2A	2A_AFE_23270_protein.faa	2C	CF3.faa	PFC_ID_37797	ACK80202.1	HF292_04880	96.7	100	HF292_04880	ACK80202.1	96.7	100	96.71	Interspecies	non_self	non_self
146994	2A	2A_AFE_23270_protein.faa	2C	CF3.faa	PFC_ID_37798	ACK80030.1	HF292_04875	99.7	100	HF292_04875	ACK80030.1	99.7	100	99.67	Interspecies	non_self	non_self
147098	2A	2A_AFE_23270_protein.faa	2C	CF3.faa	PFC_ID_37799	ACK79854.1	HF292_04870	91.2	100	HF292_04870	ACK79854.1	91.2	100	91.15	Interspecies	non_self	non_self
147275	2A	2A_AFE_23270_protein.faa	2C	CF3.faa	PFC_ID_37802	ACK78410.1	HF292_04820	82.1	100	HF292_04820	ACK78410.1	82.1	100	82.05	Interspecies	non_self	non_self
147312	2A	2A_AFE_23270_protein.faa	2C	CF3.faa	PFC_ID_37803	ACK79928.1	HF292_04815	80	101.7	HF292_04815	ACK79928.1	80.0	100	80	Interspecies	non_self	non_self
147618	2A	2A_AFE_23270_protein.faa	2C	CF3.faa	PFC_ID_37807	ACK78566.1	HF292_04805	95.7	99.6	HF292_04805	ACK78566.1	95.7	91.7	95.69	Interspecies	non_self	non_self
147685	2A	2A_AFE_23270_protein.faa	2C	CF3.faa	PFC_ID_37808	ACK79951.1	HF292_04800	94.7	100	HF292_04800	ACK79951.1	94.7	100	94.73	Interspecies	non_self	non_self
147778	2A	2A_AFE_23270_protein.faa	2C	CF3.faa	PFC_ID_37809	ACK80642.1	HF292_04795	91.1	100	HF292_04795	ACK80642.1	91.1	100	91.12	Interspecies	non_self	non_self
147869	2A	2A_AFE_23270_protein.faa	2C	CF3.faa	PFC_ID_37810	ACK78140.1	HF292_04785	97.3	100	HF292_04785	ACK78140.1	97.3	100	97.28	Interspecies	non_self	non_self
147972	2A	2A_AFE_23270_protein.faa	2C	CF3.faa	PFC_ID_37811	ACK80233.1	HF292_04775	98.8	100	HF292_04775	ACK80233.1	98.8	100	98.83	Interspecies	non_self	non_self
148046	2A	2A_AFE_23270_protein.faa	2C	CF3.faa	PFC_ID_37812	ACK78933.1	HF292_04770	97	100	HF292_04770	ACK78933.1	97.0	99.2	97.03	Interspecies	non_self	non_self
148161	2A	2A_AFE_23270_protein.faa	2C	CF3.faa	PFC_ID_37813	ACK79893.1	HF292_04765	99.5	100	HF292_04765	ACK79893.1	99.5	100	99.52	Interspecies	non_self	non_self
148253	2A	2A_AFE_23270_protein.faa	2C	CF3.faa	PFC_ID_37814	ACK80592.1	HF292_04760	99.1	100	HF292_04760	ACK80592.1	99.1	100	99.13	Interspecies	non_self	non_self
148334	2A	2A_AFE_23270_protein.faa	2C	CF3.faa	PFC_ID_37815	ACK79366.1	HF292_04755	97	88.3	HF292_04755	ACK79366.1	97.0	100	96.99	Interspecies	non_self	non_self
148608	2A	2A_AFE_23270_protein.faa	2C	CF3.faa	PFC_ID_37818	ACK80585.1	HF292_04730	94.4	99.3	HF292_04730	ACK80585.1	94.4	99.3	94.37	Interspecies	non_self	non_self
148698	2A	2A_AFE_23270_protein.faa	2C	CF3.faa	PFC_ID_37819	ACK79275.1	HF292_12425	99.4	95.1	HF292_12425	ACK79275.1	99.4	99.6	99.39	Interspecies	non_self	non_self
148699	2A	2A_AFE_23270_protein.faa	2C	CF3.faa	PFC_ID_37819	ACK79275.1	HF292_14950	91.8	100	HF292_14950	ACK79275.1	91.8	99.6	91.83	Interspecies	non_self	non_self
148819	2A	2A_AFE_23270_protein.faa	2C	CF3.faa	PFC_ID_37820	ACK78227.1	HF292_12430	95.2	100	HF292_12430	ACK78227.1	95.2	100	95.24	Interspecies	non_self	non_self
148908	2A	2A_AFE_23270_protein.faa	2C	CF3.faa	PFC_ID_37821	ACK78735.1	HF292_12435	98.9	100	HF292_12435	ACK78735.1	98.9	100	98.90	Interspecies	non_self	non_self
149030	2A	2A_AFE_23270_protein.faa	2C	CF3.faa	PFC_ID_37822	ACK78012.1	HF292_12440	98	99.8	HF292_12440	ACK78012.1	98.0	99.8	98.03	Interspecies	non_self	non_self
149109	2A	2A_AFE_23270_protein.faa	2C	CF3.faa	PFC_ID_37823	ACK80554.1	HF292_12445	100	100	HF292_12445	ACK80554.1	100.0	100	100	Interspecies	non_self	non_self
149241	2A	2A_AFE_23270_protein.faa	2C	CF3.faa	PFC_ID_37824	ACK78243.1	HF292_12450	94.7	100	HF292_12450	ACK78243.1	94.7	100	94.66	Interspecies	non_self	non_self
149346	2A	2A_AFE_23270_protein.faa	2C	CF3.faa	PFC_ID_37825	ACK79112.1	HF292_12455	97	100	HF292_12455	ACK79112.1	97.0	100	97.00	Interspecies	non_self	non_self
149447	2A	2A_AFE_23270_protein.faa	2C	CF3.faa	PFC_ID_37826	ACK79248.1	HF292_12465	98.2	100	HF292_12465	ACK79248.1	98.2	100	98.21	Interspecies	non_self	non_self
149554	2A	2A_AFE_23270_protein.faa	2C	CF3.faa	PFC_ID_37827	ACK78653.1	HF292_12470	97.3	100	HF292_12470	ACK78653.1	97.3	100	97.35	Interspecies	non_self	non_self
149660	2A	2A_AFE_23270_protein.faa	2C	CF3.faa	PFC_ID_37828	ACK80914.1	HF292_12475	96.2	100	HF292_12475	ACK80914.1	96.2	100	96.15	Interspecies	non_self	non_self
149780	2A	2A_AFE_23270_protein.faa	2C	CF3.faa	PFC_ID_37829	ACK78603.1	HF292_12480	94	100	HF292_12480	ACK78603.1	94.0	100	94	Interspecies	non_self	non_self
149951	2A	2A_AFE_23270_protein.faa	2C	CF3.faa	PFC_ID_37831	ACK80134.1	HF292_00865	98.4	86.8	HF292_00865	ACK80134.1	98.4	100	98.39	Interspecies	non_self	non_self
150056	2A	2A_AFE_23270_protein.faa	2C	CF3.faa	PFC_ID_37832	ACK78630.1	HF292_00870	98.1	100	HF292_00870	ACK78630.1	98.1	100	98.12	Interspecies	non_self	non_self
150161	2A	2A_AFE_23270_protein.faa	2C	CF3.faa	PFC_ID_37833	ACK79866.1	HF292_00875	97.2	100	HF292_00875	ACK79866.1	97.2	100	97.20	Interspecies	non_self	non_self
150280	2A	2A_AFE_23270_protein.faa	2C	CF3.faa	PFC_ID_37834	ACK78081.1	HF292_00880	97.2	100	HF292_00880	ACK78081.1	97.2	100	97.16	Interspecies	non_self	non_self
150384	2A	2A_AFE_23270_protein.faa	2C	CF3.faa	PFC_ID_37835	ACK80800.1	HF292_00890	97.4	100	HF292_00890	ACK80800.1	97.4	100	97.44	Interspecies	non_self	non_self
150477	2A	2A_AFE_23270_protein.faa	2C	CF3.faa	PFC_ID_37836	ACK80651.1	HF292_00900	96	100	HF292_00900	ACK80651.1	96.0	100	96	Interspecies	non_self	non_self
150580	2A	2A_AFE_23270_protein.faa	2C	CF3.faa	PFC_ID_37837	ACK79560.1	HF292_00905	98.8	99.5	HF292_00905	ACK79560.1	98.8	100	98.79	Interspecies	non_self	non_self
150673	2A	2A_AFE_23270_protein.faa	2C	CF3.faa	PFC_ID_37838	ACK80043.1	HF292_00915	95	100	HF292_00915	ACK80043.1	95.0	100	95.04	Interspecies	non_self	non_self
150792	2A	2A_AFE_23270_protein.faa	2C	CF3.faa	PFC_ID_37839	ACK78811.1	HF292_00920	96.6	100	HF292_00920	ACK78811.1	96.6	100	96.65	Interspecies	non_self	non_self
150898	2A	2A_AFE_23270_protein.faa	2C	CF3.faa	PFC_ID_37840	ACK79738.1	HF292_00925	98.1	100	HF292_00925	ACK79738.1	98.1	100	98.08	Interspecies	non_self	non_self
151002	2A	2A_AFE_23270_protein.faa	2C	CF3.faa	PFC_ID_37841	ACK78000.1	HF292_00935	87.8	100.5	HF292_00935	ACK78000.1	88.4	99.5	88.10	Interspecies	non_self	non_self
151092	2A	2A_AFE_23270_protein.faa	2C	CF3.faa	PFC_ID_37842	ACK80870.1	HF292_00940	98.1	100	HF292_00940	ACK80870.1	98.1	100	98.11	Interspecies	non_self	non_self
151185	2A	2A_AFE_23270_protein.faa	2C	CF3.faa	PFC_ID_37843	ACK79078.1	HF292_00945	95	94.3	HF292_00945	ACK79078.1	94.5	100	94.77	Interspecies	non_self	non_self
151288	2A	2A_AFE_23270_protein.faa	2C	CF3.faa	PFC_ID_37844	ACK79013.1	HF292_00950	96.8	100	HF292_00950	ACK79013.1	96.8	100	96.83	Interspecies	non_self	non_self
151394	2A	2A_AFE_23270_protein.faa	2C	CF3.faa	PFC_ID_37845	ACK78236.1	HF292_00955	91.2	100	HF292_00955	ACK78236.1	91.2	100	91.19	Interspecies	non_self	non_self
151512	2A	2A_AFE_23270_protein.faa	2C	CF3.faa	PFC_ID_37846	ACK80895.1	HF292_00960	95	100	HF292_00960	ACK80895.1	95.0	100	94.95	Interspecies	non_self	non_self
151604	2A	2A_AFE_23270_protein.faa	2C	CF3.faa	PFC_ID_37847	ACK78762.1	HF292_00965	96.2	100.1	HF292_00965	ACK78762.1	96.2	100	96.17	Interspecies	non_self	non_self
151695	2A	2A_AFE_23270_protein.faa	2C	CF3.faa	PFC_ID_37848	ACK77871.1	HF292_00970	98.9	99.8	HF292_00970	ACK77871.1	98.9	99.8	98.92	Interspecies	non_self	non_self
151799	2A	2A_AFE_23270_protein.faa	2C	CF3.faa	PFC_ID_37849	ACK78729.1	HF292_00975	96.1	100	HF292_00975	ACK78729.1	96.1	100	96.06	Interspecies	non_self	non_self
151866	2A	2A_AFE_23270_protein.faa	2C	CF3.faa	PFC_ID_37850	ACK79543.1	HF292_00980	98.8	100	HF292_00980	ACK79543.1	98.8	100	98.79	Interspecies	non_self	non_self
152055	2A	2A_AFE_23270_protein.faa	2C	CF3.faa	PFC_ID_37851	ACK79250.1	HF292_00985	97.5	100	HF292_00985	ACK79250.1	97.5	100	97.46	Interspecies	non_self	non_self
152334	2A	2A_AFE_23270_protein.faa	2C	CF3.faa	PFC_ID_37854	ACK80926.1	HF292_01005	97.6	100	HF292_01005	ACK80926.1	97.6	83.9	97.60	Interspecies	non_self	non_self
152437	2A	2A_AFE_23270_protein.faa	2C	CF3.faa	PFC_ID_37855	ACK80187.1	HF292_01010	98.4	100	HF292_01010	ACK80187.1	98.4	100	98.38	Interspecies	non_self	non_self
152543	2A	2A_AFE_23270_protein.faa	2C	CF3.faa	PFC_ID_37856	ACK79528.1	HF292_01015	97.7	100	HF292_01015	ACK79528.1	97.7	100	97.70	Interspecies	non_self	non_self
152743	2A	2A_AFE_23270_protein.faa	2C	CF3.faa	PFC_ID_37861	ACK80249.1	HF292_10515	97.9	100	HF292_10515	ACK80249.1	97.9	96.0	97.90	Interspecies	non_self	non_self
152941	2A	2A_AFE_23270_protein.faa	2C	CF3.faa	PFC_ID_37864	ACK80671.1	HF292_07255	95.6	100	HF292_07255	ACK80671.1	95.6	100	95.59	Interspecies	non_self	non_self
153030	2A	2A_AFE_23270_protein.faa	2C	CF3.faa	PFC_ID_37865	ACK78473.1	HF292_00355	94.8	98.8	HF292_00355	ACK78473.1	94.8	100	94.76	Interspecies	non_self	non_self
153125	2A	2A_AFE_23270_protein.faa	2C	CF3.faa	PFC_ID_37866	ACK79911.1	HF292_03000	96.7	100	HF292_03000	ACK79911.1	96.7	99.8	96.69	Interspecies	non_self	non_self
153225	2A	2A_AFE_23270_protein.faa	2C	CF3.faa	PFC_ID_37867	ACK79227.1	HF292_15665	99.1	100	HF292_15665	ACK79227.1	99.1	100	99.07	Interspecies	non_self	non_self
153335	2A	2A_AFE_23270_protein.faa	2C	CF3.faa	PFC_ID_37868	ACK80511.1	HF292_03780	73.8	87.4	HF292_03780	ACK80511.1	73.8	81.9	73.85	Interspecies	non_self	non_self
153424	2A	2A_AFE_23270_protein.faa	2C	CF3.faa	PFC_ID_37869	ACK79976.1	HF292_06720	94.6	100	HF292_06720	ACK79976.1	94.6	93.2	94.62	Interspecies	non_self	non_self
153503	2A	2A_AFE_23270_protein.faa	2C	CF3.faa	PFC_ID_37870	ACK80437.1	HF292_02665	95.6	100	HF292_02665	ACK80437.1	95.6	100	95.60	Interspecies	non_self	non_self
153594	2A	2A_AFE_23270_protein.faa	2C	CF3.faa	PFC_ID_37871	ACK78103.1	HF292_02685	96.7	100	HF292_02685	ACK78103.1	96.7	100	96.70	Interspecies	non_self	non_self
153605	2A	2A_AFE_23270_protein.faa	2C	CF3.faa	PFC_ID_37871	ACK78103.1	HF292_14760	75.2	100.3	HF292_14760	ACK78103.1	75.2	99.1	75.15	Interspecies	non_self	non_self
153616	2A	2A_AFE_23270_protein.faa	2C	CF3.faa	PFC_ID_37871	ACK79678.1	HF292_14760	97.9	100	HF292_14760	ACK79678.1	97.9	100	97.92	Interspecies	non_self	non_self
153619	2A	2A_AFE_23270_protein.faa	2C	CF3.faa	PFC_ID_37871	ACK79678.1	HF292_02685	75.4	99.1	HF292_02685	ACK79678.1	75.4	100.3	75.45	Interspecies	non_self	non_self
153919	2A	2A_AFE_23270_protein.faa	2C	CF3.faa	PFC_ID_37872	ACK78589.1	HF292_11030	96.2	99.7	HF292_11030	ACK78589.1	96.2	100	96.20	Interspecies	non_self	non_self
154012	2A	2A_AFE_23270_protein.faa	2C	CF3.faa	PFC_ID_37873	ACK80039.1	HF292_05610	56.9	94.3	HF292_05610	ACK80039.1	56.9	95.4	56.95	Interspecies	non_self	non_self
154152	2A	2A_AFE_23270_protein.faa	2C	CF3.faa	PFC_ID_37875	ACK78461.1	HF292_00195	95.4	99.6	HF292_00195	ACK78461.1	95.4	100	95.38	Interspecies	non_self	non_self
154242	2A	2A_AFE_23270_protein.faa	2C	CF3.faa	PFC_ID_37876	ACK78582.1	HF292_11520	98.3	100	HF292_11520	ACK78582.1	98.3	100	98.27	Interspecies	non_self	non_self
154362	2A	2A_AFE_23270_protein.faa	2C	CF3.faa	PFC_ID_37877	ACK79917.1	HF292_11435	97.4	91.8	HF292_11435	ACK79917.1	97.4	100	97.44	Interspecies	non_self	non_self
154453	2A	2A_AFE_23270_protein.faa	2C	CF3.faa	PFC_ID_37878	ACK79459.1	HF292_11390	97.9	100	HF292_11390	ACK79459.1	97.9	100	97.93	Interspecies	non_self	non_self
154546	2A	2A_AFE_23270_protein.faa	2C	CF3.faa	PFC_ID_37879	ACK78189.1	HF292_04790	98.3	98.9	HF292_04790	ACK78189.1	98.3	100	98.28	Interspecies	non_self	non_self
154650	2A	2A_AFE_23270_protein.faa	2C	CF3.faa	PFC_ID_37880	ACK78590.1	HF292_04780	97.5	94.4	HF292_04780	ACK78590.1	97.5	100	97.47	Interspecies	non_self	non_self
154751	2A	2A_AFE_23270_protein.faa	2C	CF3.faa	PFC_ID_37881	ACK80679.1	HF292_12460	97.4	79.3	HF292_12460	ACK80679.1	97.4	100	97.39	Interspecies	non_self	non_self
154846	2A	2A_AFE_23270_protein.faa	2C	CF3.faa	PFC_ID_37882	ACK79003.1	HF292_00895	97.2	100	HF292_00895	ACK79003.1	97.2	96.7	97.25	Interspecies	non_self	non_self
154965	2A	2A_AFE_23270_protein.faa	2C	CF3.faa	PFC_ID_37883	ACK79490.1	HF292_00910	99	100	HF292_00910	ACK79490.1	99.0	100	99.02	Interspecies	non_self	non_self
155058	2A	2A_AFE_23270_protein.faa	2C	CF3.faa	PFC_ID_37884	ACK80550.1	HF292_00740	95.2	100	HF292_00740	ACK80550.1	95.2	100	95.24	Interspecies	non_self	non_self
155175	2A	2A_AFE_23270_protein.faa	2C	CF3.faa	PFC_ID_37885	ACK79241.1	HF292_00735	96.5	100	HF292_00735	ACK79241.1	96.5	98.6	96.53	Interspecies	non_self	non_self
155296	2A	2A_AFE_23270_protein.faa	2C	CF3.faa	PFC_ID_37886	ACK78391.1	HF292_00730	96.9	100	HF292_00730	ACK78391.1	96.9	100	96.92	Interspecies	non_self	non_self
155373	2A	2A_AFE_23270_protein.faa	2C	CF3.faa	PFC_ID_37887	ACK79973.1	HF292_00725	96.5	100	HF292_00725	ACK79973.1	96.5	100	96.52	Interspecies	non_self	non_self
155465	2A	2A_AFE_23270_protein.faa	2C	CF3.faa	PFC_ID_37888	ACK80578.1	HF292_00720	94.7	99.7	HF292_00720	ACK80578.1	94.7	99.7	94.69	Interspecies	non_self	non_self
155543	2A	2A_AFE_23270_protein.faa	2C	CF3.faa	PFC_ID_37889	ACK80653.1	HF292_00710	96.4	100	HF292_00710	ACK80653.1	96.4	100	96.41	Interspecies	non_self	non_self
155649	2A	2A_AFE_23270_protein.faa	2C	CF3.faa	PFC_ID_37890	ACK78062.1	HF292_00705	99	100	HF292_00705	ACK78062.1	99.0	100	99.04	Interspecies	non_self	non_self
155742	2A	2A_AFE_23270_protein.faa	2C	CF3.faa	PFC_ID_37891	ACK77907.1	HF292_00700	96.4	100	HF292_00700	ACK77907.1	96.4	100	96.36	Interspecies	non_self	non_self
155856	2A	2A_AFE_23270_protein.faa	2C	CF3.faa	PFC_ID_37892	ACK80869.1	HF292_00695	98.5	99.2	HF292_00695	ACK80869.1	98.5	100	98.53	Interspecies	non_self	non_self
155949	2A	2A_AFE_23270_protein.faa	2C	CF3.faa	PFC_ID_37893	ACK80260.1	HF292_00690	99.5	100	HF292_00690	ACK80260.1	99.5	100	99.50	Interspecies	non_self	non_self
156042	2A	2A_AFE_23270_protein.faa	2C	CF3.faa	PFC_ID_37894	ACK78862.1	HF292_00685	98.9	100	HF292_00685	ACK78862.1	98.9	100	98.86	Interspecies	non_self	non_self
156147	2A	2A_AFE_23270_protein.faa	2C	CF3.faa	PFC_ID_37895	ACK80557.1	HF292_00680	91	100	HF292_00680	ACK80557.1	91.0	100	90.97	Interspecies	non_self	non_self
156236	2A	2A_AFE_23270_protein.faa	2C	CF3.faa	PFC_ID_37896	ACK78230.1	HF292_00675	98.7	100	HF292_00675	ACK78230.1	98.7	100	98.67	Interspecies	non_self	non_self
156316	2A	2A_AFE_23270_protein.faa	2C	CF3.faa	PFC_ID_37897	ACK79608.1	HF292_00670	98.4	100	HF292_00670	ACK79608.1	98.4	100	98.36	Interspecies	non_self	non_self
156421	2A	2A_AFE_23270_protein.faa	2C	CF3.faa	PFC_ID_37898	ACK78486.1	HF292_00665	94.9	100	HF292_00665	ACK78486.1	94.9	100	94.90	Interspecies	non_self	non_self
156511	2A	2A_AFE_23270_protein.faa	2C	CF3.faa	PFC_ID_37899	ACK79826.1	HF292_00660	98.8	100	HF292_00660	ACK79826.1	98.8	100	98.76	Interspecies	non_self	non_self
156631	2A	2A_AFE_23270_protein.faa	2C	CF3.faa	PFC_ID_37900	ACK78063.1	HF292_00655	96.9	100	HF292_00655	ACK78063.1	96.9	100	96.90	Interspecies	non_self	non_self
156722	2A	2A_AFE_23270_protein.faa	2C	CF3.faa	PFC_ID_37901	ACK78457.1	HF292_03185	97.5	100	HF292_03185	ACK78457.1	97.5	100	97.47	Interspecies	non_self	non_self
156723	2A	2A_AFE_23270_protein.faa	2C	CF3.faa	PFC_ID_37901	ACK78457.1	HF292_00650	43.7	101.2	HF292_00650	ACK78457.1	43.7	99.8	43.74	Interspecies	non_self	non_self
156748	2A	2A_AFE_23270_protein.faa	2C	CF3.faa	PFC_ID_37901	ACK80446.1	HF292_00650	97.7	100	HF292_00650	ACK80446.1	97.7	100	97.73	Interspecies	non_self	non_self
156752	2A	2A_AFE_23270_protein.faa	2C	CF3.faa	PFC_ID_37901	ACK80446.1	HF292_03185	43.3	99.8	HF292_03185	ACK80446.1	43.3	101.2	43.28	Interspecies	non_self	non_self
156774	2A	2A_AFE_23270_protein.faa	2C	CF3.faa	PFC_ID_37901	ACK80597.1	HF292_00650	80	99.8	HF292_00650	ACK80597.1	80.0	99.8	79.95	Interspecies	non_self	non_self
156776	2A	2A_AFE_23270_protein.faa	2C	CF3.faa	PFC_ID_37901	ACK80597.1	HF292_03185	44.8	98.4	HF292_03185	ACK80597.1	44.8	99.8	44.80	Interspecies	non_self	non_self
157072	2A	2A_AFE_23270_protein.faa	2C	CF3.faa	PFC_ID_37902	ACK79066.1	HF292_00645	98.1	100	HF292_00645	ACK79066.1	98.1	100	98.10	Interspecies	non_self	non_self
157152	2A	2A_AFE_23270_protein.faa	2C	CF3.faa	PFC_ID_37903	ACK80834.1	HF292_00635	97.1	100	HF292_00635	ACK80834.1	97.1	100	97.14	Interspecies	non_self	non_self
157412	2A	2A_AFE_23270_protein.faa	2C	CF3.faa	PFC_ID_37907	ACK78077.1	HF292_03770	87.8	100	HF292_03770	ACK78077.1	87.8	100	87.81	Interspecies	non_self	non_self
157534	2A	2A_AFE_23270_protein.faa	2C	CF3.faa	PFC_ID_37908	ACK77881.1	HF292_03765	93.3	100	HF292_03765	ACK77881.1	93.3	100	93.33	Interspecies	non_self	non_self
157713	2A	2A_AFE_23270_protein.faa	2C	CF3.faa	PFC_ID_37910	ACK79484.1	HF292_00615	97.4	100	HF292_00615	ACK79484.1	97.4	100	97.44	Interspecies	non_self	non_self
157957	2A	2A_AFE_23270_protein.faa	2C	CF3.faa	PFC_ID_37912	ACK78609.1	HF292_00600	95.5	99.8	HF292_00600	ACK78609.1	95.5	99.8	95.53	Interspecies	non_self	non_self
158091	2A	2A_AFE_23270_protein.faa	2C	CF3.faa	PFC_ID_37914	ACK80252.1	HF292_00590	92	100	HF292_00590	ACK80252.1	92.0	100	92.02	Interspecies	non_self	non_self
158195	2A	2A_AFE_23270_protein.faa	2C	CF3.faa	PFC_ID_37915	ACK78339.1	HF292_00585	98.1	100	HF292_00585	ACK78339.1	98.1	100	98.14	Interspecies	non_self	non_self
158388	2A	2A_AFE_23270_protein.faa	2C	CF3.faa	PFC_ID_37917	ACK79279.1	HF292_00580	84.2	100	HF292_00580	ACK79279.1	84.2	111.5	84.24	Interspecies	non_self	non_self
158444	2A	2A_AFE_23270_protein.faa	2C	CF3.faa	PFC_ID_37918	ACK80627.1	HF292_00575	98.8	100	HF292_00575	ACK80627.1	98.8	100	98.80	Interspecies	non_self	non_self
158537	2A	2A_AFE_23270_protein.faa	2C	CF3.faa	PFC_ID_37919	ACK78651.1	HF292_00570	97.9	100	HF292_00570	ACK78651.1	97.9	100	97.94	Interspecies	non_self	non_self
158628	2A	2A_AFE_23270_protein.faa	2C	CF3.faa	PFC_ID_37920	ACK78036.1	HF292_00565	97.3	100	HF292_00565	ACK78036.1	97.3	100	97.29	Interspecies	non_self	non_self
158747	2A	2A_AFE_23270_protein.faa	2C	CF3.faa	PFC_ID_37921	ACK78787.1	HF292_00560	96.5	100	HF292_00560	ACK78787.1	96.5	100	96.46	Interspecies	non_self	non_self
158848	2A	2A_AFE_23270_protein.faa	2C	CF3.faa	PFC_ID_37922	ACK78550.1	HF292_00550	98.6	100	HF292_00550	ACK78550.1	98.6	100	98.59	Interspecies	non_self	non_self
158943	2A	2A_AFE_23270_protein.faa	2C	CF3.faa	PFC_ID_37923	ACK79265.1	HF292_00545	98.8	100	HF292_00545	ACK79265.1	98.8	100	98.82	Interspecies	non_self	non_self
159035	2A	2A_AFE_23270_protein.faa	2C	CF3.faa	PFC_ID_37924	ACK79993.1	HF292_00540	99.6	100	HF292_00540	ACK79993.1	99.6	100	99.58	Interspecies	non_self	non_self
159154	2A	2A_AFE_23270_protein.faa	2C	CF3.faa	PFC_ID_37925	ACK78257.1	HF292_00535	97.4	100	HF292_00535	ACK78257.1	97.4	100	97.42	Interspecies	non_self	non_self
159247	2A	2A_AFE_23270_protein.faa	2C	CF3.faa	PFC_ID_37926	ACK79803.1	HF292_00525	99.6	100	HF292_00525	ACK79803.1	99.6	100	99.60	Interspecies	non_self	non_self
159352	2A	2A_AFE_23270_protein.faa	2C	CF3.faa	PFC_ID_37927	ACK78038.1	HF292_00520	98.6	100	HF292_00520	ACK78038.1	98.6	100	98.63	Interspecies	non_self	non_self
159455	2A	2A_AFE_23270_protein.faa	2C	CF3.faa	PFC_ID_37928	ACK79411.1	HF292_00515	99.2	100	HF292_00515	ACK79411.1	99.2	100	99.17	Interspecies	non_self	non_self
159558	2A	2A_AFE_23270_protein.faa	2C	CF3.faa	PFC_ID_37929	ACK80766.1	HF292_00510	99.5	100	HF292_00510	ACK80766.1	99.5	100	99.46	Interspecies	non_self	non_self
159639	2A	2A_AFE_23270_protein.faa	2C	CF3.faa	PFC_ID_37930	ACK78732.1	HF292_00505	97.5	100	HF292_00505	ACK78732.1	97.5	96.0	97.53	Interspecies	non_self	non_self
159743	2A	2A_AFE_23270_protein.faa	2C	CF3.faa	PFC_ID_37931	ACK77887.1	HF292_00500	92.6	100	HF292_00500	ACK77887.1	92.6	100	92.62	Interspecies	non_self	non_self
159834	2A	2A_AFE_23270_protein.faa	2C	CF3.faa	PFC_ID_37932	ACK78432.1	HF292_00495	96.2	99.5	HF292_00495	ACK78432.1	96.2	100	96.16	Interspecies	non_self	non_self
159925	2A	2A_AFE_23270_protein.faa	2C	CF3.faa	PFC_ID_37933	ACK80276.1	HF292_00490	95.4	100	HF292_00490	ACK80276.1	95.4	100	95.35	Interspecies	non_self	non_self
160002	2A	2A_AFE_23270_protein.faa	2C	CF3.faa	PFC_ID_37934	ACK80733.1	HF292_00485	98.7	100	HF292_00485	ACK80733.1	98.7	100	98.72	Interspecies	non_self	non_self
160071	2A	2A_AFE_23270_protein.faa	2C	CF3.faa	PFC_ID_37935	ACK79822.1	HF292_00480	96.1	100	HF292_00480	ACK79822.1	96.1	100	96.07	Interspecies	non_self	non_self
160175	2A	2A_AFE_23270_protein.faa	2C	CF3.faa	PFC_ID_37936	ACK80753.1	HF292_00475	98	100	HF292_00475	ACK80753.1	98.0	100	98.02	Interspecies	non_self	non_self
160295	2A	2A_AFE_23270_protein.faa	2C	CF3.faa	PFC_ID_37937	ACK80321.1	HF292_00470	97.3	100	HF292_00470	ACK80321.1	97.3	100	97.30	Interspecies	non_self	non_self
160385	2A	2A_AFE_23270_protein.faa	2C	CF3.faa	PFC_ID_37938	ACK77877.1	HF292_00465	96.5	100	HF292_00465	ACK77877.1	96.5	100	96.54	Interspecies	non_self	non_self
160476	2A	2A_AFE_23270_protein.faa	2C	CF3.faa	PFC_ID_37939	ACK79142.1	HF292_00460	97.8	99.7	HF292_00460	ACK79142.1	97.8	99.7	97.76	Interspecies	non_self	non_self
160569	2A	2A_AFE_23270_protein.faa	2C	CF3.faa	PFC_ID_37940	ACK78135.1	HF292_00455	97.6	100	HF292_00455	ACK78135.1	97.6	100	97.56	Interspecies	non_self	non_self
160674	2A	2A_AFE_23270_protein.faa	2C	CF3.faa	PFC_ID_37941	ACK79471.1	HF292_00450	95.7	100	HF292_00450	ACK79471.1	95.7	100	95.73	Interspecies	non_self	non_self
160790	2A	2A_AFE_23270_protein.faa	2C	CF3.faa	PFC_ID_37942	ACK78407.1	HF292_00445	99.5	100	HF292_00445	ACK78407.1	99.5	100	99.49	Interspecies	non_self	non_self
160910	2A	2A_AFE_23270_protein.faa	2C	CF3.faa	PFC_ID_37943	ACK80035.1	HF292_00435	99.4	100	HF292_00435	ACK80035.1	99.4	100	99.37	Interspecies	non_self	non_self
160988	2A	2A_AFE_23270_protein.faa	2C	CF3.faa	PFC_ID_37944	ACK78475.1	HF292_00430	93.1	100	HF292_00430	ACK78475.1	93.1	100	93.10	Interspecies	non_self	non_self
161109	2A	2A_AFE_23270_protein.faa	2C	CF3.faa	PFC_ID_37945	ACK80770.1	HF292_00425	97.5	100	HF292_00425	ACK80770.1	97.5	100	97.52	Interspecies	non_self	non_self
161202	2A	2A_AFE_23270_protein.faa	2C	CF3.faa	PFC_ID_37946	ACK79612.1	HF292_00420	97.4	100	HF292_00420	ACK79612.1	97.4	100	97.40	Interspecies	non_self	non_self
161294	2A	2A_AFE_23270_protein.faa	2C	CF3.faa	PFC_ID_37947	ACK78615.1	HF292_00415	97.2	100	HF292_00415	ACK78615.1	97.2	100	97.24	Interspecies	non_self	non_self
161395	2A	2A_AFE_23270_protein.faa	2C	CF3.faa	PFC_ID_37948	ACK79386.1	HF292_00410	97.5	100	HF292_00410	ACK79386.1	97.5	100	97.47	Interspecies	non_self	non_self
161491	2A	2A_AFE_23270_protein.faa	2C	CF3.faa	PFC_ID_37949	ACK80434.1	HF292_00405	98.1	100.6	HF292_00405	ACK80434.1	98.1	100	98.13	Interspecies	non_self	non_self
161608	2A	2A_AFE_23270_protein.faa	2C	CF3.faa	PFC_ID_37950	ACK78184.1	HF292_00400	98.7	100	HF292_00400	ACK78184.1	98.7	100	98.72	Interspecies	non_self	non_self
161777	2A	2A_AFE_23270_protein.faa	2C	CF3.faa	PFC_ID_37952	ACK78049.1	HF292_06910	93.7	100	HF292_06910	ACK78049.1	93.7	100	93.66	Interspecies	non_self	non_self
161868	2A	2A_AFE_23270_protein.faa	2C	CF3.faa	PFC_ID_37953	ACK78802.1	HF292_06905	94.7	100	HF292_06905	ACK78802.1	94.7	100	94.71	Interspecies	non_self	non_self
161959	2A	2A_AFE_23270_protein.faa	2C	CF3.faa	PFC_ID_37954	ACK79715.1	HF292_06900	94.5	100	HF292_06900	ACK79715.1	94.5	100	94.51	Interspecies	non_self	non_self
162053	2A	2A_AFE_23270_protein.faa	2C	CF3.faa	PFC_ID_37955	ACK80757.1	HF292_06895	96.1	100	HF292_06895	ACK80757.1	96.1	100	96.12	Interspecies	non_self	non_self
162172	2A	2A_AFE_23270_protein.faa	2C	CF3.faa	PFC_ID_37956	ACK79808.1	HF292_06890	95.2	88.9	HF292_06890	ACK79808.1	95.2	100	95.19	Interspecies	non_self	non_self
162275	2A	2A_AFE_23270_protein.faa	2C	CF3.faa	PFC_ID_37957	ACK79666.1	HF292_08890	86.6	100	HF292_08890	ACK79666.1	86.6	100	86.59	Interspecies	non_self	non_self
162366	2A	2A_AFE_23270_protein.faa	2C	CF3.faa	PFC_ID_37958	ACK80221.1	HF292_08900	96.8	100	HF292_08900	ACK80221.1	96.8	100	96.84	Interspecies	non_self	non_self
162471	2A	2A_AFE_23270_protein.faa	2C	CF3.faa	PFC_ID_37959	ACK80582.1	HF292_08905	98.1	100	HF292_08905	ACK80582.1	98.1	100	98.15	Interspecies	non_self	non_self
162564	2A	2A_AFE_23270_protein.faa	2C	CF3.faa	PFC_ID_37960	ACK79198.1	HF292_08910	96.1	99.7	HF292_08910	ACK79198.1	96.1	99.7	96.14	Interspecies	non_self	non_self
162666	2A	2A_AFE_23270_protein.faa	2C	CF3.faa	PFC_ID_37961	ACK80715.1	HF292_08915	98.2	100	HF292_08915	ACK80715.1	98.2	100	98.21	Interspecies	non_self	non_self
162772	2A	2A_AFE_23270_protein.faa	2C	CF3.faa	PFC_ID_37962	ACK78005.1	HF292_08920	93.6	100	HF292_08920	ACK78005.1	93.6	100	93.60	Interspecies	non_self	non_self
162862	2A	2A_AFE_23270_protein.faa	2C	CF3.faa	PFC_ID_37963	ACK78624.1	HF292_08925	97.2	100	HF292_08925	ACK78624.1	97.2	100	97.22	Interspecies	non_self	non_self
163036	2A	2A_AFE_23270_protein.faa	2C	CF3.faa	PFC_ID_37965	ACK80394.1	HF292_08935	98.2	100	HF292_08935	ACK80394.1	98.2	100	98.16	Interspecies	non_self	non_self
163139	2A	2A_AFE_23270_protein.faa	2C	CF3.faa	PFC_ID_37966	ACK80143.1	HF292_08940	93.1	100	HF292_08940	ACK80143.1	93.1	100	93.13	Interspecies	non_self	non_self
163258	2A	2A_AFE_23270_protein.faa	2C	CF3.faa	PFC_ID_37967	ACK78007.1	HF292_08945	75.1	100.4	HF292_08945	ACK78007.1	77.1	99.6	76.12	Interspecies	non_self	non_self
163538	2A	2A_AFE_23270_protein.faa	2C	CF3.faa	PFC_ID_37971	ACK78967.1	HF292_08950	79.1	96.2	HF292_08950	ACK78967.1	79.1	89.4	79.05	Interspecies	non_self	non_self
163763	2A	2A_AFE_23270_protein.faa	2C	CF3.faa	PFC_ID_37974	ACK79757.1	HF292_08960	92.1	99.7	HF292_08960	ACK79757.1	92.1	99.7	92.13	Interspecies	non_self	non_self
163864	2A	2A_AFE_23270_protein.faa	2C	CF3.faa	PFC_ID_37975	ACK77979.1	HF292_08965	96.9	95.9	HF292_08965	ACK77979.1	96.9	100	96.94	Interspecies	non_self	non_self
163973	2A	2A_AFE_23270_protein.faa	2C	CF3.faa	PFC_ID_37976	ACK78872.1	HF292_08970	96.8	100	HF292_08970	ACK78872.1	96.8	100	96.75	Interspecies	non_self	non_self
164076	2A	2A_AFE_23270_protein.faa	2C	CF3.faa	PFC_ID_37977	ACK79765.1	HF292_08975	94.8	100	HF292_08975	ACK79765.1	94.8	100	94.80	Interspecies	non_self	non_self
164090	2A	2A_AFE_23270_protein.faa	2C	CF3.faa	PFC_ID_37977	ACK79765.1	HF292_04715	43.2	104.3	HF292_04715	ACK79765.1	43.2	102.9	43.17	Interspecies	non_self	non_self
164104	2A	2A_AFE_23270_protein.faa	2C	CF3.faa	PFC_ID_37977	ACK80323.1	HF292_04715	78.1	100.2	HF292_04715	ACK80323.1	78.1	100	78.13	Interspecies	non_self	non_self
164118	2A	2A_AFE_23270_protein.faa	2C	CF3.faa	PFC_ID_37977	ACK80323.1	HF292_08975	45.7	102.2	HF292_08975	ACK80323.1	45.7	103.4	45.73	Interspecies	non_self	non_self
164482	2A	2A_AFE_23270_protein.faa	2C	CF3.faa	PFC_ID_37978	ACK79964.1	HF292_08980	94.8	100	HF292_08980	ACK79964.1	94.8	100	94.79	Interspecies	non_self	non_self
164575	2A	2A_AFE_23270_protein.faa	2C	CF3.faa	PFC_ID_37979	ACK78092.1	HF292_08990	90.8	100	HF292_08990	ACK78092.1	90.8	100	90.79	Interspecies	non_self	non_self
164784	2A	2A_AFE_23270_protein.faa	2C	CF3.faa	PFC_ID_37981	ACK78782.1	HF292_09000	94.4	99.6	HF292_09000	ACK78782.1	94.4	99.6	94.40	Interspecies	non_self	non_self
164890	2A	2A_AFE_23270_protein.faa	2C	CF3.faa	PFC_ID_37982	ACK78100.1	HF292_09005	96.4	100	HF292_09005	ACK78100.1	96.4	100	96.36	Interspecies	non_self	non_self
164993	2A	2A_AFE_23270_protein.faa	2C	CF3.faa	PFC_ID_37983	ACK79421.1	HF292_09010	96.9	99.2	HF292_09010	ACK79421.1	96.9	95.2	96.88	Interspecies	non_self	non_self
165096	2A	2A_AFE_23270_protein.faa	2C	CF3.faa	PFC_ID_37984	ACK79899.1	HF292_09020	98.5	100	HF292_09020	ACK79899.1	98.5	100	98.51	Interspecies	non_self	non_self
165191	2A	2A_AFE_23270_protein.faa	2C	CF3.faa	PFC_ID_37985	ACK80745.1	HF292_09025	99	100	HF292_09025	ACK80745.1	99.0	100	98.97	Interspecies	non_self	non_self
165296	2A	2A_AFE_23270_protein.faa	2C	CF3.faa	PFC_ID_37986	ACK79850.1	HF292_09030	99.2	100	HF292_09030	ACK79850.1	99.2	100	99.18	Interspecies	non_self	non_self
165400	2A	2A_AFE_23270_protein.faa	2C	CF3.faa	PFC_ID_37987	ACK79143.1	HF292_09035	94.4	100	HF292_09035	ACK79143.1	94.4	100	94.42	Interspecies	non_self	non_self
165491	2A	2A_AFE_23270_protein.faa	2C	CF3.faa	PFC_ID_37988	ACK78399.1	HF292_09040	92.2	100	HF292_09040	ACK78399.1	92.2	100	92.17	Interspecies	non_self	non_self
165596	2A	2A_AFE_23270_protein.faa	2C	CF3.faa	PFC_ID_37989	ACK79455.1	HF292_09045	97.1	100	HF292_09045	ACK79455.1	97.1	100	97.06	Interspecies	non_self	non_self
165687	2A	2A_AFE_23270_protein.faa	2C	CF3.faa	PFC_ID_37990	ACK79588.1	HF292_09050	95.4	100	HF292_09050	ACK79588.1	95.4	100	95.40	Interspecies	non_self	non_self
165776	2A	2A_AFE_23270_protein.faa	2C	CF3.faa	PFC_ID_37991	ACK78957.1	HF292_09055	98.7	100	HF292_09055	ACK78957.1	98.7	100	98.71	Interspecies	non_self	non_self
165882	2A	2A_AFE_23270_protein.faa	2C	CF3.faa	PFC_ID_37992	ACK80347.1	HF292_09065	97.1	100	HF292_09065	ACK80347.1	97.1	100	97.13	Interspecies	non_self	non_self
165972	2A	2A_AFE_23270_protein.faa	2C	CF3.faa	PFC_ID_37993	ACK78668.1	HF292_09070	97.4	100	HF292_09070	ACK78668.1	97.4	100	97.41	Interspecies	non_self	non_self
166053	2A	2A_AFE_23270_protein.faa	2C	CF3.faa	PFC_ID_37994	ACK80487.1	HF292_09075	89.5	100	HF292_09075	ACK80487.1	89.5	100	89.47	Interspecies	non_self	non_self
166155	2A	2A_AFE_23270_protein.faa	2C	CF3.faa	PFC_ID_37995	ACK78136.1	HF292_09080	98.2	100	HF292_09080	ACK78136.1	98.2	100	98.25	Interspecies	non_self	non_self
166260	2A	2A_AFE_23270_protein.faa	2C	CF3.faa	PFC_ID_37996	ACK78785.1	HF292_09085	98.3	100	HF292_09085	ACK78785.1	98.3	100	98.27	Interspecies	non_self	non_self
166340	2A	2A_AFE_23270_protein.faa	2C	CF3.faa	PFC_ID_37997	ACK79570.1	HF292_09090	98.2	100	HF292_09090	ACK79570.1	98.2	100	98.17	Interspecies	non_self	non_self
166445	2A	2A_AFE_23270_protein.faa	2C	CF3.faa	PFC_ID_37998	ACK79918.1	HF292_09095	94.9	100	HF292_09095	ACK79918.1	94.9	100	94.93	Interspecies	non_self	non_self
166538	2A	2A_AFE_23270_protein.faa	2C	CF3.faa	PFC_ID_37999	ACK79125.1	HF292_09100	96.9	100	HF292_09100	ACK79125.1	96.9	100	96.88	Interspecies	non_self	non_self
166658	2A	2A_AFE_23270_protein.faa	2C	CF3.faa	PFC_ID_38000	ACK78488.1	HF292_09105	96.7	100	HF292_09105	ACK78488.1	96.7	100	96.73	Interspecies	non_self	non_self
166777	2A	2A_AFE_23270_protein.faa	2C	CF3.faa	PFC_ID_38001	ACK80943.1	HF292_09110	92.4	100	HF292_09110	ACK80943.1	92.4	100	92.42	Interspecies	non_self	non_self
166895	2A	2A_AFE_23270_protein.faa	2C	CF3.faa	PFC_ID_38002	ACK78349.1	HF292_09115	98.3	100	HF292_09115	ACK78349.1	98.3	100	98.35	Interspecies	non_self	non_self
167016	2A	2A_AFE_23270_protein.faa	2C	CF3.faa	PFC_ID_38003	ACK80317.1	HF292_09125	99	100	HF292_09125	ACK80317.1	99.0	95.6	99.00	Interspecies	non_self	non_self
167095	2A	2A_AFE_23270_protein.faa	2C	CF3.faa	PFC_ID_38004	ACK78943.1	HF292_09130	100	100	HF292_09130	ACK78943.1	100.0	100	100	Interspecies	non_self	non_self
167228	2A	2A_AFE_23270_protein.faa	2C	CF3.faa	PFC_ID_38005	ACK79800.1	HF292_09135	98.2	100	HF292_09135	ACK79800.1	98.2	100	98.20	Interspecies	non_self	non_self
167330	2A	2A_AFE_23270_protein.faa	2C	CF3.faa	PFC_ID_38006	ACK80701.1	HF292_09140	88.2	100	HF292_09140	ACK80701.1	88.2	100	88.16	Interspecies	non_self	non_self
167409	2A	2A_AFE_23270_protein.faa	2C	CF3.faa	PFC_ID_38007	ACK78538.1	HF292_09145	96.5	100	HF292_09145	ACK78538.1	96.5	99.4	96.45	Interspecies	non_self	non_self
167500	2A	2A_AFE_23270_protein.faa	2C	CF3.faa	PFC_ID_38008	ACK79444.1	HF292_09150	93.1	99.6	HF292_09150	ACK79444.1	93.1	99.6	93.13	Interspecies	non_self	non_self
167607	2A	2A_AFE_23270_protein.faa	2C	CF3.faa	PFC_ID_38009	ACK78450.1	HF292_09155	93.8	99	HF292_09155	ACK78450.1	93.8	96	93.75	Interspecies	non_self	non_self
167712	2A	2A_AFE_23270_protein.faa	2C	CF3.faa	PFC_ID_38010	ACK78107.1	HF292_09160	91.6	100	HF292_09160	ACK78107.1	91.6	98.8	91.57	Interspecies	non_self	non_self
167814	2A	2A_AFE_23270_protein.faa	2C	CF3.faa	PFC_ID_38011	ACK79962.1	HF292_09165	98.7	100	HF292_09165	ACK79962.1	98.7	100	98.73	Interspecies	non_self	non_self
167895	2A	2A_AFE_23270_protein.faa	2C	CF3.faa	PFC_ID_38012	ACK78964.1	HF292_09170	100	100	HF292_09170	ACK78964.1	100.0	100	100	Interspecies	non_self	non_self
167985	2A	2A_AFE_23270_protein.faa	2C	CF3.faa	PFC_ID_38013	ACK80299.1	HF292_09175	95.6	100	HF292_09175	ACK80299.1	95.6	100	95.56	Interspecies	non_self	non_self
168089	2A	2A_AFE_23270_protein.faa	2C	CF3.faa	PFC_ID_38014	ACK80118.1	HF292_09180	98.7	100	HF292_09180	ACK80118.1	98.7	100	98.68	Interspecies	non_self	non_self
168177	2A	2A_AFE_23270_protein.faa	2C	CF3.faa	PFC_ID_38015	ACK80400.1	HF292_09185	99	100	HF292_09185	ACK80400.1	99.0	100	99.01	Interspecies	non_self	non_self
168286	2A	2A_AFE_23270_protein.faa	2C	CF3.faa	PFC_ID_38016	ACK78621.1	HF292_09190	91.9	100	HF292_09190	ACK78621.1	91.9	100	91.89	Interspecies	non_self	non_self
168390	2A	2A_AFE_23270_protein.faa	2C	CF3.faa	PFC_ID_38017	ACK79515.1	HF292_09195	94.6	100.4	HF292_09195	ACK79515.1	94.6	100	94.57	Interspecies	non_self	non_self
168510	2A	2A_AFE_23270_protein.faa	2C	CF3.faa	PFC_ID_38018	ACK80178.1	HF292_09200	86.3	100	HF292_09200	ACK80178.1	86.3	100	86.27	Interspecies	non_self	non_self
168587	2A	2A_AFE_23270_protein.faa	2C	CF3.faa	PFC_ID_38019	ACK78911.1	HF292_09205	97.1	100	HF292_09205	ACK78911.1	97.1	100	97.06	Interspecies	non_self	non_self
168692	2A	2A_AFE_23270_protein.faa	2C	CF3.faa	PFC_ID_38020	ACK80036.1	HF292_09210	94.5	99.8	HF292_09210	ACK80036.1	94.5	100	94.52	Interspecies	non_self	non_self
168759	2A	2A_AFE_23270_protein.faa	2C	CF3.faa	PFC_ID_38021	ACK79641.1	HF292_09215	96.9	99.2	HF292_09215	ACK79641.1	96.9	100	96.90	Interspecies	non_self	non_self
168849	2A	2A_AFE_23270_protein.faa	2C	CF3.faa	PFC_ID_38022	ACK80084.1	HF292_09220	95.3	100	HF292_09220	ACK80084.1	95.3	100	95.34	Interspecies	non_self	non_self
168851	2A	2A_AFE_23270_protein.faa	2C	CF3.faa	PFC_ID_38022	ACK80084.1	HF292_05530	67.7	91.1	HF292_05530	ACK80084.1	67.4	99.1	67.55	Interspecies	non_self	non_self
168941	2A	2A_AFE_23270_protein.faa	2C	CF3.faa	PFC_ID_38023	ACK80377.1	HF292_09225	95.3	100	HF292_09225	ACK80377.1	95.3	100	95.26	Interspecies	non_self	non_self
169016	2A	2A_AFE_23270_protein.faa	2C	CF3.faa	PFC_ID_38024	ACK78372.1	HF292_09230	91.7	100	HF292_09230	ACK78372.1	91.7	100	91.75	Interspecies	non_self	non_self
169096	2A	2A_AFE_23270_protein.faa	2C	CF3.faa	PFC_ID_38025	ACK79014.1	HF292_09235	97.6	100	HF292_09235	ACK79014.1	97.6	100	97.62	Interspecies	non_self	non_self
169189	2A	2A_AFE_23270_protein.faa	2C	CF3.faa	PFC_ID_38026	ACK80791.1	HF292_09240	96.1	97.4	HF292_09240	ACK80791.1	96.1	100	96.09	Interspecies	non_self	non_self
169294	2A	2A_AFE_23270_protein.faa	2C	CF3.faa	PFC_ID_38027	ACK78150.1	HF292_09250	92.5	100	HF292_09250	ACK78150.1	92.5	100	92.53	Interspecies	non_self	non_self
169398	2A	2A_AFE_23270_protein.faa	2C	CF3.faa	PFC_ID_38028	ACK78365.1	HF292_09260	96.3	100	HF292_09260	ACK78365.1	96.3	100	96.31	Interspecies	non_self	non_self
169491	2A	2A_AFE_23270_protein.faa	2C	CF3.faa	PFC_ID_38029	ACK80410.1	HF292_00715	92	100	HF292_00715	ACK80410.1	92.0	100	92.05	Interspecies	non_self	non_self
169595	2A	2A_AFE_23270_protein.faa	2C	CF3.faa	PFC_ID_38030	ACK80399.1	HF292_00640	99.2	98.5	HF292_00640	ACK80399.1	99.2	100	99.22	Interspecies	non_self	non_self
169698	2A	2A_AFE_23270_protein.faa	2C	CF3.faa	PFC_ID_38031	ACK79960.1	HF292_00605	97.3	100	HF292_00605	ACK79960.1	97.3	98.7	97.32	Interspecies	non_self	non_self
169817	2A	2A_AFE_23270_protein.faa	2C	CF3.faa	PFC_ID_38032	ACK79453.1	HF292_00555	97.4	93.8	HF292_00555	ACK79453.1	97.4	100	97.38	Interspecies	non_self	non_self
169909	2A	2A_AFE_23270_protein.faa	2C	CF3.faa	PFC_ID_38033	ACK80099.1	HF292_00530	97.4	100	HF292_00530	ACK80099.1	97.4	100	97.45	Interspecies	non_self	non_self
170012	2A	2A_AFE_23270_protein.faa	2C	CF3.faa	PFC_ID_38034	ACK78726.1	HF292_00440	97	100	HF292_00440	ACK78726.1	97.0	100	97.00	Interspecies	non_self	non_self
170159	2A	2A_AFE_23270_protein.faa	2C	CF3.faa	PFC_ID_38036	ACK78669.1	HF292_08985	93.3	100	HF292_08985	ACK78669.1	93.3	100	93.27	Interspecies	non_self	non_self
170247	2A	2A_AFE_23270_protein.faa	2C	CF3.faa	PFC_ID_38037	ACK78526.1	HF292_09015	97.2	100	HF292_09015	ACK78526.1	97.2	100	97.15	Interspecies	non_self	non_self
170342	2A	2A_AFE_23270_protein.faa	2C	CF3.faa	PFC_ID_38038	ACK79242.1	HF292_09060	94.2	100	HF292_09060	ACK79242.1	94.2	100	94.20	Interspecies	non_self	non_self
170598	2A	2A_AFE_23270_protein.faa	2C	CF3.faa	PFC_ID_38045	ACK79722.1	HF292_15890	79.5	99.1	HF292_15890	ACK79722.1	79.5	99.1	79.46	Interspecies	non_self	non_self
170600	2A	2A_AFE_23270_protein.faa	2C	CF3.faa	PFC_ID_38045	ACK79722.1	HF292_01900	35.9	91.2	HF292_01900	ACK79722.1	35.9	95.4	35.92	Interspecies	non_self	non_self
170793	2A	2A_AFE_23270_protein.faa	2C	CF3.faa	PFC_ID_38052	ACK80632.1	HF292_15300	94	97.7	HF292_15300	ACK80632.1	94.0	100	94.00	Interspecies	non_self	non_self
170798	2A	2A_AFE_23270_protein.faa	2C	CF3.faa	PFC_ID_38052	ACK80632.1	HF292_04095	65.1	90.6	HF292_04095	ACK80632.1	64.5	99.2	64.81	Interspecies	non_self	non_self
171283	2A	2A_AFE_23270_protein.faa	2C	CF3.faa	PFC_ID_38054	ACK79088.1	HF292_10120	89.1	100	HF292_10120	ACK79088.1	89.1	91.8	89.11	Interspecies	non_self	non_self
171446	2A	2A_AFE_23270_protein.faa	2C	CF3.faa	PFC_ID_38055	ACK78686.1	HF292_10110	85.7	100	HF292_10110	ACK78686.1	85.7	99.4	85.71	Interspecies	non_self	non_self
171589	2A	2A_AFE_23270_protein.faa	2C	CF3.faa	PFC_ID_38057	ACK80734.1	HF292_10250	98	100	HF292_10250	ACK80734.1	98.0	100	97.97	Interspecies	non_self	non_self
171711	2A	2A_AFE_23270_protein.faa	2C	CF3.faa	PFC_ID_38059	ACK80364.1	HF292_15250	92	94.5	HF292_15250	ACK80364.1	92.0	100	92.03	Interspecies	non_self	non_self
171714	2A	2A_AFE_23270_protein.faa	2C	CF3.faa	PFC_ID_38059	ACK80364.1	HF292_04115	39.8	80.8	HF292_04115	ACK80364.1	40.6	87.1	40.23	Interspecies	non_self	non_self
172042	2A	2A_AFE_23270_protein.faa	2C	CF3.faa	PFC_ID_38061	ACK80406.1	HF292_14975	36.8	83.4	HF292_14975	ACK80406.1	36.8	84.5	36.82	Interspecies	non_self	non_self
172145	2A	2A_AFE_23270_protein.faa	2C	CF3.faa	PFC_ID_38062	ACK78093.1	HF292_15265	97.3	100	HF292_15265	ACK78093.1	97.3	100	97.35	Interspecies	non_self	non_self
172359	2A	2A_AFE_23270_protein.faa	2C	CF3.faa	PFC_ID_38064	ACK80692.1	HF292_15275	80.5	103.6	HF292_15275	ACK80692.1	80.3	102.2	80.41	Interspecies	non_self	non_self
172916	2A	2A_AFE_23270_protein.faa	2C	CF3.faa	PFC_ID_38067	ACK80229.1	HF292_15290	93.9	100	HF292_15290	ACK80229.1	93.9	100	93.88	Interspecies	non_self	non_self
173101	2A	2A_AFE_23270_protein.faa	2C	CF3.faa	PFC_ID_38072	ACK80785.1	HF292_02855	88.1	97	HF292_02855	ACK80785.1	88.1	100	88.05	Interspecies	non_self	non_self
173180	2A	2A_AFE_23270_protein.faa	2C	CF3.faa	PFC_ID_38073	ACK78002.1	HF292_02850	92.3	100	HF292_02850	ACK78002.1	92.3	100	92.27	Interspecies	non_self	non_self
173255	2A	2A_AFE_23270_protein.faa	2C	CF3.faa	PFC_ID_38074	ACK80827.1	HF292_03335	84.9	94.4	HF292_03335	ACK80827.1	84.9	100.5	84.87	Interspecies	non_self	non_self
173315	2A	2A_AFE_23270_protein.faa	2C	CF3.faa	PFC_ID_38075	ACK78321.1	HF292_14415	74.7	96.4	HF292_14415	ACK78321.1	74.4	74.9	74.54	Interspecies	non_self	non_self
173339	2A	2A_AFE_23270_protein.faa	2C	CF3.faa	PFC_ID_38075	ACK79309.1	HF292_14415	54.8	76.2	HF292_14415	ACK79309.1	54.1	62.8	54.48	Interspecies	non_self	non_self
173600	2A	2A_AFE_23270_protein.faa	2C	CF3.faa	PFC_ID_38076	ACK78981.1	HF292_15255	90.1	100	HF292_15255	ACK78981.1	90.1	100	90.06	Interspecies	non_self	non_self
173611	2A	2A_AFE_23270_protein.faa	2C	CF3.faa	PFC_ID_38076	ACK78981.1	HF292_04150	41.8	104.4	HF292_04150	ACK78981.1	41.8	97.4	41.80	Interspecies	non_self	non_self
174126	2A	2A_AFE_23270_protein.faa	2C	CF3.faa	PFC_ID_38077	ACK79438.1	HF292_15260	92.9	67.1	HF292_15260	ACK79438.1	92.9	100	92.86	Interspecies	non_self	non_self
174234	2A	2A_AFE_23270_protein.faa	2C	CF3.faa	PFC_ID_38078	ACK80162.1	HF292_15270	85.1	100	HF292_15270	ACK80162.1	85.1	100	85.06	Interspecies	non_self	non_self
174445	2A	2A_AFE_23270_protein.faa	2C	CF3.faa	PFC_ID_38082	ACK78298.1	HF292_15225	83.2	99.7	HF292_15225	ACK78298.1	83.2	101.4	83.22	Interspecies	non_self	non_self
174607	2A	2A_AFE_23270_protein.faa	2C	CF3.faa	PFC_ID_38083	ACK80873.1	HF292_15235	96.5	100	HF292_15235	ACK80873.1	96.5	100	96.47	Interspecies	non_self	non_self
174715	2A	2A_AFE_23270_protein.faa	2C	CF3.faa	PFC_ID_38084	ACK77983.1	HF292_15240	92.9	100.7	HF292_15240	ACK77983.1	92.9	99.8	92.86	Interspecies	non_self	non_self
174815	2A	2A_AFE_23270_protein.faa	2C	CF3.faa	PFC_ID_38085	ACK79661.1	HF292_15245	98	100	HF292_15245	ACK79661.1	98.0	100	98.05	Interspecies	non_self	non_self
174828	2A	2A_AFE_23270_protein.faa	2C	CF3.faa	PFC_ID_38085	ACK79661.1	HF292_04120	36.3	95.7	HF292_04120	ACK79661.1	36.7	95.3	36.53	Interspecies	non_self	non_self
175205	2A	2A_AFE_23270_protein.faa	2C	CF3.faa	PFC_ID_38087	ACK80790.1	HF292_14420	41.6	96.2	HF292_14420	ACK80790.1	41.6	75.7	41.57	Interspecies	non_self	non_self
175320	2A	2A_AFE_23270_protein.faa	2C	CF3.faa	PFC_ID_38090	ACK80523.1	HF292_04330	88	100	HF292_04330	ACK80523.1	88.0	101.5	87.99	Interspecies	non_self	non_self
175704	2A	2A_AFE_23270_protein.faa	2C	CF3.faa	PFC_ID_38092	ACK80387.1	HF292_15205	83.4	100	HF292_15205	ACK80387.1	83.4	103.7	83.41	Interspecies	non_self	non_self
175778	2A	2A_AFE_23270_protein.faa	2C	CF3.faa	PFC_ID_38093	ACK77894.1	HF292_15210	89.8	100.2	HF292_15210	ACK77894.1	90.0	102.2	89.89	Interspecies	non_self	non_self
175784	2A	2A_AFE_23270_protein.faa	2C	CF3.faa	PFC_ID_38093	ACK77894.1	HF292_04130	65.7	69.2	HF292_04130	ACK77894.1	67.9	75.1	66.81	Interspecies	non_self	non_self
176155	2A	2A_AFE_23270_protein.faa	2C	CF3.faa	PFC_ID_38097	ACK80318.1	HF292_07905	95.3	100	HF292_07905	ACK80318.1	95.3	100	95.31	Interspecies	non_self	non_self
176210	2A	2A_AFE_23270_protein.faa	2C	CF3.faa	PFC_ID_38098	ACK79653.1	HF292_04260	94.5	100.1	HF292_04260	ACK79653.1	94.5	100	94.53	Interspecies	non_self	non_self
176216	2A	2A_AFE_23270_protein.faa	2C	CF3.faa	PFC_ID_38098	ACK79653.1	HF292_00010	56.6	99.5	HF292_00010	ACK79653.1	56.6	100.2	56.58	Interspecies	non_self	non_self
176791	2A	2A_AFE_23270_protein.faa	2C	CF3.faa	PFC_ID_38100	ACK80964.1	HF292_04270	95.1	100	HF292_04270	ACK80964.1	95.1	100	95.12	Interspecies	non_self	non_self
177070	2A	2A_AFE_23270_protein.faa	2C	CF3.faa	PFC_ID_38101	ACK78757.1	HF292_04275	85.7	100	HF292_04275	ACK78757.1	85.7	100	85.71	Interspecies	non_self	non_self
177629	2A	2A_AFE_23270_protein.faa	2C	CF3.faa	PFC_ID_38109	ACK80458.1	HF292_10015	71.9	98.9	HF292_10015	ACK80458.1	71.9	98.5	71.89	Interspecies	non_self	non_self
177650	2A	2A_AFE_23270_protein.faa	2C	CF3.faa	PFC_ID_38109	ACK80805.1	HF292_10015	95.9	100	HF292_10015	ACK80805.1	95.9	100	95.91	Interspecies	non_self	non_self
178232	2A	2A_AFE_23270_protein.faa	2C	CF3.faa	PFC_ID_38115	ACK80320.1	HF292_10125	90.9	100	HF292_10125	ACK80320.1	90.9	99.7	90.94	Interspecies	non_self	non_self
178335	2A	2A_AFE_23270_protein.faa	2C	CF3.faa	PFC_ID_38116	ACK79429.1	HF292_10135	92.2	100	HF292_10135	ACK79429.1	92.2	100.1	92.24	Interspecies	non_self	non_self
178401	2A	2A_AFE_23270_protein.faa	2C	CF3.faa	PFC_ID_38117	ACK79252.1	HF292_10140	91	99.8	HF292_10140	ACK79252.1	91.0	99.3	91.01	Interspecies	non_self	non_self
178538	2A	2A_AFE_23270_protein.faa	2C	CF3.faa	PFC_ID_38118	ACK78421.1	HF292_10145	90.7	98.6	HF292_10145	ACK78421.1	90.7	99.3	90.73	Interspecies	non_self	non_self
178627	2A	2A_AFE_23270_protein.faa	2C	CF3.faa	PFC_ID_38119	ACK80077.1	HF292_10150	96.2	100	HF292_10150	ACK80077.1	96.2	100	96.22	Interspecies	non_self	non_self
178674	2A	2A_AFE_23270_protein.faa	2C	CF3.faa	PFC_ID_38120	ACK78070.1	HF292_10155	95.7	100	HF292_10155	ACK78070.1	95.7	100	95.70	Interspecies	non_self	non_self
178782	2A	2A_AFE_23270_protein.faa	2C	CF3.faa	PFC_ID_38121	ACK78507.1	HF292_10160	96.1	85.6	HF292_10160	ACK78507.1	96.1	100	96.06	Interspecies	non_self	non_self
178883	2A	2A_AFE_23270_protein.faa	2C	CF3.faa	PFC_ID_38122	ACK79335.1	HF292_05985	95.4	100	HF292_05985	ACK79335.1	95.4	97.7	95.43	Interspecies	non_self	non_self
178942	2A	2A_AFE_23270_protein.faa	2C	CF3.faa	PFC_ID_38123	ACK80778.1	HF292_05980	93.1	100	HF292_05980	ACK80778.1	93.1	100	93.05	Interspecies	non_self	non_self
179048	2A	2A_AFE_23270_protein.faa	2C	CF3.faa	PFC_ID_38124	ACK79018.1	HF292_05970	90.1	100	HF292_05970	ACK79018.1	90.1	100	90.07	Interspecies	non_self	non_self
179166	2A	2A_AFE_23270_protein.faa	2C	CF3.faa	PFC_ID_38125	ACK79704.1	HF292_06470	91.6	99.7	HF292_06470	ACK79704.1	91.6	100	91.57	Interspecies	non_self	non_self
179257	2A	2A_AFE_23270_protein.faa	2C	CF3.faa	PFC_ID_38126	ACK80481.1	HF292_06480	86	100	HF292_06480	ACK80481.1	86.0	100	85.98	Interspecies	non_self	non_self
179379	2A	2A_AFE_23270_protein.faa	2C	CF3.faa	PFC_ID_38127	ACK79397.1	HF292_06485	86.5	100	HF292_06485	ACK79397.1	86.5	96.5	86.45	Interspecies	non_self	non_self
179498	2A	2A_AFE_23270_protein.faa	2C	CF3.faa	PFC_ID_38128	ACK80290.1	HF292_06490	91.9	100	HF292_06490	ACK80290.1	91.9	100	91.86	Interspecies	non_self	non_self
179599	2A	2A_AFE_23270_protein.faa	2C	CF3.faa	PFC_ID_38130	ACK80060.1	HF292_06500	97.8	100	HF292_06500	ACK80060.1	97.8	100	97.75	Interspecies	non_self	non_self
179690	2A	2A_AFE_23270_protein.faa	2C	CF3.faa	PFC_ID_38131	ACK78664.1	HF292_06505	95.2	100	HF292_06505	ACK78664.1	95.2	100	95.24	Interspecies	non_self	non_self
179810	2A	2A_AFE_23270_protein.faa	2C	CF3.faa	PFC_ID_38132	ACK80576.1	HF292_06510	95.3	100	HF292_06510	ACK80576.1	95.3	100	95.26	Interspecies	non_self	non_self
179931	2A	2A_AFE_23270_protein.faa	2C	CF3.faa	PFC_ID_38133	ACK77923.1	HF292_06515	92.4	100	HF292_06515	ACK77923.1	92.4	100	92.39	Interspecies	non_self	non_self
180066	2A	2A_AFE_23270_protein.faa	2C	CF3.faa	PFC_ID_38134	ACK79096.1	HF292_06520	98.6	96.6	HF292_06520	ACK79096.1	98.6	100	98.59	Interspecies	non_self	non_self
180202	2A	2A_AFE_23270_protein.faa	2C	CF3.faa	PFC_ID_38135	ACK79584.1	HF292_06525	98.2	100	HF292_06525	ACK79584.1	98.2	100	98.21	Interspecies	non_self	non_self
180389	2A	2A_AFE_23270_protein.faa	2C	CF3.faa	PFC_ID_38138	ACK79436.1	HF292_15335	95.5	100	HF292_15335	ACK79436.1	95.5	100	95.46	Interspecies	non_self	non_self
180478	2A	2A_AFE_23270_protein.faa	2C	CF3.faa	PFC_ID_38139	ACK80352.1	HF292_15330	98.8	100	HF292_15330	ACK80352.1	98.8	100	98.78	Interspecies	non_self	non_self
180597	2A	2A_AFE_23270_protein.faa	2C	CF3.faa	PFC_ID_38140	ACK80925.1	HF292_15325	94.4	100	HF292_15325	ACK80925.1	94.4	100	94.37	Interspecies	non_self	non_self
180718	2A	2A_AFE_23270_protein.faa	2C	CF3.faa	PFC_ID_38141	ACK77836.1	HF292_15315	98.2	100	HF292_15315	ACK77836.1	98.2	100	98.18	Interspecies	non_self	non_self
180871	2A	2A_AFE_23270_protein.faa	2C	CF3.faa	PFC_ID_38144	ACK77874.1	HF292_04320	99.1	100	HF292_04320	ACK77874.1	99.1	100	99.10	Interspecies	non_self	non_self
180880	2A	2A_AFE_23270_protein.faa	2C	CF3.faa	PFC_ID_38144	ACK77874.1	HF292_04075	50.9	97.3	HF292_04075	ACK77874.1	50.9	95.2	50.93	Interspecies	non_self	non_self
181180	2A	2A_AFE_23270_protein.faa	2C	CF3.faa	PFC_ID_38145	ACK79447.1	HF292_04325	82.6	101.3	HF292_04325	ACK79447.1	82.4	107.8	82.51	Interspecies	non_self	non_self
181411	2A	2A_AFE_23270_protein.faa	2C	CF3.faa	PFC_ID_38147	ACK78307.1	HF292_16365	96.2	81.2	HF292_16365	ACK78307.1	96.2	100	96.24	Interspecies	non_self	non_self
181448	2A	2A_AFE_23270_protein.faa	2C	CF3.faa	PFC_ID_38147	ACK80207.1	HF292_16365	56.3	79.3	HF292_16365	ACK80207.1	56.3	94.6	56.25	Interspecies	non_self	non_self
181736	2A	2A_AFE_23270_protein.faa	2C	CF3.faa	PFC_ID_38148	ACK79686.1	HF292_05975	87.6	100	HF292_05975	ACK79686.1	87.6	100	87.64	Interspecies	non_self	non_self
181932	2A	2A_AFE_23270_protein.faa	2C	CF3.faa	PFC_ID_38150	ACK79601.1	HF292_06475	96.8	100	HF292_06475	ACK79601.1	96.8	100	96.77	Interspecies	non_self	non_self
182022	2A	2A_AFE_23270_protein.faa	2C	CF3.faa	PFC_ID_38151	ACK78689.1	HF292_15320	91.6	100.3	HF292_15320	ACK78689.1	91.6	99.6	91.62	Interspecies	non_self	non_self
182124	2A	2A_AFE_23270_protein.faa	2C	CF3.faa	PFC_ID_38152	ACK78724.1	HF292_15305	94.2	98.5	HF292_15305	ACK78724.1	94.2	98.5	94.19	Interspecies	non_self	non_self
182265	2A	2A_AFE_23270_protein.faa	2C	CF3.faa	PFC_ID_38154	ACK78740.1	HF292_04225	97	100	HF292_04225	ACK78740.1	97.0	100	96.97	Interspecies	non_self	non_self
182273	2A	2A_AFE_23270_protein.faa	2C	CF3.faa	PFC_ID_38154	ACK78740.1	HF292_04300	48.5	98	HF292_04300	ACK78740.1	48.5	92.4	48.45	Interspecies	non_self	non_self
182435	2A	2A_AFE_23270_protein.faa	2C	CF3.faa	PFC_ID_38155	ACK79637.1	HF292_04230	84.2	100	HF292_04230	ACK79637.1	84.2	97.1	84.16	Interspecies	non_self	non_self
182510	2A	2A_AFE_23270_protein.faa	2C	CF3.faa	PFC_ID_38157	ACK80865.1	HF292_04240	96.6	100	HF292_04240	ACK80865.1	96.6	100	96.58	Interspecies	non_self	non_self
182518	2A	2A_AFE_23270_protein.faa	2C	CF3.faa	PFC_ID_38157	ACK80865.1	HF292_12290	67.2	93.8	HF292_12290	ACK80865.1	67.2	94.4	67.22	Interspecies	non_self	non_self
182848	2A	2A_AFE_23270_protein.faa	2C	CF3.faa	PFC_ID_38159	ACK80652.1	HF292_04250	93	100	HF292_04250	ACK80652.1	93.0	100	92.97	Interspecies	non_self	non_self
183016	2A	2A_AFE_23270_protein.faa	2C	CF3.faa	PFC_ID_38160	ACK77989.1	HF292_04255	94.4	100	HF292_04255	ACK77989.1	94.4	100	94.40	Interspecies	non_self	non_self
183585	2A	2A_AFE_23270_protein.faa	2C	CF3.faa	PFC_ID_38165	ACK80388.1	HF292_04205	62.8	115.1	HF292_04205	ACK80388.1	62.7	107.0	62.71	Interspecies	non_self	non_self
183704	2A	2A_AFE_23270_protein.faa	2C	CF3.faa	PFC_ID_38166	ACK79550.1	HF292_04210	93.6	100	HF292_04210	ACK79550.1	93.6	100	93.61	Interspecies	non_self	non_self
183710	2A	2A_AFE_23270_protein.faa	2C	CF3.faa	PFC_ID_38166	ACK79550.1	HF292_12280	52	82.8	HF292_12280	ACK79550.1	52.0	96.6	51.99	Interspecies	non_self	non_self
184028	2A	2A_AFE_23270_protein.faa	2C	CF3.faa	PFC_ID_38167	ACK80612.1	HF292_12725	94.9	100	HF292_12725	ACK80612.1	94.9	100	94.92	Interspecies	non_self	non_self
184095	2A	2A_AFE_23270_protein.faa	2C	CF3.faa	PFC_ID_38169	ACK78080.1	HF292_12720	89.3	100	HF292_12720	ACK78080.1	89.3	83.9	89.25	Interspecies	non_self	non_self
184271	2A	2A_AFE_23270_protein.faa	2C	CF3.faa	PFC_ID_38171	ACK77843.1	HF292_04175	94.5	101.3	HF292_04175	ACK77843.1	94.5	100	94.54	Interspecies	non_self	non_self
184401	2A	2A_AFE_23270_protein.faa	2C	CF3.faa	PFC_ID_38172	ACK80356.1	HF292_04180	93.6	84.8	HF292_04180	ACK80356.1	93.6	84.8	93.59	Interspecies	non_self	non_self
184550	2A	2A_AFE_23270_protein.faa	2C	CF3.faa	PFC_ID_38173	ACK78988.1	HF292_04185	82	99.2	HF292_04185	ACK78988.1	82.0	99.2	82.03	Interspecies	non_self	non_self
185127	2A	2A_AFE_23270_protein.faa	2C	CF3.faa	PFC_ID_38190	ACK79829.1	HF292_03060	89.7	78	HF292_03060	ACK79829.1	89.7	99.3	89.66	Interspecies	non_self	non_self
185241	2A	2A_AFE_23270_protein.faa	2C	CF3.faa	PFC_ID_38191	ACK79151.1	HF292_03050	96.8	100	HF292_03050	ACK79151.1	96.8	100	96.75	Interspecies	non_self	non_self
185716	2A	2A_AFE_23270_protein.faa	2C	CF3.faa	PFC_ID_38196	ACK80433.1	HF292_12830	47.8	98.9	HF292_12830	ACK80433.1	47.8	98.9	47.78	Interspecies	non_self	non_self
186109	2A	2A_AFE_23270_protein.faa	2C	CF3.faa	PFC_ID_38199	ACK78406.1	HF292_01320	40	89.9	HF292_01320	ACK78406.1	40.0	92.0	40	Interspecies	non_self	non_self
186219	2A	2A_AFE_23270_protein.faa	2C	CF3.faa	PFC_ID_38204	ACK78955.1	HF292_14645	89.2	100.3	HF292_14645	ACK78955.1	89.2	100	89.22	Interspecies	non_self	non_self
186344	2A	2A_AFE_23270_protein.faa	2C	CF3.faa	PFC_ID_38205	ACK78733.1	HF292_14640	93.6	100	HF292_14640	ACK78733.1	93.6	100	93.58	Interspecies	non_self	non_self
186478	2A	2A_AFE_23270_protein.faa	2C	CF3.faa	PFC_ID_38206	ACK79646.1	HF292_14635	94.5	88.4	HF292_14635	ACK79646.1	94.5	100	94.48	Interspecies	non_self	non_self
186739	2A	2A_AFE_23270_protein.faa	2C	CF3.faa	PFC_ID_38213	ACK77888.1	HF292_14650	91.9	99	HF292_14650	ACK77888.1	91.9	99.6	91.87	Interspecies	non_self	non_self
186962	2A	2A_AFE_23270_protein.faa	2C	CF3.faa	PFC_ID_38216	ACK80876.1	HF292_15010	97.1	100	HF292_15010	ACK80876.1	97.1	100	97.14	Interspecies	non_self	non_self
186973	2A	2A_AFE_23270_protein.faa	2C	CF3.faa	PFC_ID_38216	ACK80876.1	HF292_16285	95.1	96.7	HF292_16285	ACK80876.1	95.1	99.8	95.07	Interspecies	non_self	non_self
187547	2A	2A_AFE_23270_protein.faa	2C	CF3.faa	PFC_ID_38234	ACK80313.1	HF292_07105	98.7	100	HF292_07105	ACK80313.1	98.7	100	98.68	Interspecies	non_self	non_self
188117	2A	2A_AFE_23270_protein.faa	2C	CF3.faa	PFC_ID_38253	ACK78795.1	HF292_00750	98.8	100	HF292_00750	ACK78795.1	98.8	100	98.81	Interspecies	non_self	non_self
188376	2A	2A_AFE_23270_protein.faa	2C	CF3.faa	PFC_ID_38255	ACK80120.1	HF292_12835	71.4	100	HF292_12835	ACK80120.1	71.4	97.8	71.43	Interspecies	non_self	non_self
188514	2A	2A_AFE_23270_protein.faa	2C	CF3.faa	PFC_ID_38261	ACK80349.1	HF292_16305	99.1	100	HF292_16305	ACK80349.1	99.1	100	99.11	Interspecies	non_self	non_self
188608	2A	2A_AFE_23270_protein.faa	2C	CF3.faa	PFC_ID_38262	ACK80108.1	HF292_16310	98	100	HF292_16310	ACK80108.1	98.0	100	97.99	Interspecies	non_self	non_self
188727	2A	2A_AFE_23270_protein.faa	2C	CF3.faa	PFC_ID_38263	ACK79035.1	HF292_16315	98	100	HF292_16315	ACK79035.1	98.0	100	97.98	Interspecies	non_self	non_self
188831	2A	2A_AFE_23270_protein.faa	2C	CF3.faa	PFC_ID_38264	ACK78606.1	HF292_16320	97.9	100	HF292_16320	ACK78606.1	97.9	100	97.87	Interspecies	non_self	non_self
188933	2A	2A_AFE_23270_protein.faa	2C	CF3.faa	PFC_ID_38265	ACK80382.1	HF292_16325	99.8	100	HF292_16325	ACK80382.1	99.8	100	99.77	Interspecies	non_self	non_self
189039	2A	2A_AFE_23270_protein.faa	2C	CF3.faa	PFC_ID_38266	ACK78106.1	HF292_16330	93.4	78.1	HF292_16330	ACK78106.1	93.4	100	93.39	Interspecies	non_self	non_self
189108	2A	2A_AFE_23270_protein.faa	2C	CF3.faa	PFC_ID_38267	ACK78221.1	HF292_16335	98.9	100	HF292_16335	ACK78221.1	98.9	100	98.93	Interspecies	non_self	non_self
189213	2A	2A_AFE_23270_protein.faa	2C	CF3.faa	PFC_ID_38268	ACK79439.1	HF292_16340	97	100	HF292_16340	ACK79439.1	97.0	100	97	Interspecies	non_self	non_self
189317	2A	2A_AFE_23270_protein.faa	2C	CF3.faa	PFC_ID_38269	ACK80219.1	HF292_16345	97.4	100	HF292_16345	ACK80219.1	97.4	97.6	97.37	Interspecies	non_self	non_self
189423	2A	2A_AFE_23270_protein.faa	2C	CF3.faa	PFC_ID_38270	ACK79256.1	HF292_16350	98	100	HF292_16350	ACK79256.1	98.0	100	97.96	Interspecies	non_self	non_self
189528	2A	2A_AFE_23270_protein.faa	2C	CF3.faa	PFC_ID_38271	ACK79574.1	HF292_12635	98.4	97.7	HF292_12635	ACK79574.1	98.4	96.2	98.43	Interspecies	non_self	non_self
189633	2A	2A_AFE_23270_protein.faa	2C	CF3.faa	PFC_ID_38272	ACK80070.1	HF292_12630	96.5	100	HF292_12630	ACK80070.1	96.5	100	96.53	Interspecies	non_self	non_self
189725	2A	2A_AFE_23270_protein.faa	2C	CF3.faa	PFC_ID_38273	ACK80970.1	HF292_12625	95.4	100	HF292_12625	ACK80970.1	95.4	100	95.41	Interspecies	non_self	non_self
189874	2A	2A_AFE_23270_protein.faa	2C	CF3.faa	PFC_ID_38274	ACK79470.1	HF292_12620	99.3	100	HF292_12620	ACK79470.1	99.3	100	99.35	Interspecies	non_self	non_self
190011	2A	2A_AFE_23270_protein.faa	2C	CF3.faa	PFC_ID_38275	ACK79818.1	HF292_12615	93	100	HF292_12615	ACK79818.1	93.0	99.5	93.02	Interspecies	non_self	non_self
190148	2A	2A_AFE_23270_protein.faa	2C	CF3.faa	PFC_ID_38276	ACK79344.1	HF292_12610	96	100	HF292_12610	ACK79344.1	96.0	100	96.02	Interspecies	non_self	non_self
190335	2A	2A_AFE_23270_protein.faa	2C	CF3.faa	PFC_ID_38277	ACK80379.1	HF292_12600	97.1	99.7	HF292_12600	ACK80379.1	97.1	99.7	97.06	Interspecies	non_self	non_self
190493	2A	2A_AFE_23270_protein.faa	2C	CF3.faa	PFC_ID_38278	ACK79892.1	HF292_12595	97.7	100	HF292_12595	ACK79892.1	97.7	100	97.73	Interspecies	non_self	non_self
190614	2A	2A_AFE_23270_protein.faa	2C	CF3.faa	PFC_ID_38279	ACK78698.1	HF292_12590	85.1	100	HF292_12590	ACK78698.1	85.1	100	85.14	Interspecies	non_self	non_self
191023	2A	2A_AFE_23270_protein.faa	2C	CF3.faa	PFC_ID_38284	ACK78989.1	HF292_10425	94.8	100	HF292_10425	ACK78989.1	94.8	100	94.78	Interspecies	non_self	non_self
191114	2A	2A_AFE_23270_protein.faa	2C	CF3.faa	PFC_ID_38285	ACK79749.1	HF292_10420	97	100	HF292_10420	ACK79749.1	97.0	100	96.95	Interspecies	non_self	non_self
191127	2A	2A_AFE_23270_protein.faa	2C	CF3.faa	PFC_ID_38285	ACK79749.1	HF292_07065	48.7	97.2	HF292_07065	ACK79749.1	48.4	94.5	48.56	Interspecies	non_self	non_self
191140	2A	2A_AFE_23270_protein.faa	2C	CF3.faa	PFC_ID_38285	ACK80185.1	HF292_07065	99.6	100	HF292_07065	ACK80185.1	99.6	98.2	99.62	Interspecies	non_self	non_self
191145	2A	2A_AFE_23270_protein.faa	2C	CF3.faa	PFC_ID_38285	ACK80185.1	HF292_10420	48.3	96.5	HF292_10420	ACK80185.1	48.6	97.5	48.44	Interspecies	non_self	non_self
191597	2A	2A_AFE_23270_protein.faa	2C	CF3.faa	PFC_ID_38288	ACK80295.1	HF292_02760	29	85.3	HF292_02760	ACK80295.1	29.0	75.1	28.97	Interspecies	non_self	non_self
192050	2A	2A_AFE_23270_protein.faa	2C	CF3.faa	PFC_ID_38295	ACK79972.1	HF292_10835	98.8	100	HF292_10835	ACK79972.1	98.8	100	98.81	Interspecies	non_self	non_self
192152	2A	2A_AFE_23270_protein.faa	2C	CF3.faa	PFC_ID_38296	ACK78714.1	HF292_10840	98.9	100	HF292_10840	ACK78714.1	98.9	100	98.93	Interspecies	non_self	non_self
192258	2A	2A_AFE_23270_protein.faa	2C	CF3.faa	PFC_ID_38297	ACK80335.1	HF292_10410	97.8	100	HF292_10410	ACK80335.1	97.8	100	97.79	Interspecies	non_self	non_self
192349	2A	2A_AFE_23270_protein.faa	2C	CF3.faa	PFC_ID_38298	ACK78057.1	HF292_10405	98.3	100	HF292_10405	ACK78057.1	98.3	100	98.29	Interspecies	non_self	non_self
192438	2A	2A_AFE_23270_protein.faa	2C	CF3.faa	PFC_ID_38299	ACK78946.1	HF292_10400	99.9	100	HF292_10400	ACK78946.1	99.9	100	99.88	Interspecies	non_self	non_self
192546	2A	2A_AFE_23270_protein.faa	2C	CF3.faa	PFC_ID_38300	ACK78490.1	HF292_10395	98.1	100	HF292_10395	ACK78490.1	98.1	100	98.07	Interspecies	non_self	non_self
192711	2A	2A_AFE_23270_protein.faa	2C	CF3.faa	PFC_ID_38302	ACK77982.1	HF292_06995	98.6	100	HF292_06995	ACK77982.1	98.6	100	98.60	Interspecies	non_self	non_self
192804	2A	2A_AFE_23270_protein.faa	2C	CF3.faa	PFC_ID_38303	ACK78629.1	HF292_07000	98.6	100	HF292_07000	ACK78629.1	98.6	100	98.63	Interspecies	non_self	non_self
192911	2A	2A_AFE_23270_protein.faa	2C	CF3.faa	PFC_ID_38304	ACK80370.1	HF292_07005	99.4	100	HF292_07005	ACK80370.1	99.4	100	99.41	Interspecies	non_self	non_self
193015	2A	2A_AFE_23270_protein.faa	2C	CF3.faa	PFC_ID_38305	ACK78334.1	HF292_07010	96.9	96.7	HF292_07010	ACK78334.1	96.9	100	96.91	Interspecies	non_self	non_self
193106	2A	2A_AFE_23270_protein.faa	2C	CF3.faa	PFC_ID_38306	ACK78170.1	HF292_07015	97.7	100	HF292_07015	ACK78170.1	97.7	100	97.69	Interspecies	non_self	non_self
193185	2A	2A_AFE_23270_protein.faa	2C	CF3.faa	PFC_ID_38307	ACK78610.1	HF292_07020	98.7	100	HF292_07020	ACK78610.1	98.7	100	98.67	Interspecies	non_self	non_self
193288	2A	2A_AFE_23270_protein.faa	2C	CF3.faa	PFC_ID_38308	ACK79870.1	HF292_07025	99.8	100	HF292_07025	ACK79870.1	99.8	100	99.82	Interspecies	non_self	non_self
193369	2A	2A_AFE_23270_protein.faa	2C	CF3.faa	PFC_ID_38309	ACK80327.1	HF292_07030	100	100	HF292_07030	ACK80327.1	100.0	100	100	Interspecies	non_self	non_self
193486	2A	2A_AFE_23270_protein.faa	2C	CF3.faa	PFC_ID_38310	ACK79028.1	HF292_07035	97.1	100	HF292_07035	ACK79028.1	97.1	99.7	97.14	Interspecies	non_self	non_self
193592	2A	2A_AFE_23270_protein.faa	2C	CF3.faa	PFC_ID_38311	ACK78985.1	HF292_07045	97.4	100	HF292_07045	ACK78985.1	97.4	90	97.35	Interspecies	non_self	non_self
193696	2A	2A_AFE_23270_protein.faa	2C	CF3.faa	PFC_ID_38312	ACK78312.1	HF292_07050	98.4	100	HF292_07050	ACK78312.1	98.4	100	98.39	Interspecies	non_self	non_self
193800	2A	2A_AFE_23270_protein.faa	2C	CF3.faa	PFC_ID_38313	ACK80455.1	HF292_07055	99.5	100	HF292_07055	ACK80455.1	99.5	100	99.53	Interspecies	non_self	non_self
193877	2A	2A_AFE_23270_protein.faa	2C	CF3.faa	PFC_ID_38314	ACK79181.1	HF292_07060	99.1	100	HF292_07060	ACK79181.1	99.1	100	99.05	Interspecies	non_self	non_self
193957	2A	2A_AFE_23270_protein.faa	2C	CF3.faa	PFC_ID_38316	ACK79339.1	HF292_07070	98.9	100	HF292_07070	ACK79339.1	98.9	100	98.89	Interspecies	non_self	non_self
194061	2A	2A_AFE_23270_protein.faa	2C	CF3.faa	PFC_ID_38317	ACK80765.1	HF292_07095	97.9	90.1	HF292_07095	ACK80765.1	97.9	100	97.92	Interspecies	non_self	non_self
194155	2A	2A_AFE_23270_protein.faa	2C	CF3.faa	PFC_ID_38319	ACK78250.1	HF292_07110	100	100	HF292_07110	ACK78250.1	100.0	100	100	Interspecies	non_self	non_self
194301	2A	2A_AFE_23270_protein.faa	2C	CF3.faa	PFC_ID_38320	ACK79824.1	HF292_07115	96.9	100	HF292_07115	ACK79824.1	96.9	99.0	96.92	Interspecies	non_self	non_self
194392	2A	2A_AFE_23270_protein.faa	2C	CF3.faa	PFC_ID_38321	ACK78503.1	HF292_07120	98.2	100	HF292_07120	ACK78503.1	98.2	100	98.19	Interspecies	non_self	non_self
194487	2A	2A_AFE_23270_protein.faa	2C	CF3.faa	PFC_ID_38322	ACK78142.1	HF292_07125	97.1	79.2	HF292_07125	ACK78142.1	97.1	100	97.07	Interspecies	non_self	non_self
194604	2A	2A_AFE_23270_protein.faa	2C	CF3.faa	PFC_ID_38323	ACK80901.1	HF292_10090	98.1	100	HF292_10090	ACK80901.1	98.1	100	98.14	Interspecies	non_self	non_self
194682	2A	2A_AFE_23270_protein.faa	2C	CF3.faa	PFC_ID_38324	ACK79955.1	HF292_10085	98.3	100	HF292_10085	ACK79955.1	98.3	100	98.28	Interspecies	non_self	non_self
194774	2A	2A_AFE_23270_protein.faa	2C	CF3.faa	PFC_ID_38325	ACK80542.1	HF292_10080	91.6	100	HF292_10080	ACK80542.1	91.6	100	91.55	Interspecies	non_self	non_self
194894	2A	2A_AFE_23270_protein.faa	2C	CF3.faa	PFC_ID_38326	ACK78772.1	HF292_10075	93.2	100	HF292_10075	ACK78772.1	93.2	100	93.24	Interspecies	non_self	non_self
195050	2A	2A_AFE_23270_protein.faa	2C	CF3.faa	PFC_ID_38328	ACK78346.1	HF292_03325	94.1	96.8	HF292_03325	ACK78346.1	94.1	96.8	94.12	Interspecies	non_self	non_self
195130	2A	2A_AFE_23270_protein.faa	2C	CF3.faa	PFC_ID_38329	ACK78790.1	HF292_03320	98.6	100	HF292_03320	ACK78790.1	98.6	100	98.55	Interspecies	non_self	non_self
195251	2A	2A_AFE_23270_protein.faa	2C	CF3.faa	PFC_ID_38330	ACK79884.1	HF292_03315	87.3	100	HF292_03315	ACK79884.1	87.3	100	87.33	Interspecies	non_self	non_self
195369	2A	2A_AFE_23270_protein.faa	2C	CF3.faa	PFC_ID_38331	ACK80463.1	HF292_03310	97.6	100	HF292_03310	ACK80463.1	97.6	100	97.61	Interspecies	non_self	non_self
195474	2A	2A_AFE_23270_protein.faa	2C	CF3.faa	PFC_ID_38332	ACK79332.1	HF292_03305	95.8	100	HF292_03305	ACK79332.1	95.8	100	95.83	Interspecies	non_self	non_self
195566	2A	2A_AFE_23270_protein.faa	2C	CF3.faa	PFC_ID_38333	ACK78614.1	HF292_03300	92.4	100	HF292_03300	ACK78614.1	92.4	100	92.44	Interspecies	non_self	non_self
195669	2A	2A_AFE_23270_protein.faa	2C	CF3.faa	PFC_ID_38334	ACK79492.1	HF292_03295	96.4	100	HF292_03295	ACK79492.1	96.4	97.7	96.45	Interspecies	non_self	non_self
195763	2A	2A_AFE_23270_protein.faa	2C	CF3.faa	PFC_ID_38335	ACK78179.1	HF292_03290	95.5	100	HF292_03290	ACK78179.1	95.5	100	95.47	Interspecies	non_self	non_self
195881	2A	2A_AFE_23270_protein.faa	2C	CF3.faa	PFC_ID_38336	ACK79860.1	HF292_03285	91.3	100	HF292_03285	ACK79860.1	91.3	100	91.30	Interspecies	non_self	non_self
196001	2A	2A_AFE_23270_protein.faa	2C	CF3.faa	PFC_ID_38337	ACK80147.1	HF292_03280	91.6	99.7	HF292_03280	ACK80147.1	91.6	99.7	91.55	Interspecies	non_self	non_self
196105	2A	2A_AFE_23270_protein.faa	2C	CF3.faa	PFC_ID_38338	ACK78809.1	HF292_12365	96.5	93	HF292_12365	ACK78809.1	96.5	100	96.47	Interspecies	non_self	non_self
196185	2A	2A_AFE_23270_protein.faa	2C	CF3.faa	PFC_ID_38339	ACK80166.1	HF292_07980	96.5	100	HF292_07980	ACK80166.1	96.5	100	96.50	Interspecies	non_self	non_self
196286	2A	2A_AFE_23270_protein.faa	2C	CF3.faa	PFC_ID_38340	ACK80186.1	HF292_07970	96.1	100	HF292_07970	ACK80186.1	96.1	100	96.08	Interspecies	non_self	non_self
196409	2A	2A_AFE_23270_protein.faa	2C	CF3.faa	PFC_ID_38341	ACK80866.1	HF292_07965	98.7	100	HF292_07965	ACK80866.1	98.7	100	98.68	Interspecies	non_self	non_self
196512	2A	2A_AFE_23270_protein.faa	2C	CF3.faa	PFC_ID_38342	ACK78051.1	HF292_14600	98.2	100	HF292_14600	ACK78051.1	98.2	100	98.25	Interspecies	non_self	non_self
196592	2A	2A_AFE_23270_protein.faa	2C	CF3.faa	PFC_ID_38343	ACK80514.1	HF292_14595	94.2	100	HF292_14595	ACK80514.1	94.2	100	94.16	Interspecies	non_self	non_self
196694	2A	2A_AFE_23270_protein.faa	2C	CF3.faa	PFC_ID_38344	ACK80176.1	HF292_14590	92	100	HF292_14590	ACK80176.1	92.0	100	92.05	Interspecies	non_self	non_self
196761	2A	2A_AFE_23270_protein.faa	2C	CF3.faa	PFC_ID_38345	ACK79502.1	HF292_14585	94.7	100	HF292_14585	ACK79502.1	94.7	100	94.66	Interspecies	non_self	non_self
196825	2A	2A_AFE_23270_protein.faa	2C	CF3.faa	PFC_ID_38346	ACK78557.1	HF292_14580	98.5	100	HF292_14580	ACK78557.1	98.5	100	98.51	Interspecies	non_self	non_self
196917	2A	2A_AFE_23270_protein.faa	2C	CF3.faa	PFC_ID_38347	ACK79239.1	HF292_14575	97.9	100	HF292_14575	ACK79239.1	97.9	100	97.88	Interspecies	non_self	non_self
197021	2A	2A_AFE_23270_protein.faa	2C	CF3.faa	PFC_ID_38348	ACK77832.1	HF292_14570	98.9	100	HF292_14570	ACK77832.1	98.9	99.6	98.89	Interspecies	non_self	non_self
197177	2A	2A_AFE_23270_protein.faa	2C	CF3.faa	PFC_ID_38349	ACK78910.1	HF292_14565	98	83.8	HF292_14565	ACK78910.1	98.0	100	97.95	Interspecies	non_self	non_self
197270	2A	2A_AFE_23270_protein.faa	2C	CF3.faa	PFC_ID_38350	ACK80727.1	HF292_09485	96.5	95.6	HF292_09485	ACK80727.1	96.5	100	96.52	Interspecies	non_self	non_self
197453	2A	2A_AFE_23270_protein.faa	2C	CF3.faa	PFC_ID_38352	ACK80902.1	HF292_01945	96.4	100	HF292_01945	ACK80902.1	96.4	100	96.40	Interspecies	non_self	non_self
197556	2A	2A_AFE_23270_protein.faa	2C	CF3.faa	PFC_ID_38353	ACK77940.1	HF292_01940	96.9	100	HF292_01940	ACK77940.1	96.9	100.2	96.89	Interspecies	non_self	non_self
197636	2A	2A_AFE_23270_protein.faa	2C	CF3.faa	PFC_ID_38354	ACK78598.1	HF292_01935	97	100	HF292_01935	ACK78598.1	97.0	100	97.01	Interspecies	non_self	non_self
197739	2A	2A_AFE_23270_protein.faa	2C	CF3.faa	PFC_ID_38355	ACK80441.1	HF292_01930	98.1	100	HF292_01930	ACK80441.1	98.1	100	98.12	Interspecies	non_self	non_self
197845	2A	2A_AFE_23270_protein.faa	2C	CF3.faa	PFC_ID_38356	ACK79002.1	HF292_01925	95.6	100	HF292_01925	ACK79002.1	95.6	100	95.56	Interspecies	non_self	non_self
197947	2A	2A_AFE_23270_protein.faa	2C	CF3.faa	PFC_ID_38357	ACK79540.1	HF292_01920	97.3	79.7	HF292_01920	ACK79540.1	97.3	100	97.32	Interspecies	non_self	non_self
198026	2A	2A_AFE_23270_protein.faa	2C	CF3.faa	PFC_ID_38358	ACK79997.1	HF292_03760	94.8	98.7	HF292_03760	ACK79997.1	94.8	100	94.82	Interspecies	non_self	non_self
198252	2A	2A_AFE_23270_protein.faa	2C	CF3.faa	PFC_ID_38362	ACK80286.1	HF292_01865	28	109.6	HF292_01865	ACK80286.1	28.0	99.5	28.02	Interspecies	non_self	non_self
198339	2A	2A_AFE_23270_protein.faa	2C	CF3.faa	PFC_ID_38363	ACK80845.1	HF292_01860	34.6	98.4	HF292_01860	ACK80845.1	34.6	106.3	34.60	Interspecies	non_self	non_self
198415	2A	2A_AFE_23270_protein.faa	2C	CF3.faa	PFC_ID_38364	ACK78435.1	HF292_01855	97.9	100	HF292_01855	ACK78435.1	97.9	100	97.85	Interspecies	non_self	non_self
198554	2A	2A_AFE_23270_protein.faa	2C	CF3.faa	PFC_ID_38365	ACK79420.1	HF292_01850	97	100	HF292_01850	ACK79420.1	97.0	100	97.01	Interspecies	non_self	non_self
198645	2A	2A_AFE_23270_protein.faa	2C	CF3.faa	PFC_ID_38366	ACK78180.1	HF292_01845	95	100	HF292_01845	ACK78180.1	95.0	100	95	Interspecies	non_self	non_self
198737	2A	2A_AFE_23270_protein.faa	2C	CF3.faa	PFC_ID_38367	ACK79991.1	HF292_01840	94.5	100	HF292_01840	ACK79991.1	94.5	100	94.51	Interspecies	non_self	non_self
198856	2A	2A_AFE_23270_protein.faa	2C	CF3.faa	PFC_ID_38368	ACK80396.1	HF292_01835	99.4	100	HF292_01835	ACK80396.1	99.4	100	99.38	Interspecies	non_self	non_self
198961	2A	2A_AFE_23270_protein.faa	2C	CF3.faa	PFC_ID_38369	ACK79896.1	HF292_01830	99.1	100	HF292_01830	ACK79896.1	99.1	100	99.08	Interspecies	non_self	non_self
199158	2A	2A_AFE_23270_protein.faa	2C	CF3.faa	PFC_ID_38371	ACK79462.1	HF292_00815	95.3	100	HF292_00815	ACK79462.1	95.3	100	95.28	Interspecies	non_self	non_self
199275	2A	2A_AFE_23270_protein.faa	2C	CF3.faa	PFC_ID_38372	ACK78963.1	HF292_00810	98.2	100	HF292_00810	ACK78963.1	98.2	100	98.21	Interspecies	non_self	non_self
199341	2A	2A_AFE_23270_protein.faa	2C	CF3.faa	PFC_ID_38373	ACK79124.1	HF292_00800	98.2	100	HF292_00800	ACK79124.1	98.2	100	98.22	Interspecies	non_self	non_self
199421	2A	2A_AFE_23270_protein.faa	2C	CF3.faa	PFC_ID_38374	ACK80954.1	HF292_00795	99.1	100	HF292_00795	ACK80954.1	99.1	100	99.07	Interspecies	non_self	non_self
199510	2A	2A_AFE_23270_protein.faa	2C	CF3.faa	PFC_ID_38375	ACK79980.1	HF292_00790	99.5	100	HF292_00790	ACK79980.1	99.5	100	99.50	Interspecies	non_self	non_self
199603	2A	2A_AFE_23270_protein.faa	2C	CF3.faa	PFC_ID_38376	ACK77985.1	HF292_00785	96.3	87.3	HF292_00785	ACK77985.1	96.3	100	96.27	Interspecies	non_self	non_self
199695	2A	2A_AFE_23270_protein.faa	2C	CF3.faa	PFC_ID_38377	ACK80210.1	HF292_00780	96.9	100	HF292_00780	ACK80210.1	96.9	100	96.85	Interspecies	non_self	non_self
199815	2A	2A_AFE_23270_protein.faa	2C	CF3.faa	PFC_ID_38378	ACK79737.1	HF292_00775	98.3	100	HF292_00775	ACK79737.1	98.3	100	98.27	Interspecies	non_self	non_self
199919	2A	2A_AFE_23270_protein.faa	2C	CF3.faa	PFC_ID_38379	ACK80483.1	HF292_00765	95.4	100	HF292_00765	ACK80483.1	95.4	83.9	95.39	Interspecies	non_self	non_self
200024	2A	2A_AFE_23270_protein.faa	2C	CF3.faa	PFC_ID_38380	ACK80661.1	HF292_00760	97.3	100	HF292_00760	ACK80661.1	97.3	100	97.26	Interspecies	non_self	non_self
200129	2A	2A_AFE_23270_protein.faa	2C	CF3.faa	PFC_ID_38381	ACK79662.1	HF292_00755	98	99.6	HF292_00755	ACK79662.1	98.0	99.6	98.05	Interspecies	non_self	non_self
200247	2A	2A_AFE_23270_protein.faa	2C	CF3.faa	PFC_ID_38384	ACK78460.1	HF292_12605	95.8	96.7	HF292_12605	ACK78460.1	95.8	100	95.78	Interspecies	non_self	non_self
200420	2A	2A_AFE_23270_protein.faa	2C	CF3.faa	PFC_ID_38385	ACK80764.1	HF292_16400	34.7	74.2	HF292_16400	ACK80764.1	34.7	94.9	34.73	Interspecies	non_self	non_self
200511	2A	2A_AFE_23270_protein.faa	2C	CF3.faa	PFC_ID_38386	ACK78323.1	HF292_07040	95.4	98.4	HF292_07040	ACK78323.1	95.4	100	95.40	Interspecies	non_self	non_self
200602	2A	2A_AFE_23270_protein.faa	2C	CF3.faa	PFC_ID_38387	ACK79734.1	HF292_07090	96.5	100	HF292_07090	ACK79734.1	96.5	100	96.50	Interspecies	non_self	non_self
200707	2A	2A_AFE_23270_protein.faa	2C	CF3.faa	PFC_ID_38388	ACK78956.1	HF292_07975	93.8	99.8	HF292_07975	ACK78956.1	93.8	99.8	93.78	Interspecies	non_self	non_self
200812	2A	2A_AFE_23270_protein.faa	2C	CF3.faa	PFC_ID_38389	ACK78845.1	HF292_01915	92.6	100	HF292_01915	ACK78845.1	92.6	100	92.59	Interspecies	non_self	non_self
200902	2A	2A_AFE_23270_protein.faa	2C	CF3.faa	PFC_ID_38390	ACK79136.1	HF292_00805	99	93.7	HF292_00805	ACK79136.1	99.0	100	98.95	Interspecies	non_self	non_self
201416	2A	2A_AFE_23270_protein.faa	2C	CF3.faa	PFC_ID_38414	ACK79322.1	HF292_16385	85.1	98.5	HF292_16385	ACK79322.1	85.1	98.5	85.08	Interspecies	non_self	non_self
201587	2A	2A_AFE_23270_protein.faa	2C	CF3.faa	PFC_ID_38415	ACK80741.1	HF292_16390	77.6	96.2	HF292_16390	ACK80741.1	77.6	93.8	77.63	Interspecies	non_self	non_self
202784	2A	2A_AFE_23270_protein.faa	2C	CF3.faa	PFC_ID_38439	ACK80580.1	HF292_03965	26.7	90	HF292_03965	ACK80580.1	26.7	91.6	26.69	Interspecies	non_self	non_self
203260	2A	2A_AFE_23270_protein.faa	2C	CF3.faa	PFC_ID_38444	ACK79138.1	HF292_09535	99.1	100	HF292_09535	ACK79138.1	99.1	100	99.10	Interspecies	non_self	non_self
203312	2A	2A_AFE_23270_protein.faa	2C	CF3.faa	PFC_ID_38445	ACK80025.1	HF292_09540	97.1	100	HF292_09540	ACK80025.1	97.1	100	97.10	Interspecies	non_self	non_self
203415	2A	2A_AFE_23270_protein.faa	2C	CF3.faa	PFC_ID_38446	ACK79554.1	HF292_09545	98.4	100	HF292_09545	ACK79554.1	98.4	100	98.38	Interspecies	non_self	non_self
203509	2A	2A_AFE_23270_protein.faa	2C	CF3.faa	PFC_ID_38447	ACK79576.1	HF292_09550	100	100	HF292_09550	ACK79576.1	100.0	100	100	Interspecies	non_self	non_self
203626	2A	2A_AFE_23270_protein.faa	2C	CF3.faa	PFC_ID_38448	ACK80859.1	HF292_09555	95.8	100	HF292_09555	ACK80859.1	95.8	100	95.83	Interspecies	non_self	non_self
203745	2A	2A_AFE_23270_protein.faa	2C	CF3.faa	PFC_ID_38449	ACK78228.1	HF292_09560	98	100	HF292_09560	ACK78228.1	98.0	100	98	Interspecies	non_self	non_self
203851	2A	2A_AFE_23270_protein.faa	2C	CF3.faa	PFC_ID_38450	ACK80525.1	HF292_09570	97.5	100	HF292_09570	ACK80525.1	97.5	100	97.50	Interspecies	non_self	non_self
203942	2A	2A_AFE_23270_protein.faa	2C	CF3.faa	PFC_ID_38451	ACK77904.1	HF292_09575	97.6	100	HF292_09575	ACK77904.1	97.6	100	97.64	Interspecies	non_self	non_self
204045	2A	2A_AFE_23270_protein.faa	2C	CF3.faa	PFC_ID_38452	ACK78618.1	HF292_09580	98.4	100	HF292_09580	ACK78618.1	98.4	100	98.45	Interspecies	non_self	non_self
204110	2A	2A_AFE_23270_protein.faa	2C	CF3.faa	PFC_ID_38453	ACK78784.1	HF292_09595	99.3	100	HF292_09595	ACK78784.1	99.3	100	99.31	Interspecies	non_self	non_self
204233	2A	2A_AFE_23270_protein.faa	2C	CF3.faa	PFC_ID_38454	ACK80257.1	HF292_09600	96.6	100	HF292_09600	ACK80257.1	96.6	99.0	96.61	Interspecies	non_self	non_self
204324	2A	2A_AFE_23270_protein.faa	2C	CF3.faa	PFC_ID_38455	ACK79254.1	HF292_09605	98.9	100	HF292_09605	ACK79254.1	98.9	100	98.88	Interspecies	non_self	non_self
204444	2A	2A_AFE_23270_protein.faa	2C	CF3.faa	PFC_ID_38456	ACK78882.1	HF292_09610	96.5	97.6	HF292_09610	ACK78882.1	95.9	94.8	96.22	Interspecies	non_self	non_self
204532	2A	2A_AFE_23270_protein.faa	2C	CF3.faa	PFC_ID_38457	ACK77844.1	HF292_09615	96.7	99.6	HF292_09615	ACK77844.1	96.7	99.6	96.70	Interspecies	non_self	non_self
204692	2A	2A_AFE_23270_protein.faa	2C	CF3.faa	PFC_ID_38459	ACK78393.1	HF292_10275	97	100	HF292_10275	ACK78393.1	97.0	100	97.03	Interspecies	non_self	non_self
204813	2A	2A_AFE_23270_protein.faa	2C	CF3.faa	PFC_ID_38460	ACK80101.1	HF292_14770	81.9	71.9	HF292_14770	ACK80101.1	81.9	100	81.91	Interspecies	non_self	non_self
204829	2A	2A_AFE_23270_protein.faa	2C	CF3.faa	PFC_ID_38460	ACK80489.1	HF292_14770	67.9	74.8	HF292_14770	ACK80489.1	67.9	100	67.94	Interspecies	non_self	non_self
204942	2A	2A_AFE_23270_protein.faa	2C	CF3.faa	PFC_ID_38461	ACK80854.1	HF292_14755	95.5	96.4	HF292_14755	ACK80854.1	95.5	99.3	95.49	Interspecies	non_self	non_self
204977	2A	2A_AFE_23270_protein.faa	2C	CF3.faa	PFC_ID_38463	ACK78378.1	HF292_14765	77.8	97.6	HF292_14765	ACK78378.1	77.8	100	77.78	Interspecies	non_self	non_self
205005	2A	2A_AFE_23270_protein.faa	2C	CF3.faa	PFC_ID_38465	ACK78422.1	HF292_10185	92.5	100	HF292_10185	ACK78422.1	94.0	96.0	93.23	Interspecies	non_self	non_self
205111	2A	2A_AFE_23270_protein.faa	2C	CF3.faa	PFC_ID_38467	ACK79445.1	HF292_03165	97.1	100	HF292_03165	ACK79445.1	97.1	86.8	97.07	Interspecies	non_self	non_self
205175	2A	2A_AFE_23270_protein.faa	2C	CF3.faa	PFC_ID_38468	ACK78944.1	HF292_03170	98.8	100	HF292_03170	ACK78944.1	98.8	100	98.81	Interspecies	non_self	non_self
205221	2A	2A_AFE_23270_protein.faa	2C	CF3.faa	PFC_ID_38469	ACK79814.1	HF292_03175	90.1	100	HF292_03175	ACK79814.1	90.1	100	90.10	Interspecies	non_self	non_self
205287	2A	2A_AFE_23270_protein.faa	2C	CF3.faa	PFC_ID_38471	ACK79478.1	HF292_03190	93.9	100	HF292_03190	ACK79478.1	93.9	100	93.93	Interspecies	non_self	non_self
205341	2A	2A_AFE_23270_protein.faa	2C	CF3.faa	PFC_ID_38472	ACK80173.1	HF292_03195	93.7	100	HF292_03195	ACK80173.1	93.7	100	93.69	Interspecies	non_self	non_self
205397	2A	2A_AFE_23270_protein.faa	2C	CF3.faa	PFC_ID_38473	ACK79487.1	HF292_03200	98.1	100	HF292_03200	ACK79487.1	98.1	100	98.08	Interspecies	non_self	non_self
205462	2A	2A_AFE_23270_protein.faa	2C	CF3.faa	PFC_ID_38474	ACK77931.1	HF292_03205	97.7	96.7	HF292_03205	ACK77931.1	97.7	100	97.70	Interspecies	non_self	non_self
205557	2A	2A_AFE_23270_protein.faa	2C	CF3.faa	PFC_ID_38475	ACK79848.1	HF292_03210	95.7	100	HF292_03210	ACK79848.1	95.7	100	95.67	Interspecies	non_self	non_self
205659	2A	2A_AFE_23270_protein.faa	2C	CF3.faa	PFC_ID_38476	ACK79183.1	HF292_03215	98.5	100	HF292_03215	ACK79183.1	98.5	100	98.51	Interspecies	non_self	non_self
205740	2A	2A_AFE_23270_protein.faa	2C	CF3.faa	PFC_ID_38477	ACK80198.1	HF292_03220	99	100	HF292_03220	ACK80198.1	99.0	100	99.03	Interspecies	non_self	non_self
205843	2A	2A_AFE_23270_protein.faa	2C	CF3.faa	PFC_ID_38478	ACK79605.1	HF292_03225	96.2	100	HF292_03225	ACK79605.1	96.2	100	96.15	Interspecies	non_self	non_self
205923	2A	2A_AFE_23270_protein.faa	2C	CF3.faa	PFC_ID_38479	ACK80486.1	HF292_03230	97.2	100	HF292_03230	ACK80486.1	97.2	100	97.25	Interspecies	non_self	non_self
206029	2A	2A_AFE_23270_protein.faa	2C	CF3.faa	PFC_ID_38480	ACK79967.1	HF292_03235	98.6	100	HF292_03235	ACK79967.1	98.6	100	98.63	Interspecies	non_self	non_self
206146	2A	2A_AFE_23270_protein.faa	2C	CF3.faa	PFC_ID_38481	ACK78442.1	HF292_03240	96.8	100	HF292_03240	ACK78442.1	96.8	100	96.80	Interspecies	non_self	non_self
206250	2A	2A_AFE_23270_protein.faa	2C	CF3.faa	PFC_ID_38482	ACK79544.1	HF292_03245	97.8	100	HF292_03245	ACK79544.1	97.8	100	97.82	Interspecies	non_self	non_self
206343	2A	2A_AFE_23270_protein.faa	2C	CF3.faa	PFC_ID_38483	ACK80009.1	HF292_03250	98.3	99.7	HF292_03250	ACK80009.1	98.3	98.3	98.29	Interspecies	non_self	non_self
206421	2A	2A_AFE_23270_protein.faa	2C	CF3.faa	PFC_ID_38484	ACK77850.1	HF292_03255	94.3	100	HF292_03255	ACK77850.1	94.3	100	94.31	Interspecies	non_self	non_self
206500	2A	2A_AFE_23270_protein.faa	2C	CF3.faa	PFC_ID_38485	ACK80492.1	HF292_03260	98.3	100	HF292_03260	ACK80492.1	98.3	100	98.31	Interspecies	non_self	non_self
206604	2A	2A_AFE_23270_protein.faa	2C	CF3.faa	PFC_ID_38488	ACK80892.1	HF292_00305	98.2	100	HF292_00305	ACK80892.1	98.2	100	98.20	Interspecies	non_self	non_self
206671	2A	2A_AFE_23270_protein.faa	2C	CF3.faa	PFC_ID_38489	ACK78690.1	HF292_00300	100	100	HF292_00300	ACK78690.1	100.0	100	100	Interspecies	non_self	non_self
206772	2A	2A_AFE_23270_protein.faa	2C	CF3.faa	PFC_ID_38490	ACK79771.1	HF292_00295	99.4	100	HF292_00295	ACK79771.1	99.4	100	99.44	Interspecies	non_self	non_self
206849	2A	2A_AFE_23270_protein.faa	2C	CF3.faa	PFC_ID_38491	ACK80624.1	HF292_00290	97.1	100	HF292_00290	ACK80624.1	97.1	100	97.11	Interspecies	non_self	non_self
206929	2A	2A_AFE_23270_protein.faa	2C	CF3.faa	PFC_ID_38492	ACK79880.1	HF292_00285	93	100	HF292_00285	ACK79880.1	93.0	100	92.98	Interspecies	non_self	non_self
207005	2A	2A_AFE_23270_protein.faa	2C	CF3.faa	PFC_ID_38493	ACK79587.1	HF292_00280	98.5	100	HF292_00280	ACK79587.1	98.5	100	98.49	Interspecies	non_self	non_self
207101	2A	2A_AFE_23270_protein.faa	2C	CF3.faa	PFC_ID_38494	ACK79244.1	HF292_00275	100	100	HF292_00275	ACK79244.1	100.0	100	100	Interspecies	non_self	non_self
207218	2A	2A_AFE_23270_protein.faa	2C	CF3.faa	PFC_ID_38495	ACK78315.1	HF292_00270	98	100	HF292_00270	ACK78315.1	98.0	100	97.96	Interspecies	non_self	non_self
207322	2A	2A_AFE_23270_protein.faa	2C	CF3.faa	PFC_ID_38496	ACK80881.1	HF292_00265	96.7	100	HF292_00265	ACK80881.1	96.7	100	96.70	Interspecies	non_self	non_self
207426	2A	2A_AFE_23270_protein.faa	2C	CF3.faa	PFC_ID_38497	ACK78929.1	HF292_00260	98	100	HF292_00260	ACK78929.1	98.0	100	98.05	Interspecies	non_self	non_self
207505	2A	2A_AFE_23270_protein.faa	2C	CF3.faa	PFC_ID_38498	ACK78897.1	HF292_00255	98.6	100	HF292_00255	ACK78897.1	98.6	100	98.59	Interspecies	non_self	non_self
207597	2A	2A_AFE_23270_protein.faa	2C	CF3.faa	PFC_ID_38499	ACK78416.1	HF292_00250	96.8	100	HF292_00250	ACK78416.1	96.8	100	96.83	Interspecies	non_self	non_self
207698	2A	2A_AFE_23270_protein.faa	2C	CF3.faa	PFC_ID_38500	ACK79804.1	HF292_00245	97	100	HF292_00245	ACK79804.1	97.0	100	97.01	Interspecies	non_self	non_self
207758	2A	2A_AFE_23270_protein.faa	2C	CF3.faa	PFC_ID_38501	ACK80494.1	HF292_00240	97.6	100	HF292_00240	ACK80494.1	97.6	96.9	97.60	Interspecies	non_self	non_self
207862	2A	2A_AFE_23270_protein.faa	2C	CF3.faa	PFC_ID_38502	ACK78069.1	HF292_00235	95.7	100	HF292_00235	ACK78069.1	95.7	100	95.69	Interspecies	non_self	non_self
207968	2A	2A_AFE_23270_protein.faa	2C	CF3.faa	PFC_ID_38503	ACK78418.1	HF292_00230	98.4	100	HF292_00230	ACK78418.1	98.4	100	98.41	Interspecies	non_self	non_self
208070	2A	2A_AFE_23270_protein.faa	2C	CF3.faa	PFC_ID_38504	ACK78352.1	HF292_05165	92.9	92.6	HF292_05165	ACK78352.1	92.9	99.7	92.86	Interspecies	non_self	non_self
208207	2A	2A_AFE_23270_protein.faa	2C	CF3.faa	PFC_ID_38506	ACK80877.1	HF292_04910	98.7	100	HF292_04910	ACK80877.1	98.7	94.1	98.66	Interspecies	non_self	non_self
208312	2A	2A_AFE_23270_protein.faa	2C	CF3.faa	PFC_ID_38507	ACK80888.1	HF292_04920	99.1	100	HF292_04920	ACK80888.1	99.1	100	99.07	Interspecies	non_self	non_self
208392	2A	2A_AFE_23270_protein.faa	2C	CF3.faa	PFC_ID_38508	ACK79651.1	HF292_04930	100	100	HF292_04930	ACK79651.1	100.0	100	100	Interspecies	non_self	non_self
208495	2A	2A_AFE_23270_protein.faa	2C	CF3.faa	PFC_ID_38509	ACK80518.1	HF292_04935	98.5	100	HF292_04935	ACK80518.1	98.5	100	98.54	Interspecies	non_self	non_self
208601	2A	2A_AFE_23270_protein.faa	2C	CF3.faa	PFC_ID_38510	ACK79079.1	HF292_04940	97.4	100	HF292_04940	ACK79079.1	97.4	100	97.44	Interspecies	non_self	non_self
208719	2A	2A_AFE_23270_protein.faa	2C	CF3.faa	PFC_ID_38511	ACK80919.1	HF292_04945	98.4	91	HF292_04945	ACK80919.1	98.4	100	98.39	Interspecies	non_self	non_self
208811	2A	2A_AFE_23270_protein.faa	2C	CF3.faa	PFC_ID_38512	ACK80329.1	HF292_04950	97.2	100	HF292_04950	ACK80329.1	97.2	100	97.17	Interspecies	non_self	non_self
208916	2A	2A_AFE_23270_protein.faa	2C	CF3.faa	PFC_ID_38513	ACK80628.1	HF292_04955	97.7	100	HF292_04955	ACK80628.1	97.7	100	97.70	Interspecies	non_self	non_self
209034	2A	2A_AFE_23270_protein.faa	2C	CF3.faa	PFC_ID_38514	ACK80368.1	HF292_04960	97.1	100	HF292_04960	ACK80368.1	97.1	100	97.09	Interspecies	non_self	non_self
209142	2A	2A_AFE_23270_protein.faa	2C	CF3.faa	PFC_ID_38515	ACK80429.1	HF292_04965	98	91.7	HF292_04965	ACK80429.1	98.0	100	98	Interspecies	non_self	non_self
209244	2A	2A_AFE_23270_protein.faa	2C	CF3.faa	PFC_ID_38516	ACK78639.1	HF292_04970	98.9	100	HF292_04970	ACK78639.1	98.9	100	98.92	Interspecies	non_self	non_self
209347	2A	2A_AFE_23270_protein.faa	2C	CF3.faa	PFC_ID_38517	ACK78015.1	HF292_04975	99.3	100	HF292_04975	ACK78015.1	99.3	100	99.30	Interspecies	non_self	non_self
209417	2A	2A_AFE_23270_protein.faa	2C	CF3.faa	PFC_ID_38518	ACK80966.1	HF292_04980	98.1	98.5	HF292_04980	ACK80966.1	98.1	100	98.10	Interspecies	non_self	non_self
209522	2A	2A_AFE_23270_protein.faa	2C	CF3.faa	PFC_ID_38519	ACK79230.1	HF292_08370	97.5	100	HF292_08370	ACK79230.1	97.5	100	97.53	Interspecies	non_self	non_self
209627	2A	2A_AFE_23270_protein.faa	2C	CF3.faa	PFC_ID_38520	ACK80697.1	HF292_08365	98	100	HF292_08365	ACK80697.1	98.0	100	98.03	Interspecies	non_self	non_self
209714	2A	2A_AFE_23270_protein.faa	2C	CF3.faa	PFC_ID_38521	ACK79756.1	HF292_08360	98.6	100	HF292_08360	ACK79756.1	98.6	100	98.60	Interspecies	non_self	non_self
209838	2A	2A_AFE_23270_protein.faa	2C	CF3.faa	PFC_ID_38522	ACK78248.1	HF292_08355	99.1	100	HF292_08355	ACK78248.1	99.1	100	99.07	Interspecies	non_self	non_self
209945	2A	2A_AFE_23270_protein.faa	2C	CF3.faa	PFC_ID_38523	ACK80922.1	HF292_08350	93.9	100	HF292_08350	ACK80922.1	93.9	88.3	93.92	Interspecies	non_self	non_self
210062	2A	2A_AFE_23270_protein.faa	2C	CF3.faa	PFC_ID_38524	ACK79106.1	HF292_08345	96.5	100	HF292_08345	ACK79106.1	96.5	100	96.46	Interspecies	non_self	non_self
210155	2A	2A_AFE_23270_protein.faa	2C	CF3.faa	PFC_ID_38525	ACK79281.1	HF292_08340	97.3	100	HF292_08340	ACK79281.1	97.3	100	97.32	Interspecies	non_self	non_self
210260	2A	2A_AFE_23270_protein.faa	2C	CF3.faa	PFC_ID_38526	ACK80420.1	HF292_08335	98.4	100	HF292_08335	ACK80420.1	98.4	100	98.44	Interspecies	non_self	non_self
210364	2A	2A_AFE_23270_protein.faa	2C	CF3.faa	PFC_ID_38527	ACK79058.1	HF292_08330	95.5	100	HF292_08330	ACK79058.1	95.5	100	95.46	Interspecies	non_self	non_self
210466	2A	2A_AFE_23270_protein.faa	2C	CF3.faa	PFC_ID_38528	ACK78637.1	HF292_08325	95	100	HF292_08325	ACK78637.1	95.0	100	94.98	Interspecies	non_self	non_self
210722	2A	2A_AFE_23270_protein.faa	2C	CF3.faa	PFC_ID_38531	ACK79103.1	HF292_09985	93.9	100	HF292_09985	ACK79103.1	93.9	99.4	93.87	Interspecies	non_self	non_self
210746	2A	2A_AFE_23270_protein.faa	2C	CF3.faa	PFC_ID_38531	ACK80149.1	HF292_09985	36.7	97.9	HF292_09985	ACK80149.1	36.7	96.3	36.71	Interspecies	non_self	non_self
211002	2A	2A_AFE_23270_protein.faa	2C	CF3.faa	PFC_ID_38534	ACK79921.1	HF292_10005	95.1	100	HF292_10005	ACK79921.1	95.1	100.7	95.09	Interspecies	non_self	non_self
211120	2A	2A_AFE_23270_protein.faa	2C	CF3.faa	PFC_ID_38535	ACK79891.1	HF292_10010	94.9	100	HF292_10010	ACK79891.1	94.9	79.8	94.94	Interspecies	non_self	non_self
211210	2A	2A_AFE_23270_protein.faa	2C	CF3.faa	PFC_ID_38537	ACK80284.1	HF292_10020	95	100	HF292_10020	ACK80284.1	95.0	100.2	95.02	Interspecies	non_self	non_self
211303	2A	2A_AFE_23270_protein.faa	2C	CF3.faa	PFC_ID_38538	ACK79098.1	HF292_10025	99	100	HF292_10025	ACK79098.1	99.0	100	98.97	Interspecies	non_self	non_self
211419	2A	2A_AFE_23270_protein.faa	2C	CF3.faa	PFC_ID_38539	ACK78276.1	HF292_10030	99.7	100	HF292_10030	ACK78276.1	99.7	100	99.73	Interspecies	non_self	non_self
211510	2A	2A_AFE_23270_protein.faa	2C	CF3.faa	PFC_ID_38540	ACK80391.1	HF292_10035	96.1	100	HF292_10035	ACK80391.1	96.1	100	96.13	Interspecies	non_self	non_self
211593	2A	2A_AFE_23270_protein.faa	2C	CF3.faa	PFC_ID_38541	ACK80130.1	HF292_10040	95.9	100	HF292_10040	ACK80130.1	95.9	100	95.94	Interspecies	non_self	non_self
211607	2A	2A_AFE_23270_protein.faa	2C	CF3.faa	PFC_ID_38541	ACK80332.1	HF292_10040	97.5	100	HF292_10040	ACK80332.1	97.5	100	97.50	Interspecies	non_self	non_self
211727	2A	2A_AFE_23270_protein.faa	2C	CF3.faa	PFC_ID_38542	ACK78708.1	HF292_03445	89.6	100.2	HF292_03445	ACK78708.1	89.6	100	89.65	Interspecies	non_self	non_self
211728	2A	2A_AFE_23270_protein.faa	2C	CF3.faa	PFC_ID_38542	ACK78708.1	HF292_10045	97.6	69.1	HF292_10045	ACK78708.1	97.6	100	97.60	Interspecies	non_self	non_self
211829	2A	2A_AFE_23270_protein.faa	2C	CF3.faa	PFC_ID_38543	ACK80008.1	HF292_12685	99.4	100	HF292_12685	ACK80008.1	99.4	100	99.38	Interspecies	non_self	non_self
211831	2A	2A_AFE_23270_protein.faa	2C	CF3.faa	PFC_ID_38543	ACK80008.1	HF292_03440	96.9	100	HF292_03440	ACK80008.1	96.9	100	96.88	Interspecies	non_self	non_self
211910	2A	2A_AFE_23270_protein.faa	2C	CF3.faa	PFC_ID_38544	ACK78367.1	HF292_12680	97.9	100	HF292_12680	ACK78367.1	97.9	100	97.93	Interspecies	non_self	non_self
211911	2A	2A_AFE_23270_protein.faa	2C	CF3.faa	PFC_ID_38544	ACK78367.1	HF292_03435	95.5	100	HF292_03435	ACK78367.1	95.5	100	95.49	Interspecies	non_self	non_self
212030	2A	2A_AFE_23270_protein.faa	2C	CF3.faa	PFC_ID_38545	ACK78706.1	HF292_03430	97.2	101.9	HF292_03430	ACK78706.1	97.2	100	97.22	Interspecies	non_self	non_self
212123	2A	2A_AFE_23270_protein.faa	2C	CF3.faa	PFC_ID_38546	ACK78571.1	HF292_07990	90.9	100	HF292_07990	ACK78571.1	90.9	100	90.91	Interspecies	non_self	non_self
212241	2A	2A_AFE_23270_protein.faa	2C	CF3.faa	PFC_ID_38547	ACK79668.1	HF292_07985	94.9	100	HF292_07985	ACK79668.1	94.9	100	94.90	Interspecies	non_self	non_self
212332	2A	2A_AFE_23270_protein.faa	2C	CF3.faa	PFC_ID_38548	ACK78605.1	HF292_03415	82.9	96.3	HF292_03415	ACK78605.1	82.9	100	82.86	Interspecies	non_self	non_self
212424	2A	2A_AFE_23270_protein.faa	2C	CF3.faa	PFC_ID_38549	ACK78275.1	HF292_04395	96.3	100	HF292_04395	ACK78275.1	96.3	100	96.32	Interspecies	non_self	non_self
212425	2A	2A_AFE_23270_protein.faa	2C	CF3.faa	PFC_ID_38549	ACK78275.1	HF292_03410	90.8	100	HF292_03410	ACK78275.1	90.8	100	90.80	Interspecies	non_self	non_self
212544	2A	2A_AFE_23270_protein.faa	2C	CF3.faa	PFC_ID_38550	ACK80544.1	HF292_04390	98.7	100	HF292_04390	ACK80544.1	98.7	100	98.67	Interspecies	non_self	non_self
212636	2A	2A_AFE_23270_protein.faa	2C	CF3.faa	PFC_ID_38551	ACK80330.1	HF292_04385	100	100	HF292_04385	ACK80330.1	100.0	100	100	Interspecies	non_self	non_self
212754	2A	2A_AFE_23270_protein.faa	2C	CF3.faa	PFC_ID_38552	ACK80769.1	HF292_04380	97.6	100	HF292_04380	ACK80769.1	97.6	98.3	97.64	Interspecies	non_self	non_self
212756	2A	2A_AFE_23270_protein.faa	2C	CF3.faa	PFC_ID_38552	ACK80769.1	HF292_03395	89.9	100	HF292_03395	ACK80769.1	89.9	98.3	89.87	Interspecies	non_self	non_self
212888	2A	2A_AFE_23270_protein.faa	2C	CF3.faa	PFC_ID_38553	ACK79768.1	HF292_03390	90.4	99.7	HF292_03390	ACK79768.1	90.4	99.7	90.43	Interspecies	non_self	non_self
212978	2A	2A_AFE_23270_protein.faa	2C	CF3.faa	PFC_ID_38554	ACK80432.1	HF292_05955	96.5	100	HF292_05955	ACK80432.1	96.5	100	96.51	Interspecies	non_self	non_self
212980	2A	2A_AFE_23270_protein.faa	2C	CF3.faa	PFC_ID_38554	ACK80432.1	HF292_03385	89.4	100	HF292_03385	ACK80432.1	89.4	100	89.42	Interspecies	non_self	non_self
213100	2A	2A_AFE_23270_protein.faa	2C	CF3.faa	PFC_ID_38555	ACK79979.1	HF292_05950	95.9	100	HF292_05950	ACK79979.1	95.9	100	95.88	Interspecies	non_self	non_self
213201	2A	2A_AFE_23270_protein.faa	2C	CF3.faa	PFC_ID_38556	ACK80574.1	HF292_05945	97.8	100	HF292_05945	ACK80574.1	97.8	100	97.84	Interspecies	non_self	non_self
213261	2A	2A_AFE_23270_protein.faa	2C	CF3.faa	PFC_ID_38557	ACK80145.1	HF292_05940	97.4	100	HF292_05940	ACK80145.1	97.4	100	97.38	Interspecies	non_self	non_self
213262	2A	2A_AFE_23270_protein.faa	2C	CF3.faa	PFC_ID_38557	ACK80145.1	HF292_03370	95	100	HF292_03370	ACK80145.1	95.0	100	95.01	Interspecies	non_self	non_self
213394	2A	2A_AFE_23270_protein.faa	2C	CF3.faa	PFC_ID_38558	ACK79690.1	HF292_05935	98.3	100	HF292_05935	ACK79690.1	98.3	100	98.30	Interspecies	non_self	non_self
213396	2A	2A_AFE_23270_protein.faa	2C	CF3.faa	PFC_ID_38558	ACK79690.1	HF292_03365	95.5	100	HF292_03365	ACK79690.1	95.5	100	95.46	Interspecies	non_self	non_self
213517	2A	2A_AFE_23270_protein.faa	2C	CF3.faa	PFC_ID_38559	ACK80829.1	HF292_05930	99.1	100	HF292_05930	ACK80829.1	99.1	100	99.08	Interspecies	non_self	non_self
213636	2A	2A_AFE_23270_protein.faa	2C	CF3.faa	PFC_ID_38560	ACK79746.1	HF292_03350	91.9	100	HF292_03350	ACK79746.1	91.9	100	91.90	Interspecies	non_self	non_self
213639	2A	2A_AFE_23270_protein.faa	2C	CF3.faa	PFC_ID_38560	ACK79746.1	HF292_03100	96.6	69.9	HF292_03100	ACK79746.1	96.6	100	96.65	Interspecies	non_self	non_self
213771	2A	2A_AFE_23270_protein.faa	2C	CF3.faa	PFC_ID_38561	ACK78679.1	HF292_03105	94.2	100	HF292_03105	ACK78679.1	94.2	100	94.23	Interspecies	non_self	non_self
213863	2A	2A_AFE_23270_protein.faa	2C	CF3.faa	PFC_ID_38562	ACK78584.1	HF292_03110	97	100	HF292_03110	ACK78584.1	97.0	98.5	96.97	Interspecies	non_self	non_self
213979	2A	2A_AFE_23270_protein.faa	2C	CF3.faa	PFC_ID_38563	ACK80325.1	HF292_03115	99	100	HF292_03115	ACK80325.1	99.0	99.2	99.01	Interspecies	non_self	non_self
214039	2A	2A_AFE_23270_protein.faa	2C	CF3.faa	PFC_ID_38564	ACK78950.1	HF292_03120	99.2	100	HF292_03120	ACK78950.1	99.2	100	99.19	Interspecies	non_self	non_self
214143	2A	2A_AFE_23270_protein.faa	2C	CF3.faa	PFC_ID_38565	ACK78351.1	HF292_03125	96	100	HF292_03125	ACK78351.1	96.0	100	95.95	Interspecies	non_self	non_self
214245	2A	2A_AFE_23270_protein.faa	2C	CF3.faa	PFC_ID_38566	ACK80912.1	HF292_03130	98.6	100	HF292_03130	ACK80912.1	98.6	100	98.55	Interspecies	non_self	non_self
214339	2A	2A_AFE_23270_protein.faa	2C	CF3.faa	PFC_ID_38567	ACK78694.1	HF292_03135	97.3	100	HF292_03135	ACK78694.1	97.3	100	97.29	Interspecies	non_self	non_self
214431	2A	2A_AFE_23270_protein.faa	2C	CF3.faa	PFC_ID_38568	ACK78873.1	HF292_03140	95.7	85.6	HF292_03140	ACK78873.1	95.7	100	95.70	Interspecies	non_self	non_self
214536	2A	2A_AFE_23270_protein.faa	2C	CF3.faa	PFC_ID_38569	ACK80263.1	HF292_03145	98.9	100	HF292_03145	ACK80263.1	98.9	100	98.87	Interspecies	non_self	non_self
214641	2A	2A_AFE_23270_protein.faa	2C	CF3.faa	PFC_ID_38570	ACK79245.1	HF292_03150	98.3	100	HF292_03150	ACK79245.1	98.3	100	98.28	Interspecies	non_self	non_self
214839	2A	2A_AFE_23270_protein.faa	2C	CF3.faa	PFC_ID_38572	ACK79400.1	HF292_03900	96.9	97.7	HF292_03900	ACK79400.1	96.9	100	96.92	Interspecies	non_self	non_self
214956	2A	2A_AFE_23270_protein.faa	2C	CF3.faa	PFC_ID_38573	ACK79432.1	HF292_03905	98.1	100	HF292_03905	ACK79432.1	98.1	95.3	98.12	Interspecies	non_self	non_self
215048	2A	2A_AFE_23270_protein.faa	2C	CF3.faa	PFC_ID_38574	ACK78438.1	HF292_03910	98.1	100	HF292_03910	ACK78438.1	98.1	100	98.08	Interspecies	non_self	non_self
215136	2A	2A_AFE_23270_protein.faa	2C	CF3.faa	PFC_ID_38575	ACK79787.1	HF292_03915	98.9	100	HF292_03915	ACK79787.1	98.9	100	98.88	Interspecies	non_self	non_self
215308	2A	2A_AFE_23270_protein.faa	2C	CF3.faa	PFC_ID_38577	ACK78191.1	HF292_01035	98.4	100	HF292_01035	ACK78191.1	98.4	100	98.35	Interspecies	non_self	non_self
215427	2A	2A_AFE_23270_protein.faa	2C	CF3.faa	PFC_ID_38578	ACK78806.1	HF292_01040	96.8	100	HF292_01040	ACK78806.1	96.8	100	96.77	Interspecies	non_self	non_self
215522	2A	2A_AFE_23270_protein.faa	2C	CF3.faa	PFC_ID_38579	ACK79525.1	HF292_01045	96.4	100	HF292_01045	ACK79525.1	96.4	100	96.45	Interspecies	non_self	non_self
215639	2A	2A_AFE_23270_protein.faa	2C	CF3.faa	PFC_ID_38580	ACK79815.1	HF292_01050	96.9	100	HF292_01050	ACK79815.1	96.9	100	96.89	Interspecies	non_self	non_self
215718	2A	2A_AFE_23270_protein.faa	2C	CF3.faa	PFC_ID_38581	ACK78166.1	HF292_01060	98.2	77.6	HF292_01060	ACK78166.1	98.2	100	98.20	Interspecies	non_self	non_self
215834	2A	2A_AFE_23270_protein.faa	2C	CF3.faa	PFC_ID_38582	ACK78781.1	HF292_00385	97.9	100	HF292_00385	ACK78781.1	97.9	100	97.87	Interspecies	non_self	non_self
215941	2A	2A_AFE_23270_protein.faa	2C	CF3.faa	PFC_ID_38583	ACK80654.1	HF292_00380	94.9	100	HF292_00380	ACK80654.1	94.9	100	94.92	Interspecies	non_self	non_self
216109	2A	2A_AFE_23270_protein.faa	2C	CF3.faa	PFC_ID_38585	ACK78883.1	HF292_08550	99.4	100	HF292_08550	ACK78883.1	99.4	100	99.41	Interspecies	non_self	non_self
216185	2A	2A_AFE_23270_protein.faa	2C	CF3.faa	PFC_ID_38586	ACK78533.1	HF292_08555	99.1	100	HF292_08555	ACK78533.1	99.1	100	99.09	Interspecies	non_self	non_self
216295	2A	2A_AFE_23270_protein.faa	2C	CF3.faa	PFC_ID_38587	ACK79217.1	HF292_08560	99.6	91.2	HF292_08560	ACK79217.1	99.6	100	99.56	Interspecies	non_self	non_self
216399	2A	2A_AFE_23270_protein.faa	2C	CF3.faa	PFC_ID_38588	ACK79871.1	HF292_01565	96.1	100	HF292_01565	ACK79871.1	96.1	98.9	96.11	Interspecies	non_self	non_self
216549	2A	2A_AFE_23270_protein.faa	2C	CF3.faa	PFC_ID_38589	ACK78414.1	HF292_01560	99.3	100	HF292_01560	ACK78414.1	99.3	100	99.29	Interspecies	non_self	non_self
216660	2A	2A_AFE_23270_protein.faa	2C	CF3.faa	PFC_ID_38590	ACK79812.1	HF292_01555	100	100	HF292_01555	ACK79812.1	100.0	100	100	Interspecies	non_self	non_self
216776	2A	2A_AFE_23270_protein.faa	2C	CF3.faa	PFC_ID_38591	ACK79308.1	HF292_01550	93.3	100	HF292_01550	ACK79308.1	93.3	100	93.30	Interspecies	non_self	non_self
216853	2A	2A_AFE_23270_protein.faa	2C	CF3.faa	PFC_ID_38592	ACK79748.1	HF292_01545	93.8	100	HF292_01545	ACK79748.1	93.8	100	93.79	Interspecies	non_self	non_self
216945	2A	2A_AFE_23270_protein.faa	2C	CF3.faa	PFC_ID_38593	ACK78801.1	HF292_01540	98.7	100	HF292_01540	ACK78801.1	98.7	100	98.70	Interspecies	non_self	non_self
217050	2A	2A_AFE_23270_protein.faa	2C	CF3.faa	PFC_ID_38594	ACK79541.1	HF292_01535	97.3	100	HF292_01535	ACK79541.1	97.3	100	97.32	Interspecies	non_self	non_self
217127	2A	2A_AFE_23270_protein.faa	2C	CF3.faa	PFC_ID_38595	ACK79161.1	HF292_01530	97.7	100	HF292_01530	ACK79161.1	97.7	100	97.66	Interspecies	non_self	non_self
217207	2A	2A_AFE_23270_protein.faa	2C	CF3.faa	PFC_ID_38597	ACK77828.1	HF292_10790	92.9	92.6	HF292_10790	ACK77828.1	92.9	98.7	92.92	Interspecies	non_self	non_self
217806	2A	2A_AFE_23270_protein.faa	2C	CF3.faa	PFC_ID_38605	ACK80292.1	HF292_12500	27.7	93.4	HF292_12500	ACK80292.1	27.7	88.2	27.75	Interspecies	non_self	non_self
218956	2A	2A_AFE_23270_protein.faa	2C	CF3.faa	PFC_ID_38618	ACK77916.1	HF292_10785	97.1	100	HF292_10785	ACK77916.1	97.1	99.4	97.11	Interspecies	non_self	non_self
219073	2A	2A_AFE_23270_protein.faa	2C	CF3.faa	PFC_ID_38620	ACK79321.1	HF292_10765	94.1	100	HF292_10765	ACK79321.1	94.1	100	94.08	Interspecies	non_self	non_self
219192	2A	2A_AFE_23270_protein.faa	2C	CF3.faa	PFC_ID_38621	ACK78648.1	HF292_10760	94.4	100	HF292_10760	ACK78648.1	94.4	100	94.40	Interspecies	non_self	non_self
219296	2A	2A_AFE_23270_protein.faa	2C	CF3.faa	PFC_ID_38622	ACK77996.1	HF292_10755	92.1	99.6	HF292_10755	ACK77996.1	92.1	100	92.11	Interspecies	non_self	non_self
219400	2A	2A_AFE_23270_protein.faa	2C	CF3.faa	PFC_ID_38623	ACK79482.1	HF292_10750	94.9	100	HF292_10750	ACK79482.1	94.9	100	94.86	Interspecies	non_self	non_self
219475	2A	2A_AFE_23270_protein.faa	2C	CF3.faa	PFC_ID_38624	ACK80235.1	HF292_10745	95	97.8	HF292_10745	ACK80235.1	95.0	99.8	94.98	Interspecies	non_self	non_self
219525	2A	2A_AFE_23270_protein.faa	2C	CF3.faa	PFC_ID_38625	ACK78791.1	HF292_10740	95	100	HF292_10740	ACK78791.1	95.0	100	95	Interspecies	non_self	non_self
219628	2A	2A_AFE_23270_protein.faa	2C	CF3.faa	PFC_ID_38626	ACK79025.1	HF292_10735	94	100	HF292_10735	ACK79025.1	94.0	100	93.98	Interspecies	non_self	non_self
219707	2A	2A_AFE_23270_protein.faa	2C	CF3.faa	PFC_ID_38627	ACK79684.1	HF292_10730	96.3	100	HF292_10730	ACK79684.1	96.3	100	96.31	Interspecies	non_self	non_self
219798	2A	2A_AFE_23270_protein.faa	2C	CF3.faa	PFC_ID_38628	ACK80936.1	HF292_10725	97.2	100	HF292_10725	ACK80936.1	97.2	100	97.23	Interspecies	non_self	non_self
219889	2A	2A_AFE_23270_protein.faa	2C	CF3.faa	PFC_ID_38629	ACK78441.1	HF292_10720	97.7	100	HF292_10720	ACK78441.1	97.7	100	97.73	Interspecies	non_self	non_self
219979	2A	2A_AFE_23270_protein.faa	2C	CF3.faa	PFC_ID_38630	ACK78594.1	HF292_10715	96.4	100	HF292_10715	ACK78594.1	96.4	100	96.43	Interspecies	non_self	non_self
220086	2A	2A_AFE_23270_protein.faa	2C	CF3.faa	PFC_ID_38631	ACK79472.1	HF292_10710	96.8	99.5	HF292_10710	ACK79472.1	96.8	78.1	96.76	Interspecies	non_self	non_self
220192	2A	2A_AFE_23270_protein.faa	2C	CF3.faa	PFC_ID_38632	ACK80801.1	HF292_10705	95.4	100	HF292_10705	ACK80801.1	95.4	92.2	95.39	Interspecies	non_self	non_self
220295	2A	2A_AFE_23270_protein.faa	2C	CF3.faa	PFC_ID_38633	ACK80512.1	HF292_10690	93.1	100	HF292_10690	ACK80512.1	93.1	93.9	93.07	Interspecies	non_self	non_self
220374	2A	2A_AFE_23270_protein.faa	2C	CF3.faa	PFC_ID_38634	ACK79642.1	HF292_10685	94.6	100.9	HF292_10685	ACK79642.1	94.6	100	94.60	Interspecies	non_self	non_self
220464	2A	2A_AFE_23270_protein.faa	2C	CF3.faa	PFC_ID_38635	ACK77855.1	HF292_10680	95.1	100	HF292_10680	ACK77855.1	95.1	100	95.14	Interspecies	non_self	non_self
220583	2A	2A_AFE_23270_protein.faa	2C	CF3.faa	PFC_ID_38636	ACK79398.1	HF292_10675	93.8	94.6	HF292_10675	ACK79398.1	93.8	100	93.81	Interspecies	non_self	non_self
220675	2A	2A_AFE_23270_protein.faa	2C	CF3.faa	PFC_ID_38637	ACK78335.1	HF292_10660	94.5	99.7	HF292_10660	ACK78335.1	94.5	99.4	94.54	Interspecies	non_self	non_self
220755	2A	2A_AFE_23270_protein.faa	2C	CF3.faa	PFC_ID_38638	ACK78390.1	HF292_10655	94	99.9	HF292_10655	ACK78390.1	94.0	99.9	93.98	Interspecies	non_self	non_self
220874	2A	2A_AFE_23270_protein.faa	2C	CF3.faa	PFC_ID_38639	ACK79036.1	HF292_10650	92	100	HF292_10650	ACK79036.1	92.0	100	92	Interspecies	non_self	non_self
220980	2A	2A_AFE_23270_protein.faa	2C	CF3.faa	PFC_ID_38640	ACK80124.1	HF292_10645	89.9	100	HF292_10645	ACK80124.1	89.9	100	89.86	Interspecies	non_self	non_self
220981	2A	2A_AFE_23270_protein.faa	2C	CF3.faa	PFC_ID_38640	ACK80124.1	HF292_12660	73.9	100	HF292_12660	ACK80124.1	73.9	100	73.91	Interspecies	non_self	non_self
221098	2A	2A_AFE_23270_protein.faa	2C	CF3.faa	PFC_ID_38641	ACK79467.1	HF292_10640	97	100	HF292_10640	ACK79467.1	97.0	100	96.99	Interspecies	non_self	non_self
221328	2A	2A_AFE_23270_protein.faa	2C	CF3.faa	PFC_ID_38642	ACK79685.1	HF292_10635	97.8	100	HF292_10635	ACK79685.1	97.8	100	97.83	Interspecies	non_self	non_self
221447	2A	2A_AFE_23270_protein.faa	2C	CF3.faa	PFC_ID_38643	ACK80052.1	HF292_10630	97.6	100	HF292_10630	ACK80052.1	97.6	95.9	97.63	Interspecies	non_self	non_self
221600	2A	2A_AFE_23270_protein.faa	2C	CF3.faa	PFC_ID_38644	ACK79094.1	HF292_10625	94.9	100	HF292_10625	ACK79094.1	94.9	99.3	94.93	Interspecies	non_self	non_self
221758	2A	2A_AFE_23270_protein.faa	2C	CF3.faa	PFC_ID_38648	ACK80206.1	HF292_05905	33.1	86.1	HF292_05905	ACK80206.1	33.1	83.4	33.09	Interspecies	non_self	non_self
222084	2A	2A_AFE_23270_protein.faa	2C	CF3.faa	PFC_ID_38653	ACK79785.1	HF292_09735	79.8	96.3	HF292_09735	ACK79785.1	79.8	96.1	79.83	Interspecies	non_self	non_self
222346	2A	2A_AFE_23270_protein.faa	2C	CF3.faa	PFC_ID_38658	ACK78700.1	HF292_09565	95.3	100	HF292_09565	ACK78700.1	95.3	100	95.29	Interspecies	non_self	non_self
222438	2A	2A_AFE_23270_protein.faa	2C	CF3.faa	PFC_ID_38659	ACK80812.1	HF292_09585	97.9	96.2	HF292_09585	ACK80812.1	97.9	100	97.86	Interspecies	non_self	non_self
222557	2A	2A_AFE_23270_protein.faa	2C	CF3.faa	PFC_ID_38660	ACK79286.1	HF292_09590	98.7	100	HF292_09590	ACK79286.1	98.7	100	98.73	Interspecies	non_self	non_self
222674	2A	2A_AFE_23270_protein.faa	2C	CF3.faa	PFC_ID_38661	ACK80946.1	HF292_03180	97.9	100	HF292_03180	ACK80946.1	97.9	100	97.87	Interspecies	non_self	non_self
222801	2A	2A_AFE_23270_protein.faa	2C	CF3.faa	PFC_ID_38662	ACK78760.1	HF292_04925	100	100	HF292_04925	ACK78760.1	100.0	100	100	Interspecies	non_self	non_self
222904	2A	2A_AFE_23270_protein.faa	2C	CF3.faa	PFC_ID_38663	ACK79732.1	HF292_08380	96.5	100	HF292_08380	ACK79732.1	96.5	100	96.48	Interspecies	non_self	non_self
222997	2A	2A_AFE_23270_protein.faa	2C	CF3.faa	PFC_ID_38664	ACK80553.1	HF292_08375	94.4	100.8	HF292_08375	ACK80553.1	94.4	100	94.42	Interspecies	non_self	non_self
223111	2A	2A_AFE_23270_protein.faa	2C	CF3.faa	PFC_ID_38665	ACK80358.1	HF292_09990	49	104.5	HF292_09990	ACK80358.1	49.0	101.7	48.98	Interspecies	non_self	non_self
223193	2A	2A_AFE_23270_protein.faa	2C	CF3.faa	PFC_ID_38667	ACK79043.1	HF292_03355	91	99.2	HF292_03355	ACK79043.1	93.8	80.3	92.38	Interspecies	non_self	non_self
223286	2A	2A_AFE_23270_protein.faa	2C	CF3.faa	PFC_ID_38668	ACK78638.1	HF292_01055	96.6	100	HF292_01055	ACK78638.1	96.6	100	96.61	Interspecies	non_self	non_self
223382	2A	2A_AFE_23270_protein.faa	2C	CF3.faa	PFC_ID_38669	ACK79145.1	HF292_08545	100	100	HF292_08545	ACK79145.1	100.0	100	100	Interspecies	non_self	non_self
224410	2A	2A_AFE_23270_protein.faa	2C	CF3.faa	PFC_ID_38711	ACK78154.1	HF292_07375	96.7	95.7	HF292_07375	ACK78154.1	96.7	99.6	96.67	Interspecies	non_self	non_self
224530	2A	2A_AFE_23270_protein.faa	2C	CF3.faa	PFC_ID_38712	ACK80637.1	HF292_07380	98.3	100	HF292_07380	ACK80637.1	98.3	100	98.30	Interspecies	non_self	non_self
224622	2A	2A_AFE_23270_protein.faa	2C	CF3.faa	PFC_ID_38713	ACK78731.1	HF292_07385	97.4	100	HF292_07385	ACK78731.1	97.4	100	97.38	Interspecies	non_self	non_self
224740	2A	2A_AFE_23270_protein.faa	2C	CF3.faa	PFC_ID_38714	ACK80016.1	HF292_07390	97.2	100	HF292_07390	ACK80016.1	97.2	100	97.22	Interspecies	non_self	non_self
224807	2A	2A_AFE_23270_protein.faa	2C	CF3.faa	PFC_ID_38715	ACK77934.1	HF292_07395	100	100	HF292_07395	ACK77934.1	100.0	100	100	Interspecies	non_self	non_self
224923	2A	2A_AFE_23270_protein.faa	2C	CF3.faa	PFC_ID_38716	ACK80160.1	HF292_07400	97.8	100	HF292_07400	ACK80160.1	97.8	100	97.76	Interspecies	non_self	non_self
225030	2A	2A_AFE_23270_protein.faa	2C	CF3.faa	PFC_ID_38717	ACK80907.1	HF292_07405	98.4	100	HF292_07405	ACK80907.1	98.4	100	98.39	Interspecies	non_self	non_self
225136	2A	2A_AFE_23270_protein.faa	2C	CF3.faa	PFC_ID_38718	ACK79966.1	HF292_07410	95.3	100	HF292_07410	ACK79966.1	95.3	85.3	95.31	Interspecies	non_self	non_self
225255	2A	2A_AFE_23270_protein.faa	2C	CF3.faa	PFC_ID_38719	ACK78591.1	HF292_07420	94.3	100	HF292_07420	ACK78591.1	94.3	100	94.26	Interspecies	non_self	non_self
225356	2A	2A_AFE_23270_protein.faa	2C	CF3.faa	PFC_ID_38720	ACK80192.1	HF292_07425	98.6	100	HF292_07425	ACK80192.1	98.6	100	98.61	Interspecies	non_self	non_self
225437	2A	2A_AFE_23270_protein.faa	2C	CF3.faa	PFC_ID_38721	ACK79498.1	HF292_07430	96.2	99.5	HF292_07430	ACK79498.1	96.2	99.5	96.21	Interspecies	non_self	non_self
225542	2A	2A_AFE_23270_protein.faa	2C	CF3.faa	PFC_ID_38722	ACK80819.1	HF292_07435	96.3	87.9	HF292_07435	ACK80819.1	95.6	100	95.93	Interspecies	non_self	non_self
225634	2A	2A_AFE_23270_protein.faa	2C	CF3.faa	PFC_ID_38723	ACK79174.1	HF292_07445	97.7	100	HF292_07445	ACK79174.1	97.7	100	97.67	Interspecies	non_self	non_self
225753	2A	2A_AFE_23270_protein.faa	2C	CF3.faa	PFC_ID_38724	ACK80339.1	HF292_07450	98.6	100	HF292_07450	ACK80339.1	98.6	100	98.59	Interspecies	non_self	non_self
225857	2A	2A_AFE_23270_protein.faa	2C	CF3.faa	PFC_ID_38725	ACK80742.1	HF292_07455	97.1	100	HF292_07455	ACK80742.1	97.1	100	97.08	Interspecies	non_self	non_self
225950	2A	2A_AFE_23270_protein.faa	2C	CF3.faa	PFC_ID_38726	ACK79820.1	HF292_07460	93.6	100	HF292_07460	ACK79820.1	93.6	100	93.59	Interspecies	non_self	non_self
226054	2A	2A_AFE_23270_protein.faa	2C	CF3.faa	PFC_ID_38727	ACK78844.1	HF292_07465	96	100.4	HF292_07465	ACK78844.1	96.0	100	95.98	Interspecies	non_self	non_self
226143	2A	2A_AFE_23270_protein.faa	2C	CF3.faa	PFC_ID_38728	ACK80305.1	HF292_07475	98.5	100	HF292_07475	ACK80305.1	98.5	96	98.49	Interspecies	non_self	non_self
226223	2A	2A_AFE_23270_protein.faa	2C	CF3.faa	PFC_ID_38729	ACK78105.1	HF292_07480	96.5	100	HF292_07480	ACK78105.1	96.5	100	96.54	Interspecies	non_self	non_self
226338	2A	2A_AFE_23270_protein.faa	2C	CF3.faa	PFC_ID_38730	ACK78767.1	HF292_07485	98.9	100	HF292_07485	ACK78767.1	98.9	100	98.89	Interspecies	non_self	non_self
226433	2A	2A_AFE_23270_protein.faa	2C	CF3.faa	PFC_ID_38731	ACK78597.1	HF292_07490	95.7	100	HF292_07490	ACK78597.1	95.7	100	95.72	Interspecies	non_self	non_self
226521	2A	2A_AFE_23270_protein.faa	2C	CF3.faa	PFC_ID_38734	ACK79970.1	HF292_07415	99	100	HF292_07415	ACK79970.1	99.0	100	99.03	Interspecies	non_self	non_self
226579	2A	2A_AFE_23270_protein.faa	2C	CF3.faa	PFC_ID_38735	ACK79149.1	HF292_07440	98.9	100	HF292_07440	ACK79149.1	98.9	99.9	98.91	Interspecies	non_self	non_self
226685	2A	2A_AFE_23270_protein.faa	2C	CF3.faa	PFC_ID_38736	ACK77994.1	HF292_07470	98.8	99.7	HF292_07470	ACK77994.1	98.8	99.7	98.84	Interspecies	non_self	non_self
226776	2A	2A_AFE_23270_protein.faa	2C	CF3.faa	PFC_ID_38737	ACK77925.1	HF292_07495	95.7	100	HF292_07495	ACK77925.1	95.7	96.3	95.67	Interspecies	non_self	non_self
226881	2A	2A_AFE_23270_protein.faa	2C	CF3.faa	PFC_ID_38738	ACK80343.1	HF292_07500	95.9	87.5	HF292_07500	ACK80343.1	95.9	100	95.86	Interspecies	non_self	non_self
226988	2A	2A_AFE_23270_protein.faa	2C	CF3.faa	PFC_ID_38741	ACK78999.1	HF292_02785	93.4	100	HF292_02785	ACK78999.1	93.4	100	93.37	Interspecies	non_self	non_self
227080	2A	2A_AFE_23270_protein.faa	2C	CF3.faa	PFC_ID_38742	ACK79224.1	HF292_02780	100	100	HF292_02780	ACK79224.1	100.0	100	100	Interspecies	non_self	non_self
227196	2A	2A_AFE_23270_protein.faa	2C	CF3.faa	PFC_ID_38743	ACK79477.1	HF292_02775	97.6	100	HF292_02775	ACK79477.1	97.6	100	97.63	Interspecies	non_self	non_self
227303	2A	2A_AFE_23270_protein.faa	2C	CF3.faa	PFC_ID_38744	ACK78607.1	HF292_02770	99.4	99.4	HF292_02770	ACK78607.1	99.4	99.4	99.42	Interspecies	non_self	non_self
227405	2A	2A_AFE_23270_protein.faa	2C	CF3.faa	PFC_ID_38745	ACK80831.1	HF292_02765	96	100	HF292_02765	ACK80831.1	96.0	100	96.03	Interspecies	non_self	non_self
228135	2A	2A_AFE_23270_protein.faa	2C	CF3.faa	PFC_ID_38764	ACK80729.1	HF292_12110	97.4	99.5	HF292_12110	ACK80729.1	97.4	97.0	97.45	Interspecies	non_self	non_self
228239	2A	2A_AFE_23270_protein.faa	2C	CF3.faa	PFC_ID_38765	ACK79082.1	HF292_12115	93.3	100	HF292_12115	ACK79082.1	93.3	100	93.28	Interspecies	non_self	non_self
228317	2A	2A_AFE_23270_protein.faa	2C	CF3.faa	PFC_ID_38766	ACK79431.1	HF292_12120	99.1	100	HF292_12120	ACK79431.1	99.1	100	99.07	Interspecies	non_self	non_self
228398	2A	2A_AFE_23270_protein.faa	2C	CF3.faa	PFC_ID_38767	ACK80913.1	HF292_12125	100	89.5	HF292_12125	ACK80913.1	100.0	100	100	Interspecies	non_self	non_self
228513	2A	2A_AFE_23270_protein.faa	2C	CF3.faa	PFC_ID_38768	ACK78657.1	HF292_12130	97.3	100	HF292_12130	ACK78657.1	97.3	100	97.29	Interspecies	non_self	non_self
228619	2A	2A_AFE_23270_protein.faa	2C	CF3.faa	PFC_ID_38769	ACK80309.1	HF292_12135	97.5	100	HF292_12135	ACK80309.1	97.5	100	97.54	Interspecies	non_self	non_self
228738	2A	2A_AFE_23270_protein.faa	2C	CF3.faa	PFC_ID_38770	ACK79215.1	HF292_12140	98.3	100	HF292_12140	ACK79215.1	98.3	100	98.34	Interspecies	non_self	non_self
228830	2A	2A_AFE_23270_protein.faa	2C	CF3.faa	PFC_ID_38771	ACK77831.1	HF292_12145	96.4	100.4	HF292_12145	ACK77831.1	96.4	100.4	96.41	Interspecies	non_self	non_self
228923	2A	2A_AFE_23270_protein.faa	2C	CF3.faa	PFC_ID_38772	ACK78384.1	HF292_12150	97.6	100	HF292_12150	ACK78384.1	97.6	100	97.64	Interspecies	non_self	non_self
229040	2A	2A_AFE_23270_protein.faa	2C	CF3.faa	PFC_ID_38773	ACK80600.1	HF292_12155	98.4	100	HF292_12155	ACK80600.1	98.4	100	98.43	Interspecies	non_self	non_self
229121	2A	2A_AFE_23270_protein.faa	2C	CF3.faa	PFC_ID_38774	ACK80220.1	HF292_12160	96.6	100	HF292_12160	ACK80220.1	96.6	100	96.64	Interspecies	non_self	non_self
229239	2A	2A_AFE_23270_protein.faa	2C	CF3.faa	PFC_ID_38775	ACK78494.1	HF292_12165	96.1	100	HF292_12165	ACK78494.1	96.1	100	96.09	Interspecies	non_self	non_self
229343	2A	2A_AFE_23270_protein.faa	2C	CF3.faa	PFC_ID_38776	ACK79328.1	HF292_12170	98.7	100	HF292_12170	ACK79328.1	98.7	100	98.72	Interspecies	non_self	non_self
229449	2A	2A_AFE_23270_protein.faa	2C	CF3.faa	PFC_ID_38777	ACK80730.1	HF292_12175	95.5	100	HF292_12175	ACK80730.1	95.5	100	95.52	Interspecies	non_self	non_self
229541	2A	2A_AFE_23270_protein.faa	2C	CF3.faa	PFC_ID_38778	ACK79981.1	HF292_12180	99.5	100	HF292_12180	ACK79981.1	99.5	100	99.49	Interspecies	non_self	non_self
229646	2A	2A_AFE_23270_protein.faa	2C	CF3.faa	PFC_ID_38779	ACK78713.1	HF292_12185	98.3	100	HF292_12185	ACK78713.1	98.3	99.4	98.28	Interspecies	non_self	non_self
229751	2A	2A_AFE_23270_protein.faa	2C	CF3.faa	PFC_ID_38780	ACK78001.1	HF292_12190	97.8	100	HF292_12190	ACK78001.1	97.8	100	97.79	Interspecies	non_self	non_self
229854	2A	2A_AFE_23270_protein.faa	2C	CF3.faa	PFC_ID_38781	ACK78673.1	HF292_12195	98.6	100	HF292_12195	ACK78673.1	98.6	100	98.62	Interspecies	non_self	non_self
229960	2A	2A_AFE_23270_protein.faa	2C	CF3.faa	PFC_ID_38782	ACK79243.1	HF292_12200	94.6	76.1	HF292_12200	ACK79243.1	94.6	100	94.62	Interspecies	non_self	non_self
230051	2A	2A_AFE_23270_protein.faa	2C	CF3.faa	PFC_ID_38783	ACK79348.1	HF292_12205	91.9	100	HF292_12205	ACK79348.1	91.9	100	91.93	Interspecies	non_self	non_self
230140	2A	2A_AFE_23270_protein.faa	2C	CF3.faa	PFC_ID_38784	ACK80746.1	HF292_12210	97.1	100	HF292_12210	ACK80746.1	97.1	100	97.13	Interspecies	non_self	non_self
230233	2A	2A_AFE_23270_protein.faa	2C	CF3.faa	PFC_ID_38785	ACK79789.1	HF292_12215	98.4	100	HF292_12215	ACK79789.1	98.4	100	98.41	Interspecies	non_self	non_self
230319	2A	2A_AFE_23270_protein.faa	2C	CF3.faa	PFC_ID_38786	ACK80015.1	HF292_12220	99.6	100	HF292_12220	ACK80015.1	99.6	100	99.64	Interspecies	non_self	non_self
230390	2A	2A_AFE_23270_protein.faa	2C	CF3.faa	PFC_ID_38787	ACK77997.1	HF292_12225	100	100	HF292_12225	ACK77997.1	100.0	100	100	Interspecies	non_self	non_self
230507	2A	2A_AFE_23270_protein.faa	2C	CF3.faa	PFC_ID_38788	ACK79102.1	HF292_12230	97.8	100	HF292_12230	ACK79102.1	97.8	100	97.83	Interspecies	non_self	non_self
230600	2A	2A_AFE_23270_protein.faa	2C	CF3.faa	PFC_ID_38789	ACK80754.1	HF292_12240	100	100	HF292_12240	ACK80754.1	100.0	100	100	Interspecies	non_self	non_self
230718	2A	2A_AFE_23270_protein.faa	2C	CF3.faa	PFC_ID_38790	ACK79494.1	HF292_12245	98.4	100	HF292_12245	ACK79494.1	98.4	100	98.37	Interspecies	non_self	non_self
230837	2A	2A_AFE_23270_protein.faa	2C	CF3.faa	PFC_ID_38791	ACK79342.1	HF292_12415	96.3	75.9	HF292_12415	ACK79342.1	96.3	100	96.27	Interspecies	non_self	non_self
230926	2A	2A_AFE_23270_protein.faa	2C	CF3.faa	PFC_ID_38792	ACK80307.1	HF292_07370	93.9	95.2	HF292_07370	ACK80307.1	93.9	97.7	93.92	Interspecies	non_self	non_self
230993	2A	2A_AFE_23270_protein.faa	2C	CF3.faa	PFC_ID_38793	ACK79862.1	HF292_12235	96.6	100	HF292_12235	ACK79862.1	96.6	100	96.59	Interspecies	non_self	non_self
231269	2A	2A_AFE_23270_protein.faa	2C	CF3.faa	PFC_ID_38794	ACK80583.1	HF292_00045	98.4	100.2	HF292_00045	ACK80583.1	98.4	100	98.36	Interspecies	non_self	non_self
231349	2A	2A_AFE_23270_protein.faa	2C	CF3.faa	PFC_ID_38795	ACK78313.1	HF292_00050	97.3	100	HF292_00050	ACK78313.1	97.3	100	97.32	Interspecies	non_self	non_self
231452	2A	2A_AFE_23270_protein.faa	2C	CF3.faa	PFC_ID_38796	ACK79305.1	HF292_00055	95.6	100	HF292_00055	ACK79305.1	95.6	100	95.62	Interspecies	non_self	non_self
231531	2A	2A_AFE_23270_protein.faa	2C	CF3.faa	PFC_ID_38797	ACK80297.1	HF292_00060	97.2	100	HF292_00060	ACK80297.1	97.2	100	97.18	Interspecies	non_self	non_self
231622	2A	2A_AFE_23270_protein.faa	2C	CF3.faa	PFC_ID_38798	ACK78079.1	HF292_00065	95.4	100	HF292_00065	ACK78079.1	95.4	96.4	95.44	Interspecies	non_self	non_self
231714	2A	2A_AFE_23270_protein.faa	2C	CF3.faa	PFC_ID_38799	ACK79819.1	HF292_00070	97.3	100	HF292_00070	ACK79819.1	97.3	100	97.25	Interspecies	non_self	non_self
231818	2A	2A_AFE_23270_protein.faa	2C	CF3.faa	PFC_ID_38800	ACK80721.1	HF292_00075	97.9	100	HF292_00075	ACK80721.1	97.9	100	97.95	Interspecies	non_self	non_self
231926	2A	2A_AFE_23270_protein.faa	2C	CF3.faa	PFC_ID_38801	ACK78197.1	HF292_00080	97.7	100	HF292_00080	ACK78197.1	97.7	99.5	97.70	Interspecies	non_self	non_self
232044	2A	2A_AFE_23270_protein.faa	2C	CF3.faa	PFC_ID_38802	ACK79225.1	HF292_00085	98.5	100	HF292_00085	ACK79225.1	98.5	100	98.54	Interspecies	non_self	non_self
232146	2A	2A_AFE_23270_protein.faa	2C	CF3.faa	PFC_ID_38803	ACK80691.1	HF292_00090	99.4	100	HF292_00090	ACK80691.1	99.4	100	99.42	Interspecies	non_self	non_self
232266	2A	2A_AFE_23270_protein.faa	2C	CF3.faa	PFC_ID_38804	ACK79594.1	HF292_00095	96.4	100	HF292_00095	ACK79594.1	96.4	100	96.41	Interspecies	non_self	non_self
232387	2A	2A_AFE_23270_protein.faa	2C	CF3.faa	PFC_ID_38805	ACK78616.1	HF292_00100	96.8	100.4	HF292_00100	ACK78616.1	96.8	100	96.79	Interspecies	non_self	non_self
232526	2A	2A_AFE_23270_protein.faa	2C	CF3.faa	PFC_ID_38806	ACK80092.1	HF292_00105	98.7	100	HF292_00105	ACK80092.1	98.7	100	98.68	Interspecies	non_self	non_self
232627	2A	2A_AFE_23270_protein.faa	2C	CF3.faa	PFC_ID_38807	ACK78413.1	HF292_00110	94.5	100	HF292_00110	ACK78413.1	94.5	100	94.46	Interspecies	non_self	non_self
232736	2A	2A_AFE_23270_protein.faa	2C	CF3.faa	PFC_ID_38808	ACK80887.1	HF292_00115	96.4	100	HF292_00115	ACK80887.1	96.4	100	96.43	Interspecies	non_self	non_self
232841	2A	2A_AFE_23270_protein.faa	2C	CF3.faa	PFC_ID_38809	ACK80059.1	HF292_00120	97.3	100	HF292_00120	ACK80059.1	97.3	100	97.27	Interspecies	non_self	non_self
232946	2A	2A_AFE_23270_protein.faa	2C	CF3.faa	PFC_ID_38810	ACK80029.1	HF292_00125	97.3	99.7	HF292_00125	ACK80029.1	97.3	99.7	97.31	Interspecies	non_self	non_self
233065	2A	2A_AFE_23270_protein.faa	2C	CF3.faa	PFC_ID_38811	ACK80237.1	HF292_00130	96.5	100	HF292_00130	ACK80237.1	96.5	100	96.54	Interspecies	non_self	non_self
233155	2A	2A_AFE_23270_protein.faa	2C	CF3.faa	PFC_ID_38812	ACK80813.1	HF292_00135	98.9	100	HF292_00135	ACK80813.1	98.9	100	98.92	Interspecies	non_self	non_self
233263	2A	2A_AFE_23270_protein.faa	2C	CF3.faa	PFC_ID_38813	ACK78635.1	HF292_00140	92.3	100	HF292_00140	ACK78635.1	92.3	100	92.26	Interspecies	non_self	non_self
233383	2A	2A_AFE_23270_protein.faa	2C	CF3.faa	PFC_ID_38814	ACK80704.1	HF292_00145	97	100	HF292_00145	ACK80704.1	97.0	100	96.96	Interspecies	non_self	non_self
233502	2A	2A_AFE_23270_protein.faa	2C	CF3.faa	PFC_ID_38815	ACK79920.1	HF292_00150	98	100	HF292_00150	ACK79920.1	98.0	100	98.03	Interspecies	non_self	non_self
233608	2A	2A_AFE_23270_protein.faa	2C	CF3.faa	PFC_ID_38816	ACK79532.1	HF292_06820	91.7	100	HF292_06820	ACK79532.1	91.7	100	91.70	Interspecies	non_self	non_self
233725	2A	2A_AFE_23270_protein.faa	2C	CF3.faa	PFC_ID_38817	ACK79042.1	HF292_06815	92.4	100	HF292_06815	ACK79042.1	92.4	96.2	92.36	Interspecies	non_self	non_self
233817	2A	2A_AFE_23270_protein.faa	2C	CF3.faa	PFC_ID_38818	ACK80897.1	HF292_06810	97.1	100	HF292_06810	ACK80897.1	97.1	100	97.13	Interspecies	non_self	non_self
233936	2A	2A_AFE_23270_protein.faa	2C	CF3.faa	PFC_ID_38819	ACK79219.1	HF292_06805	96.4	100	HF292_06805	ACK79219.1	96.4	100	96.45	Interspecies	non_self	non_self
234014	2A	2A_AFE_23270_protein.faa	2C	CF3.faa	PFC_ID_38820	ACK78834.1	HF292_06800	96.4	100	HF292_06800	ACK78834.1	96.4	100	96.36	Interspecies	non_self	non_self
234107	2A	2A_AFE_23270_protein.faa	2C	CF3.faa	PFC_ID_38821	ACK79780.1	HF292_06795	97.4	90.1	HF292_06795	ACK79780.1	97.4	100	97.42	Interspecies	non_self	non_self
234210	2A	2A_AFE_23270_protein.faa	2C	CF3.faa	PFC_ID_38822	ACK80501.1	HF292_04340	97.2	100	HF292_04340	ACK80501.1	97.2	100	97.20	Interspecies	non_self	non_self
234289	2A	2A_AFE_23270_protein.faa	2C	CF3.faa	PFC_ID_38824	ACK80880.1	HF292_04345	93.4	100	HF292_04345	ACK80880.1	93.4	100	93.43	Interspecies	non_self	non_self
234381	2A	2A_AFE_23270_protein.faa	2C	CF3.faa	PFC_ID_38825	ACK80681.1	HF292_04355	97.8	100	HF292_04355	ACK80681.1	97.8	100	97.75	Interspecies	non_self	non_self
234563	2A	2A_AFE_23270_protein.faa	2C	CF3.faa	PFC_ID_38827	ACK78523.1	HF292_04365	98	100	HF292_04365	ACK78523.1	98.0	100	97.95	Interspecies	non_self	non_self
234668	2A	2A_AFE_23270_protein.faa	2C	CF3.faa	PFC_ID_38828	ACK78864.1	HF292_04370	99.4	100	HF292_04370	ACK78864.1	99.4	100	99.36	Interspecies	non_self	non_self
234851	2A	2A_AFE_23270_protein.faa	2C	CF3.faa	PFC_ID_38830	ACK80409.1	HF292_02840	99.6	100	HF292_02840	ACK80409.1	99.6	100	99.60	Interspecies	non_self	non_self
234943	2A	2A_AFE_23270_protein.faa	2C	CF3.faa	PFC_ID_38831	ACK78171.1	HF292_02845	99	80.5	HF292_02845	ACK78171.1	99.0	100	98.97	Interspecies	non_self	non_self
235048	2A	2A_AFE_23270_protein.faa	2C	CF3.faa	PFC_ID_38832	ACK79486.1	HF292_02720	96.8	100	HF292_02720	ACK79486.1	96.8	100	96.85	Interspecies	non_self	non_self
235149	2A	2A_AFE_23270_protein.faa	2C	CF3.faa	PFC_ID_38833	ACK80203.1	HF292_02725	96	100	HF292_02725	ACK80203.1	96.0	100	95.97	Interspecies	non_self	non_self
235241	2A	2A_AFE_23270_protein.faa	2C	CF3.faa	PFC_ID_38834	ACK78552.1	HF292_02730	99.2	100	HF292_02730	ACK78552.1	99.2	100	99.24	Interspecies	non_self	non_self
235393	2A	2A_AFE_23270_protein.faa	2C	CF3.faa	PFC_ID_38836	ACK79982.1	HF292_16025	98.7	100	HF292_16025	ACK79982.1	98.7	100	98.67	Interspecies	non_self	non_self
235499	2A	2A_AFE_23270_protein.faa	2C	CF3.faa	PFC_ID_38837	ACK78290.1	HF292_16030	89.4	100	HF292_16030	ACK78290.1	89.4	100	89.41	Interspecies	non_self	non_self
235601	2A	2A_AFE_23270_protein.faa	2C	CF3.faa	PFC_ID_38838	ACK78014.1	HF292_16035	96.1	97.5	HF292_16035	ACK78014.1	96.1	99.5	96.10	Interspecies	non_self	non_self
235852	2A	2A_AFE_23270_protein.faa	2C	CF3.faa	PFC_ID_38841	ACK79718.1	HF292_16050	99.2	100	HF292_16050	ACK79718.1	99.2	100	99.18	Interspecies	non_self	non_self
235922	2A	2A_AFE_23270_protein.faa	2C	CF3.faa	PFC_ID_38842	ACK78617.1	HF292_16055	98.8	99.8	HF292_16055	ACK78617.1	98.8	99.8	98.79	Interspecies	non_self	non_self
236008	2A	2A_AFE_23270_protein.faa	2C	CF3.faa	PFC_ID_38843	ACK80027.1	HF292_16060	99	100	HF292_16060	ACK80027.1	99.0	100	99.03	Interspecies	non_self	non_self
236105	2A	2A_AFE_23270_protein.faa	2C	CF3.faa	PFC_ID_38844	ACK80760.1	HF292_16065	97.4	100	HF292_16065	ACK80760.1	97.4	100	97.40	Interspecies	non_self	non_self
236210	2A	2A_AFE_23270_protein.faa	2C	CF3.faa	PFC_ID_38845	ACK79205.1	HF292_16070	99.5	100	HF292_16070	ACK79205.1	99.5	100	99.46	Interspecies	non_self	non_self
236314	2A	2A_AFE_23270_protein.faa	2C	CF3.faa	PFC_ID_38846	ACK80693.1	HF292_02805	98.1	100	HF292_02805	ACK80693.1	98.1	100	98.06	Interspecies	non_self	non_self
236407	2A	2A_AFE_23270_protein.faa	2C	CF3.faa	PFC_ID_38847	ACK78437.1	HF292_02800	100	100	HF292_02800	ACK78437.1	100.0	100	100	Interspecies	non_self	non_self
236525	2A	2A_AFE_23270_protein.faa	2C	CF3.faa	PFC_ID_38848	ACK77882.1	HF292_02795	96.4	100	HF292_02795	ACK77882.1	96.4	84.6	96.37	Interspecies	non_self	non_self
236645	2A	2A_AFE_23270_protein.faa	2C	CF3.faa	PFC_ID_38850	ACK78828.1	HF292_06825	97.8	75.6	HF292_06825	ACK78828.1	97.8	100	97.76	Interspecies	non_self	non_self
236749	2A	2A_AFE_23270_protein.faa	2C	CF3.faa	PFC_ID_38851	ACK78742.1	HF292_04350	92.9	95.8	HF292_04350	ACK78742.1	92.9	100	92.86	Interspecies	non_self	non_self
236839	2A	2A_AFE_23270_protein.faa	2C	CF3.faa	PFC_ID_38852	ACK80062.1	HF292_16075	97.2	77.7	HF292_16075	ACK80062.1	97.2	100	97.20	Interspecies	non_self	non_self
236916	2A	2A_AFE_23270_protein.faa	2C	CF3.faa	PFC_ID_38853	ACK80090.1	HF292_10255	98.4	97.7	HF292_10255	ACK80090.1	98.4	100	98.43	Interspecies	non_self	non_self
237034	2A	2A_AFE_23270_protein.faa	2C	CF3.faa	PFC_ID_38855	ACK78277.1	HF292_10245	95.9	91.6	HF292_10245	ACK78277.1	95.9	100	95.88	Interspecies	non_self	non_self
237129	2A	2A_AFE_23270_protein.faa	2C	CF3.faa	PFC_ID_38856	ACK79358.1	HF292_10240	96.5	100.3	HF292_10240	ACK79358.1	96.5	100	96.47	Interspecies	non_self	non_self
237295	2A	2A_AFE_23270_protein.faa	2C	CF3.faa	PFC_ID_38858	ACK79072.1	HF292_04720	99	100	HF292_04720	ACK79072.1	99.0	100	99.03	Interspecies	non_self	non_self
237403	2A	2A_AFE_23270_protein.faa	2C	CF3.faa	PFC_ID_38860	ACK79460.1	HF292_14740	96.3	79.9	HF292_14740	ACK79460.1	96.3	97.7	96.27	Interspecies	non_self	non_self
237508	2A	2A_AFE_23270_protein.faa	2C	CF3.faa	PFC_ID_38861	ACK79150.1	HF292_14735	98.4	100	HF292_14735	ACK79150.1	98.4	100	98.43	Interspecies	non_self	non_self
237627	2A	2A_AFE_23270_protein.faa	2C	CF3.faa	PFC_ID_38862	ACK80037.1	HF292_14730	97.2	99.8	HF292_14730	ACK80037.1	97.2	99.8	97.17	Interspecies	non_self	non_self
237732	2A	2A_AFE_23270_protein.faa	2C	CF3.faa	PFC_ID_38863	ACK78447.1	HF292_14725	98	100	HF292_14725	ACK78447.1	98.0	100	98.05	Interspecies	non_self	non_self
237825	2A	2A_AFE_23270_protein.faa	2C	CF3.faa	PFC_ID_38864	ACK80365.1	HF292_14720	100	100	HF292_14720	ACK80365.1	100.0	100	100	Interspecies	non_self	non_self
237958	2A	2A_AFE_23270_protein.faa	2C	CF3.faa	PFC_ID_38865	ACK79069.1	HF292_14715	96.4	100	HF292_14715	ACK79069.1	96.4	100	96.41	Interspecies	non_self	non_self
238075	2A	2A_AFE_23270_protein.faa	2C	CF3.faa	PFC_ID_38866	ACK78366.1	HF292_14710	99	100	HF292_14710	ACK78366.1	99.0	100	98.97	Interspecies	non_self	non_self
238165	2A	2A_AFE_23270_protein.faa	2C	CF3.faa	PFC_ID_38867	ACK77936.1	HF292_14340	92.6	100	HF292_14340	ACK77936.1	92.6	100	92.59	Interspecies	non_self	non_self
238337	2A	2A_AFE_23270_protein.faa	2C	CF3.faa	PFC_ID_38869	ACK78996.1	HF292_14295	93.6	100	HF292_14295	ACK78996.1	93.6	100	93.56	Interspecies	non_self	non_self
238442	2A	2A_AFE_23270_protein.faa	2C	CF3.faa	PFC_ID_38870	ACK78122.1	HF292_14290	99.2	100	HF292_14290	ACK78122.1	99.2	100	99.24	Interspecies	non_self	non_self
238548	2A	2A_AFE_23270_protein.faa	2C	CF3.faa	PFC_ID_38871	ACK79663.1	HF292_14285	95.3	100	HF292_14285	ACK79663.1	95.3	100	95.28	Interspecies	non_self	non_self
238661	2A	2A_AFE_23270_protein.faa	2C	CF3.faa	PFC_ID_38872	ACK80538.1	HF292_14280	96.5	100	HF292_14280	ACK80538.1	96.5	100	96.52	Interspecies	non_self	non_self
238787	2A	2A_AFE_23270_protein.faa	2C	CF3.faa	PFC_ID_38873	ACK80239.1	HF292_14270	98	100	HF292_14270	ACK80239.1	98.0	100	98.01	Interspecies	non_self	non_self
238907	2A	2A_AFE_23270_protein.faa	2C	CF3.faa	PFC_ID_38874	ACK79548.1	HF292_14265	98.6	88	HF292_14265	ACK79548.1	98.6	100	98.56	Interspecies	non_self	non_self
239009	2A	2A_AFE_23270_protein.faa	2C	CF3.faa	PFC_ID_38875	ACK79118.1	HF292_14260	99.2	100	HF292_14260	ACK79118.1	99.2	100	99.25	Interspecies	non_self	non_self
239117	2A	2A_AFE_23270_protein.faa	2C	CF3.faa	PFC_ID_38876	ACK80847.1	HF292_14255	97.8	99.3	HF292_14255	ACK80847.1	97.8	100	97.81	Interspecies	non_self	non_self
239204	2A	2A_AFE_23270_protein.faa	2C	CF3.faa	PFC_ID_38877	ACK80094.1	HF292_14250	99.6	100	HF292_14250	ACK80094.1	99.6	100	99.62	Interspecies	non_self	non_self
239314	2A	2A_AFE_23270_protein.faa	2C	CF3.faa	PFC_ID_38878	ACK77854.1	HF292_14245	98	100	HF292_14245	ACK77854.1	98.0	100	98.03	Interspecies	non_self	non_self
239431	2A	2A_AFE_23270_protein.faa	2C	CF3.faa	PFC_ID_38879	ACK77842.1	HF292_14240	95.8	100	HF292_14240	ACK77842.1	95.8	100	95.76	Interspecies	non_self	non_self
239538	2A	2A_AFE_23270_protein.faa	2C	CF3.faa	PFC_ID_38880	ACK79742.1	HF292_14235	96.3	100	HF292_14235	ACK79742.1	96.3	76.2	96.25	Interspecies	non_self	non_self
239644	2A	2A_AFE_23270_protein.faa	2C	CF3.faa	PFC_ID_38881	ACK80274.1	HF292_14230	98	100	HF292_14230	ACK80274.1	98.0	100	98.04	Interspecies	non_self	non_self
239763	2A	2A_AFE_23270_protein.faa	2C	CF3.faa	PFC_ID_38882	ACK77858.1	HF292_14225	95.4	100	HF292_14225	ACK77858.1	95.4	100	95.40	Interspecies	non_self	non_self
239869	2A	2A_AFE_23270_protein.faa	2C	CF3.faa	PFC_ID_38883	ACK80626.1	HF292_14220	98.2	100	HF292_14220	ACK80626.1	98.2	100	98.20	Interspecies	non_self	non_self
239972	2A	2A_AFE_23270_protein.faa	2C	CF3.faa	PFC_ID_38884	ACK79294.1	HF292_14215	98.9	100	HF292_14215	ACK79294.1	98.9	100	98.91	Interspecies	non_self	non_self
240075	2A	2A_AFE_23270_protein.faa	2C	CF3.faa	PFC_ID_38885	ACK79635.1	HF292_14205	96.8	100	HF292_14205	ACK79635.1	96.8	100	96.77	Interspecies	non_self	non_self
240169	2A	2A_AFE_23270_protein.faa	2C	CF3.faa	PFC_ID_38886	ACK80573.1	HF292_14200	92.4	93.6	HF292_14200	ACK80573.1	92.4	100	92.42	Interspecies	non_self	non_self
240261	2A	2A_AFE_23270_protein.faa	2C	CF3.faa	PFC_ID_38887	ACK78518.1	HF292_14195	98.3	100	HF292_14195	ACK78518.1	98.3	100	98.27	Interspecies	non_self	non_self
240364	2A	2A_AFE_23270_protein.faa	2C	CF3.faa	PFC_ID_38888	ACK79519.1	HF292_14190	96.5	97.4	HF292_14190	ACK79519.1	96.5	100	96.54	Interspecies	non_self	non_self
240506	2A	2A_AFE_23270_protein.faa	2C	CF3.faa	PFC_ID_38890	ACK78600.1	HF292_04160	96.4	100	HF292_04160	ACK78600.1	96.4	100	96.37	Interspecies	non_self	non_self
240663	2A	2A_AFE_23270_protein.faa	2C	CF3.faa	PFC_ID_38892	ACK79204.1	HF292_11260	97.1	96.5	HF292_11260	ACK79204.1	97.1	98.9	97.09	Interspecies	non_self	non_self
240754	2A	2A_AFE_23270_protein.faa	2C	CF3.faa	PFC_ID_38893	ACK80177.1	HF292_11270	98.1	100	HF292_11270	ACK80177.1	98.1	100	98.05	Interspecies	non_self	non_self
240845	2A	2A_AFE_23270_protein.faa	2C	CF3.faa	PFC_ID_38894	ACK80603.1	HF292_11275	95.8	100	HF292_11275	ACK80603.1	95.8	100	95.85	Interspecies	non_self	non_self
240936	2A	2A_AFE_23270_protein.faa	2C	CF3.faa	PFC_ID_38895	ACK80040.1	HF292_11280	98.8	100	HF292_11280	ACK80040.1	98.8	100	98.77	Interspecies	non_self	non_self
241029	2A	2A_AFE_23270_protein.faa	2C	CF3.faa	PFC_ID_38896	ACK78866.1	HF292_11285	95.6	99.2	HF292_11285	ACK78866.1	95.6	100	95.64	Interspecies	non_self	non_self
241149	2A	2A_AFE_23270_protein.faa	2C	CF3.faa	PFC_ID_38897	ACK77948.1	HF292_11290	96.6	100	HF292_11290	ACK77948.1	96.6	100	96.64	Interspecies	non_self	non_self
241268	2A	2A_AFE_23270_protein.faa	2C	CF3.faa	PFC_ID_38898	ACK80962.1	HF292_11295	98.4	100	HF292_11295	ACK80962.1	98.4	100	98.42	Interspecies	non_self	non_self
241372	2A	2A_AFE_23270_protein.faa	2C	CF3.faa	PFC_ID_38899	ACK80362.1	HF292_11305	97.5	100	HF292_11305	ACK80362.1	97.5	98.7	97.53	Interspecies	non_self	non_self
241475	2A	2A_AFE_23270_protein.faa	2C	CF3.faa	PFC_ID_38900	ACK78656.1	HF292_11310	97.4	100	HF292_11310	ACK78656.1	97.4	100	97.37	Interspecies	non_self	non_self
[truncated: 284,418+ more rows]

## Sheet: C
	Occurrence strictness cutoff	Presence/Absence	Absent in sublineage 2A	Absent in sublineage 2B	Absent in both 2A and 2B sublineages	Absent in 2C (inter-species control)
[truncated: 18 more rows]

[truncated: 1 more sheets: D]
