# Supplementary material for: Influence of mobile genetic elements and insertion sequences in long- and short-term adaptive processes of Acidithiobacillus ferrooxidans strains
Source: Sci Rep. 2023 Jul 5;13:10876. doi: 10.1038/s41598-023-37341-4 (PMC10322971; doi:10.1038/s41598-023-37341-4)
Supplement: Supplementary file 7 — Supplementary Information 4. [file 41598_2023_37341_MOESM7_ESM.xlsx]

## Sheet: Legend
Supplementary Table 4. iMGEs in A. ferrooxidans genomes. (A) Candidate and Validated iMGEs protein queries and their occurrence in the target A. ferrooxidans draft genomes using stringent (identity 90%; e-value E-10) and relaxed cut-offs (e-value E-10). (B) Extended gene vicinities identified in the target A. ferrooxidans draft genomes using iMGE-associated genes as search seeds and pangenenome g…

## Sheet: A
					cutoff: identity 90% and evalue E-10																			cutoff E-10
					Sublineage	2A	2A	2A	2A	2A	2A	2A	2A	2A	2A	2A	2B	2B	2B	2B	2C			Sublineage	2A	2A	2A	2A	2A	2A	2A	2A	2A	2A	2A	2B	2B	2B	2B	2C
					ORF / Strain	ATCC23270	ATCC53993	DSM16786	RVS1	4253	YQH-1	Hel18	COP1	S10	A.sp.GGI-221	DLC-5	PQ505	PQ506	BY-3	F221	CF3	Total Count		ORF / Strain	ATCC23270	ATCC53993	DSM16786	RVS1	4253	YQH-1	Hel18	COP1	S10	A.sp.GGI-221	DLC-5	PQ505	PQ506	BY-3	F221	CF3	Total Count	Protein Family Cluster ID
iMGE_ID	Annotation	start	end	strand	Count_iMGE	116	115	103	96	90	90	90	86	114	111	114	112	111	115	115	22	1600		Count_iMGE	116	116	105	107	105	105	105	101	115	116	115	116	116	116	116	56	1726
ATCC23270_iMGE6	hypothetical protein	2138641	2140485	+	ORF2324	1	1	1	1	1	1	1	1	1	1	1	1	1	1	1	0	15		ORF2324	1	1	1	1	1	1	1	1	1	1	1	1	1	1	1	0	15	44525_RRN82768.1.faa
ATCC23270_iMGE6	hypothetical protein	2140648	2141148	+	ORF2325	1	1	1	1	1	1	1	1	1	1	0	1	1	1	1	1	15		ORF2325	1	1	1	1	1	1	1	1	1	1	0	1	1	1	1	1	15	1739_ACK79562.1.faa
ATCC23270_iMGE6	Integrase, catalytic region	2141283	2141633	+	ORF2326	1	1	1	1	1	1	1	1	1	1	1	1	1	1	1	1	16		ORF2326	1	1	1	1	1	1	1	1	1	1	1	1	1	1	1	1	16	984_ACK78807.1.faa
ATCC23270_iMGE6	Retron-type RNA-directed DNA polymerase (EC 2.7.7.49)	2142257	2142538	+	ORF2327	1	1	1	1	1	1	1	1	1	1	1	1	1	1	1	0	15		ORF2327	1	1	1	1	1	1	1	1	1	1	1	1	1	1	1	0	15	NA
ATCC23270_iMGE6	Retron-type RNA-directed DNA polymerase (EC 2.7.7.49)	2142751	2143731	+	ORF2328	1	1	1	1	1	1	1	1	1	1	1	1	1	1	1	0	15		ORF2328	1	1	1	1	1	1	1	1	1	1	1	1	1	1	1	1	16	NA
ATCC23270_iMGE6	Integrase	2143934	2143755	-	ORF2329	1	1	1	1	1	1	1	1	1	1	1	1	1	1	1	0	15		ORF2329	1	1	1	1	1	1	1	1	1	1	1	1	1	1	1	0	15	1745_ACK79568.1.faa
ATCC23270_iMGE6	Integrase-recombinase, RitA	2144157	2145401	+	ORF2330	1	1	1	1	1	1	1	1	1	1	1	1	1	1	1	0	15		ORF2330	1	1	1	1	1	1	1	1	1	1	1	1	1	1	1	1	16	44526_RRN82769.1.faa
ATCC23270_iMGE6	Integrase-recombinase, RitB	2145398	2146339	+	ORF2331	1	1	1	1	1	1	1	1	1	1	1	1	1	1	1	0	15		ORF2331	1	1	1	1	1	1	1	1	1	1	1	1	1	1	1	0	15	44527_RRN82770.1.faa
ATCC23270_iMGE6	Integrase-recombinase, RitC	2146332	2147330	+	ORF2332	1	1	1	1	1	1	1	1	1	1	1	1	1	1	1	0	15		ORF2332	1	1	1	1	1	1	1	1	1	1	1	1	1	1	1	1	16	44528_RRN82771.1.faa
ATCC23270_iMGE6	hypothetical protein	2148265	2147405	-	ORF2333	1	1	1	1	1	1	1	1	1	1	1	1	1	1	1	0	15		ORF2333	1	1	1	1	1	1	1	1	1	1	1	1	1	1	1	0	15	2110_ACK79933.1.faa
ATCC23270_iMGE6	hypothetical protein	2148692	2148399	-	ORF2334	1	1	1	1	1	1	1	1	1	1	1	1	1	1	1	0	15		ORF2334	1	1	1	1	1	1	1	1	1	1	1	1	1	1	1	0	15	44530_RRN82773.1.faa
ATCC23270_iMGE6	hypothetical protein	2148834	2148950	+	ORF2335	1	1	0	1	1	1	1	0	1	0	1	1	1	1	1	0	12		ORF2335	1	1	1	1	1	1	1	0	1	1	1	1	1	1	1	1	15	NA
ATCC23270_iMGE6	Filamentation induced by cAMP protein Fic	2150077	2149070	-	ORF2336	1	1	0	1	1	1	1	1	1	1	1	1	1	1	1	0	14		ORF2336	1	1	0	1	1	1	1	1	1	1	1	1	1	1	1	0	14	1774_ACK79597.1.faa
ATCC23270_iMGE6	hypothetical protein	2150945	2151298	+	ORF2337	1	1	1	1	1	1	1	1	1	1	1	1	1	1	1	1	16		ORF2337	1	1	1	1	1	1	1	1	1	1	1	1	1	1	1	1	16	1114_ACK78937.1.faa
ATCC23270_iMGE6	hypothetical protein	2151289	2151711	+	ORF2338	1	1	1	1	1	1	1	1	1	1	1	1	1	1	1	1	16		ORF2338	1	1	1	1	1	1	1	1	1	1	1	1	1	1	1	1	16	44532_RRN82775.1.faa
ATCC23270_iMGE6	hypothetical protein	2152004	2152138	+	ORF2339	1	1	0	1	1	1	1	0	1	1	1	1	1	1	1	0	13		ORF2339	1	1	0	1	1	1	1	0	1	1	1	1	1	1	1	0	13	NA
ATCC23270_iMGE6	hypothetical protein	2152182	2152373	+	ORF2340	1	1	0	1	1	1	1	1	1	1	1	1	1	1	1	0	14		ORF2340	1	1	0	1	1	1	1	1	1	1	1	1	1	1	1	0	14	3030_ACK80853.1.faa
ATCC23270_iMGE6	hypothetical protein	2152862	2154262	+	ORF2341	1	1	0	1	1	1	1	1	1	1	1	1	1	1	1	0	14		ORF2341	1	1	0	1	1	1	1	1	1	1	1	1	1	1	1	0	14	44534_RRN82777.1.faa
ATCC23270_iMGE6	type III restriction protein res subunit	2154596	2156701	+	ORF2342	1	1	0	1	1	1	1	1	1	1	1	1	1	1	1	0	14		ORF2342	1	1	0	1	1	1	1	1	1	1	1	1	1	1	1	0	14	44535_RRN82778.1.faa
ATCC23270_iMGE6	hypothetical protein	2156971	2156858	-	ORF2343	1	1	0	1	1	1	1	1	1	1	1	1	1	1	1	0	14		ORF2343	1	1	0	1	1	1	1	1	1	1	1	1	1	1	1	0	14	1956_ACK79779.1.faa
ATCC23270_iMGE6	hypothetical protein	2157421	2157555	+	ORF2344	1	1	0	1	1	1	1	1	1	1	1	1	1	1	1	0	14		ORF2344	1	1	0	1	1	1	1	1	1	1	1	1	1	1	1	0	14	NA
ATCC23270_iMGE6	hypothetical protein	2157953	2157759	-	ORF2345	1	1	0	1	1	1	1	1	1	1	1	1	1	1	1	0	14		ORF2345	1	1	0	1	1	1	1	1	1	1	1	1	1	1	1	0	14	44536_RRN82779.1.faa
ATCC23270_iMGE6	NADH-ubiquinone oxidoreductase chain B (EC 1.6.5.3)	2158433	2157957	-	ORF2346	1	1	1	1	1	1	1	1	1	1	1	1	1	1	1	1	16		ORF2346	1	1	1	1	1	1	1	1	1	1	1	1	1	1	1	1	16	44537_RRN82780.1.faa
ATCC23270_iMGE6	Pyruvate,water dikinase	2160687	2158510	-	ORF2347	1	1	0	1	1	1	1	1	1	1	1	1	1	1	1	0	14		ORF2347	1	1	1	1	1	1	1	1	1	1	1	1	1	1	1	1	16	44538_RRN82781.1.faa
ATCC23270_iMGE6	Mobile element protein	2161438	2160776	-	ORF2348	1	1	1	1	1	1	1	1	1	1	1	1	1	1	1	0	15		ORF2348	1	1	1	1	1	1	1	1	1	1	1	1	1	1	1	1	16	45519_RRN85710.1.faa
ATCC23270_iMGE6	protein of unknown function DUF497	2161717	2161998	+	ORF2349	1	1	1	1	1	1	1	1	1	1	1	1	1	1	1	0	15		ORF2349	1	1	1	1	1	1	1	1	1	1	1	1	1	1	1	0	15	44540_RRN82783.1.faa
ATCC23270_iMGE6	hypothetical protein	2161995	2162237	+	ORF2350	1	1	1	1	1	1	1	1	1	1	1	1	1	1	1	0	15		ORF2350	1	1	1	1	1	1	1	1	1	1	1	1	1	1	1	0	15	44541_RRN82784.1.faa
ATCC23270_iMGE6	Transcriptional regulator	2162445	2163203	+	ORF2351	1	1	0	1	1	1	1	1	1	1	1	1	1	1	1	0	14		ORF2351	1	1	0	1	1	1	1	1	1	1	1	1	1	1	1	0	14	2456_ACK80279.1.faa
ATCC23270_iMGE6	hypothetical protein	2163294	2164091	+	ORF2352	1	1	0	1	1	1	1	1	1	1	1	1	1	1	1	0	14		ORF2352	1	1	0	1	1	1	1	1	1	1	1	1	1	1	1	0	14	44543_RRN82786.1.faa
ATCC23270_iMGE6	hypothetical protein	2164451	2164576	+	ORF2353	1	1	0	1	1	1	1	1	1	1	1	1	1	1	1	0	14		ORF2353	1	1	0	1	1	1	1	1	1	1	1	1	1	1	1	0	14	1714_ACK79537.1.faa
ATCC23270_iMGE6	Chromosome partition protein smc	2166238	2164763	-	ORF2354	1	1	1	1	1	1	1	1	1	1	1	1	1	1	1	0	15		ORF2354	1	1	1	1	1	1	1	1	1	1	1	1	1	1	1	0	15	44544_RRN82787.1.faa
ATCC23270_iMGE6	Cobalt-zinc-cadmium resistance protein CzcD	2167471	2166470	-	ORF2355	1	1	1	1	1	1	1	1	1	1	1	1	1	1	1	0	15		ORF2355	1	1	1	1	1	1	1	1	1	1	1	1	1	1	1	1	16	44545_RRN82788.1.faa
ATCC23270_iMGE6	Transcriptional regulator, MerR family	2167571	2168047	+	ORF2356	1	1	1	1	1	1	1	1	1	1	1	1	1	1	1	1	16		ORF2356	1	1	1	1	1	1	1	1	1	1	1	1	1	1	1	1	16	44546_RRN82789.1.faa
ATCC23270_iMGE6	Methyltransferase type 11	2168710	2168060	-	ORF2357	1	1	1	1	1	1	1	1	1	1	1	1	1	1	1	1	16		ORF2357	1	1	1	1	1	1	1	1	1	1	1	1	1	1	1	1	16	1938_ACK79761.1.faa
ATCC23270_iMGE6	ATP synthase epsilon chain (EC 3.6.3.14)	2169218	2168727	-	ORF2358	1	1	1	1	1	1	1	1	1	1	1	1	1	1	1	1	16		ORF2358	1	1	1	1	1	1	1	1	1	1	1	1	1	1	1	1	16	44548_RRN82791.1.faa
ATCC23270_iMGE6	Co-Zn-Cd efflux system component	2169969	2169343	-	ORF2359	1	1	1	1	1	1	1	1	1	1	1	1	1	1	1	1	16		ORF2359	1	1	1	1	1	1	1	1	1	1	1	1	1	1	1	1	16	44549_RRN82792.1.faa
ATCC23270_iMGE6	hypothetical protein	2170145	2170357	+	ORF2360	1	1	1	1	1	1	1	1	1	1	1	1	1	1	1	0	15		ORF2360	1	1	1	1	1	1	1	1	1	1	1	1	1	1	1	1	16	2668_ACK80491.1.faa
ATCC23270_iMGE6	hypothetical protein	2170814	2170506	-	ORF2361	1	1	1	1	1	1	1	1	1	0	1	1	1	1	1	0	14		ORF2361	1	1	1	1	1	1	1	1	1	1	1	1	1	1	1	1	16	1722_ACK79545.1.faa
ATCC23270_iMGE6	hypothetical protein	2171292	2170930	-	ORF2362	1	1	1	1	1	1	1	1	1	0	1	1	1	1	1	1	15		ORF2362	1	1	1	1	1	1	1	1	1	1	1	1	1	1	1	1	16	44395_RRN82564.1.faa
ATCC23270_iMGE6	Cytochrome b561	2172176	2171421	-	ORF2363	1	1	1	1	1	1	1	1	1	1	1	1	1	1	1	1	16		ORF2363	1	1	1	1	1	1	1	1	1	1	1	1	1	1	1	1	16	44396_RRN82565.1.faa
ATCC23270_iMGE6	HTH DNA-binding protein	2172924	2172235	-	ORF2364	1	1	1	1	1	1	1	1	1	1	1	1	1	1	1	1	16		ORF2364	1	1	1	1	1	1	1	1	1	1	1	1	1	1	1	1	16	44397_RRN82566.1.faa
ATCC23270_iMGE6	Cobalt-zinc-cadmium resistance protein CzcA; Cation efflux system protein CusA	2176105	2172992	-	ORF2365	1	1	1	1	1	1	1	1	1	1	1	1	1	1	1	1	16		ORF2365	1	1	1	1	1	1	1	1	1	1	1	1	1	1	1	1	16	44398_RRN82567.1.faa
ATCC23270_iMGE6	Mobile element protein	2176350	2177576	+	ORF2366	1	0	1	0	0	0	0	0	0	0	0	0	0	0	0	0	2		ORF2366	1	1	1	1	1	1	1	1	1	1	1	1	1	1	1	1	16	139_ACK77962.1.faa
ATCC23270_iMGE6	Cobalt-zinc-cadmium efflux RND transporter, membrane fusion protein, CzcB family	2179099	2177651	-	ORF2367	1	1	1	1	0	0	0	0	1	1	1	1	1	1	1	1	12		ORF2367	1	1	1	1	1	1	1	1	1	1	1	1	1	1	1	1	16	44712_RRN83106.1.faa
ATCC23270_iMGE6	Heavy metal RND efflux outer membrane protein, CzcC family	2180406	2179096	-	ORF2368	1	1	1	1	1	1	1	1	1	1	1	1	1	1	1	1	16		ORF2368	1	1	1	1	1	1	1	1	1	1	1	1	1	1	1	1	16	44713_RRN83107.1.faa
ATCC23270_iMGE6	hypothetical protein	2181112	2180921	-	ORF2369	1	1	1	0	0	0	0	0	1	0	1	0	0	1	1	0	7		ORF2369	1	1	1	0	0	0	0	0	1	1	1	1	1	1	1	1	11	2493_ACK80316.1.faa
ATCC23270_iMGE6	Cyclopropane-fatty-acyl-phospholipid synthase	2181098	2181352	+	ORF2370	1	1	1	0	0	0	0	0	1	1	1	1	1	1	1	1	11		ORF2370	1	1	1	1	1	1	1	1	1	1	1	1	1	1	1	1	16	2289_ACK80112.1.faa
ATCC23270_iMGE6	hypothetical protein	2181552	2181815	+	ORF2371	1	1	1	0	0	0	0	0	1	1	1	1	1	1	1	0	10		ORF2371	1	1	1	0	0	0	0	0	1	1	1	1	1	1	1	0	10	517_ACK78340.1.faa
ATCC23270_iMGE6	Lead, cadmium, zinc and mercury transporting ATPase (EC 3.6.3.3) (EC 3.6.3.5); Copper-translocating P-type ATPase (EC 3.6.3.4)	2181955	2183979	+	ORF2372	1	1	1	1	1	1	1	1	1	1	1	1	1	1	1	1	16		ORF2372	1	1	1	1	1	1	1	1	1	1	1	1	1	1	1	1	16	43990_RRN81878.1.faa
ATCC23270_iMGE6	hypothetical protein	2184897	2184586	-	ORF2373	1	1	1	0	0	0	0	0	1	1	1	1	1	1	1	0	10		ORF2373	1	1	1	0	0	0	0	0	1	1	1	1	1	1	1	1	11	1472_ACK79295.1.faa
ATCC23270_iMGE6	Transposase, IS4 family	2185706	2185209	-	ORF2374	1	1	1	0	0	0	0	1	1	1	1	1	1	1	1	0	11		ORF2374	1	1	1	0	0	0	0	1	1	1	1	1	1	1	1	1	12	2411_ACK80234.1.faa
ATCC23270_iMGE6	hypothetical protein	2185790	2186071	+	ORF2375	1	1	1	0	0	0	0	0	1	1	1	1	1	1	1	0	10		ORF2375	1	1	1	0	0	0	0	0	1	1	1	1	1	1	1	0	10	1033_ACK78856.1.faa
ATCC23270_iMGE6	hypothetical protein	2186260	2186526	+	ORF2376	1	1	1	0	0	0	0	0	1	1	1	1	1	1	1	0	10		ORF2376	1	1	1	0	0	0	0	0	1	1	1	1	1	1	1	0	10	NA
ATCC23270_iMGE6	Lead, cadmium, zinc and mercury transporting ATPase (EC 3.6.3.3) (EC 3.6.3.5); Copper-translocating P-type ATPase (EC 3.6.3.4)	2186709	2187680	+	ORF2377	1	1	1	1	1	1	1	1	1	1	1	1	1	1	1	1	16		ORF2377	1	1	1	1	1	1	1	1	1	1	1	1	1	1	1	1	16	NA
ATCC23270_iMGE6	hypothetical protein	2187708	2188103	+	ORF2378	1	1	1	1	1	1	1	1	1	1	1	1	1	1	1	1	16		ORF2378	1	1	1	1	1	1	1	1	1	1	1	1	1	1	1	1	16	44387_RRN82453.1.faa
ATCC23270_iMGE6	Copper(I) chaperone CopZ	2188165	2188371	+	ORF2379	1	1	1	1	0	0	0	0	1	1	1	1	1	1	1	0	11		ORF2379	1	1	1	1	1	1	1	1	1	1	1	1	1	1	1	1	16	45500_RRN85691.1.faa
ATCC23270_iMGE6	hypothetical protein	2188376	2188615	+	ORF2380	1	1	1	0	0	0	0	0	1	1	1	1	1	1	1	0	10		ORF2380	1	1	1	1	1	1	1	1	1	1	1	1	1	1	1	1	16	45501_RRN85692.1.faa
ATCC23270_iMGE6	Cytochrome c, class I	2188640	2189062	+	ORF2381	1	1	1	0	0	0	0	0	1	1	1	1	1	1	1	0	10		ORF2381	1	1	1	1	1	1	1	1	1	1	1	1	1	1	1	1	16	2029_ACK79852.1.faa
ATCC23270_iMGE6	Transposase	2190168	2189461	-	ORF2382	1	1	1	0	0	0	0	0	1	1	1	1	1	1	1	0	10		ORF2382	1	1	1	1	1	1	1	1	1	1	1	1	1	1	1	1	16	NA
ATCC23270_iMGE6	hypothetical protein	2190178	2190357	+	ORF2383	1	1	1	0	0	0	0	0	1	1	1	1	1	1	1	0	10		ORF2383	1	1	1	0	0	0	0	0	1	1	1	1	1	1	1	0	10	NA
ATCC23270_iMGE6	Na+-H+ antiporter	2191985	2190384	-	ORF2384	1	1	1	0	0	0	0	0	1	1	1	1	1	1	1	0	10		ORF2384	1	1	1	1	1	1	1	1	1	1	1	1	1	1	1	0	15	44408_RRN82651.1.faa
ATCC23270_iMGE6	hypothetical protein	2192372	2192106	-	ORF2385	1	1	1	0	0	0	0	0	1	1	1	0	0	1	1	0	8		ORF2385	1	1	1	1	1	1	1	1	1	1	1	1	1	1	1	0	15	44407_RRN82650.1.faa
ATCC23270_iMGE6	hypothetical protein	2192985	2192869	-	ORF2386	1	1	1	1	0	0	0	0	1	1	1	1	1	1	1	0	11		ORF2386	1	1	1	1	0	0	0	0	1	1	1	1	1	1	1	0	11	NA
ATCC23270_iMGE6	Amino acid-proton symporter related protein	2194750	2193131	-	ORF2387	1	1	1	1	0	0	0	0	1	1	1	1	1	1	1	0	11		ORF2387	1	1	1	1	1	1	1	1	1	1	1	1	1	1	1	1	16	44573_RRN82967.1.faa
ATCC23270_iMGE6	hypothetical protein	2195257	2194775	-	ORF2388	1	1	1	0	0	0	0	0	1	1	1	1	1	1	1	0	10		ORF2388	1	1	1	0	0	0	0	0	1	1	1	1	1	1	1	0	10	1415_ACK79238.1.faa
ATCC23270_iMGE6	hypothetical protein	2195619	2195260	-	ORF2389	1	1	1	0	0	0	0	0	1	1	1	1	1	1	1	0	10		ORF2389	1	1	1	1	1	1	1	1	1	1	1	1	1	1	1	0	15	44406_RRN82649.1.faa
ATCC23270_iMGE6	hypothetical protein	2195977	2195678	-	ORF2390	1	1	1	0	0	0	0	0	1	1	1	1	1	1	1	0	10		ORF2390	1	1	1	1	1	1	1	1	1	1	1	1	1	1	1	0	15	44405_RRN82648.1.faa
ATCC23270_iMGE6	Nitrogen regulatory protein P-II	2196345	2195974	-	ORF2391	1	1	1	0	0	0	0	0	1	1	1	1	1	1	1	0	10		ORF2391	1	1	1	1	1	1	1	1	1	1	1	1	1	1	1	1	16	2738_ACK80561.1.faa
ATCC23270_iMGE6	hypothetical protein	2197593	2196403	-	ORF2392	1	1	1	1	0	0	0	0	1	1	1	1	1	1	1	1	12		ORF2392	1	1	1	1	1	1	1	1	1	1	1	1	1	1	1	1	16	44384_RRN82367.1.faa
ATCC23270_iMGE6	Glutamate 5-kinase (EC 2.7.2.11)	2198671	2197673	-	ORF2393	1	1	1	0	0	0	0	0	1	1	1	0	0	1	1	0	8		ORF2393	1	1	1	1	1	1	1	1	1	1	1	1	1	1	1	1	16	1488_ACK79311.1.faa
ATCC23270_iMGE6	ribosomal protein S6 glutaminyl transferase related protein	2200381	2198825	-	ORF2394	1	1	1	1	0	0	0	0	1	1	1	1	1	1	1	0	11		ORF2394	1	1	1	1	0	0	0	0	1	1	1	1	1	1	1	0	11	127_ACK77950.1.faa
ATCC23270_iMGE6	Acetyltransferase, GNAT family	2200561	2200415	-	ORF2395	1	1	1	0	0	0	0	0	1	1	1	1	1	1	1	0	10		ORF2395	1	1	1	0	0	0	0	0	1	1	1	1	1	1	1	0	10	2981_ACK80804.1.faa
ATCC23270_iMGE6	hypothetical protein	2200795	2201127	+	ORF2396	1	1	1	1	1	1	1	1	1	1	1	1	1	1	1	0	15		ORF2396	1	1	1	1	1	1	1	1	1	1	1	1	1	1	1	0	15	44126_RRN82014.1.faa
ATCC23270_iMGE6	Mobile element protein	2201118	2201465	+	ORF2397	1	1	1	1	1	1	1	1	1	1	1	1	1	1	1	0	15		ORF2397	1	1	1	1	1	1	1	1	1	1	1	1	1	1	1	1	16	44125_RRN82013.1.faa
ATCC23270_iMGE6	Mobile element protein	2201515	2203152	+	ORF2398	1	1	1	1	1	1	1	1	1	1	1	1	0	1	1	0	14		ORF2398	1	1	1	1	1	1	1	1	1	1	1	1	1	1	1	1	16	44168_RRN82103.1.faa
ATCC23270_iMGE6	hypothetical protein	2203627	2203436	-	ORF2399	1	1	1	1	1	1	1	1	1	1	1	1	1	1	1	0	15		ORF2399	1	1	1	1	1	1	1	1	1	1	1	1	1	1	1	0	15	NA
ATCC23270_iMGE6	DNA-binding protein HBsu	2203922	2203665	-	ORF2400	1	1	1	1	1	1	1	1	1	1	1	1	1	1	1	0	15		ORF2400	1	1	1	1	1	1	1	1	1	1	1	1	1	1	1	1	16	1527_ACK79350.1.faa
ATCC23270_iMGE6	hypothetical protein	2204116	2203892	-	ORF2401	1	1	1	1	1	1	1	1	1	1	1	1	1	1	1	0	15		ORF2401	1	1	1	1	1	1	1	1	1	1	1	1	1	1	1	1	16	NA
ATCC23270_iMGE6	hypothetical protein	2204482	2204258	-	ORF2402	1	1	1	1	1	1	1	1	1	1	1	1	1	1	1	0	15		ORF2402	1	1	1	1	1	1	1	1	1	1	1	1	1	1	1	0	15	2317_ACK80140.1.faa
ATCC23270_iMGE6	hypothetical protein	2204736	2204569	-	ORF2403	1	1	1	1	1	1	1	1	1	1	1	1	1	1	1	0	15		ORF2403	1	1	1	1	1	1	1	1	1	1	1	1	1	1	1	0	15	NA
ATCC23270_iMGE6	Potassium-transporting ATPase C chain (EC 3.6.3.12) (TC 3.A.3.7.1)	2205356	2204733	-	ORF2404	1	1	1	1	1	1	1	1	1	1	1	1	1	1	1	0	15		ORF2404	1	1	1	1	1	1	1	1	1	1	1	1	1	1	1	1	16	44172_RRN82107.1.faa
ATCC23270_iMGE6	Potassium-transporting ATPase B chain (EC 3.6.3.12) (TC 3.A.3.7.1)	2207438	2205369	-	ORF2405	1	1	1	1	1	1	1	1	1	1	1	1	1	1	1	1	16		ORF2405	1	1	1	1	1	1	1	1	1	1	1	1	1	1	1	1	16	44173_RRN82108.1.faa
ATCC23270_iMGE6	Potassium-transporting ATPase A chain (EC 3.6.3.12) (TC 3.A.3.7.1)	2209203	2207452	-	ORF2406	1	1	1	1	1	1	1	1	1	1	1	1	1	1	1	0	15		ORF2406	1	1	1	1	1	1	1	1	1	1	1	1	1	1	1	1	16	44174_RRN82109.1.faa
ATCC23270_iMGE6	hypothetical protein	2209292	2209200	-	ORF2407	1	1	1	1	1	1	1	1	1	1	1	1	1	1	1	1	16		ORF2407	1	1	1	1	1	1	1	1	1	1	1	1	1	1	1	1	16	44175_RRN82110.1.faa
ATCC23270_iMGE6	Potassium-transporting ATPase A chain (EC 3.6.3.12) (TC 3.A.3.7.1)	2211340	2209589	-	ORF2408	1	1	1	1	1	1	1	1	1	1	1	1	1	1	1	0	15		ORF2408	1	1	1	1	1	1	1	1	1	1	1	1	1	1	1	1	16	44174_RRN82109.1.faa
ATCC23270_iMGE6	hypothetical protein	2211784	2211614	-	ORF2410	1	1	1	1	1	1	1	0	0	1	1	1	1	1	1	0	13		ORF2410	1	1	1	1	1	1	1	0	0	1	1	1	1	1	1	0	13	1508_ACK79331.1.faa
ATCC23270_iMGE6	URF-1	2211813	2211968	+	ORF2411	1	1	1	1	1	1	1	0	1	1	1	1	1	1	1	0	14		ORF2411	1	1	1	1	1	1	1	0	1	1	1	1	1	1	1	0	14	NA
ATCC23270_iMGE6	Mercuric transport protein, MerC	2212065	2212499	+	ORF2412	1	1	1	1	1	1	1	0	1	1	1	1	1	1	1	0	14		ORF2412	1	1	1	1	1	1	1	0	1	1	1	1	1	1	1	0	14	44178_RRN82113.1.faa
ATCC23270_iMGE6	Mercuric ion reductase (EC 1.16.1.1)	2212525	2214168	+	ORF2413	1	1	1	1	1	1	1	1	1	1	1	1	1	1	1	0	15		ORF2413	1	1	1	1	1	1	1	1	1	1	1	1	1	1	1	1	16	44179_RRN82114.1.faa
ATCC23270_iMGE6	Glucan 1,4-alpha-glucosidase (EC 3.2.1.3)	2214192	2216270	+	ORF2414	1	1	1	1	1	1	1	1	1	1	1	1	1	1	1	0	15		ORF2414	1	1	1	1	1	1	1	1	1	1	1	1	1	1	1	1	16	44367_RRN82302.1.faa
ATCC23270_iMGE6	Mercuric resistance operon coregulator	2216273	2216638	+	ORF2415	1	1	1	1	1	1	1	1	1	1	1	1	1	1	1	0	15		ORF2415	1	1	1	1	1	1	1	1	1	1	1	1	1	1	1	0	15	1047_ACK78870.1.faa
ATCC23270_iMGE6	Transposon Tn21 modulator protein	2217265	2217444	+	ORF2416	1	1	1	1	1	1	1	1	1	1	1	1	1	1	1	0	15		ORF2416	1	1	1	1	1	1	1	1	1	1	1	1	1	1	1	0	15	2013_ACK79836.1.faa
ATCC23270_iMGE6	hypothetical protein	2218063	2217632	-	ORF2417	1	1	1	1	1	1	1	1	1	1	1	1	1	1	1	0	15		ORF2417	1	1	1	1	1	1	1	1	1	1	1	1	1	1	1	0	15	44181_RRN82116.1.faa
ATCC23270_iMGE6	hypothetical protein	2218394	2218065	-	ORF2418	1	1	1	1	1	1	1	1	1	1	1	1	1	1	1	0	15		ORF2418	1	1	1	1	1	1	1	1	1	1	1	1	1	1	1	1	16	44369_RRN82304.1.faa
ATCC23270_iMGE6	hypothetical protein	2218525	2218391	-	ORF2419	1	1	1	1	1	1	1	1	1	1	1	1	1	1	1	0	15		ORF2419	1	1	1	1	1	1	1	1	1	1	1	1	1	1	1	0	15	717_ACK78540.1.faa
ATCC23270_iMGE6	hypothetical protein	2218947	2219186	+	ORF2420	1	1	1	1	1	1	1	1	1	1	1	1	1	1	1	0	15		ORF2420	1	1	1	1	1	1	1	1	1	1	1	1	1	1	1	0	15	1677_ACK79500.1.faa
ATCC23270_iMGE6	hypothetical protein	2219274	2219465	+	ORF2421	1	1	1	1	1	1	1	1	1	1	1	1	1	1	1	0	15		ORF2421	1	1	1	1	1	1	1	1	1	1	1	1	1	1	1	0	15	44183_RRN82118.1.faa
ATCC23270_iMGE6	hypothetical protein	2219972	2220814	+	ORF2422	1	1	1	1	1	1	1	1	1	1	1	1	1	1	1	0	15		ORF2422	1	1	1	1	1	1	1	1	1	1	1	1	1	1	1	0	15	44184_RRN82119.1.faa
ATCC23270_iMGE6	hypothetical protein	2221537	2221235	-	ORF2423	1	1	1	1	1	1	1	1	1	1	1	1	1	1	1	0	15		ORF2423	1	1	1	1	1	1	1	1	1	1	1	1	1	1	1	0	15	44185_RRN82120.1.faa
ATCC23270_iMGE6	hypothetical protein	2221739	2221530	-	ORF2424	1	1	1	1	1	1	1	1	1	1	1	1	1	1	1	0	15		ORF2424	1	1	1	1	1	1	1	1	1	1	1	1	1	1	1	0	15	44186_RRN82121.1.faa
ATCC23270_iMGE6	hypothetical protein	2222160	2221801	-	ORF2425	1	1	1	1	1	1	1	1	1	1	1	1	1	1	1	0	15		ORF2425	1	1	1	1	1	1	1	1	1	1	1	1	1	1	1	1	16	44187_RRN82122.1.faa
ATCC23270_iMGE6	hypothetical protein	2222498	2222232	-	ORF2426	1	1	1	1	1	1	1	1	1	1	1	1	1	1	1	0	15		ORF2426	1	1	1	1	1	1	1	1	1	1	1	1	1	1	1	0	15	44188_RRN82123.1.faa
ATCC23270_iMGE6	hypothetical protein	2222963	2222586	-	ORF2427	1	1	1	1	1	1	1	1	1	1	1	1	1	1	1	0	15		ORF2427	1	1	1	1	1	1	1	1	1	1	1	1	1	1	1	1	16	926_ACK78749.1.faa
ATCC23270_iMGE6	hypothetical protein	2222990	2223304	+	ORF2428	1	1	1	1	1	1	1	1	1	1	1	1	1	1	1	0	15		ORF2428	1	1	1	1	1	1	1	1	1	1	1	1	1	1	1	0	15	44189_RRN82124.1.faa
ATCC23270_iMGE6	hypothetical protein	2224002	2223385	-	ORF2429	1	1	1	1	1	1	1	1	1	1	1	1	1	1	1	0	15		ORF2429	1	1	1	1	1	1	1	1	1	1	1	1	1	1	1	0	15	44190_RRN82125.1.faa
ATCC23270_iMGE6	putative lipoprotein	2224196	2224050	-	ORF2430	1	1	1	1	1	1	1	1	1	1	1	1	1	1	1	0	15		ORF2430	1	1	1	1	1	1	1	1	1	1	1	1	1	1	1	0	15	17_ACK77840.1.faa
ATCC23270_iMGE6	hypothetical protein	2224408	2224256	-	ORF2431	1	1	1	1	1	1	1	1	1	1	1	1	1	1	1	0	15		ORF2431	1	1	1	1	1	1	1	1	1	1	1	1	1	1	1	0	15	2249_ACK80072.1.faa
ATCC23270_iMGE6	hypothetical protein	2224654	2224430	-	ORF2432	1	1	1	1	1	1	1	1	1	1	1	1	1	1	1	0	15		ORF2432	1	1	1	1	1	1	1	1	1	1	1	1	1	1	1	0	15	NA
ATCC23270_iMGE6	hypothetical protein	2224947	2224696	-	ORF2433	1	1	1	1	1	1	1	1	1	1	1	1	1	1	1	0	15		ORF2433	1	1	1	1	1	1	1	1	1	1	1	1	1	1	1	0	15	NA
ATCC23270_iMGE6	hypothetical protein	2225068	2225307	+	ORF2434	1	1	1	1	1	1	1	1	1	1	1	1	1	1	1	0	15		ORF2434	1	1	1	1	1	1	1	1	1	1	1	1	1	1	1	0	15	NA
ATCC23270_iMGE6	hypothetical protein	2225324	2225785	+	ORF2435	1	1	1	1	1	1	1	1	1	1	1	1	1	1	1	0	15		ORF2435	1	1	1	1	1	1	1	1	1	1	1	1	1	1	1	0	15	NA
ATCC23270_iMGE6	FIGfam110555	2227269	2225821	-	ORF2436	1	1	1	1	1	1	1	1	1	1	1	1	1	1	1	0	15		ORF2436	1	1	1	1	1	1	1	1	1	1	1	1	1	1	1	0	15	2758_ACK80581.1.faa
ATCC23270_iMGE6	hypothetical protein	2228261	2227266	-	ORF2437	1	1	1	1	1	1	1	1	1	1	1	1	1	1	1	0	15		ORF2437	1	1	1	1	1	1	1	1	1	1	1	1	1	1	1	0	15	44193_RRN82128.1.faa
ATCC23270_iMGE6	TniB NTP-binding protein	2229244	2228357	-	ORF2438	1	1	1	1	1	1	1	1	1	1	1	1	1	1	1	0	15		ORF2438	1	1	1	1	1	1	1	1	1	1	1	1	1	1	1	0	15	44194_RRN82129.1.faa
ATCC23270_iMGE6	Integrase, catalytic region	2231070	2229241	-	ORF2439	1	1	1	1	1	1	1	1	1	1	1	1	1	1	1	0	15		ORF2439	1	1	1	1	1	1	1	1	1	1	1	1	1	1	1	1	16	44370_RRN82305.1.faa
ATCC23270_iMGE6	hypothetical protein	2231803	2231114	-	ORF2440	1	1	1	1	1	1	1	1	1	1	1	1	1	1	1	0	15		ORF2440	1	1	1	1	1	1	1	1	1	1	1	1	1	1	1	1	16	44195_RRN82130.1.faa
					Count_iMGE	7	7	7	7	7	7	7	7	7	6	7	2	1	1	2	1	83		Count_iMGE	7	7	7	7	7	7	7	7	7	7	7	4	5	3	5	4	98	NA
ATCC23270_iMGE9	hypothetical protein	2905636	2905788	+	ORF3163	1	1	1	1	1	1	1	1	1	1	1	0	0	0	1	0	12		ORF3163	1	1	1	1	1	1	1	1	1	1	1	0	0	0	1	0	12	1053_ACK78876.1.faa
ATCC23270_iMGE9	hypothetical protein	2905785	2906462	+	ORF3164	1	1	1	1	1	1	1	1	1	1	1	0	0	0	1	1	13		ORF3164	1	1	1	1	1	1	1	1	1	1	1	1	1	1	1	1	16	43876_RRN81727.1.faa
ATCC23270_iMGE9	hypothetical protein	2906778	2906665	-	ORF3165	1	1	1	1	1	1	1	1	1	0	1	0	0	0	0	0	10		ORF3165	1	1	1	1	1	1	1	1	1	1	1	1	1	0	1	1	15	NA
ATCC23270_iMGE9	hypothetical protein	2907066	2906887	-	ORF3166	1	1	1	1	1	1	1	1	1	1	1	0	0	0	0	0	11		ORF3166	1	1	1	1	1	1	1	1	1	1	1	0	0	0	0	0	11	131_ACK77954.1.faa
ATCC23270_iMGE9	TonB-dependent receptor	2907212	2909518	+	ORF3167	1	1	1	1	1	1	1	1	1	1	1	1	1	1	0	0	14		ORF3167	1	1	1	1	1	1	1	1	1	1	1	1	1	1	1	1	16	43878_RRN81729.1.faa
ATCC23270_iMGE9	SMP-30/Gluconolaconase/LRE domain protein	2909604	2912399	+	ORF3168	1	1	1	1	1	1	1	1	1	1	1	1	0	0	0	0	12		ORF3168	1	1	1	1	1	1	1	1	1	1	1	1	1	1	1	1	16	43879_RRN81730.1.faa
ATCC23270_iMGE9	hypothetical protein	2912761	2912546	-	ORF3169	1	1	1	1	1	1	1	1	1	1	1	0	0	0	0	0	11		ORF3169	1	1	1	1	1	1	1	1	1	1	1	0	1	0	0	0	12	2681_ACK80504.1.faa
					Count_iMGE	20	20	20	20	20	20	20	19	20	19	19	16	16	16	6	1	272		Count_iMGE	20	20	20	20	20	20	20	19	20	20	19	20	19	19	9	8	293	NA
ATCC23270_iMGE2	hypothetical protein	748692	748853	+	ORF811	1	1	1	1	1	1	1	1	1	1	1	0	0	1	0	0	12		ORF811	1	1	1	1	1	1	1	1	1	1	1	1	1	1	0	0	14	1858_ACK79681.1.faa
ATCC23270_iMGE2	hypothetical protein	749146	748922	-	ORF812	1	1	1	1	1	1	1	0	1	1	1	1	1	1	0	0	13		ORF812	1	1	1	1	1	1	1	0	1	1	1	1	1	1	0	0	13	1807_ACK79630.1.faa
ATCC23270_iMGE2	hypothetical protein	749961	749485	-	ORF813	1	1	1	1	1	1	1	1	1	1	1	1	1	1	0	1	15		ORF813	1	1	1	1	1	1	1	1	1	1	1	1	1	1	0	1	15	45734_RRN86390.1.faa
ATCC23270_iMGE2	hypothetical protein	750522	750211	-	ORF815	1	1	1	1	1	1	1	1	1	1	1	1	1	1	0	0	14		ORF815	1	1	1	1	1	1	1	1	1	1	1	1	1	1	0	0	14	45735_RRN86391.1.faa
ATCC23270_iMGE2	hypothetical protein	750772	750515	-	ORF816	1	1	1	1	1	1	1	1	1	1	1	1	1	1	0	0	14		ORF816	1	1	1	1	1	1	1	1	1	1	1	1	1	1	0	0	14	45736_RRN86392.1.faa
ATCC23270_iMGE2	Type I restriction-modification system, DNA-methyltransferase subunit M	751066	752628	+	ORF817	1	1	1	1	1	1	1	1	1	1	1	1	1	1	0	0	14		ORF817	1	1	1	1	1	1	1	1	1	1	1	1	1	1	1	1	16	44510_RRN82753.1.faa
ATCC23270_iMGE2	Uncharacterized protein BT3327	752625	754205	+	ORF818	1	1	1	1	1	1	1	1	1	1	1	1	1	1	0	0	14		ORF818	1	1	1	1	1	1	1	1	1	1	1	1	1	1	0	0	14	45738_RRN86394.1.faa
ATCC23270_iMGE2	hypothetical protein	754202	755269	+	ORF819	1	1	1	1	1	1	1	1	1	1	1	1	1	0	0	0	13		ORF819	1	1	1	1	1	1	1	1	1	1	1	1	1	1	1	1	16	45739_RRN86395.1.faa
ATCC23270_iMGE2	restriction modification system DNA specificity domain	755250	756458	+	ORF820	1	1	1	1	1	1	1	1	1	0	1	0	0	0	0	0	10		ORF820	1	1	1	1	1	1	1	1	1	1	1	1	1	1	0	1	15	44515_RRN82758.1.faa
ATCC23270_iMGE2	hypothetical protein	756775	757095	+	ORF822	1	1	1	1	1	1	1	1	1	1	1	1	1	1	1	0	15		ORF822	1	1	1	1	1	1	1	1	1	1	1	1	1	1	1	0	15	45740_RRN86396.1.faa
ATCC23270_iMGE2	Mobile element protein	757229	758089	+	ORF823	1	1	1	1	1	1	1	1	1	1	1	1	1	1	1	0	15		ORF823	1	1	1	1	1	1	1	1	1	1	1	1	1	1	1	0	15	2110_ACK79933.1.faa
ATCC23270_iMGE2	Integrase-recombinase, RitC	759162	758164	-	ORF824	1	1	1	1	1	1	1	1	1	1	1	1	1	1	1	0	15		ORF824	1	1	1	1	1	1	1	1	1	1	1	1	1	1	1	1	16	44528_RRN82771.1.faa
ATCC23270_iMGE2	Integrase-recombinase, RitB	760096	759155	-	ORF825	1	1	1	1	1	1	1	1	1	1	1	1	1	1	1	0	15		ORF825	1	1	1	1	1	1	1	1	1	1	1	1	1	1	1	0	15	44527_RRN82770.1.faa
ATCC23270_iMGE2	Integrase-recombinase, RitA	761337	760093	-	ORF826	1	1	1	1	1	1	1	1	1	1	1	1	1	1	1	0	15		ORF826	1	1	1	1	1	1	1	1	1	1	1	1	1	1	1	1	16	44526_RRN82769.1.faa
ATCC23270_iMGE2	Integrase	761560	762087	+	ORF827	1	1	1	1	1	1	1	1	1	1	1	1	1	1	1	0	15		ORF827	1	1	1	1	1	1	1	1	1	1	1	1	1	1	1	0	15	45524_RRN85919.1.faa
ATCC23270_iMGE2	General secretion pathway protein A	762091	762930	+	ORF828	1	1	1	1	1	1	1	1	1	1	1	1	1	1	0	0	14		ORF828	1	1	1	1	1	1	1	1	1	1	1	1	1	1	0	0	14	45525_RRN85920.1.faa
ATCC23270_iMGE2	hypothetical protein	762941	763144	+	ORF829	1	1	1	1	1	1	1	1	1	1	0	0	0	0	0	0	10		ORF829	1	1	1	1	1	1	1	1	1	1	0	1	1	1	0	0	13	45522_RRN85713.1.faa
ATCC23270_iMGE2	hypothetical protein	763398	766352	+	ORF830	1	1	1	1	1	1	1	1	1	1	1	0	0	0	0	0	11		ORF830	1	1	1	1	1	1	1	1	1	1	1	1	0	0	0	1	13	45527_RRN85922.1.faa
ATCC23270_iMGE2	Type I restriction-modification system, restriction subunit R	766358	769279	+	ORF831	1	1	1	1	1	1	1	1	1	1	1	1	1	1	0	0	14		ORF831	1	1	1	1	1	1	1	1	1	1	1	1	1	1	1	1	16	45528_RRN85923.1.faa
ATCC23270_iMGE2	protein of unknown function DUF45	769297	769632	+	ORF832	1	1	1	1	1	1	1	1	1	1	1	1	1	1	0	0	14		ORF832	1	1	1	1	1	1	1	1	1	1	1	1	1	1	0	0	14	45529_RRN85924.1.faa
					Count_iMGE	12	12	12	12	12	12	12	12	12	12	12	0	0	0	3	0	135		Count_iMGE	12	12	12	12	12	12	12	12	12	12	12	3	4	3	5	3	150	NA
ATCC23270_iMGE5	hypothetical protein	2117489	2117668	+	ORF2303	1	1	1	1	1	1	1	1	1	1	1	0	0	0	0	0	11		ORF2303	1	1	1	1	1	1	1	1	1	1	1	0	0	0	0	0	11	NA
ATCC23270_iMGE5	Type I restriction-modification system, DNA-methyltransferase subunit M (EC 2.1.1.72)	2119382	2117769	-	ORF2304	1	1	1	1	1	1	1	1	1	1	1	0	0	0	1	0	12		ORF2304	1	1	1	1	1	1	1	1	1	1	1	1	1	1	1	1	16	44510_RRN82753.1.faa
ATCC23270_iMGE5	hypothetical protein	2119582	2119379	-	ORF2305	1	1	1	1	1	1	1	1	1	1	1	0	0	0	1	0	12		ORF2305	1	1	1	1	1	1	1	1	1	1	1	0	0	0	1	0	12	44511_RRN82754.1.faa
ATCC23270_iMGE5	Anticodon nuclease	2120757	2119579	-	ORF2306	1	1	1	1	1	1	1	1	1	1	1	0	0	0	0	0	11		ORF2306	1	1	1	1	1	1	1	1	1	1	1	0	0	0	1	0	12	44512_RRN82755.1.faa
ATCC23270_iMGE5	hypothetical protein	2120879	2120754	-	ORF2307	1	1	1	1	1	1	1	1	1	1	1	0	0	0	0	0	11		ORF2307	1	1	1	1	1	1	1	1	1	1	1	0	0	0	0	0	11	2834_ACK80657.1.faa
ATCC23270_iMGE5	DEAD-DEAH box helicase domain protein	2124013	2120849	-	ORF2308	1	1	1	1	1	1	1	1	1	1	1	0	0	0	0	0	11		ORF2308	1	1	1	1	1	1	1	1	1	1	1	0	1	0	0	0	12	44513_RRN82756.1.faa
ATCC23270_iMGE5	hypothetical protein	2124798	2124010	-	ORF2309	1	1	1	1	1	1	1	1	1	1	1	0	0	0	0	0	11		ORF2309	1	1	1	1	1	1	1	1	1	1	1	0	0	0	0	0	11	44514_RRN82757.1.faa
ATCC23270_iMGE5	restriction modification system DNA specificity domain	2126066	2124795	-	ORF2310	1	1	1	1	1	1	1	1	1	1	1	0	0	0	0	0	11		ORF2310	1	1	1	1	1	1	1	1	1	1	1	0	0	0	1	1	13	44515_RRN82758.1.faa
ATCC23270_iMGE5	hypothetical protein	2126419	2126063	-	ORF2311	1	1	1	1	1	1	1	1	1	1	1	0	0	0	0	0	11		ORF2311	1	1	1	1	1	1	1	1	1	1	1	0	0	0	0	0	11	2651_ACK80474.1.faa
ATCC23270_iMGE5	hypothetical protein	2127030	2126416	-	ORF2312	1	1	1	1	1	1	1	1	1	1	1	0	0	0	0	0	11		ORF2312	1	1	1	1	1	1	1	1	1	1	1	0	0	0	0	0	11	44517_RRN82760.1.faa
ATCC23270_iMGE5	Type I restriction-modification system, restriction subunit R (EC 3.1.21.3)	2130121	2127023	-	ORF2313	1	1	1	1	1	1	1	1	1	1	1	0	0	0	1	0	12		ORF2313	1	1	1	1	1	1	1	1	1	1	1	1	1	1	1	1	16	44518_RRN82761.1.faa
ATCC23270_iMGE5	hypothetical protein	2130143	2130337	+	ORF2314	1	1	1	1	1	1	1	1	1	1	1	0	0	0	0	0	11		ORF2314	1	1	1	1	1	1	1	1	1	1	1	1	1	1	0	0	14	1285_ACK79108.1.faa
					Count_iMGE	22	22	22	22	22	22	22	22	21	22	21	10	10	9	3	3	275		Count_iMGE	22	22	22	22	22	22	22	22	21	22	22	13	13	16	11	11	305	NA
ATCC23270_iMGE7	hypothetical protein	2462290	2462108	-	ORF2698	1	1	1	1	1	1	1	1	1	1	1	0	0	0	0	0	11		ORF2698	1	1	1	1	1	1	1	1	1	1	1	0	0	0	0	0	11	43981_RRN81869.1.faa
ATCC23270_iMGE7	hypothetical protein	2462674	2462294	-	ORF2699	1	1	1	1	1	1	1	1	1	1	1	0	0	0	0	0	11		ORF2699	1	1	1	1	1	1	1	1	1	1	1	1	1	1	1	1	16	577_ACK78400.1.faa
ATCC23270_iMGE7	putative endonuclease	2463953	2462775	-	ORF2700	1	1	1	1	1	1	1	1	1	1	1	0	0	0	0	0	11		ORF2700	1	1	1	1	1	1	1	1	1	1	1	0	0	0	0	1	12	1350_ACK79173.1.faa
ATCC23270_iMGE7	hypothetical protein	2463975	2464127	+	ORF2701	1	1	1	1	1	1	1	1	1	1	1	0	0	0	0	0	11		ORF2701	1	1	1	1	1	1	1	1	1	1	1	0	0	0	0	0	11	NA
ATCC23270_iMGE7	PilT protein domain protein	2464475	2464251	-	ORF2702	1	1	1	1	1	1	1	1	1	1	1	0	0	0	0	0	11		ORF2702	1	1	1	1	1	1	1	1	1	1	1	1	1	1	1	1	16	NA
ATCC23270_iMGE7	VapB protein (antitoxin to VapC)	2464895	2464656	-	ORF2703	1	1	1	1	1	1	1	1	1	1	1	0	0	0	0	0	11		ORF2703	1	1	1	1	1	1	1	1	1	1	1	0	0	0	0	0	11	43983_RRN81871.1.faa
ATCC23270_iMGE7	hypothetical protein	2465163	2465279	+	ORF2704	1	1	1	1	1	1	1	1	1	1	1	0	0	0	0	1	12		ORF2704	1	1	1	1	1	1	1	1	1	1	1	0	0	1	0	1	13	1006_ACK78829.1.faa
ATCC23270_iMGE7	Glutathione S-transferase (EC 2.5.1.18)	2466445	2465564	-	ORF2705	1	1	1	1	1	1	1	1	1	1	1	1	1	1	0	0	14		ORF2705	1	1	1	1	1	1	1	1	1	1	1	1	1	1	0	0	14	43985_RRN81873.1.faa
ATCC23270_iMGE7	Transposase, IS4 family	2466787	2466545	-	ORF2706	1	1	1	1	1	1	1	1	1	1	1	0	0	0	0	0	11		ORF2706	1	1	1	1	1	1	1	1	1	1	1	0	0	1	1	0	13	1713_ACK79536.1.faa
ATCC23270_iMGE7	Uncharacterized UPF0721 integral membrane protein	2467879	2467094	-	ORF2707	1	1	1	1	1	1	1	1	1	1	1	1	1	1	0	0	14		ORF2707	1	1	1	1	1	1	1	1	1	1	1	1	1	1	0	0	14	43986_RRN81874.1.faa
ATCC23270_iMGE7	Benzoylformate decarboxylase (EC 4.1.1.7)	2469552	2467945	-	ORF2708	1	1	1	1	1	1	1	1	1	1	1	1	1	1	0	0	14		ORF2708	1	1	1	1	1	1	1	1	1	1	1	1	1	1	1	0	15	43987_RRN81875.1.faa
ATCC23270_iMGE7	hypothetical protein	2470400	2469780	-	ORF2709	1	1	1	1	1	1	1	1	1	1	1	1	1	1	0	0	14		ORF2709	1	1	1	1	1	1	1	1	1	1	1	1	1	1	0	0	14	43988_RRN81876.1.faa
ATCC23270_iMGE7	hypothetical protein	2470710	2470432	-	ORF2710	1	1	1	1	1	1	1	1	1	1	1	0	0	0	0	0	11		ORF2710	1	1	1	1	1	1	1	1	1	1	1	0	0	0	0	1	12	43989_RRN81877.1.faa
ATCC23270_iMGE7	Lead, cadmium, zinc and mercury transporting ATPase (EC 3.6.3.3) (EC 3.6.3.5); Copper-translocating P-type ATPase (EC 3.6.3.4)	2472949	2470925	-	ORF2711	1	1	1	1	1	1	1	1	1	1	1	1	1	1	1	1	16		ORF2711	1	1	1	1	1	1	1	1	1	1	1	1	1	1	1	1	16	43990_RRN81878.1.faa
ATCC23270_iMGE7	hypothetical protein	2473174	2473046	-	ORF2712	1	1	1	1	1	1	1	1	1	1	1	0	0	0	0	0	11		ORF2712	1	1	1	1	1	1	1	1	1	1	1	0	0	0	0	0	11	NA
ATCC23270_iMGE7	hypothetical protein	2473228	2473620	+	ORF2713	1	1	1	1	1	1	1	1	1	1	1	0	0	0	0	0	11		ORF2713	1	1	1	1	1	1	1	1	1	1	1	1	1	1	1	1	16	43991_RRN81879.1.faa
ATCC23270_iMGE7	Cobalt-zinc-cadmium resistance protein CzcA; Cation efflux system protein CusA	2473714	2474103	+	ORF2714	1	1	1	1	1	1	1	1	1	1	1	1	1	1	0	0	14		ORF2714	1	1	1	1	1	1	1	1	1	1	1	1	1	1	1	1	16	NA
ATCC23270_iMGE7	hypothetical protein	2474158	2474520	+	ORF2715	1	1	1	1	1	1	1	1	1	1	1	1	1	1	0	0	14		ORF2715	1	1	1	1	1	1	1	1	1	1	1	1	1	1	1	1	16	43992_RRN81880.1.faa
ATCC23270_iMGE7	hypothetical protein	2474645	2474953	+	ORF2716	1	1	1	1	1	1	1	1	1	1	0	1	1	1	1	0	14		ORF2716	1	1	1	1	1	1	1	1	1	1	1	1	1	1	1	1	16	43993_RRN81881.1.faa
ATCC23270_iMGE7	hypothetical protein	2475364	2476227	+	ORF2717	1	1	1	1	1	1	1	1	1	1	1	1	1	1	1	0	15		ORF2717	1	1	1	1	1	1	1	1	1	1	1	1	1	1	1	0	15	43994_RRN81882.1.faa
ATCC23270_iMGE7	hypothetical protein	2477662	2476508	-	ORF2718	1	1	1	1	1	1	1	1	1	1	1	1	1	0	0	1	14		ORF2718	1	1	1	1	1	1	1	1	1	1	1	1	1	1	1	1	16	43995_RRN81883.1.faa
ATCC23270_iMGE7	hypothetical protein	2477975	2477856	-	ORF2719	1	1	1	1	1	1	1	1	0	1	1	0	0	0	0	0	10		ORF2719	1	1	1	1	1	1	1	1	0	1	1	0	0	1	0	0	11	314_ACK78137.1.faa
Mobile_element_Query	Annotation_RAST_Query				Count_iMGE	361	7	114	9	9	9	9	9	9	19	17	20	16	14	5	15	642		Count_iMGE	361	65	256	66	72	72	72	121	64	158	129	90	78	127	77	135	1943	NA
ATCC23270_iMGE3	hypothetical protein	924930	925817	+	ORF1000	1	0	1	0	0	0	0	0	0	0	0	0	0	0	0	0	2		ORF1000	1	1	1	1	1	1	1	1	0	1	1	0	1	1	1	1	14	562_ACK78385.1.faa
ATCC23270_iMGE3	HNH endonuclease	926062	927426	+	ORF1001	1	0	0	0	0	0	0	0	0	0	0	0	0	0	0	0	1		ORF1001	1	0	1	0	0	0	0	0	0	1	1	0	0	1	0	0	5	2391_ACK80214.1.faa
ATCC23270_iMGE3	hypothetical protein	927479	928069	+	ORF1002	1	0	1	0	0	0	0	0	0	0	0	0	0	0	0	0	2		ORF1002	1	0	1	0	0	0	0	1	0	1	0	0	0	0	0	1	5	2179_ACK80002.1.faa
ATCC23270_iMGE3	hypothetical protein	928083	928337	+	ORF1003	1	0	1	0	0	0	0	0	0	0	0	0	0	0	0	0	2		ORF1003	1	1	1	1	1	1	1	0	0	0	1	1	1	1	1	1	13	NA
ATCC23270_iMGE3	hypothetical protein	928343	928570	+	ORF1004	1	0	0	0	0	0	0	0	0	0	0	0	0	0	0	0	1		ORF1004	1	0	0	0	0	0	0	0	0	0	0	0	0	0	0	0	1	2409_ACK80232.1.faa
ATCC23270_iMGE3	hypothetical protein	928855	928715	-	ORF1005	1	0	0	0	0	0	0	0	0	0	0	0	0	0	0	0	1		ORF1005	1	0	1	0	0	0	0	0	0	0	0	0	0	0	0	0	2	661_ACK78484.1.faa
ATCC23270_iMGE3	hypothetical protein	928854	929747	+	ORF1006	1	0	1	0	0	0	0	0	0	0	0	0	0	0	0	0	2		ORF1006	1	1	1	1	1	1	1	1	1	1	1	1	1	1	1	1	16	1990_ACK79813.1.faa
ATCC23270_iMGE3	hypothetical protein	929744	930427	+	ORF1007	1	0	0	0	0	0	0	0	0	0	0	0	0	0	0	0	1		ORF1007	1	1	1	1	1	1	1	1	1	1	1	1	1	1	1	1	16	1607_ACK79430.1.faa
ATCC23270_iMGE3	hypothetical protein	930796	930584	-	ORF1008	1	0	0	0	0	0	0	0	0	0	0	0	0	0	0	0	1		ORF1008	1	0	0	0	0	0	0	0	0	0	0	0	0	0	0	0	1	897_ACK78720.1.faa
ATCC23270_iMGE3	hypothetical protein	931074	930796	-	ORF1009	1	0	0	0	0	0	0	0	0	0	0	0	0	0	0	0	1		ORF1009	1	0	0	0	0	0	0	0	0	0	0	0	0	0	0	0	1	1479_ACK79302.1.faa
ATCC23270_iMGE3	hypothetical protein	931153	931689	+	ORF1010	1	0	0	0	0	0	0	0	0	0	0	0	0	0	0	0	1		ORF1010	1	0	0	0	0	0	0	0	0	1	0	0	0	0	0	0	2	1561_ACK79384.1.faa
ATCC23270_iMGE3	resolvase-like protein	931727	932341	+	ORF1011	1	0	0	0	0	0	0	0	0	1	1	1	0	1	0	0	5		ORF1011	1	0	0	0	0	0	0	0	0	1	1	1	0	1	0	0	5	NA
ATCC23270_iMGE3	hypothetical protein	932338	933843	+	ORF1012	1	0	0	0	0	0	0	0	0	1	1	0	0	0	0	0	3		ORF1012	1	0	0	0	0	0	0	0	0	1	1	1	0	1	0	0	5	2843_ACK80666.1.faa
ATCC23270_iMGE3	hypothetical protein	933855	934244	+	ORF1013	1	0	0	0	0	0	0	0	0	0	0	0	0	0	0	0	1		ORF1013	1	0	0	0	0	0	0	0	0	1	0	0	0	0	0	0	2	56_ACK77879.1.faa
ATCC23270_iMGE3	hypothetical protein	934313	935020	+	ORF1014	1	0	0	0	0	0	0	0	0	0	0	0	0	0	0	0	1		ORF1014	1	0	0	0	0	0	0	0	0	0	0	0	0	0	0	0	1	2454_ACK80277.1.faa
ATCC23270_iMGE3	hypothetical protein	937319	935088	-	ORF1015	1	0	0	0	0	0	0	0	0	0	0	0	0	0	0	0	1		ORF1015	1	0	1	0	0	0	0	0	0	0	0	0	0	0	0	0	2	606_ACK78429.1.faa
ATCC23270_iMGE3	hypothetical protein	937392	938141	+	ORF1016	1	0	1	0	0	0	0	0	0	0	0	0	0	0	0	0	2		ORF1016	1	0	1	0	0	0	0	0	0	0	0	0	0	0	0	0	2	114_ACK77937.1.faa
ATCC23270_iMGE3	hypothetical protein	938138	939199	+	ORF1017	1	0	1	0	0	0	0	0	0	0	0	0	0	0	0	0	2		ORF1017	1	0	1	0	0	0	0	0	0	0	0	0	0	0	0	0	2	1305_ACK79128.1.faa
ATCC23270_iMGE3	hypothetical protein	939196	939888	+	ORF1018	1	0	0	0	0	0	0	0	0	0	0	0	0	0	0	0	1		ORF1018	1	0	1	0	0	0	0	0	0	0	0	0	0	0	0	0	2	826_ACK78649.1.faa
ATCC23270_iMGE3	hypothetical protein	939901	940068	+	ORF1019	1	0	0	0	0	0	0	0	0	0	0	0	0	0	0	0	1		ORF1019	1	0	1	0	0	0	0	0	0	0	0	0	0	0	0	0	2	1510_ACK79333.1.faa
ATCC23270_iMGE3	CRISPR-associated protein, Csy4 family	940065	940628	+	ORF1020	1	0	0	0	0	0	0	0	0	0	0	0	0	0	0	0	1		ORF1020	1	0	1	0	0	0	0	0	0	0	0	0	0	0	0	0	2	874_ACK78697.1.faa
ATCC23270_iMGE3	hypothetical protein	940993	941211	+	ORF1021	1	0	0	0	0	0	0	0	0	0	0	0	0	0	0	0	1		ORF1021	1	0	0	0	0	0	0	0	0	0	0	0	0	0	0	0	1	NA
ATCC23270_iMGE3	hypothetical protein	941836	941234	-	ORF1022	1	0	0	0	0	0	0	0	0	0	0	0	0	0	0	0	1		ORF1022	1	0	0	0	0	0	0	0	0	0	0	0	0	0	0	0	1	NA
ATCC23270_iMGE3	hypothetical protein	942124	942678	+	ORF1023	1	0	0	0	0	0	0	0	0	0	0	0	0	0	0	0	1		ORF1023	1	0	0	0	0	0	0	0	0	0	0	0	0	0	0	0	1	NA
ATCC23270_iMGE3	hypothetical protein	942758	942919	+	ORF1024	1	0	0	0	0	0	0	0	0	0	0	0	0	0	0	0	1		ORF1024	1	0	1	0	0	0	0	0	0	0	0	0	0	0	0	0	2	NA
ATCC23270_iMGE3	hypothetical protein	942952	943341	+	ORF1025	1	0	0	0	0	0	0	0	0	0	0	0	0	0	0	0	1		ORF1025	1	0	1	0	0	0	0	1	0	1	0	0	0	0	0	1	5	1369_ACK79192.1.faa
ATCC23270_iMGE3	DNA primase domain protein	943345	943788	+	ORF1026	1	0	0	0	0	0	0	0	0	0	0	0	0	0	0	0	1		ORF1026	1	0	0	0	1	1	1	1	0	1	1	1	1	1	1	1	12	713_ACK78536.1.faa
ATCC23270_iMGE3	RecD-like DNA helicase YrrC	943788	945923	+	ORF1027	1	0	1	0	0	0	0	0	0	0	0	0	0	0	0	0	2		ORF1027	1	1	1	1	1	1	1	1	1	1	1	1	1	1	1	1	16	2845_ACK80668.1.faa
ATCC23270_iMGE3	hypothetical protein	946028	946726	+	ORF1028	1	0	0	0	0	0	0	0	0	0	0	0	0	0	0	0	1		ORF1028	1	0	0	0	0	0	0	0	0	0	0	0	0	0	0	0	1	85_ACK77908.1.faa
ATCC23270_iMGE3	hypothetical protein	946745	946987	+	ORF1029	1	0	0	0	0	0	0	0	0	0	0	0	0	0	0	0	1		ORF1029	1	0	0	0	0	0	0	0	0	0	0	0	0	0	0	0	1	1408_ACK79231.1.faa
ATCC23270_iMGE3	hypothetical protein	947323	947030	-	ORF1030	1	0	0	0	0	0	0	0	0	0	0	0	0	0	0	0	1		ORF1030	1	0	0	0	0	0	0	0	0	0	0	0	0	0	0	0	1	2146_ACK79969.1.faa
ATCC23270_iMGE3	hypothetical protein	947846	949570	+	ORF1032	1	0	0	0	0	0	0	0	0	0	0	0	0	0	0	0	1		ORF1032	1	0	0	0	0	0	0	0	0	1	0	0	0	0	0	0	2	811_ACK78634.1.faa
ATCC23270_iMGE3	hypothetical protein	949567	950457	+	ORF1033	1	0	0	0	0	0	0	0	0	0	0	0	0	0	0	0	1		ORF1033	1	0	0	0	0	0	0	0	0	0	0	0	0	0	0	0	1	1728_ACK79551.1.faa
ATCC23270_iMGE3	hypothetical protein	950462	951001	+	ORF1034	1	0	0	0	0	0	0	0	0	0	0	0	0	0	0	0	1		ORF1034	1	0	0	0	0	0	0	0	0	0	0	0	0	0	0	0	1	602_ACK78425.1.faa
ATCC23270_iMGE3	hypothetical protein	951026	951214	+	ORF1035	1	0	0	0	0	0	0	0	0	0	0	0	0	0	0	0	1		ORF1035	1	0	0	0	0	0	0	0	0	0	0	0	0	0	0	0	1	NA
ATCC23270_iMGE3	hypothetical protein	951221	951502	+	ORF1036	1	0	0	0	0	0	0	0	0	0	0	0	0	0	0	0	1		ORF1036	1	0	0	0	0	0	0	0	0	0	0	0	0	0	0	0	1	NA
ATCC23270_iMGE3	hypothetical protein	951532	953220	+	ORF1037	1	0	0	0	0	0	0	0	0	0	0	0	0	0	0	0	1		ORF1037	1	1	1	1	1	1	1	1	1	1	1	1	1	1	1	1	16	639_ACK78462.1.faa
ATCC23270_iMGE3	Putative transposase InsQ for insertion sequence element IS609	954608	953382	-	ORF1038	1	0	0	0	0	0	0	0	0	0	0	0	0	0	0	0	1		ORF1038	1	0	0	0	0	0	0	0	0	1	0	0	0	0	1	0	3	149_ACK77972.1.faa
ATCC23270_iMGE3	Adenylate cyclase (EC 4.6.1.1)	954845	955378	+	ORF1039	1	0	0	0	0	0	0	0	0	0	0	0	0	0	0	0	1		ORF1039	1	0	1	0	0	0	0	0	0	0	0	0	0	0	0	0	2	2422_ACK80245.1.faa
ATCC23270_iMGE3	hypothetical protein	955400	955894	+	ORF1040	1	0	1	0	0	0	0	0	0	0	0	0	0	0	0	0	2		ORF1040	1	0	1	0	0	0	0	1	0	1	0	0	0	0	0	1	5	515_ACK78338.1.faa
ATCC23270_iMGE3	hypothetical protein	955905	956570	+	ORF1041	1	0	1	0	0	0	0	0	0	0	0	0	0	0	0	0	2		ORF1041	1	0	1	0	0	0	0	0	0	0	0	0	0	0	0	0	2	2555_ACK80378.1.faa
ATCC23270_iMGE3	hypothetical protein	956686	957030	+	ORF1042	1	0	0	0	0	0	0	0	0	0	0	0	0	0	0	0	1		ORF1042	1	0	0	0	0	0	0	0	0	0	0	0	0	0	0	1	2	NA
ATCC23270_iMGE3	hypothetical protein	958138	957470	-	ORF1043	1	0	1	0	0	0	0	0	0	0	0	0	0	0	0	0	2		ORF1043	1	1	1	1	1	1	1	1	1	1	1	1	1	0	1	1	15	2598_ACK80421.1.faa
ATCC23270_iMGE3	Soluble lytic murein transglycosylase and related regulatory proteins (some contain LysM-invasin domains)	958326	958805	+	ORF1044	1	0	0	0	0	0	0	0	0	0	0	0	0	0	0	0	1		ORF1044	1	0	1	0	0	0	0	1	0	1	1	1	0	1	0	1	8	28_ACK77851.1.faa
ATCC23270_iMGE3	hypothetical protein	958886	959899	+	ORF1045	1	0	0	0	0	0	0	0	0	0	0	0	0	0	0	0	1		ORF1045	1	0	1	0	0	0	0	1	0	1	0	0	0	0	0	1	5	2331_ACK80154.1.faa
ATCC23270_iMGE3	IncF plasmid conjugative transfer pilus assembly protein TraH	959911	961590	+	ORF1046	1	0	0	0	0	0	0	0	0	0	0	0	0	0	0	0	1		ORF1046	1	0	1	0	0	0	0	1	0	1	0	0	0	0	0	1	5	494_ACK78317.1.faa
ATCC23270_iMGE3	hypothetical protein	961593	965249	+	ORF1047	1	0	0	0	0	0	0	0	0	0	0	0	0	0	0	0	1		ORF1047	1	0	1	0	0	0	0	1	0	1	0	0	0	0	0	1	5	2647_ACK80470.1.faa
ATCC23270_iMGE3	hypothetical protein	965317	965826	+	ORF1048	1	0	0	0	0	0	0	0	0	0	0	0	0	0	0	0	1		ORF1048	1	0	0	0	0	0	0	0	0	0	0	0	0	0	0	0	1	2961_ACK80784.1.faa
ATCC23270_iMGE3	Integration host factor alpha subunit	966292	966017	-	ORF1049	1	0	0	0	0	0	0	0	0	0	0	0	0	0	0	0	1		ORF1049	1	1	1	1	1	1	1	1	1	1	1	1	1	1	1	1	16	45341_RRN85220.1.faa
ATCC23270_iMGE3	hypothetical protein	966429	966830	+	ORF1050	1	0	0	0	0	0	0	0	0	0	0	0	0	0	0	0	1		ORF1050	1	0	0	0	0	0	0	0	0	0	0	0	0	0	1	1	3	1214_ACK79037.1.faa
ATCC23270_iMGE3	hypothetical protein	966834	967562	+	ORF1051	1	0	0	0	0	0	0	0	0	0	0	0	0	0	0	0	1		ORF1051	1	0	0	0	0	0	0	0	0	0	0	0	0	0	1	1	3	535_ACK78358.1.faa
ATCC23270_iMGE3	prophage antirepressor	967633	968574	+	ORF1052	1	0	0	0	0	0	0	0	0	0	0	0	0	0	0	0	1		ORF1052	1	0	1	0	1	1	1	1	0	0	1	0	0	1	0	1	9	245_ACK78068.1.faa
ATCC23270_iMGE3	hypothetical protein	968574	968825	+	ORF1053	1	0	0	0	0	0	0	0	0	0	0	0	0	0	0	0	1		ORF1053	1	0	1	0	0	0	0	1	0	0	0	0	0	0	0	1	4	2408_ACK80231.1.faa
ATCC23270_iMGE3	hypothetical protein	968890	970008	+	ORF1054	1	0	0	0	0	0	0	0	0	0	0	0	0	0	0	0	1		ORF1054	1	1	1	1	1	1	1	1	1	1	1	1	1	1	1	1	16	1447_ACK79270.1.faa
ATCC23270_iMGE3	hypothetical protein	970005	970391	+	ORF1055	1	0	1	0	0	0	0	0	0	0	0	0	0	0	0	0	2		ORF1055	1	0	1	0	0	0	0	1	0	1	0	0	0	0	0	1	5	2080_ACK79903.1.faa
ATCC23270_iMGE3	hypothetical protein	970410	970949	+	ORF1056	1	0	1	0	0	0	0	0	0	0	0	0	0	0	0	0	2		ORF1056	1	0	1	0	0	0	0	1	0	1	0	0	0	0	0	1	5	NA
ATCC23270_iMGE3	hypothetical protein	970958	971269	+	ORF1057	1	0	0	0	0	0	0	0	0	0	0	0	0	0	0	0	1		ORF1057	1	0	1	0	0	0	0	0	0	0	0	0	0	0	0	0	2	1317_ACK79140.1.faa
ATCC23270_iMGE3	hypothetical protein	971257	971535	+	ORF1058	1	0	1	0	0	0	0	0	0	0	0	0	0	0	0	0	2		ORF1058	1	0	1	0	0	0	0	1	0	1	0	0	0	0	0	1	5	1935_ACK79758.1.faa
ATCC23270_iMGE3	IncF plasmid conjugative transfer pilus assembly protein TraE	971532	972146	+	ORF1059	1	0	1	0	0	0	0	0	0	0	0	0	0	0	0	0	2		ORF1059	1	0	1	0	0	0	0	1	0	1	0	0	0	0	0	1	5	2418_ACK80241.1.faa
ATCC23270_iMGE3	IncF plasmid conjugative transfer pilus assembly protein TraK	972143	973315	+	ORF1060	1	0	1	0	0	0	0	0	0	0	0	0	0	0	0	0	2		ORF1060	1	0	1	0	0	0	0	1	0	1	0	0	0	0	0	1	5	194_ACK78017.1.faa
ATCC23270_iMGE3	IncF plasmid conjugative transfer pilus assembly protein TraB	973312	974943	+	ORF1061	1	0	1	0	0	0	0	0	0	0	0	0	0	0	0	0	2		ORF1061	1	0	1	0	0	0	0	1	0	1	0	0	0	0	0	1	5	1272_ACK79095.1.faa
ATCC23270_iMGE3	hypothetical protein	974940	975437	+	ORF1062	1	0	1	0	0	0	0	0	0	0	0	0	0	0	0	0	2		ORF1062	1	0	1	0	0	0	0	1	0	1	0	0	0	0	0	1	5	925_ACK78748.1.faa
ATCC23270_iMGE3	hypothetical protein	975473	975880	+	ORF1063	1	0	1	0	0	0	0	0	0	0	0	0	0	0	0	0	2		ORF1063	1	0	1	0	0	0	0	0	0	1	0	0	0	0	0	1	4	1815_ACK79638.1.faa
ATCC23270_iMGE3	hypothetical protein	975955	976365	+	ORF1064	1	0	1	0	0	0	0	0	0	0	0	0	0	0	0	0	2		ORF1064	1	0	1	0	0	0	0	0	0	1	0	0	0	0	0	1	4	128_ACK77951.1.faa
ATCC23270_iMGE3	Thiol:disulfide interchange protein DsbG precursor	976486	977310	+	ORF1065	1	0	1	0	0	0	0	0	0	0	0	0	0	0	0	0	2		ORF1065	1	1	1	1	1	1	1	1	1	1	1	1	1	1	1	1	16	2200_ACK80023.1.faa
ATCC23270_iMGE3	hypothetical protein	977363	978286	+	ORF1066	1	0	0	0	0	0	0	0	0	0	0	0	0	0	0	0	1		ORF1066	1	0	0	0	0	0	0	0	0	0	1	0	0	1	0	0	3	3121_ACK80944.1.faa
ATCC23270_iMGE3	hypothetical protein	978463	979653	+	ORF1067	1	0	1	0	0	0	0	0	0	0	0	0	0	0	0	0	2		ORF1067	1	1	1	1	1	1	1	1	1	1	1	1	1	1	1	1	16	1403_ACK79226.1.faa
ATCC23270_iMGE3	Periplasmic thiol:disulfide interchange protein DsbA	979661	980407	+	ORF1068	1	0	0	0	0	0	0	0	0	0	0	0	0	0	0	0	1		ORF1068	1	0	1	0	0	0	0	1	0	1	0	0	0	0	0	1	5	902_ACK78725.1.faa
ATCC23270_iMGE3	IncF plasmid conjugative transfer pilus assembly protein TraC	980404	983004	+	ORF1069	1	0	1	0	0	0	0	0	0	0	0	0	0	0	0	0	2		ORF1069	1	0	1	0	0	0	0	1	0	1	0	0	0	0	0	1	5	2794_ACK80617.1.faa
ATCC23270_iMGE3	hypothetical protein	983004	983498	+	ORF1070	1	0	0	0	0	0	0	0	0	0	0	0	0	0	0	0	1		ORF1070	1	0	1	0	0	0	0	1	0	1	0	0	0	0	0	1	5	2154_ACK79977.1.faa
ATCC23270_iMGE3	hypothetical protein	983458	984012	+	ORF1071	1	0	1	0	0	0	0	0	0	0	0	0	0	0	0	0	2		ORF1071	1	0	1	0	0	0	0	1	0	1	0	0	0	0	0	1	5	1242_ACK79065.1.faa
ATCC23270_iMGE3	hypothetical protein	984061	985092	+	ORF1072	1	0	0	0	0	0	0	0	0	0	0	0	0	0	0	0	1		ORF1072	1	0	1	0	0	0	0	1	0	1	0	0	0	0	0	1	5	578_ACK78401.1.faa
ATCC23270_iMGE3	hypothetical protein	985109	985909	+	ORF1073	1	0	1	0	0	0	0	0	0	0	0	0	0	0	0	0	2		ORF1073	1	0	1	0	0	0	0	1	0	1	0	0	0	0	0	1	5	592_ACK78415.1.faa
ATCC23270_iMGE3	IncF plasmid conjugative transfer pilus assembly protein TraW	985906	987174	+	ORF1074	1	0	1	0	0	0	0	0	0	0	0	0	0	0	0	0	2		ORF1074	1	0	1	0	0	0	0	1	0	1	0	0	0	0	0	1	5	1548_ACK79371.1.faa
ATCC23270_iMGE3	hypothetical protein	987174	987455	+	ORF1075	1	0	0	0	0	0	0	0	0	0	0	0	0	0	0	0	1		ORF1075	1	0	1	0	0	0	0	0	0	1	1	0	0	1	0	0	5	NA
ATCC23270_iMGE3	IncF plasmid conjugative transfer pilus assembly protein TraU	987536	988702	+	ORF1076	1	0	1	0	0	0	0	0	0	1	0	0	0	0	0	0	3		ORF1076	1	0	1	0	0	0	0	1	0	1	0	0	0	0	0	1	5	704_ACK78527.1.faa
ATCC23270_iMGE3	hypothetical protein	988768	991827	+	ORF1077	1	0	0	0	0	0	0	0	0	0	0	0	0	0	0	0	1		ORF1077	1	0	1	0	0	0	0	1	0	1	0	0	0	0	0	1	5	2140_ACK79963.1.faa
ATCC23270_iMGE3	Programmed cell death antitoxin MazE	991885	992124	+	ORF1078	1	0	0	0	0	0	0	0	0	0	0	0	0	0	0	0	1		ORF1078	1	0	1	0	0	0	0	0	0	1	0	0	0	0	0	1	4	2729_ACK80552.1.faa
ATCC23270_iMGE3	Programmed cell death toxin MazF	992124	992465	+	ORF1079	1	0	0	0	0	0	0	0	0	0	0	0	0	0	0	0	1		ORF1079	1	0	0	0	0	0	0	0	0	1	1	1	1	1	0	1	7	45131_RRN83697.1.faa
ATCC23270_iMGE3	hypothetical protein	992532	993596	+	ORF1080	1	0	0	0	0	0	0	0	0	0	0	0	0	0	0	0	1		ORF1080	1	0	0	0	0	0	0	1	0	1	0	0	0	0	0	1	4	135_ACK77958.1.faa
ATCC23270_iMGE3	hypothetical protein	993648	993800	+	ORF1081	1	0	1	0	0	0	0	0	0	0	0	0	0	0	0	0	2		ORF1081	1	0	1	0	0	0	0	0	0	0	0	0	0	0	0	0	2	2639_ACK80462.1.faa
ATCC23270_iMGE3	hypothetical protein	993877	994122	+	ORF1082	1	0	0	0	0	0	0	0	0	0	0	0	0	0	0	0	1		ORF1082	1	0	1	0	0	0	0	0	0	0	0	0	0	0	0	0	2	2478_ACK80301.1.faa
ATCC23270_iMGE3	hypothetical protein	994216	995241	+	ORF1083	1	0	0	0	0	0	0	0	0	0	0	0	0	0	0	0	1		ORF1083	1	0	1	0	0	0	0	1	0	1	0	0	0	0	0	1	5	1595_ACK79418.1.faa
ATCC23270_iMGE3	hypothetical protein	995241	996518	+	ORF1084	1	0	1	0	0	0	0	0	0	0	0	0	0	0	0	0	2		ORF1084	1	0	1	0	0	0	0	1	0	1	0	0	0	0	0	1	5	202_ACK78025.1.faa
ATCC23270_iMGE3	Resolvase	996622	997212	+	ORF1085	1	0	0	0	0	0	0	0	0	1	0	0	0	0	0	0	2		ORF1085	1	0	0	0	0	0	0	0	0	1	0	1	0	1	0	0	4	3066_ACK80889.1.faa
ATCC23270_iMGE3	hypothetical protein	997209	998858	+	ORF1086	1	0	0	0	0	0	0	0	0	0	0	0	0	0	0	0	1		ORF1086	1	0	0	0	0	0	0	0	0	1	0	0	0	0	0	0	2	104_ACK77927.1.faa
ATCC23270_iMGE3	hypothetical protein	998962	999168	+	ORF1087	1	0	0	0	0	0	0	0	0	0	0	0	0	0	0	0	1		ORF1087	1	0	1	0	0	0	0	0	0	0	0	0	0	0	0	0	2	NA
ATCC23270_iMGE3	hypothetical protein	999219	999761	+	ORF1088	1	0	1	0	0	0	0	0	0	0	0	0	0	0	0	0	2		ORF1088	1	0	1	0	0	0	0	1	0	1	0	0	0	0	0	1	5	827_ACK78650.1.faa
ATCC23270_iMGE3	hypothetical protein	999758	1000096	+	ORF1089	1	0	0	0	0	0	0	0	0	0	0	0	0	0	0	0	1		ORF1089	1	0	1	0	0	0	0	0	0	1	0	0	0	0	0	1	4	1896_ACK79719.1.faa
ATCC23270_iMGE3	hypothetical protein	1000099	1000308	+	ORF1090	1	0	1	0	0	0	0	0	0	0	0	0	0	0	0	0	2		ORF1090	1	0	1	0	0	0	0	0	0	1	1	0	0	1	0	1	6	NA
ATCC23270_iMGE3	hypothetical protein	1000305	1000982	+	ORF1091	1	0	1	0	0	0	0	0	0	0	0	0	0	0	0	0	2		ORF1091	1	0	1	0	0	0	0	1	0	1	0	0	0	0	0	1	5	1216_ACK79039.1.faa
ATCC23270_iMGE3	Mobile element protein	1002294	1001068	-	ORF1092	1	0	1	0	0	0	0	0	0	0	0	0	0	0	0	0	2		ORF1092	1	1	1	1	1	1	1	1	1	1	1	1	1	1	1	1	16	139_ACK77962.1.faa
ATCC23270_iMGE3	hypothetical protein	1002567	1002755	+	ORF1093	1	0	1	0	0	0	0	0	0	0	0	0	0	0	0	0	2		ORF1093	1	0	1	0	0	0	0	0	0	0	0	0	0	0	0	0	2	1203_ACK79026.1.faa
ATCC23270_iMGE3	hypothetical protein	1002755	1003066	+	ORF1094	1	0	0	0	0	0	0	0	0	0	0	0	0	0	0	0	1		ORF1094	1	0	1	0	0	0	0	0	0	1	1	0	0	1	0	1	6	255_ACK78078.1.faa
ATCC23270_iMGE3	hypothetical protein	1003063	1003296	+	ORF1095	1	0	0	0	0	0	0	0	0	0	0	0	0	0	0	0	1		ORF1095	1	0	1	0	0	0	0	0	0	1	0	0	0	0	0	0	3	2199_ACK80022.1.faa
ATCC23270_iMGE3	hypothetical protein	1003286	1003525	+	ORF1096	1	0	0	0	0	0	0	0	0	0	0	0	0	0	0	0	1		ORF1096	1	0	0	0	0	0	0	0	0	0	0	0	0	0	0	0	1	NA
ATCC23270_iMGE3	Protease HtpX	1003537	1004358	+	ORF1097	1	0	1	0	0	0	0	0	0	0	0	0	0	0	0	0	2		ORF1097	1	1	1	1	1	1	1	1	1	1	1	1	1	1	1	1	16	2887_ACK80710.1.faa
ATCC23270_iMGE3	hypothetical protein	1004550	1004359	-	ORF1098	1	0	0	0	0	0	0	0	0	0	0	0	0	0	0	0	1		ORF1098	1	0	0	0	0	0	0	0	0	0	0	0	0	0	0	0	1	NA
ATCC23270_iMGE3	FIG006285: ICC-like protein phosphoesterase	1004563	1005354	+	ORF1099	1	0	0	0	0	0	0	0	0	0	0	0	0	0	0	0	1		ORF1099	1	0	1	0	1	1	1	1	0	1	1	1	1	1	0	1	12	854_ACK78677.1.faa
ATCC23270_iMGE3	hypothetical protein	1005351	1005590	+	ORF1100	1	0	0	0	0	0	0	0	0	0	0	0	0	0	0	0	1		ORF1100	1	0	1	0	0	0	0	0	0	0	0	0	0	0	0	0	2	508_ACK78331.1.faa
ATCC23270_iMGE3	hypothetical protein	1005778	1006014	+	ORF1101	1	0	0	0	0	0	0	0	0	0	0	0	0	0	0	0	1		ORF1101	1	0	0	0	0	0	0	0	0	0	1	0	0	1	0	0	3	1348_ACK79171.1.faa
ATCC23270_iMGE3	hypothetical protein	1006007	1006258	+	ORF1102	1	0	0	0	0	0	0	0	0	0	0	0	0	0	0	0	1		ORF1102	1	0	0	0	0	0	0	0	0	0	0	0	0	0	0	0	1	2081_ACK79904.1.faa
ATCC23270_iMGE3	hypothetical protein	1006350	1006487	+	ORF1103	1	0	0	0	0	0	0	0	0	0	0	0	0	0	0	0	1		ORF1103	1	0	0	0	0	0	0	0	0	0	0	0	0	0	0	0	1	985_ACK78808.1.faa
ATCC23270_iMGE3	hypothetical protein	1006534	1007487	+	ORF1104	1	0	0	0	0	0	0	0	0	0	0	0	0	0	0	0	1		ORF1104	1	0	0	0	0	0	0	0	0	0	1	0	0	1	0	0	3	329_ACK78152.1.faa
ATCC23270_iMGE3	hypothetical protein	1007484	1008092	+	ORF1105	1	0	0	0	0	0	0	0	0	0	0	0	0	0	0	0	1		ORF1105	1	0	1	0	0	0	0	0	0	0	0	0	0	0	0	0	2	2959_ACK80782.1.faa
ATCC23270_iMGE3	hypothetical protein	1008142	1008399	+	ORF1106	1	0	0	0	0	0	0	0	0	0	0	0	0	0	0	0	1		ORF1106	1	0	0	0	0	0	0	0	0	0	0	0	0	0	0	0	1	2259_ACK80082.1.faa
ATCC23270_iMGE3	hypothetical protein	1008423	1008851	+	ORF1107	1	0	0	0	0	0	0	0	0	0	0	0	0	0	0	0	1		ORF1107	1	0	0	0	0	0	0	0	0	0	0	0	0	0	0	0	1	NA
ATCC23270_iMGE3	hypothetical protein	1008848	1009216	+	ORF1108	1	0	0	0	0	0	0	0	0	0	0	0	0	0	0	0	1		ORF1108	1	0	1	0	0	0	0	0	0	1	1	0	0	1	0	0	5	NA
ATCC23270_iMGE3	hypothetical protein	1009216	1009458	+	ORF1109	1	0	0	0	0	0	0	0	0	0	0	0	0	0	0	0	1		ORF1109	1	0	0	0	0	0	0	0	0	0	0	0	0	0	0	0	1	1833_ACK79656.1.faa
ATCC23270_iMGE3	hypothetical protein	1009464	1009790	+	ORF1110	1	0	0	0	0	0	0	0	0	0	0	0	0	0	0	0	1		ORF1110	1	0	1	0	0	0	0	0	0	0	0	0	0	0	0	0	2	2718_ACK80541.1.faa
ATCC23270_iMGE3	hypothetical protein	1009811	1010182	+	ORF1111	1	0	0	0	0	0	0	0	0	0	0	0	0	0	0	0	1		ORF1111	1	0	1	0	0	0	0	0	0	0	0	0	0	0	0	0	2	1211_ACK79034.1.faa
ATCC23270_iMGE3	Nucleoside 2-deoxyribosyltransferase	1010179	1010730	+	ORF1112	1	0	0	0	0	0	0	0	0	0	0	0	0	0	0	0	1		ORF1112	1	0	1	0	0	0	0	0	0	0	1	0	0	1	0	0	4	2300_ACK80123.1.faa
ATCC23270_iMGE3	hypothetical protein	1010761	1011288	+	ORF1113	1	0	0	0	0	0	0	0	0	0	0	0	0	0	0	0	1		ORF1113	1	0	0	0	0	0	0	0	0	0	0	0	0	0	0	0	1	263_ACK78086.1.faa
ATCC23270_iMGE3	hypothetical protein	1011311	1011439	+	ORF1114	1	0	0	0	0	0	0	0	0	0	0	0	0	0	0	0	1		ORF1114	1	0	1	0	0	0	0	0	0	0	0	0	0	0	0	0	2	1879_ACK79702.1.faa
ATCC23270_iMGE3	DNA translocase FtsK	1011478	1011603	+	ORF1115	1	0	0	0	0	0	0	0	0	0	0	0	0	0	0	0	1		ORF1115	1	1	1	1	1	1	1	1	1	1	1	1	1	1	1	1	16	1118_ACK78941.1.faa
ATCC23270_iMGE3	Phage protein (ACLAME 1209)	1011856	1012110	+	ORF1116	1	0	0	0	0	0	0	0	0	0	0	0	0	0	0	0	1		ORF1116	1	0	0	0	0	0	0	0	0	0	1	0	0	1	0	0	3	NA
ATCC23270_iMGE3	hypothetical protein	1012107	1012523	+	ORF1117	1	0	0	0	0	0	0	0	0	0	0	0	0	0	0	0	1		ORF1117	1	0	0	0	0	0	0	0	0	0	0	0	0	0	0	0	1	898_ACK78721.1.faa
ATCC23270_iMGE3	hypothetical protein	1012629	1013108	+	ORF1118	1	0	0	0	0	0	0	0	0	0	0	0	0	0	0	0	1		ORF1118	1	1	1	1	1	1	1	1	1	1	1	1	1	1	1	1	16	2655_ACK80478.1.faa
ATCC23270_iMGE3	hypothetical protein	1013095	1013463	+	ORF1119	1	0	0	0	0	0	0	0	0	0	0	0	0	0	0	0	1		ORF1119	1	0	1	0	0	0	0	0	0	0	1	0	0	1	0	0	4	NA
ATCC23270_iMGE3	hypothetical protein	1013495	1014070	+	ORF1120	1	0	0	0	0	0	0	0	0	0	0	0	0	0	0	0	1		ORF1120	1	0	0	0	0	0	0	0	0	0	0	0	0	0	0	0	1	NA
ATCC23270_iMGE3	hypothetical protein	1014070	1014771	+	ORF1121	1	0	0	0	0	0	0	0	0	0	0	0	0	0	0	0	1		ORF1121	1	0	1	0	0	0	0	0	0	0	1	1	1	1	0	0	6	2126_ACK79949.1.faa
ATCC23270_iMGE3	FIG139438: lipoprotein B	1014753	1015283	+	ORF1122	1	0	1	0	0	0	0	0	0	0	0	0	0	0	0	0	2		ORF1122	1	0	1	0	0	0	0	0	0	0	0	0	0	0	0	1	3	274_ACK78097.1.faa
ATCC23270_iMGE3	hypothetical protein	1015352	1017589	+	ORF1123	1	0	1	0	0	0	0	0	0	0	0	0	0	0	0	0	2		ORF1123	1	1	1	1	1	1	1	1	1	1	1	1	1	1	1	1	16	1372_ACK79195.1.faa
ATCC23270_iMGE3	hypothetical protein	1017579	1017854	+	ORF1124	1	0	0	0	0	0	0	0	0	0	0	0	0	0	0	0	1		ORF1124	1	0	1	0	0	0	0	0	0	0	0	0	0	0	0	0	2	2431_ACK80254.1.faa
ATCC23270_iMGE3	hypothetical protein	1017855	1018163	+	ORF1125	1	0	0	0	0	0	0	0	0	0	0	0	0	0	0	0	1		ORF1125	1	0	1	0	0	0	0	0	0	0	1	0	0	1	0	0	4	310_ACK78133.1.faa
ATCC23270_iMGE3	hypothetical protein	1018220	1019098	+	ORF1126	1	0	1	0	0	0	0	0	0	0	0	0	0	0	0	0	2		ORF1126	1	0	1	0	0	0	0	0	0	1	0	0	0	0	0	0	3	10_ACK77833.1.faa
ATCC23270_iMGE3	Mobile element protein	1019378	1020604	+	ORF1127	1	0	1	0	0	0	0	0	0	0	0	0	0	0	0	0	2		ORF1127	1	1	1	1	1	1	1	1	1	1	1	1	1	1	1	1	16	139_ACK77962.1.faa
ATCC23270_iMGE3	hypothetical protein	1020636	1021208	+	ORF1128	1	0	1	0	0	0	0	0	0	0	0	0	0	0	0	0	2		ORF1128	1	0	1	0	0	0	0	0	0	1	0	0	0	0	0	0	3	2885_ACK80708.1.faa
ATCC23270_iMGE3	hypothetical protein	1021321	1021683	+	ORF1129	1	0	0	0	0	0	0	0	0	0	0	0	0	0	0	0	1		ORF1129	1	0	1	0	0	0	0	0	0	0	0	0	0	0	0	0	2	NA
ATCC23270_iMGE3	hypothetical protein	1021694	1021924	+	ORF1130	1	0	0	0	0	0	0	0	0	0	0	0	0	0	0	0	1		ORF1130	1	0	1	0	0	0	0	0	0	0	0	0	0	0	0	0	2	1963_ACK79786.1.faa
ATCC23270_iMGE3	Tyrosine recombinase XerC	1023069	1022137	-	ORF1131	1	0	1	0	0	0	0	0	0	0	0	0	0	0	0	0	2		ORF1131	1	1	1	1	1	1	1	1	1	1	1	1	1	1	1	1	16	1398_ACK79221.1.faa
ATCC23270_iMGE3	hypothetical protein	1023267	1023611	+	ORF1132	1	0	0	0	0	0	0	0	0	0	0	0	0	0	0	0	1		ORF1132	1	0	1	0	0	0	0	1	0	1	1	0	0	1	0	1	7	1673_ACK79496.1.faa
ATCC23270_iMGE3	hypothetical protein	1023623	1023889	+	ORF1133	1	0	0	0	0	0	0	0	0	0	0	0	0	0	0	0	1		ORF1133	1	0	1	0	0	0	0	0	0	0	0	0	0	0	0	0	2	481_ACK78304.1.faa
ATCC23270_iMGE3	hypothetical protein	1023901	1024455	+	ORF1134	1	0	1	0	0	0	0	0	0	0	0	0	0	0	0	0	2		ORF1134	1	1	1	1	1	1	1	1	1	1	1	1	1	1	1	1	16	1537_ACK79360.1.faa
ATCC23270_iMGE3	hypothetical protein	1025079	1024642	-	ORF1135	1	0	0	0	0	0	0	0	0	0	0	0	0	0	0	0	1		ORF1135	1	0	0	0	0	0	0	0	0	0	0	0	0	0	0	0	1	1481_ACK79304.1.faa
ATCC23270_iMGE3	hypothetical protein	1025762	1025220	-	ORF1136	1	0	0	0	0	0	0	0	0	0	0	0	0	0	0	0	1		ORF1136	1	0	1	0	0	0	0	0	0	0	0	0	0	0	0	0	2	2626_ACK80449.1.faa
ATCC23270_iMGE3	HNH endonuclease family protein	1026452	1025907	-	ORF1137	1	0	1	0	0	0	0	0	0	0	0	0	0	0	0	0	2		ORF1137	1	1	1	1	1	1	1	1	1	1	1	1	1	1	1	1	16	219_ACK78042.1.faa
ATCC23270_iMGE3	hypothetical protein	1026725	1026498	-	ORF1138	1	0	0	0	0	0	0	0	0	0	0	0	0	0	0	0	1		ORF1138	1	0	1	0	0	0	0	0	0	1	0	0	0	0	0	0	3	1108_ACK78931.1.faa
ATCC23270_iMGE3	hypothetical protein	1027015	1026725	-	ORF1139	1	0	0	0	0	0	0	0	0	0	0	0	0	0	0	0	1		ORF1139	1	0	1	0	0	0	0	0	0	1	1	0	0	1	0	0	5	2915_ACK80738.1.faa
ATCC23270_iMGE3	hypothetical protein	1028854	1028606	-	ORF1140	1	0	0	0	0	0	0	0	0	0	0	0	0	0	0	0	1		ORF1140	1	0	1	0	0	0	0	0	0	1	0	1	1	0	0	0	5	NA
ATCC23270_iMGE3	hypothetical protein	1029299	1029150	-	ORF1141	1	0	0	0	0	0	0	0	0	0	0	0	0	0	0	0	1		ORF1141	1	0	1	0	0	0	0	0	0	1	1	0	0	1	0	0	5	2855_ACK80678.1.faa
ATCC23270_iMGE3	Phage protein	1029591	1029325	-	ORF1142	1	0	0	0	0	0	0	0	0	0	0	0	0	0	0	0	1		ORF1142	1	0	0	0	0	0	0	0	0	1	0	0	0	0	0	0	2	NA
ATCC23270_iMGE3	hypothetical protein	1029968	1029651	-	ORF1143	1	0	0	0	0	0	0	0	0	0	0	0	0	0	0	0	1		ORF1143	1	0	0	0	0	0	0	0	0	0	0	0	0	0	0	0	1	NA
ATCC23270_iMGE3	hypothetical protein	1030520	1030242	-	ORF1144	1	0	0	0	0	0	0	0	0	0	0	0	0	0	0	0	1		ORF1144	1	0	1	0	0	0	0	0	0	0	1	0	0	1	0	0	4	1584_ACK79407.1.faa
ATCC23270_iMGE3	hypothetical protein	1031104	1030763	-	ORF1145	1	0	0	0	0	0	0	0	0	0	0	0	0	0	0	0	1		ORF1145	1	0	1	0	0	0	0	0	0	0	1	0	0	1	0	0	4	NA
ATCC23270_iMGE3	hypothetical protein	1031396	1031115	-	ORF1146	1	0	0	0	0	0	0	0	0	0	0	0	0	0	0	0	1		ORF1146	1	0	1	0	0	0	0	0	0	0	0	0	0	0	0	0	2	176_ACK77999.1.faa
ATCC23270_iMGE3	hypothetical protein	1031862	1031545	-	ORF1147	1	0	0	0	0	0	0	0	0	0	0	0	0	0	0	0	1		ORF1147	1	0	1	0	0	0	0	0	0	0	0	0	0	0	0	0	2	NA
ATCC23270_iMGE3	hypothetical protein	1032673	1031930	-	ORF1148	1	0	0	0	0	0	0	0	0	0	0	0	0	0	0	0	1		ORF1148	1	0	0	0	0	0	0	0	0	0	0	0	0	0	0	0	1	822_ACK78645.1.faa
ATCC23270_iMGE3	hypothetical protein	1036357	1036500	+	ORF1149	1	0	0	0	0	0	0	0	0	0	0	0	0	0	0	0	1		ORF1149	1	0	1	0	0	0	0	0	0	0	0	0	0	0	0	0	2	1513_ACK79336.1.faa
ATCC23270_iMGE3	hypothetical protein	1037418	1036579	-	ORF1150	1	0	0	0	0	0	0	0	0	0	0	0	0	0	0	0	1		ORF1150	1	0	1	0	0	0	0	0	0	0	0	0	0	0	0	0	2	1868_ACK79691.1.faa
ATCC23270_iMGE3	hypothetical protein	1037645	1037415	-	ORF1151	1	0	0	0	0	0	0	0	0	0	0	0	0	0	0	0	1		ORF1151	1	0	1	0	0	0	0	0	0	0	0	0	0	0	0	0	2	NA
ATCC23270_iMGE3	hypothetical protein	1037916	1037647	-	ORF1152	1	0	0	0	0	0	0	0	0	0	0	0	0	0	0	0	1		ORF1152	1	0	1	0	0	0	0	0	0	0	1	0	0	1	0	0	4	2381_ACK80204.1.faa
ATCC23270_iMGE3	Ribonuclease HI (EC 3.1.26.4)	1038350	1037913	-	ORF1153	1	0	1	0	0	0	0	0	0	0	0	0	0	0	0	0	2		ORF1153	1	1	1	1	1	1	1	1	1	1	1	1	1	1	1	1	16	2033_ACK79856.1.faa
ATCC23270_iMGE3	hypothetical protein	1038994	1038371	-	ORF1154	1	0	1	0	0	0	0	0	0	0	0	0	0	0	0	0	2		ORF1154	1	0	1	0	0	0	0	0	0	1	0	0	0	0	0	0	3	394_ACK78217.1.faa
ATCC23270_iMGE3	hypothetical protein	1039166	1039996	+	ORF1155	1	0	0	0	0	0	0	0	0	0	0	1	1	0	0	1	4		ORF1155	1	1	1	1	1	1	1	1	1	1	1	1	1	1	0	1	15	43927_RRN81778.1.faa
ATCC23270_iMGE3	HMG-I and HMG-Y, DNA-binding	1039993	1042161	+	ORF1156	1	0	0	0	0	0	0	0	0	0	0	1	1	0	0	1	4		ORF1156	1	1	1	1	1	1	1	1	1	1	1	1	1	1	1	1	16	43853_RRN81704.1.faa
ATCC23270_iMGE3	Tn7-like transposition protein C	1042142	1043800	+	ORF1157	1	0	0	0	0	0	0	0	0	0	0	1	1	0	0	1	4		ORF1157	1	1	1	1	1	1	1	1	1	1	1	1	1	1	1	1	16	43852_RRN81703.1.faa
ATCC23270_iMGE3	hypothetical protein	1043812	1045641	+	ORF1158	1	1	1	1	1	1	1	1	1	1	1	1	1	0	0	1	14		ORF1158	1	1	1	1	1	1	1	1	1	1	1	1	1	1	0	1	15	43851_RRN81702.1.faa
ATCC23270_iMGE3	hypothetical protein	1045643	1047328	+	ORF1159	1	1	1	1	1	1	1	1	1	1	1	1	1	0	0	1	14		ORF1159	1	1	1	1	1	1	1	1	1	1	1	1	1	1	0	1	15	43850_RRN81701.1.faa
ATCC23270_iMGE3	hypothetical protein	1050883	1047410	-	ORF1160	1	0	0	0	0	0	0	0	0	1	0	0	0	0	0	0	2		ORF1160	1	0	0	0	0	0	0	0	0	1	0	0	0	0	0	0	2	719_ACK78542.1.faa
ATCC23270_iMGE3	hypothetical protein	1051042	1054017	+	ORF1161	1	0	0	0	0	0	0	0	0	1	0	0	0	0	0	0	2		ORF1161	1	0	0	0	0	0	0	0	0	1	0	0	0	0	0	0	2	2741_ACK80564.1.faa
ATCC23270_iMGE3	hypothetical protein	1054149	1064603	+	ORF1162	1	0	0	0	0	0	0	0	0	1	0	0	0	0	0	0	2		ORF1162	1	0	0	0	0	0	0	0	0	1	0	0	0	0	0	0	2	2205_ACK80028.1.faa
ATCC23270_iMGE3	Similar to eukaryotic Peptidyl prolyl 4-hydroxylase, alpha subunit (EC 1.14.11.2)	1064692	1065282	+	ORF1163	1	0	0	0	0	0	0	0	0	1	0	0	0	0	0	0	2		ORF1163	1	1	1	1	1	1	1	1	1	1	0	1	1	1	1	1	15	886_ACK78709.1.faa
ATCC23270_iMGE3	hypothetical protein	1065275	1067362	+	ORF1164	1	0	0	0	0	0	0	0	0	1	0	0	0	0	0	0	2		ORF1164	1	1	1	1	1	1	1	1	1	1	1	1	1	1	1	1	16	745_ACK78568.1.faa
ATCC23270_iMGE3	FIG140336: TPR domain protein	1067359	1068516	+	ORF1165	1	0	0	0	0	0	0	0	0	1	0	0	0	0	0	0	2		ORF1165	1	1	1	1	1	1	1	1	1	1	1	1	1	1	1	1	16	2677_ACK80500.1.faa
ATCC23270_iMGE3	hypothetical protein	1068680	1069117	+	ORF1166	1	0	0	0	0	0	0	0	0	1	0	0	0	0	0	0	2		ORF1166	1	0	0	0	0	0	0	0	0	1	0	0	0	0	0	0	2	NA
ATCC23270_iMGE3	hypothetical protein	1069338	1069192	-	ORF1167	1	0	0	0	0	0	0	0	0	0	0	0	0	0	0	0	1		ORF1167	1	0	0	0	0	0	0	0	0	1	0	0	0	0	0	0	2	987_ACK78810.1.faa
ATCC23270_iMGE3	hypothetical protein	1069605	1069363	-	ORF1168	1	0	0	0	0	0	0	0	0	1	1	0	0	1	0	0	4		ORF1168	1	0	0	0	0	0	0	0	0	1	1	0	0	1	0	0	4	NA
ATCC23270_iMGE3	hypothetical protein	1070398	1069934	-	ORF1169	1	0	0	0	0	0	0	0	0	0	0	0	0	0	0	0	1		ORF1169	1	1	1	1	1	1	1	1	1	1	1	1	1	1	0	1	15	596_ACK78419.1.faa
ATCC23270_iMGE3	Putative transposase InsQ for insertion sequence element IS609	1071726	1070500	-	ORF1170	1	0	0	0	0	0	0	0	0	0	0	0	0	0	0	0	1		ORF1170	1	0	0	0	0	0	0	0	0	1	0	0	0	0	1	0	3	149_ACK77972.1.faa
ATCC23270_iMGE3	hypothetical protein	1072161	1071811	-	ORF1171	1	0	1	0	0	0	0	0	0	0	0	0	0	0	0	0	2		ORF1171	1	0	1	0	0	0	0	0	0	1	0	0	0	0	0	0	3	1874_ACK79697.1.faa
ATCC23270_iMGE3	Uracil-DNA glycosylase, family 4 (EC 3.2.2.27)	1072804	1072193	-	ORF1172	1	0	1	0	0	0	0	0	0	0	0	0	0	0	0	0	2		ORF1172	1	1	1	1	1	1	1	1	1	1	1	1	1	1	1	1	16	931_ACK78754.1.faa
ATCC23270_iMGE3	hypothetical protein	1073520	1072804	-	ORF1173	1	0	0	0	0	0	0	0	0	0	0	0	0	0	0	0	1		ORF1173	1	0	1	0	0	0	0	0	0	0	1	0	0	1	0	0	4	2644_ACK80467.1.faa
ATCC23270_iMGE3	phage Gp37Gp68 family protein	1074044	1073541	-	ORF1174	1	0	0	0	0	0	0	0	0	0	0	0	0	0	0	0	1		ORF1174	1	0	1	0	0	0	0	0	0	0	1	0	0	1	0	0	4	NA
ATCC23270_iMGE3	Phage protein	1074502	1074017	-	ORF1175	1	0	1	0	0	0	0	0	0	0	0	0	0	0	0	0	2		ORF1175	1	0	1	0	0	0	0	0	0	0	1	0	0	1	0	0	4	NA
ATCC23270_iMGE3	hypothetical protein	1075369	1074584	-	ORF1176	1	0	0	0	0	0	0	0	0	0	0	0	0	0	0	0	1		ORF1176	1	0	0	0	0	0	0	0	0	0	0	0	0	0	0	0	1	45_ACK77868.1.faa
ATCC23270_iMGE3	hypothetical protein	1075910	1075392	-	ORF1177	1	0	0	0	0	0	0	0	0	0	0	0	0	0	0	0	1		ORF1177	1	0	1	0	0	0	0	0	0	0	0	0	0	0	0	0	2	1357_ACK79180.1.faa
ATCC23270_iMGE3	hypothetical protein	1075995	1076144	+	ORF1178	1	0	0	0	0	0	0	0	0	0	0	0	0	0	0	0	1		ORF1178	1	0	0	0	0	0	0	0	0	0	0	0	0	0	0	0	1	NA
ATCC23270_iMGE3	hypothetical protein	1076212	1076925	+	ORF1179	1	0	1	0	0	0	0	0	0	0	0	0	0	0	0	0	2		ORF1179	1	0	1	0	0	0	0	0	0	0	0	0	0	0	0	0	2	757_ACK78580.1.faa
ATCC23270_iMGE3	hypothetical protein	1077652	1076987	-	ORF1180	1	0	0	0	0	0	0	0	0	0	0	0	0	0	0	0	1		ORF1180	1	0	1	0	0	0	0	0	0	1	0	0	0	0	1	0	4	2872_ACK80695.1.faa
ATCC23270_iMGE3	hypothetical protein	1080466	1077839	-	ORF1181	1	0	1	0	0	0	0	0	0	0	0	0	0	0	0	0	2		ORF1181	1	0	1	0	0	0	0	0	0	0	0	0	0	0	0	0	2	121_ACK77944.1.faa
ATCC23270_iMGE3	DNA double-strand break repair protein Mre11	1081581	1080466	-	ORF1182	1	0	1	0	0	0	0	0	0	0	0	0	0	0	0	0	2		ORF1182	1	0	1	0	0	0	0	0	0	0	0	0	0	0	0	0	2	2964_ACK80787.1.faa
ATCC23270_iMGE3	hypothetical protein	1081895	1081587	-	ORF1183	1	0	1	0	0	0	0	0	0	0	0	0	0	0	0	0	2		ORF1183	1	0	1	0	0	0	0	1	0	0	0	0	0	0	0	0	3	NA
ATCC23270_iMGE3	hypothetical protein	1082223	1081915	-	ORF1184	1	0	1	0	0	0	0	0	0	0	0	0	0	0	0	0	2		ORF1184	1	0	1	0	0	0	0	0	0	1	1	0	0	1	0	0	5	1439_ACK79262.1.faa
ATCC23270_iMGE3	diguanylate cyclase-phosphodiesterase	1082731	1082240	-	ORF1185	1	0	1	0	0	0	0	0	0	0	0	0	0	0	0	0	2		ORF1185	1	0	1	0	0	0	0	0	0	1	1	0	0	1	0	1	6	2884_ACK80707.1.faa
ATCC23270_iMGE3	DNA ligase (NAD(+)) (EC 6.5.1.2)	1084759	1082930	-	ORF1186	1	0	1	0	0	0	0	0	0	0	0	0	0	0	0	0	2		ORF1186	1	1	1	1	1	1	1	1	1	1	1	1	1	1	1	1	16	2549_ACK80372.1.faa
ATCC23270_iMGE3	hypothetical protein	1084956	1084756	-	ORF1187	1	0	1	0	0	0	0	0	0	0	0	0	0	0	0	0	2		ORF1187	1	0	1	0	0	0	0	0	0	0	0	0	0	0	0	0	2	2279_ACK80102.1.faa
ATCC23270_iMGE3	hypothetical protein	1085265	1085071	-	ORF1188	1	0	1	0	0	0	0	0	0	0	0	0	0	0	0	0	2		ORF1188	1	0	1	0	0	0	0	0	0	0	0	0	0	0	0	0	2	NA
ATCC23270_iMGE3	hypothetical protein	1085525	1085271	-	ORF1189	1	0	1	0	0	0	0	0	0	0	0	0	0	0	0	0	2		ORF1189	1	0	1	0	0	0	0	0	0	0	1	0	0	1	0	0	4	363_ACK78186.1.faa
ATCC23270_iMGE3	hypothetical protein	1085809	1085540	-	ORF1190	1	0	0	0	0	0	0	0	0	0	0	0	0	0	0	0	1		ORF1190	1	0	1	0	0	0	0	0	0	0	0	0	0	0	0	0	2	NA
ATCC23270_iMGE3	hypothetical protein	1086649	1086194	-	ORF1191	1	0	0	0	0	0	0	0	0	0	0	0	0	0	0	0	1		ORF1191	1	0	0	0	0	0	0	0	0	1	1	0	0	1	0	0	4	1729_ACK79552.1.faa
ATCC23270_iMGE3	hypothetical protein	1087678	1087010	-	ORF1193	1	0	0	0	0	0	0	0	0	0	0	0	0	0	0	0	1		ORF1193	1	0	0	0	0	0	0	1	1	1	1	1	1	0	1	1	9	974_ACK78797.1.faa
ATCC23270_iMGE3	hypothetical protein	1088339	1087692	-	ORF1194	1	0	0	0	0	0	0	0	0	0	0	0	0	0	0	0	1		ORF1194	1	0	0	0	0	0	0	0	0	0	0	0	0	0	0	0	1	970_ACK78793.1.faa
ATCC23270_iMGE3	hypothetical protein	1088720	1088355	-	ORF1195	1	0	0	0	0	0	0	0	0	0	0	0	0	0	0	0	1		ORF1195	1	0	1	0	0	0	0	0	1	0	0	0	0	0	0	0	3	1688_ACK79511.1.faa
ATCC23270_iMGE3	hypothetical protein	1089000	1088743	-	ORF1196	1	0	1	0	0	0	0	0	0	0	0	0	0	0	0	0	2		ORF1196	1	0	1	0	0	0	0	0	0	0	0	0	0	0	0	0	2	NA
ATCC23270_iMGE3	hypothetical protein	1089170	1088997	-	ORF1197	1	0	0	0	0	0	0	0	0	0	0	0	0	0	0	0	1		ORF1197	1	0	1	0	0	0	0	0	0	0	0	0	0	0	0	0	2	2390_ACK80213.1.faa
ATCC23270_iMGE3	hypothetical protein	1089374	1089174	-	ORF1198	1	0	0	0	0	0	0	0	0	0	0	0	0	0	0	0	1		ORF1198	1	0	1	0	0	0	0	0	0	0	0	0	0	0	0	0	2	749_ACK78572.1.faa
ATCC23270_iMGE3	hypothetical protein	1089991	1089374	-	ORF1199	1	0	1	0	0	0	0	0	0	0	0	0	0	0	0	0	2		ORF1199	1	1	1	0	1	1	1	1	1	1	1	0	0	1	1	1	13	1986_ACK79809.1.faa
ATCC23270_iMGE3	DNA-binding protein HU	1090422	1090147	-	ORF1200	1	0	1	0	0	0	0	0	0	0	0	0	0	0	0	0	2		ORF1200	1	0	1	0	0	0	0	0	0	0	1	1	0	1	0	1	6	2743_ACK80566.1.faa
ATCC23270_iMGE3	hypothetical protein	1090729	1090415	-	ORF1201	1	0	0	0	0	0	0	0	0	0	0	0	0	0	0	0	1		ORF1201	1	0	1	0	0	0	0	0	0	0	0	0	0	0	0	0	2	2974_ACK80797.1.faa
ATCC23270_iMGE3	hypothetical protein	1091016	1090726	-	ORF1202	1	0	0	0	0	0	0	0	0	0	0	0	0	0	0	0	1		ORF1202	1	0	1	0	0	0	0	0	0	0	0	0	0	0	0	0	2	187_ACK78010.1.faa
ATCC23270_iMGE3	hypothetical protein	1091528	1091016	-	ORF1203	1	0	0	0	0	0	0	0	0	0	0	0	0	0	0	0	1		ORF1203	1	0	1	0	0	0	0	0	0	0	0	0	0	0	0	0	2	1171_ACK78994.1.faa
ATCC23270_iMGE3	hypothetical protein	1091625	1091840	+	ORF1204	1	0	0	0	0	0	0	0	0	0	0	0	0	0	0	0	1		ORF1204	1	0	1	0	0	0	0	0	0	0	0	0	0	0	0	0	2	2318_ACK80141.1.faa
ATCC23270_iMGE3	hypothetical protein	1091852	1092022	+	ORF1205	1	0	0	0	0	0	0	0	0	0	0	0	0	0	0	0	1		ORF1205	1	0	1	0	0	0	0	0	0	0	0	0	0	0	0	0	2	2589_ACK80412.1.faa
ATCC23270_iMGE3	hypothetical protein	1092070	1092183	+	ORF1206	1	0	0	0	0	0	0	0	0	0	0	0	0	0	0	0	1		ORF1206	1	0	1	0	0	0	0	0	0	0	0	0	0	0	0	0	2	NA
ATCC23270_iMGE3	hypothetical protein	1093496	1092444	-	ORF1208	1	0	1	0	0	0	0	0	0	0	0	0	0	0	0	0	2		ORF1208	1	0	1	0	0	0	0	1	0	1	0	0	0	0	0	1	5	2074_ACK79897.1.faa
ATCC23270_iMGE3	hypothetical protein	1093608	1093799	+	ORF1209	1	0	0	0	0	0	0	0	0	0	0	0	0	0	0	0	1		ORF1209	1	0	1	0	0	0	0	0	0	0	0	0	0	0	0	0	2	1749_ACK79572.1.faa
ATCC23270_iMGE3	hypothetical protein	1093796	1095655	+	ORF1210	1	0	1	0	0	0	0	0	0	0	0	0	0	0	0	0	2		ORF1210	1	0	1	0	0	0	0	1	0	1	0	0	0	0	0	1	5	25_ACK77848.1.faa
ATCC23270_iMGE3	hypothetical protein	1095680	1096159	+	ORF1211	1	0	1	0	0	0	0	0	0	0	0	0	0	0	0	0	2		ORF1211	1	0	1	0	0	0	0	0	0	1	0	0	0	0	0	1	4	NA
ATCC23270_iMGE3	hypothetical protein	1096246	1096761	+	ORF1212	1	0	1	0	0	0	0	0	0	0	0	0	0	0	0	0	2		ORF1212	1	0	1	0	0	0	0	1	0	1	0	0	0	0	0	1	5	2995_ACK80818.1.faa
ATCC23270_iMGE3	hypothetical protein	1096767	1097204	+	ORF1213	1	0	0	0	0	0	0	0	0	0	0	0	0	0	0	0	1		ORF1213	1	0	1	0	0	0	0	0	0	0	0	0	0	0	0	0	2	NA
ATCC23270_iMGE3	hypothetical protein	1097205	1099712	+	ORF1214	1	0	0	0	0	0	0	0	0	0	0	0	0	0	0	0	1		ORF1214	1	0	1	0	0	0	0	1	0	1	0	0	0	0	0	1	5	295_ACK78118.1.faa
ATCC23270_iMGE3	hypothetical protein	1099712	1100605	+	ORF1215	1	0	0	0	0	0	0	0	0	0	0	0	0	0	0	0	1		ORF1215	1	0	1	0	0	0	0	0	0	1	0	0	0	0	0	1	4	1387_ACK79210.1.faa
ATCC23270_iMGE3	hypothetical protein	1100598	1101200	+	ORF1216	1	0	1	0	0	0	0	0	0	0	0	0	0	0	0	0	2		ORF1216	1	0	1	0	0	0	0	1	0	1	0	0	0	0	0	1	5	443_ACK78266.1.faa
ATCC23270_iMGE3	hypothetical protein	1102272	1101328	-	ORF1217	1	0	1	0	0	0	0	0	0	0	0	0	0	0	0	0	2		ORF1217	1	0	1	0	0	0	0	1	0	1	0	0	0	0	0	1	5	2386_ACK80209.1.faa
ATCC23270_iMGE3	hypothetical protein	1103465	1102269	-	ORF1218	1	0	1	0	0	0	0	0	0	0	0	0	0	0	0	0	2		ORF1218	1	1	1	1	1	1	1	1	1	1	1	1	1	0	1	1	15	1851_ACK79674.1.faa
ATCC23270_iMGE3	hypothetical protein	1103622	1103741	+	ORF1219	1	0	0	0	0	0	0	0	0	0	0	0	0	0	0	0	1		ORF1219	1	0	0	0	0	0	0	0	0	0	0	0	0	0	0	0	1	NA
ATCC23270_iMGE3	Single-stranded DNA-binding protein	1103755	1104240	+	ORF1220	1	1	1	1	1	1	1	1	1	1	1	1	1	1	1	1	16		ORF1220	1	1	1	1	1	1	1	1	1	1	1	1	1	1	1	1	16	1959_ACK79782.1.faa
ATCC23270_iMGE3	hypothetical protein	1104367	1104603	+	ORF1221	1	0	0	0	0	0	0	0	0	0	0	0	0	0	0	0	1		ORF1221	1	0	1	0	0	0	0	0	0	0	0	0	0	0	0	0	2	NA
ATCC23270_iMGE3	hypothetical protein	1105463	1104831	-	ORF1222	1	0	0	0	0	0	0	0	0	0	0	0	0	0	0	0	1		ORF1222	1	0	0	0	0	0	0	0	0	0	0	0	0	0	0	0	1	2901_ACK80724.1.faa
ATCC23270_iMGE3	hypothetical protein	1109700	1105489	-	ORF1223	1	0	0	0	0	0	0	0	0	0	0	0	0	0	0	0	1		ORF1223	1	0	0	0	0	0	0	0	0	0	0	0	0	0	0	0	1	1975_ACK79798.1.faa
ATCC23270_iMGE3	Mobile element protein	1111031	1109805	-	ORF1224	1	0	1	0	0	0	0	0	0	0	0	0	0	0	0	0	2		ORF1224	1	1	1	1	1	1	1	1	1	1	1	1	1	1	1	1	16	139_ACK77962.1.faa
ATCC23270_iMGE3	hypothetical protein	1113290	1111173	-	ORF1225	1	0	0	0	0	0	0	0	0	0	0	0	0	0	0	0	1		ORF1225	1	0	1	0	0	0	0	0	0	0	0	0	0	0	0	0	2	2000_ACK79823.1.faa
ATCC23270_iMGE3	hypothetical protein	1113962	1114078	+	ORF1226	1	0	1	0	0	0	0	0	0	0	0	0	0	0	0	0	2		ORF1226	1	0	1	0	0	0	0	0	0	0	0	0	0	0	0	0	2	2171_ACK79994.1.faa
ATCC23270_iMGE3	hypothetical protein	1114293	1114928	+	ORF1227	1	0	1	0	0	0	0	0	0	0	0	0	0	0	0	0	2		ORF1227	1	0	1	0	0	0	0	0	0	0	0	0	0	0	0	0	2	861_ACK78684.1.faa
ATCC23270_iMGE3	hypothetical protein	1115118	1115372	+	ORF1228	1	0	1	0	0	0	0	0	0	0	0	0	0	0	0	0	2		ORF1228	1	0	1	0	0	0	0	0	0	0	0	0	0	0	0	0	2	629_ACK78452.1.faa
ATCC23270_iMGE3	hypothetical protein	1115383	1115778	+	ORF1229	1	0	0	0	0	0	0	0	0	0	0	0	0	0	0	0	1		ORF1229	1	0	1	0	0	0	0	0	0	0	0	0	0	0	0	0	2	2518_ACK80341.1.faa
ATCC23270_iMGE3	hypothetical protein	1115993	1116475	+	ORF1230	1	0	0	0	0	0	0	0	0	0	0	0	0	0	0	0	1		ORF1230	1	0	0	0	0	0	0	0	0	0	1	0	0	1	0	0	3	1530_ACK79353.1.faa
ATCC23270_iMGE3	hypothetical protein	1116675	1116538	-	ORF1231	1	0	0	0	0	0	0	0	0	0	0	0	0	0	0	0	1		ORF1231	1	0	1	0	0	0	0	0	0	0	0	0	0	0	0	0	2	NA
ATCC23270_iMGE3	hypothetical protein	1116674	1116886	+	ORF1232	1	0	1	0	0	0	0	0	0	0	0	0	0	0	0	0	2		ORF1232	1	0	1	0	0	0	0	1	0	1	0	0	0	0	0	1	5	460_ACK78283.1.faa
ATCC23270_iMGE3	hypothetical protein	1116883	1117794	+	ORF1233	1	0	1	0	0	0	0	0	0	0	0	0	0	0	0	0	2		ORF1233	1	0	1	0	0	0	0	1	0	1	0	0	0	0	0	1	5	1428_ACK79251.1.faa
ATCC23270_iMGE3	hypothetical protein	1117910	1118200	+	ORF1234	1	0	0	0	0	0	0	0	0	0	0	0	0	0	0	0	1		ORF1234	1	0	0	0	0	0	0	0	0	1	1	0	0	1	0	0	4	276_ACK78099.1.faa
ATCC23270_iMGE3	hypothetical protein	1118335	1118781	+	ORF1235	1	0	0	0	0	0	0	0	0	0	0	0	0	0	0	0	1		ORF1235	1	0	1	0	0	0	0	0	0	0	0	0	0	0	0	0	2	1757_ACK79580.1.faa
ATCC23270_iMGE3	hypothetical protein	1118792	1119235	+	ORF1236	1	0	0	0	0	0	0	0	0	0	0	0	0	0	0	0	1		ORF1236	1	0	1	0	0	0	0	0	0	0	0	0	0	0	0	0	2	2643_ACK80466.1.faa
ATCC23270_iMGE3	hypothetical protein	1119247	1119705	+	ORF1237	1	0	0	0	0	0	0	0	0	0	0	0	0	0	0	0	1		ORF1237	1	0	1	0	0	0	0	0	0	0	0	0	0	0	0	0	2	3126_ACK80949.1.faa
ATCC23270_iMGE3	hypothetical protein	1119832	1120176	+	ORF1238	1	0	0	0	0	0	0	0	0	0	0	0	0	0	0	0	1		ORF1238	1	0	1	0	0	0	0	0	0	0	0	0	0	0	0	0	2	NA
ATCC23270_iMGE3	hypothetical protein	1120186	1120425	+	ORF1239	1	0	1	0	0	0	0	0	0	0	0	0	0	0	0	0	2		ORF1239	1	0	1	0	0	0	0	0	0	0	0	0	0	0	0	0	2	1882_ACK79705.1.faa
ATCC23270_iMGE3	hypothetical protein	1120685	1121170	+	ORF1240	1	0	1	0	0	0	0	0	0	0	0	0	0	0	0	0	2		ORF1240	1	0	1	0	0	0	0	0	0	1	1	0	0	1	0	0	5	669_ACK78492.1.faa
ATCC23270_iMGE3	hypothetical protein	1121203	1122102	+	ORF1241	1	0	0	0	0	0	0	0	0	0	0	0	0	0	0	0	1		ORF1241	1	0	0	0	0	0	0	1	0	0	0	0	0	0	0	1	3	1541_ACK79364.1.faa
ATCC23270_iMGE3	hypothetical protein	1122105	1122551	+	ORF1242	1	0	0	0	0	0	0	0	0	0	0	0	0	0	0	0	1		ORF1242	1	0	0	0	0	0	0	0	0	0	0	0	0	0	0	0	1	2287_ACK80110.1.faa
ATCC23270_iMGE3	hypothetical protein	1122692	1123012	+	ORF1243	1	0	1	0	0	0	0	0	0	0	0	0	0	0	0	0	2		ORF1243	1	0	1	0	0	0	0	0	0	0	0	0	0	0	0	0	2	2924_ACK80747.1.faa
ATCC23270_iMGE3	hypothetical protein	1123022	1123954	+	ORF1244	1	0	1	0	0	0	0	0	0	0	0	0	0	0	0	0	2		ORF1244	1	0	1	0	0	0	0	0	0	0	1	0	0	0	0	0	3	399_ACK78222.1.faa
ATCC23270_iMGE3	hypothetical protein	1124083	1124322	+	ORF1245	1	0	0	0	0	0	0	0	0	0	0	0	0	0	0	0	1		ORF1245	1	0	1	0	0	0	0	1	0	0	0	0	0	0	0	1	4	1497_ACK79320.1.faa
ATCC23270_iMGE3	hypothetical protein	1124322	1124777	+	ORF1246	1	0	0	0	0	0	0	0	0	0	0	0	0	0	0	0	1		ORF1246	1	0	1	0	0	0	0	0	0	1	0	0	0	0	0	1	4	1592_ACK79415.1.faa
ATCC23270_iMGE3	hypothetical protein	1124907	1125167	+	ORF1247	1	0	0	0	0	0	0	0	0	0	0	0	0	0	0	0	1		ORF1247	1	0	1	0	0	0	0	0	0	1	1	0	0	1	0	0	5	668_ACK78491.1.faa
ATCC23270_iMGE3	hypothetical protein	1125164	1125601	+	ORF1248	1	0	1	0	0	0	0	0	0	0	0	0	0	0	0	0	2		ORF1248	1	0	1	0	0	0	0	0	0	0	0	0	0	0	0	0	2	1893_ACK79716.1.faa
ATCC23270_iMGE3	hypothetical protein	1125620	1126051	+	ORF1249	1	0	0	0	0	0	0	0	0	0	0	0	0	0	0	0	1		ORF1249	1	0	1	0	0	0	0	0	0	0	0	0	0	0	0	0	2	89_ACK77912.1.faa
ATCC23270_iMGE3	hypothetical protein	1126191	1128125	+	ORF1250	1	0	1	0	0	0	0	0	0	0	0	0	0	0	0	0	2		ORF1250	1	0	1	0	0	0	0	1	0	1	0	0	0	0	0	1	5	932_ACK78755.1.faa
ATCC23270_iMGE3	hypothetical protein	1128277	1128618	+	ORF1251	1	0	0	0	0	0	0	0	0	0	0	0	0	0	0	0	1		ORF1251	1	0	0	0	0	0	0	0	0	1	1	0	0	1	0	0	4	276_ACK78099.1.faa
ATCC23270_iMGE3	Hydrogenase transcriptional regulatory protein HoxA	1128803	1129441	+	ORF1252	1	0	0	0	0	0	0	0	0	1	0	0	0	0	0	1	3		ORF1252	1	1	1	1	1	1	1	1	1	1	1	1	1	1	1	1	16	1167_ACK78990.1.faa
ATCC23270_iMGE3	Cys regulon transcriptional activator CysB	1129497	1130459	+	ORF1253	1	1	1	1	1	1	1	1	1	1	1	1	1	1	1	1	16		ORF1253	1	1	1	1	1	1	1	1	1	1	1	1	1	1	1	1	16	45627_RRN86283.1.faa
ATCC23270_iMGE3	ATPase associated with various cellular activities, AAA_5	1130614	1131534	+	ORF1254	1	0	1	0	0	0	0	0	0	0	0	0	0	0	0	0	2		ORF1254	1	1	1	1	1	1	1	1	1	1	1	1	1	1	1	1	16	155_ACK77978.1.faa
ATCC23270_iMGE3	hypothetical protein	1131919	1132812	+	ORF1255	1	0	0	0	0	0	0	0	0	0	0	0	0	0	0	0	1		ORF1255	1	0	0	0	0	0	0	1	0	0	0	0	0	0	0	0	2	2698_ACK80521.1.faa
ATCC23270_iMGE3	hypothetical protein	1132941	1133351	+	ORF1256	1	0	0	0	0	0	0	0	0	0	0	0	0	0	0	0	1		ORF1256	1	0	0	0	0	0	0	0	0	0	0	0	0	0	0	0	1	268_ACK78091.1.faa
ATCC23270_iMGE3	hypothetical protein	1133482	1134501	+	ORF1257	1	0	1	0	0	0	0	0	0	0	0	0	0	0	0	0	2		ORF1257	1	0	1	0	0	0	0	0	0	1	1	0	0	1	0	0	5	533_ACK78356.1.faa
ATCC23270_iMGE3	hypothetical protein	1134627	1134971	+	ORF1258	1	0	0	0	0	0	0	0	0	0	0	0	0	0	0	0	1		ORF1258	1	0	0	0	0	0	0	0	0	0	0	0	0	0	0	0	1	797_ACK78620.1.faa
ATCC23270_iMGE3	hypothetical protein	1134971	1135621	+	ORF1259	1	0	0	0	0	0	0	0	0	0	0	0	0	0	0	0	1		ORF1259	1	0	0	0	0	0	0	0	0	1	1	0	0	1	0	0	4	NA
ATCC23270_iMGE3	Resolvase, N terminal domain family	1135661	1136290	+	ORF1260	1	0	0	0	0	0	0	0	0	0	0	0	0	0	0	0	1		ORF1260	1	0	0	0	0	0	0	0	0	1	0	1	0	1	0	0	4	1614_ACK79437.1.faa
ATCC23270_iMGE3	hypothetical protein	1136287	1137681	+	ORF1261	1	0	1	0	0	0	0	0	0	0	0	0	0	0	0	0	2		ORF1261	1	0	1	0	0	0	0	0	0	0	0	0	0	0	0	0	2	1148_ACK78971.1.faa
ATCC23270_iMGE3	hypothetical protein	1137805	1138149	+	ORF1262	1	0	0	0	0	0	0	0	0	0	0	0	0	0	0	0	1		ORF1262	1	0	0	0	0	0	0	0	0	0	0	0	0	0	0	0	1	2479_ACK80302.1.faa
ATCC23270_iMGE3	hypothetical protein	1138169	1138306	+	ORF1263	1	0	0	0	0	0	0	0	0	0	0	0	0	0	0	0	1		ORF1263	1	0	0	0	0	0	0	0	0	0	0	0	0	0	0	0	1	NA
ATCC23270_iMGE3	hypothetical protein	1138346	1139140	+	ORF1264	1	0	0	0	0	0	0	0	0	0	0	0	0	0	0	0	1		ORF1264	1	0	0	0	0	0	0	1	0	0	0	0	0	0	0	0	2	641_ACK78464.1.faa
ATCC23270_iMGE3	hypothetical protein	1139137	1139481	+	ORF1265	1	0	0	0	0	0	0	0	0	0	0	0	0	0	0	0	1		ORF1265	1	0	0	0	0	0	0	0	0	0	0	0	0	0	0	0	1	NA
ATCC23270_iMGE3	hypothetical protein	1139500	1139631	+	ORF1266	1	0	0	0	0	0	0	0	0	0	0	0	0	0	0	0	1		ORF1266	1	0	0	0	0	0	0	0	0	0	0	0	0	0	0	0	1	887_ACK78710.1.faa
ATCC23270_iMGE3	hypothetical protein	1139674	1140201	+	ORF1267	1	0	0	0	0	0	0	0	0	0	0	0	0	0	0	0	1		ORF1267	1	0	0	0	0	0	0	0	0	0	0	0	0	0	0	0	1	2958_ACK80781.1.faa
ATCC23270_iMGE3	hypothetical protein	1140322	1141008	+	ORF1268	1	0	0	0	0	0	0	0	0	0	0	0	0	0	0	0	1		ORF1268	1	0	1	0	0	0	0	0	0	0	0	0	0	0	0	0	2	1380_ACK79203.1.faa
ATCC23270_iMGE3	hypothetical protein	1141028	1141123	+	ORF1269	1	0	1	0	0	0	0	0	0	0	0	0	0	0	0	0	2		ORF1269	1	0	1	0	0	0	0	0	0	0	0	0	0	0	0	0	2	NA
ATCC23270_iMGE3	hypothetical protein	1141146	1141664	+	ORF1270	1	0	0	0	0	0	0	0	0	0	0	0	0	0	0	0	1		ORF1270	1	0	1	0	0	0	0	0	0	0	0	0	0	0	0	0	2	NA
ATCC23270_iMGE3	hypothetical protein	1141790	1141990	+	ORF1271	1	0	0	0	0	0	0	0	0	0	0	0	0	0	0	0	1		ORF1271	1	0	0	0	0	0	0	0	0	0	0	0	0	0	0	0	1	1506_ACK79329.1.faa
ATCC23270_iMGE3	hypothetical protein	1142009	1142212	+	ORF1272	1	0	0	0	0	0	0	0	0	0	0	0	0	0	0	0	1		ORF1272	1	0	0	0	0	0	0	0	0	0	0	0	0	0	0	0	1	2357_ACK80180.1.faa
ATCC23270_iMGE3	hypothetical protein	1142209	1142349	+	ORF1273	1	0	0	0	0	0	0	0	0	0	0	0	0	0	0	0	1		ORF1273	1	0	0	0	0	0	0	0	0	0	0	0	0	0	0	0	1	642_ACK78465.1.faa
ATCC23270_iMGE3	hypothetical protein	1142939	1142391	-	ORF1274	1	0	0	0	0	0	0	0	0	0	0	0	0	0	0	0	1		ORF1274	1	0	1	0	0	0	0	0	0	0	0	0	0	0	0	0	2	1593_ACK79416.1.faa
ATCC23270_iMGE3	protein of unknown function DUF74	1143364	1143029	-	ORF1275	1	0	1	0	0	0	0	0	0	0	0	0	0	0	0	0	2		ORF1275	1	1	1	1	1	1	1	1	0	1	1	1	1	1	1	1	15	1333_ACK79156.1.faa
ATCC23270_iMGE3	hypothetical protein	1144000	1143383	-	ORF1276	1	0	0	0	0	0	0	0	0	0	0	0	0	0	0	0	1		ORF1276	1	0	1	0	0	0	0	0	0	0	0	0	0	0	0	0	2	3129_ACK80952.1.faa
ATCC23270_iMGE3	hypothetical protein	1144984	1144043	-	ORF1277	1	0	1	0	0	0	0	0	0	0	0	0	0	0	0	0	2		ORF1277	1	0	1	0	0	0	0	1	0	1	0	0	0	0	0	1	5	872_ACK78695.1.faa
ATCC23270_iMGE3	hypothetical protein	1145384	1145965	+	ORF1278	1	0	1	0	0	0	0	0	0	0	0	0	0	0	0	0	2		ORF1278	1	0	1	0	0	0	0	1	0	1	0	0	0	0	0	1	5	2591_ACK80414.1.faa
ATCC23270_iMGE3	Phage antirepressor protein	1145997	1146689	+	ORF1279	1	0	1	0	0	0	0	0	0	0	0	0	0	0	0	0	2		ORF1279	1	0	1	0	1	1	1	1	0	1	1	1	0	1	1	0	11	2056_ACK79879.1.faa
ATCC23270_iMGE3	hypothetical protein	1146884	1147639	+	ORF1280	1	0	0	0	0	0	0	0	0	0	0	0	0	0	0	0	1		ORF1280	1	0	1	0	0	0	0	0	0	0	0	0	0	0	0	0	2	2720_ACK80543.1.faa
ATCC23270_iMGE3	hypothetical protein	1147883	1149202	+	ORF1281	1	0	1	0	0	0	0	0	0	0	0	0	0	0	0	0	2		ORF1281	1	0	1	0	0	0	0	0	0	0	1	1	1	1	0	0	6	2246_ACK80069.1.faa
ATCC23270_iMGE3	Transposase, wcw_0483 family	1149446	1150708	+	ORF1282	1	0	0	1	1	1	1	1	0	0	1	1	1	1	0	1	11		ORF1282	1	1	1	1	1	1	1	1	1	1	1	1	1	1	1	1	16	45302_RRN84934.1.faa
ATCC23270_iMGE3	hypothetical protein	1150907	1150996	+	ORF1283	1	0	1	0	0	0	0	0	0	0	0	0	0	0	0	0	2		ORF1283	1	0	1	0	0	0	0	0	0	0	0	0	0	0	0	0	2	NA
ATCC23270_iMGE3	hypothetical protein	1151144	1151512	+	ORF1284	1	0	0	0	0	0	0	0	0	0	0	0	0	0	0	0	1		ORF1284	1	0	1	0	0	0	0	0	0	0	0	0	0	0	0	0	2	1776_ACK79599.1.faa
ATCC23270_iMGE3	hypothetical protein	1151795	1152244	+	ORF1285	1	0	1	0	0	0	0	0	0	0	0	0	0	0	0	0	2		ORF1285	1	1	1	0	0	0	0	0	0	0	1	0	0	1	1	1	7	3075_ACK80898.1.faa
ATCC23270_iMGE3	hypothetical protein	1152690	1152947	+	ORF1286	1	0	0	0	0	0	0	0	0	0	0	0	0	0	0	0	1		ORF1286	1	0	1	0	0	0	0	0	0	0	1	1	1	1	1	0	7	2712_ACK80535.1.faa
ATCC23270_iMGE3	hypothetical protein	1152992	1153210	+	ORF1287	1	0	1	0	0	0	0	0	0	0	0	0	0	0	0	0	2		ORF1287	1	0	1	0	0	0	0	0	0	0	1	1	1	1	1	0	7	199_ACK78022.1.faa
ATCC23270_iMGE3	hypothetical protein	1153377	1154420	+	ORF1288	1	0	1	0	0	0	0	0	0	0	1	1	0	1	0	0	5		ORF1288	1	0	1	0	0	0	0	0	0	0	1	1	0	1	0	0	5	2588_ACK80411.1.faa
ATCC23270_iMGE3	hypothetical protein	1154434	1155567	+	ORF1289	1	0	1	0	0	0	0	0	0	0	1	1	0	1	0	0	5		ORF1289	1	0	1	0	0	0	0	0	0	0	1	1	0	1	0	0	5	3118_ACK80941.1.faa
ATCC23270_iMGE3	hypothetical protein	1155576	1158098	+	ORF1290	1	0	1	0	0	0	0	0	0	0	0	0	0	0	0	0	2		ORF1290	1	0	1	0	0	0	0	0	0	0	1	1	0	1	0	0	5	1298_ACK79121.1.faa
ATCC23270_iMGE3	Protein-tyrosine-phosphatase (EC 3.1.3.48)	1158095	1158856	+	ORF1291	1	0	1	0	0	0	0	0	0	0	0	0	0	0	0	0	2		ORF1291	1	0	1	0	0	0	0	0	0	0	1	1	0	1	0	0	5	982_ACK78805.1.faa
ATCC23270_iMGE3	UDP-glucose 4-epimerase (EC 5.1.3.2)	1158853	1159854	+	ORF1292	1	0	1	0	0	0	0	0	0	0	0	0	0	0	0	0	2		ORF1292	1	1	1	1	1	1	1	1	1	1	1	1	1	1	1	1	16	645_ACK78468.1.faa
ATCC23270_iMGE3	UDP-glucose 6-dehydrogenase (EC 1.1.1.22)	1159883	1161205	+	ORF1293	1	0	1	0	0	0	0	0	0	0	0	0	0	0	0	0	2		ORF1293	1	1	1	1	1	1	1	1	1	1	1	1	1	1	1	1	16	44987_RRN83480.1.faa
ATCC23270_iMGE3	hypothetical protein	1161287	1162753	+	ORF1294	1	0	0	0	0	0	0	0	0	0	0	0	0	0	0	0	1		ORF1294	1	1	1	1	1	1	1	1	1	1	1	1	1	1	0	1	15	2030_ACK79853.1.faa
ATCC23270_iMGE3	hypothetical protein	1162750	1163445	+	ORF1295	1	0	0	0	0	0	0	0	0	0	0	0	0	0	0	0	1		ORF1295	1	0	0	0	0	0	0	0	0	0	1	1	1	1	0	1	6	1309_ACK79132.1.faa
ATCC23270_iMGE3	glycosyl transferase family protein	1163445	1164476	+	ORF1296	1	0	0	0	0	0	0	0	0	0	0	0	0	0	0	0	1		ORF1296	1	0	0	0	0	0	0	0	0	0	1	1	0	1	0	0	4	1044_ACK78867.1.faa
ATCC23270_iMGE3	hypothetical protein	1164495	1165481	+	ORF1297	1	0	0	0	0	0	0	0	0	0	0	0	0	0	0	0	1		ORF1297	1	0	0	0	0	0	0	0	0	0	1	1	0	1	0	0	4	2580_ACK80403.1.faa
ATCC23270_iMGE3	hypothetical protein	1165495	1166298	+	ORF1298	1	0	0	0	0	0	0	0	0	0	0	0	0	0	0	0	1		ORF1298	1	0	0	0	0	0	0	0	0	0	0	0	0	0	0	0	1	1939_ACK79762.1.faa
ATCC23270_iMGE3	hypothetical protein	1166574	1167431	+	ORF1299	1	0	0	0	0	0	0	0	0	0	0	0	0	0	0	0	1		ORF1299	1	1	1	1	1	1	1	1	1	1	1	1	1	1	1	1	16	603_ACK78426.1.faa
ATCC23270_iMGE3	hypothetical protein	1167428	1168852	+	ORF1300	1	0	0	0	0	0	0	0	0	0	0	0	0	0	0	0	1		ORF1300	1	0	1	0	0	0	0	0	0	0	0	0	0	0	0	0	2	852_ACK78675.1.faa
ATCC23270_iMGE3	Glycosyltransferase	1168849	1170021	+	ORF1301	1	0	0	0	0	0	0	0	0	0	0	0	0	0	0	0	1		ORF1301	1	1	1	1	1	1	1	1	1	1	1	1	1	1	1	1	16	11_ACK77834.1.faa
ATCC23270_iMGE3	hypothetical protein	1170042	1170206	+	ORF1302	1	0	0	0	0	0	0	0	0	0	0	0	0	0	0	0	1		ORF1302	1	0	0	0	0	0	0	0	0	0	0	0	0	0	0	0	1	2696_ACK80519.1.faa
ATCC23270_iMGE3	Asparagine synthetase [glutamine-hydrolyzing] (EC 6.3.5.4)	1170207	1172105	+	ORF1303	1	0	0	0	0	0	0	0	0	0	0	0	0	0	0	0	1		ORF1303	1	0	0	0	0	0	0	0	0	0	0	0	0	0	0	0	1	1792_ACK79615.1.faa
ATCC23270_iMGE3	Glycosyltransferase	1172102	1173259	+	ORF1304	1	0	0	0	0	0	0	0	0	0	0	0	0	0	0	0	1		ORF1304	1	1	1	1	1	1	1	1	1	1	1	1	1	1	1	1	16	2742_ACK80565.1.faa
ATCC23270_iMGE3	Glycosyltransferase	1173252	1174493	+	ORF1305	1	0	1	0	0	0	0	0	0	0	0	0	0	0	0	0	2		ORF1305	1	1	1	1	1	1	1	1	1	1	1	1	1	1	1	1	16	1826_ACK79649.1.faa
ATCC23270_iMGE3	Mannose-1-phosphate guanylyltransferase (EC 2.7.7.13) - Mannose-6-phosphate isomerase (EC 5.3.1.8)	1174490	1174696	+	ORF1306	1	0	0	0	0	0	0	0	0	0	0	0	0	0	0	0	1		ORF1306	1	1	1	1	1	1	1	1	1	1	1	1	1	1	1	1	16	NA
ATCC23270_iMGE3	Glycosyltransferase	1174696	1175847	+	ORF1307	1	0	1	0	0	0	0	0	0	0	0	1	1	0	0	0	4		ORF1307	1	1	1	1	1	1	1	1	1	1	1	1	1	1	1	0	15	1001_ACK78824.1.faa
ATCC23270_iMGE3	hypothetical protein	1175844	1176236	+	ORF1308	1	0	0	0	0	0	0	0	0	0	0	0	0	0	0	0	1		ORF1308	1	0	1	0	0	0	0	0	0	0	0	0	0	0	0	0	2	428_ACK78251.1.faa
ATCC23270_iMGE3	nucleotidyltransferase, putative	1176233	1176637	+	ORF1309	1	0	1	0	0	0	0	0	0	0	0	0	0	0	0	0	2		ORF1309	1	0	1	0	0	0	0	0	0	0	0	0	0	0	1	0	3	458_ACK78281.1.faa
ATCC23270_iMGE3	hypothetical protein	1176627	1177067	+	ORF1310	1	0	0	0	0	0	0	0	0	0	0	0	0	0	0	0	1		ORF1310	1	0	0	0	0	0	0	0	0	0	0	0	0	0	1	0	2	1299_ACK79122.1.faa
ATCC23270_iMGE3	VapB protein (antitoxin to VapC)	1177218	1177466	+	ORF1311	1	0	0	0	0	0	0	0	0	0	0	0	0	0	0	0	1		ORF1311	1	0	0	0	0	0	0	0	0	0	0	0	0	0	0	1	2	2277_ACK80100.1.faa
ATCC23270_iMGE3	VapC toxin protein	1177463	1177891	+	ORF1312	1	0	0	0	0	0	0	0	0	0	0	0	0	0	0	0	1		ORF1312	1	1	1	1	1	1	1	1	1	1	1	1	1	1	1	1	16	2366_ACK80189.1.faa
ATCC23270_iMGE3	hypothetical protein	1178048	1178452	+	ORF1313	1	0	1	0	0	0	0	0	0	0	0	0	0	0	0	0	2		ORF1313	1	0	1	0	0	0	0	0	0	0	0	0	0	0	1	0	3	458_ACK78281.1.faa
ATCC23270_iMGE3	hypothetical protein	1178442	1178882	+	ORF1314	1	0	0	0	0	0	0	0	0	0	0	0	0	0	0	0	1		ORF1314	1	0	0	0	0	0	0	0	0	0	0	0	0	0	1	0	2	1299_ACK79122.1.faa
ATCC23270_iMGE3	HNH endonuclease	1179203	1180618	+	ORF1315	1	0	0	0	0	0	0	0	0	0	0	0	0	0	0	0	1		ORF1315	1	0	1	0	0	0	0	0	0	1	1	0	0	1	0	0	5	2391_ACK80214.1.faa
ATCC23270_iMGE3	Mannose-1-phosphate guanylyltransferase (EC 2.7.7.13) - Mannose-6-phosphate isomerase (EC 5.3.1.8)	1180676	1182118	+	ORF1316	1	1	1	1	1	1	1	1	1	1	1	1	1	1	1	1	16		ORF1316	1	1	1	1	1	1	1	1	1	1	1	1	1	1	1	1	16	43661_RRN81479.1.faa
ATCC23270_iMGE3	hypothetical protein	1182262	1182489	+	ORF1317	1	0	0	0	0	0	0	0	0	0	0	0	0	0	0	0	1		ORF1317	1	0	0	0	0	0	0	0	0	0	0	1	1	0	1	1	5	2825_ACK80648.1.faa
ATCC23270_iMGE3	hypothetical protein	1182486	1182839	+	ORF1318	1	0	0	0	0	0	0	0	0	0	0	0	0	0	0	0	1		ORF1318	1	0	0	0	0	0	0	0	0	0	0	0	0	0	0	0	1	264_ACK78087.1.faa
ATCC23270_iMGE3	HYPOTHETICAL-UNKNOWN PROTEIN	1182968	1183201	+	ORF1319	1	0	0	0	0	0	0	0	0	0	0	0	0	0	0	0	1		ORF1319	1	0	0	0	0	0	0	0	0	0	0	0	0	0	0	0	1	NA
ATCC23270_iMGE3	hypothetical protein	1183198	1183668	+	ORF1320	1	0	0	0	0	0	0	0	0	0	0	0	0	0	0	0	1		ORF1320	1	0	0	0	0	0	0	0	0	0	0	0	0	0	0	0	1	1019_ACK78842.1.faa
ATCC23270_iMGE3	Glycosyltransferase	1183665	1185119	+	ORF1321	1	0	0	0	0	0	0	0	0	0	1	1	0	1	0	1	5		ORF1321	1	1	1	1	1	1	1	1	1	1	1	1	1	1	1	1	16	46334_RRN88295.1.faa
ATCC23270_iMGE3	DNA-RNA helicases, SNF2 family	1185141	1189286	+	ORF1322	1	0	0	0	0	0	0	0	0	0	0	0	0	0	0	0	1		ORF1322	1	1	1	1	1	1	1	1	1	1	1	1	1	1	1	1	16	1489_ACK79312.1.faa
ATCC23270_iMGE3	hypothetical protein	1190810	1189572	-	ORF1323	1	0	0	0	0	0	0	0	0	0	0	0	0	0	0	0	1		ORF1323	1	0	0	0	0	0	0	0	0	0	0	0	0	0	0	0	1	1480_ACK79303.1.faa
ATCC23270_iMGE3	Mobile element protein	1191998	1191240	-	ORF1324	1	0	0	0	0	0	0	0	1	0	1	1	1	1	0	1	7		ORF1324	1	1	1	1	1	1	1	1	1	1	1	1	1	1	1	1	16	742_ACK78565.1.faa
ATCC23270_iMGE3	Mobile element protein	1192804	1192016	-	ORF1325	1	0	0	0	0	0	0	0	1	0	1	1	1	1	0	1	7		ORF1325	1	0	1	1	1	1	1	1	1	0	1	1	1	1	1	1	14	NA
ATCC23270_iMGE3	hypothetical protein	1192936	1193109	+	ORF1326	1	0	0	0	0	0	0	0	0	0	0	0	0	0	0	0	1		ORF1326	1	0	0	0	0	0	0	0	0	0	0	0	0	0	0	0	1	2040_ACK79863.1.faa
ATCC23270_iMGE3	hypothetical protein	1193286	1193738	+	ORF1327	1	0	0	0	0	0	0	0	0	0	0	0	0	0	0	0	1		ORF1327	1	0	0	0	0	0	0	0	0	0	0	0	0	0	0	0	1	2916_ACK80739.1.faa
ATCC23270_iMGE3	hypothetical protein	1193858	1194010	+	ORF1328	1	0	0	0	0	0	0	0	0	0	0	0	0	0	0	0	1		ORF1328	1	0	0	0	0	0	0	0	0	0	1	0	0	1	0	0	3	NA
ATCC23270_iMGE3	Recombinase	1194000	1196084	+	ORF1329	1	0	0	0	0	0	0	0	0	0	0	0	0	0	0	0	1		ORF1329	1	0	0	0	0	0	0	0	0	0	1	0	0	1	0	0	3	1090_ACK78913.1.faa
ATCC23270_iMGE3	hypothetical protein	1197061	1196897	-	ORF1330	1	0	0	0	0	0	0	0	0	0	0	1	1	0	0	0	3		ORF1330	1	0	0	0	0	0	0	0	0	0	1	1	1	1	0	0	5	2558_ACK80381.1.faa
ATCC23270_iMGE3	hypothetical protein	1197208	1197071	-	ORF1331	1	0	0	1	1	1	1	1	0	0	1	1	1	1	0	0	10		ORF1331	1	0	0	1	1	1	1	1	0	0	1	1	1	1	0	1	11	575_ACK78398.1.faa
ATCC23270_iMGE3	hypothetical protein	1197501	1197205	-	ORF1332	1	0	0	0	0	0	0	0	0	0	0	0	0	0	0	0	1		ORF1332	1	1	1	1	1	1	1	1	1	1	1	1	1	1	1	1	16	211_ACK78034.1.faa
ATCC23270_iMGE3	hypothetical protein	1197720	1197505	-	ORF1333	1	0	0	0	0	0	0	0	0	0	0	0	0	0	0	0	1		ORF1333	1	0	0	0	0	0	0	0	0	0	0	0	0	0	1	0	2	824_ACK78647.1.faa
ATCC23270_iMGE3	transcriptional regulator, Fis family	1198037	1197717	-	ORF1334	1	0	0	0	0	0	0	0	0	0	0	0	0	0	0	0	1		ORF1334	1	0	1	0	0	0	0	0	0	0	1	1	1	1	0	1	7	1533_ACK79356.1.faa
ATCC23270_iMGE3	protein of unknown function DUF891	1198336	1198034	-	ORF1335	1	0	0	0	0	0	0	0	0	0	0	0	0	0	0	0	1		ORF1335	1	0	1	0	0	0	0	0	0	0	1	1	1	1	0	1	7	2294_ACK80117.1.faa
ATCC23270_iMGE3	Type I restriction-modification system, DNA-methyltransferase subunit M (EC 2.1.1.72)	1199738	1198443	-	ORF1336	1	1	1	1	1	1	1	1	1	1	1	1	1	1	1	1	16		ORF1336	1	1	1	1	1	1	1	1	1	1	1	1	1	1	1	1	16	NA
ATCC23270_iMGE3	Type I restriction-modification system, DNA-methyltransferase subunit M (EC 2.1.1.72)	1200025	1199876	-	ORF1337	1	1	1	1	1	1	1	1	1	0	1	1	1	1	1	1	15		ORF1337	1	1	1	1	1	1	1	1	1	1	1	1	1	1	1	1	16	NA
ATCC23270_iMGE3	hypothetical protein	1200090	1200248	+	ORF1338	1	0	0	0	0	0	0	0	0	0	0	0	0	0	0	0	1		ORF1338	1	1	1	1	1	1	1	1	1	1	1	0	0	0	0	0	11	2191_ACK80014.1.faa
ATCC23270_iMGE3	Phage integrase_MLYKRGKTWW	910280	909231	-	ORF975	1	0	0	0	0	0	0	0	0	0	0	0	0	0	0	0	1		ORF975	1	1	1	1	1	1	1	1	1	1	1	1	1	1	1	1	16	2034_ACK79857.1.faa
ATCC23270_iMGE3	hypothetical protein	910932	910510	-	ORF976	1	0	0	0	0	0	0	0	0	0	0	0	0	0	0	0	1		ORF976	1	0	1	0	0	0	0	0	0	0	0	0	0	0	0	0	2	109_ACK77932.1.faa
ATCC23270_iMGE3	hypothetical protein	912125	911295	-	ORF977	1	0	0	0	0	0	0	0	0	0	0	0	0	0	0	0	1		ORF977	1	0	1	1	1	1	1	1	0	0	0	0	0	0	1	0	8	46220_RRN88178.1.faa
ATCC23270_iMGE3	hypothetical protein	912315	912626	+	ORF978	1	0	0	0	0	0	0	0	0	0	0	0	0	0	0	0	1		ORF978	1	0	1	0	0	0	0	0	0	0	0	0	0	0	0	0	2	NA
ATCC23270_iMGE3	hypothetical protein	912929	913564	+	ORF979	1	0	0	0	0	0	0	0	0	0	0	0	0	0	0	0	1		ORF979	1	0	1	0	1	1	1	1	0	0	1	0	0	1	0	1	9	1540_ACK79363.1.faa
ATCC23270_iMGE3	hypothetical protein	913773	914957	+	ORF980	1	0	1	0	0	0	0	0	0	0	0	0	0	0	0	0	2		ORF980	1	0	1	0	0	0	0	0	0	0	0	0	0	0	0	0	2	359_ACK78182.1.faa
ATCC23270_iMGE3	hypothetical protein	914954	915688	+	ORF981	1	0	0	0	0	0	0	0	0	0	0	0	0	0	0	0	1		ORF981	1	0	1	0	0	0	0	0	0	0	0	0	0	0	0	0	2	2084_ACK79907.1.faa
ATCC23270_iMGE3	hypothetical protein	915678	915878	+	ORF982	1	0	0	0	0	0	0	0	0	0	0	0	0	0	0	0	1		ORF982	1	0	1	0	0	0	0	0	0	0	0	0	0	0	0	0	2	1025_ACK78848.1.faa
ATCC23270_iMGE3	hypothetical protein	915875	916090	+	ORF983	1	0	0	0	0	0	0	0	0	0	0	0	0	0	0	0	1		ORF983	1	0	1	0	0	0	0	0	0	0	0	0	0	0	0	0	2	2842_ACK80665.1.faa
ATCC23270_iMGE3	hypothetical protein	916204	916956	+	ORF984	1	0	0	0	0	0	0	0	0	0	0	0	0	0	0	0	1		ORF984	1	0	1	0	0	0	0	0	0	0	0	0	0	0	0	0	2	2895_ACK80718.1.faa
ATCC23270_iMGE3	hypothetical protein	916983	917486	+	ORF985	1	0	0	0	0	0	0	0	0	0	0	0	0	0	0	0	1		ORF985	1	0	0	0	0	0	0	0	0	0	1	0	0	1	0	0	3	1036_ACK78859.1.faa
ATCC23270_iMGE3	Lytic transglycosylase, catalytic	917483	918112	+	ORF986	1	0	0	0	0	0	0	0	0	0	0	0	0	0	0	0	1		ORF986	1	1	1	1	1	1	1	1	1	1	1	1	1	1	1	1	16	360_ACK78183.1.faa
ATCC23270_iMGE3	hypothetical protein	918099	918452	+	ORF987	1	0	1	0	0	0	0	0	0	0	0	0	0	0	0	0	2		ORF987	1	0	1	0	0	0	0	0	0	0	0	0	0	0	0	0	2	326_ACK78149.1.faa
ATCC23270_iMGE3	hypothetical protein	918496	918792	+	ORF988	1	0	0	0	0	0	0	0	0	0	0	0	0	0	0	0	1		ORF988	1	0	1	0	0	0	0	0	0	0	0	0	0	0	0	0	2	1699_ACK79522.1.faa
ATCC23270_iMGE3	hypothetical protein	918779	919054	+	ORF989	1	0	0	0	0	0	0	0	0	0	0	0	0	0	0	0	1		ORF989	1	0	0	0	0	0	0	0	0	0	0	0	0	0	0	0	1	1423_ACK79246.1.faa
ATCC23270_iMGE3	hypothetical protein	919164	919439	+	ORF990	1	0	1	0	0	0	0	0	0	0	0	0	0	0	0	0	2		ORF990	1	0	1	0	0	0	0	0	0	0	0	0	0	0	0	0	2	2806_ACK80629.1.faa
ATCC23270_iMGE3	DNA topoisomerase I (EC 5.99.1.2)	919436	921553	+	ORF991	1	0	1	0	0	0	0	0	0	0	0	0	0	0	0	0	2		ORF991	1	1	1	1	1	1	1	1	1	1	1	1	1	1	1	1	16	547_ACK78370.1.faa
ATCC23270_iMGE3	hypothetical protein	921606	922022	+	ORF992	1	0	1	0	0	0	0	0	0	0	0	0	0	0	0	0	2		ORF992	1	0	1	0	0	0	0	0	0	0	0	0	0	0	0	0	2	445_ACK78268.1.faa
ATCC23270_iMGE3	hypothetical protein	922023	922373	+	ORF993	1	0	0	0	0	0	0	0	0	0	0	0	0	0	0	0	1		ORF993	1	0	1	0	0	0	0	1	0	0	0	0	0	0	0	0	3	2772_ACK80595.1.faa
ATCC23270_iMGE3	hypothetical protein	922373	923242	+	ORF994	1	0	1	0	0	0	0	0	0	0	0	0	0	0	0	0	2		ORF994	1	0	1	0	0	0	0	1	0	0	0	0	0	0	0	0	3	2268_ACK80091.1.faa
ATCC23270_iMGE3	hypothetical protein	923239	923397	+	ORF995	1	0	0	0	0	0	0	0	0	0	0	0	0	0	0	0	1		ORF995	1	0	0	0	0	0	0	0	0	0	0	0	0	0	0	0	1	1353_ACK79176.1.faa
ATCC23270_iMGE3	hypothetical protein	923384	923932	+	ORF996	1	0	0	0	0	0	0	0	0	0	0	0	0	0	0	0	1		ORF996	1	1	1	1	1	1	1	1	1	1	1	1	1	1	1	1	16	79_ACK77902.1.faa
ATCC23270_iMGE3	hypothetical protein	923959	924366	+	ORF997	1	0	0	0	0	0	0	0	0	0	0	0	0	0	0	0	1		ORF997	1	0	1	0	0	0	0	0	0	0	0	0	0	0	0	0	2	NA
ATCC23270_iMGE3	hypothetical protein	924381	924656	+	ORF998	1	0	0	0	0	0	0	0	0	0	0	0	0	0	0	0	1		ORF998	1	0	1	0	0	0	0	1	0	1	0	0	0	0	0	1	5	1768_ACK79591.1.faa
ATCC23270_iMGE3	hypothetical protein	924674	924922	+	ORF999	1	0	0	0	0	0	0	0	0	0	0	0	0	0	0	0	1		ORF999	1	1	1	1	1	1	1	1	1	1	1	1	1	1	1	1	16	3025_ACK80848.1.faa
					Count_iMGE	196	145	145	136	136	136	133	132	190	191	64	77	73	49	144	75	2022		Count_iMGE	196	169	173	169	171	171	170	165	190	192	137	145	144	122	169	141	2624	NA
ATCC23270_iMGE4	Phage integrase_MSIWIDNKDRR	1348044	1347049	-	ORF1504	1	1	1	0	0	0	0	0	1	1	0	0	0	0	1	0	6		ORF1504	1	1	1	1	1	1	1	1	1	1	1	1	1	1	1	1	16	2270_ACK80093.1.faa
ATCC23270_iMGE4	hypothetical protein	1348323	1348189	-	ORF1505	1	1	1	0	0	0	0	0	1	1	0	0	0	0	1	0	6		ORF1505	1	1	1	0	0	0	0	0	1	1	0	1	1	0	1	0	8	3051_ACK80874.1.faa
ATCC23270_iMGE4	hypothetical protein	1348876	1348643	-	ORF1506	1	0	0	0	0	0	0	0	1	1	0	0	0	0	0	0	3		ORF1506	1	1	1	1	1	1	1	1	1	1	1	1	1	0	1	1	15	46219_RRN88177.1.faa
ATCC23270_iMGE4	hypothetical protein	1349087	1349365	+	ORF1507	1	0	0	0	0	0	0	0	1	1	0	0	0	0	0	0	3		ORF1507	1	1	0	0	0	0	0	0	1	1	1	0	0	0	1	1	7	881_ACK78704.1.faa
ATCC23270_iMGE4	hypothetical protein	1349368	1349706	+	ORF1508	1	0	0	0	0	0	0	0	1	1	0	0	0	0	0	0	3		ORF1508	1	1	0	0	0	0	0	0	1	1	1	0	0	0	1	1	7	2638_ACK80461.1.faa
ATCC23270_iMGE4	hypothetical protein	1350692	1349838	-	ORF1509	1	0	0	0	0	0	0	0	1	1	0	0	0	0	0	0	3		ORF1509	1	0	0	0	0	0	0	0	1	1	0	0	0	0	0	0	3	2111_ACK79934.1.faa
ATCC23270_iMGE4	hypothetical protein	1351416	1350694	-	ORF1510	1	0	0	0	0	0	0	0	1	1	0	0	0	0	0	0	3		ORF1510	1	0	0	0	0	0	0	0	1	1	0	0	0	0	0	0	3	772_ACK78595.1.faa
ATCC23270_iMGE4	hypothetical protein	1352018	1351413	-	ORF1511	1	0	0	0	0	0	0	0	1	1	0	0	0	0	0	0	3		ORF1511	1	0	0	0	0	0	0	0	1	1	0	0	0	0	0	0	3	1772_ACK79595.1.faa
ATCC23270_iMGE4	hypothetical protein	1352331	1353326	+	ORF1512	1	1	1	1	0	0	0	1	1	1	1	1	1	0	1	1	12		ORF1512	1	1	1	1	1	1	1	1	1	1	1	1	1	0	1	1	15	46222_RRN88180.1.faa
ATCC23270_iMGE4	DNA replication helicase loader DnaC-DnaI	1353337	1354197	+	ORF1513	1	1	1	1	1	1	1	1	1	1	1	1	1	0	1	1	15		ORF1513	1	1	1	1	1	1	1	1	1	1	1	1	1	1	1	1	16	45299_RRN84816.1.faa
ATCC23270_iMGE4	hypothetical protein	1354305	1355390	+	ORF1514	1	1	1	1	1	1	1	1	1	1	1	1	1	0	1	1	15		ORF1514	1	1	1	1	1	1	1	1	1	1	1	1	1	0	1	1	15	45290_RRN84807.1.faa
ATCC23270_iMGE4	SAM-dependent methyltransferase	1355387	1356277	+	ORF1515	1	1	1	1	1	1	1	1	1	1	1	1	1	0	1	1	15		ORF1515	1	1	1	1	1	1	1	1	1	1	1	1	1	1	1	1	16	45291_RRN84808.1.faa
ATCC23270_iMGE4	Single-stranded DNA-binding protein	1356340	1356834	+	ORF1516	1	1	1	0	0	0	0	0	1	1	1	0	0	1	1	1	9		ORF1516	1	1	1	1	1	1	1	1	1	1	1	1	1	1	1	1	16	45292_RRN84809.1.faa
ATCC23270_iMGE4	DNA helicase related protein	1357799	1364395	+	ORF1517	1	0	0	0	0	0	0	0	1	1	0	0	0	0	0	0	3		ORF1517	1	0	0	0	0	0	0	0	1	1	1	1	1	1	0	0	7	145_ACK77968.1.faa
ATCC23270_iMGE4	hypothetical protein	1364395	1364712	+	ORF1518	1	0	0	0	0	0	0	0	0	1	0	0	0	0	0	0	2		ORF1518	1	0	0	0	0	0	0	0	0	1	0	0	0	0	0	0	2	1199_ACK79022.1.faa
ATCC23270_iMGE4	hypothetical protein	1365981	1364998	-	ORF1519	1	0	0	0	0	0	0	0	0	1	0	0	0	0	0	0	2		ORF1519	1	0	0	0	0	0	0	0	0	1	0	0	0	0	0	0	2	2299_ACK80122.1.faa
ATCC23270_iMGE4	Type I restriction-modification system, restriction subunit R (EC 3.1.21.3)	1368442	1366160	-	ORF1520	1	1	0	0	0	0	0	0	1	1	1	1	1	1	1	0	9		ORF1520	1	1	1	1	1	1	1	1	1	1	1	1	1	1	1	1	16	45616_RRN86272.1.faa
ATCC23270_iMGE4	Type I restriction-modification system, specificity subunit S	1369651	1368452	-	ORF1521	1	0	0	0	0	0	0	0	1	1	0	0	0	0	0	0	3		ORF1521	1	1	1	1	1	1	1	1	1	1	1	1	1	1	1	0	15	1542_ACK79365.1.faa
ATCC23270_iMGE4	Type I restriction-modification system, DNA-methyltransferase subunit M (EC 2.1.1.72)	1371102	1369648	-	ORF1522	1	1	0	0	0	0	0	0	1	1	1	1	1	1	1	0	9		ORF1522	1	1	1	1	1	1	1	1	1	1	1	1	1	1	1	1	16	45617_RRN86273.1.faa
ATCC23270_iMGE4	PIN domain protein	1371575	1371201	-	ORF1523	1	1	1	0	1	1	1	1	1	1	1	1	1	1	1	1	15		ORF1523	1	1	1	0	1	1	1	1	1	1	1	1	1	1	1	1	15	1318_ACK79141.1.faa
ATCC23270_iMGE4	hypothetical protein	1371769	1371572	-	ORF1524	1	1	1	0	1	1	1	1	1	1	1	1	1	1	1	1	15		ORF1524	1	1	1	0	1	1	1	1	1	1	1	1	1	1	1	1	15	2599_ACK80422.1.faa
ATCC23270_iMGE4	hypothetical protein	1372599	1373273	+	ORF1526	1	1	1	1	1	1	1	1	1	1	1	1	1	1	1	0	15		ORF1526	1	1	1	1	1	1	1	1	1	1	1	1	1	1	1	0	15	45280_RRN84704.1.faa
ATCC23270_iMGE4	Integration host factor alpha subunit	1373270	1373593	+	ORF1527	1	1	1	1	1	1	1	1	1	1	0	0	0	0	1	0	11		ORF1527	1	1	1	1	1	1	1	1	1	1	1	1	1	1	1	1	16	45281_RRN84705.1.faa
ATCC23270_iMGE4	DNA-binding protein HBsu	1373660	1373935	+	ORF1528	1	1	1	1	1	1	1	1	1	1	1	1	1	1	1	0	15		ORF1528	1	1	1	1	1	1	1	1	1	1	1	1	1	1	1	1	16	45282_RRN84706.1.faa
ATCC23270_iMGE4	hypothetical protein	1373947	1374300	+	ORF1529	1	1	1	1	1	1	1	1	1	1	1	1	1	1	1	0	15		ORF1529	1	1	1	1	1	1	1	1	1	1	1	1	1	1	1	0	15	45283_RRN84707.1.faa
ATCC23270_iMGE4	Integration host factor alpha subunit	1374309	1374530	+	ORF1530	1	1	1	1	1	1	1	1	1	1	0	0	0	0	1	0	11		ORF1530	1	1	1	1	1	1	1	1	1	1	1	1	1	1	1	0	15	45284_RRN84708.1.faa
ATCC23270_iMGE4	hypothetical protein	1374953	1375084	+	ORF1531	1	1	1	1	1	1	1	1	1	1	0	0	0	0	1	0	11		ORF1531	1	1	1	1	1	1	1	1	1	1	0	0	0	0	1	0	11	2439_ACK80262.1.faa
ATCC23270_iMGE4	mRNA interferase YafQ	1375267	1375130	-	ORF1532	1	1	1	1	1	1	1	0	1	1	0	0	0	0	1	0	10		ORF1532	1	1	1	1	1	1	1	1	1	1	0	0	0	0	1	0	11	NA
ATCC23270_iMGE4	Antitoxin DinJ (binds YafQ toxin)	1375523	1375254	-	ORF1533	1	1	1	1	1	1	1	1	1	1	0	0	0	0	1	0	11		ORF1533	1	1	1	1	1	1	1	1	1	1	0	0	0	0	1	1	12	45285_RRN84709.1.faa
ATCC23270_iMGE4	hypothetical protein	1376444	1375548	-	ORF1534	1	1	1	1	1	1	1	1	1	1	0	1	1	0	1	0	13		ORF1534	1	1	1	1	1	1	1	1	1	1	1	1	1	0	1	0	14	45275_RRN84599.1.faa
ATCC23270_iMGE4	Phospholipid-glycerol acyltransferase	1376706	1377266	+	ORF1535	1	0	0	0	0	0	0	0	1	1	0	0	0	0	0	0	3		ORF1535	1	1	1	1	1	1	1	1	1	1	1	1	1	1	1	1	16	45276_RRN84600.1.faa
ATCC23270_iMGE4	hypothetical protein	1377561	1378040	+	ORF1536	1	0	0	0	0	0	0	0	1	1	0	0	0	0	0	0	3		ORF1536	1	1	1	1	1	1	1	1	1	1	1	1	1	1	1	1	16	118_ACK77941.1.faa
ATCC23270_iMGE4	Mobile element protein	1378696	1378202	-	ORF1537	1	0	0	0	0	0	0	0	1	1	0	0	0	0	0	0	3		ORF1537	1	0	0	0	0	0	0	0	1	1	0	0	0	0	0	0	3	1501_ACK79324.1.faa
ATCC23270_iMGE4	diguanylate cyclase-phosphodiesterase (GGDEF & EAL domains) with PAS-PAC sensor(s)	1379400	1378759	-	ORF1538	1	0	0	0	0	0	0	0	1	1	0	0	0	0	0	0	3		ORF1538	1	0	0	0	0	0	0	0	1	1	0	0	0	0	0	0	3	2793_ACK80616.1.faa
ATCC23270_iMGE4	Integrase, catalytic region	1379570	1380268	+	ORF1539	1	0	0	0	0	0	0	0	1	1	0	0	0	0	0	0	3		ORF1539	1	0	0	0	0	0	0	0	1	1	0	0	0	0	1	1	5	739_ACK78562.1.faa
ATCC23270_iMGE4	hypothetical protein	1380399	1380283	-	ORF1540	1	0	0	0	0	0	0	0	1	1	0	0	0	0	0	0	3		ORF1540	1	0	0	0	0	0	0	0	1	1	1	0	0	1	0	0	5	1032_ACK78855.1.faa
ATCC23270_iMGE4	hypothetical protein	1380702	1381052	+	ORF1541	1	0	0	0	0	0	0	0	1	1	0	0	0	0	0	0	3		ORF1541	1	0	0	0	0	0	0	0	1	1	0	0	0	0	0	0	3	NA
ATCC23270_iMGE4	hypothetical protein	1381469	1381329	-	ORF1542	1	0	0	0	0	0	0	0	1	1	0	0	0	0	0	0	3		ORF1542	1	0	0	0	0	0	0	0	1	1	0	0	0	0	0	0	3	1566_ACK79389.1.faa
ATCC23270_iMGE4	Transposase	1381869	1381555	-	ORF1543	1	0	0	0	0	0	0	0	1	1	0	0	0	0	0	0	3		ORF1543	1	0	0	0	0	0	0	0	1	1	0	0	0	0	0	0	3	NA
ATCC23270_iMGE4	ABC transporter, permease protein	1383223	1382087	-	ORF1544	1	0	0	0	0	0	0	0	1	1	0	0	0	0	0	1	4		ORF1544	1	1	1	1	1	1	1	1	1	1	1	1	1	1	1	1	16	608_ACK78431.1.faa
ATCC23270_iMGE4	ABC-type efflux pump permease component YbhS	1384360	1383227	-	ORF1545	1	0	0	0	0	0	0	0	1	1	0	0	0	0	0	1	4		ORF1545	1	1	1	1	1	1	1	1	1	1	1	1	1	1	1	1	16	1969_ACK79792.1.faa
ATCC23270_iMGE4	Efflux ABC transporter, ATP-binding protein	1385310	1384357	-	ORF1546	1	0	0	0	0	0	0	0	1	1	0	0	0	0	0	1	4		ORF1546	1	1	1	1	1	1	1	1	1	1	1	1	1	1	1	1	16	330_ACK78153.1.faa
ATCC23270_iMGE4	ABC-type efflux pump, duplicated ATPase component YbhF	1386250	1385300	-	ORF1547	1	0	0	0	0	0	0	0	1	1	0	0	0	0	0	1	4		ORF1547	1	1	1	1	1	1	1	1	1	1	1	1	1	1	1	1	16	1612_ACK79435.1.faa
ATCC23270_iMGE4	ABC-type efflux pump membrane fusion component YbhG	1387317	1386247	-	ORF1548	1	0	0	0	0	0	0	0	1	1	0	0	0	0	0	1	4		ORF1548	1	1	1	1	1	1	1	1	1	1	1	1	1	1	1	1	16	1008_ACK78831.1.faa
ATCC23270_iMGE4	hypothetical protein	1387659	1387853	+	ORF1549	1	0	0	0	0	0	0	0	1	1	0	0	0	0	0	0	3		ORF1549	1	0	1	1	1	1	1	1	1	1	1	0	0	1	0	0	11	465_ACK78288.1.faa
ATCC23270_iMGE4	Integrase, catalytic region	1388765	1387905	-	ORF1550	1	1	1	1	1	1	0	1	1	1	0	1	1	0	1	1	13		ORF1550	1	1	1	1	1	1	1	1	1	1	0	1	1	0	1	1	14	NA
ATCC23270_iMGE4	Mobile element protein	1389034	1388762	-	ORF1551	1	1	1	1	1	1	0	1	1	1	1	1	0	1	1	1	14		ORF1551	1	1	1	1	1	1	1	1	1	1	1	1	1	1	1	1	16	1172_ACK78995.1.faa
ATCC23270_iMGE4	hypothetical protein	1389033	1389182	+	ORF1552	1	1	1	1	1	1	0	1	1	1	1	1	0	1	1	1	14		ORF1552	1	1	1	1	1	1	0	1	1	1	1	1	1	1	1	1	15	NA
ATCC23270_iMGE4	hypothetical protein	1390152	1389142	-	ORF1553	1	0	0	0	0	0	0	1	1	1	0	0	0	0	0	0	4		ORF1553	1	0	1	1	1	1	1	1	1	1	1	0	0	1	0	1	12	45279_RRN84659.1.faa
ATCC23270_iMGE4	hypothetical protein	1390361	1390245	-	ORF1554	1	0	0	0	0	0	0	0	1	1	0	0	0	0	0	0	3		ORF1554	1	0	1	1	1	1	1	1	1	1	1	1	0	1	0	0	12	2079_ACK79902.1.faa
ATCC23270_iMGE4	hypothetical protein	1391325	1390753	-	ORF1555	1	1	0	0	0	0	0	0	1	1	1	0	0	0	1	1	7		ORF1555	1	1	0	0	0	0	0	0	1	1	1	1	0	0	1	1	8	3087_ACK80910.1.faa
ATCC23270_iMGE4	hypothetical protein	1391790	1391326	-	ORF1556	1	1	1	1	1	1	1	1	1	1	1	1	1	0	1	1	15		ORF1556	1	1	1	1	1	1	1	1	1	1	1	1	1	0	1	1	15	45277_RRN84601.1.faa
ATCC23270_iMGE4	hypothetical protein	1392086	1391808	-	ORF1557	1	0	0	0	0	0	0	0	1	1	0	0	0	0	0	0	3		ORF1557	1	1	1	1	1	1	1	1	1	1	1	1	1	0	1	1	15	NA
ATCC23270_iMGE4	hypothetical plasmid protein	1392226	1396575	+	ORF1558	1	1	1	1	1	1	1	1	1	1	0	0	0	0	1	0	11		ORF1558	1	1	1	1	1	1	1	1	1	1	1	1	1	1	1	1	16	45256_RRN84397.1.faa
ATCC23270_iMGE4	hypothetical protein	1396634	1397830	+	ORF1559	1	1	0	0	0	0	0	1	1	1	0	1	1	0	1	1	9		ORF1559	1	1	1	1	1	1	1	1	1	1	1	1	1	0	1	1	15	45257_RRN84398.1.faa
ATCC23270_iMGE4	hypothetical protein	1397827	1398105	+	ORF1560	1	1	1	1	1	1	1	1	1	1	0	1	1	0	1	1	14		ORF1560	1	1	1	1	1	1	1	1	1	1	0	1	1	0	1	1	14	45258_RRN84399.1.faa
ATCC23270_iMGE4	hypothetical protein	1398116	1398505	+	ORF1561	1	0	0	0	0	0	0	0	1	1	0	0	0	0	0	0	3		ORF1561	1	1	1	1	1	1	1	1	1	1	1	1	1	0	1	1	15	45259_RRN84400.1.faa
ATCC23270_iMGE4	hypothetical protein	1398528	1399487	+	ORF1562	1	1	1	1	1	1	1	1	1	1	0	0	0	0	1	0	11		ORF1562	1	1	1	1	1	1	1	1	1	1	1	1	1	0	1	1	15	1850_ACK79673.1.faa
ATCC23270_iMGE4	hypothetical protein	1399551	1400330	+	ORF1563	1	1	1	1	1	1	1	1	1	1	0	0	0	0	1	0	11		ORF1563	1	1	1	1	1	1	1	1	1	1	0	1	1	0	1	1	14	45251_RRN84356.1.faa
ATCC23270_iMGE4	hypothetical protein	1400624	1401880	+	ORF1564	1	1	1	1	1	1	1	1	1	1	0	1	1	0	1	1	14		ORF1564	1	1	1	1	1	1	1	1	1	1	1	1	1	1	1	1	16	45252_RRN84357.1.faa
ATCC23270_iMGE4	hypothetical protein	1401941	1402057	+	ORF1565	1	1	1	1	1	1	1	1	1	1	0	0	0	0	1	0	11		ORF1565	1	1	1	1	1	1	1	1	1	1	0	0	0	0	1	0	11	3029_ACK80852.1.faa
ATCC23270_iMGE4	hypothetical protein	1402091	1402267	+	ORF1566	1	1	1	1	1	1	1	1	1	1	0	0	0	0	1	0	11		ORF1566	1	1	1	1	1	1	1	1	1	1	0	0	0	0	1	0	11	2306_ACK80129.1.faa
ATCC23270_iMGE4	hypothetical protein	1402939	1403754	+	ORF1568	1	1	1	1	1	1	1	1	1	1	0	0	0	0	1	0	11		ORF1568	1	1	1	1	1	1	1	1	1	1	0	0	0	0	1	1	12	45255_RRN84360.1.faa
ATCC23270_iMGE4	hypothetical protein	1404428	1404171	-	ORF1569	1	0	0	0	0	0	0	0	1	1	0	0	0	0	0	0	3		ORF1569	1	1	1	1	1	1	1	1	1	1	0	1	1	0	1	1	14	438_ACK78261.1.faa
ATCC23270_iMGE4	hypothetical protein	1404393	1404533	+	ORF1570	1	0	0	0	0	0	0	1	0	1	0	0	0	0	0	0	3		ORF1570	1	0	0	0	0	0	0	1	0	1	0	0	0	0	0	0	3	1257_ACK79080.1.faa
ATCC23270_iMGE4	hypothetical protein	1404550	1404741	+	ORF1571	1	1	1	1	1	1	1	1	1	1	0	0	0	0	1	1	12		ORF1571	1	1	1	1	1	1	1	1	1	1	0	0	0	0	1	1	12	1783_ACK79606.1.faa
ATCC23270_iMGE4	FIG022160: hypothetical toxin	1404909	1405109	+	ORF1572	1	1	1	1	1	1	1	1	1	1	0	0	0	0	1	1	12		ORF1572	1	1	1	1	1	1	1	1	1	1	0	1	1	0	1	1	14	NA
ATCC23270_iMGE4	FIG045511: hypothetical antitoxin (to FIG022160: hypothetical toxin)	1405113	1405412	+	ORF1573	1	1	1	1	1	1	1	1	1	1	0	0	0	0	1	1	12		ORF1573	1	1	1	1	1	1	1	1	1	1	0	1	1	0	1	1	14	45240_RRN84259.1.faa
ATCC23270_iMGE4	hypothetical protein	1405584	1405826	+	ORF1574	1	1	1	1	1	1	1	1	1	1	0	0	0	0	1	0	11		ORF1574	1	1	1	1	1	1	1	1	1	1	0	0	0	0	1	1	12	45241_RRN84260.1.faa
ATCC23270_iMGE4	hypothetical protein	1405978	1406430	+	ORF1575	1	1	1	1	1	1	1	1	1	1	0	1	1	0	1	1	14		ORF1575	1	1	1	1	1	1	1	1	1	1	1	1	1	1	1	1	16	NA
ATCC23270_iMGE4	Conjugative transfer protein TrbB	1406427	1407395	+	ORF1576	1	1	1	1	1	1	1	1	1	1	0	1	1	0	1	1	14		ORF1576	1	1	1	1	1	1	1	1	1	1	1	1	1	1	1	1	16	45243_RRN84262.1.faa
ATCC23270_iMGE4	hypothetical protein	1408583	1407792	-	ORF1577	1	1	1	1	1	1	1	1	1	1	0	0	0	0	1	0	11		ORF1577	1	1	1	1	1	1	1	1	1	1	1	0	0	1	1	1	14	45244_RRN84263.1.faa
ATCC23270_iMGE4	Conjugal transfer protein TrbC	1408788	1409174	+	ORF1578	1	1	1	1	1	1	1	0	1	1	0	1	1	0	1	1	13		ORF1578	1	1	1	1	1	1	1	0	1	1	0	1	1	0	1	1	13	45245_RRN84264.1.faa
ATCC23270_iMGE4	hypothetical protein	1409178	1409555	+	ORF1579	1	1	1	1	1	1	1	1	1	1	0	1	1	0	1	1	14		ORF1579	1	1	1	1	1	1	1	1	1	1	0	1	1	0	1	1	14	45246_RRN84265.1.faa
ATCC23270_iMGE4	Conjugative transfer protein TrbE	1409555	1412077	+	ORF1580	1	1	1	1	1	1	1	1	1	1	0	1	1	0	1	1	14		ORF1580	1	1	1	1	1	1	1	1	1	1	1	1	1	1	1	1	16	45184_RRN84092.1.faa
ATCC23270_iMGE4	hypothetical protein	1412074	1412337	+	ORF1581	1	1	1	1	0	0	0	0	1	1	0	0	0	0	1	0	7		ORF1581	1	1	1	1	1	1	1	1	1	1	0	1	1	0	1	1	14	45185_RRN84093.1.faa
ATCC23270_iMGE4	Conjugative transfer protein TrbJ	1412420	1413160	+	ORF1582	1	1	1	1	1	1	1	1	1	1	0	1	1	0	1	1	14		ORF1582	1	1	1	1	1	1	1	1	1	1	1	1	1	1	1	1	16	45186_RRN84094.1.faa
ATCC23270_iMGE4	hypothetical protein	1413172	1413426	+	ORF1583	1	1	1	1	1	1	1	0	1	1	0	0	0	0	1	0	10		ORF1583	1	1	1	1	1	1	1	0	1	1	0	1	1	0	1	1	13	45187_RRN84095.1.faa
ATCC23270_iMGE4	Conjugative transfer protein TrbL	1413442	1415211	+	ORF1584	1	1	1	1	1	1	1	1	1	1	0	1	1	0	1	1	14		ORF1584	1	1	1	1	1	1	1	1	1	1	1	1	1	1	1	1	16	45188_RRN84096.1.faa
ATCC23270_iMGE4	hypothetical protein	1415297	1415677	+	ORF1585	1	1	1	1	1	1	1	1	1	1	0	0	0	0	1	0	11		ORF1585	1	1	1	1	1	1	1	1	1	1	0	1	1	0	1	0	13	45189_RRN84097.1.faa
ATCC23270_iMGE4	hypothetical protein	1416318	1415851	-	ORF1586	1	1	1	1	1	1	1	1	1	1	1	1	1	1	1	0	15		ORF1586	1	1	1	1	1	1	1	1	1	1	1	1	1	1	1	0	15	45190_RRN84098.1.faa
ATCC23270_iMGE4	hypothetical protein	1416525	1416346	-	ORF1587	1	1	1	1	1	1	1	0	0	1	0	0	0	0	1	0	9		ORF1587	1	1	1	1	1	1	1	0	0	1	1	1	1	1	1	0	13	916_ACK78739.1.faa
ATCC23270_iMGE4	protease Do	1418169	1416685	-	ORF1588	1	1	1	1	1	1	1	1	1	1	1	1	1	1	1	0	15		ORF1588	1	1	1	1	1	1	1	1	1	1	1	1	1	1	1	1	16	45191_RRN84099.1.faa
ATCC23270_iMGE4	hypothetical protein	1418483	1418220	-	ORF1589	1	1	1	1	1	1	1	1	1	1	0	0	0	0	1	0	11		ORF1589	1	1	1	1	1	1	1	1	1	1	1	1	1	1	1	0	15	45192_RRN84100.1.faa
ATCC23270_iMGE4	molecular chaperone	1419116	1418670	-	ORF1590	1	1	1	1	1	1	1	1	1	1	1	1	1	1	1	0	15		ORF1590	1	1	1	1	1	1	1	1	1	1	1	1	1	1	1	0	15	45193_RRN84101.1.faa
ATCC23270_iMGE4	hypothetical protein	1419315	1419118	-	ORF1591	1	1	1	1	1	1	1	1	1	1	0	0	0	0	1	0	11		ORF1591	1	1	1	1	1	1	1	1	1	1	0	0	0	0	1	0	11	NA
ATCC23270_iMGE4	hypothetical protein	1419340	1419477	+	ORF1592	1	1	1	1	1	1	1	1	1	1	0	0	0	0	1	0	11		ORF1592	1	1	1	1	1	1	1	1	1	1	0	0	0	0	1	0	11	2325_ACK80148.1.faa
ATCC23270_iMGE4	hypothetical protein	1420203	1419451	-	ORF1593	1	1	1	1	1	1	1	1	1	1	0	0	0	0	1	0	11		ORF1593	1	1	1	1	1	1	1	1	1	1	0	0	0	0	1	0	11	3017_ACK80840.1.faa
ATCC23270_iMGE4	3-hydroxyisobutyrate dehydrogenase family protein	1420394	1421275	+	ORF1594	1	1	1	1	1	1	1	1	1	1	0	0	0	0	1	0	11		ORF1594	1	1	1	1	1	1	1	1	1	1	0	0	0	0	1	0	11	45194_RRN84102.1.faa
ATCC23270_iMGE4	Putative formate dehydrogenase oxidoreductase protein	1421305	1423572	+	ORF1595	1	1	1	1	1	1	1	1	1	1	0	0	0	0	1	0	11		ORF1595	1	1	1	1	1	1	1	1	1	1	1	1	1	1	1	1	16	45195_RRN84103.1.faa
ATCC23270_iMGE4	hypothetical protein	1423562	1423831	+	ORF1596	1	1	1	1	1	1	1	1	1	1	0	0	0	0	1	0	11		ORF1596	1	1	1	1	1	1	1	1	1	1	1	1	1	1	1	1	16	45196_RRN84104.1.faa
ATCC23270_iMGE4	Sulfur carrier protein FdhD	1423810	1424658	+	ORF1597	1	1	1	1	1	1	1	1	1	1	0	0	0	0	1	0	11		ORF1597	1	1	1	1	1	1	1	1	1	1	1	1	1	1	1	1	16	45197_RRN84105.1.faa
ATCC23270_iMGE4	Transposase and inactivated derivatives	1425506	1424667	-	ORF1598	1	1	1	1	1	1	1	1	1	1	1	1	1	1	1	0	15		ORF1598	1	1	1	1	1	1	1	1	1	1	1	1	1	1	1	1	16	45198_RRN84106.1.faa
ATCC23270_iMGE4	oxidoreductase FAD-NAD(P)-binding domain protein	1426645	1425617	-	ORF1599	1	1	1	1	1	1	1	1	1	1	1	1	1	1	1	0	15		ORF1599	1	1	1	1	1	1	1	1	1	1	1	1	1	1	1	1	16	45199_RRN84107.1.faa
ATCC23270_iMGE4	Hydroxylamine reductase (EC 1.7.99.1)	1428377	1426704	-	ORF1600	1	1	1	1	1	1	1	1	1	1	1	1	1	1	1	0	15		ORF1600	1	1	1	1	1	1	1	1	1	1	1	1	1	1	1	0	15	45200_RRN84108.1.faa
ATCC23270_iMGE4	Transcriptional regulator, Crp-Fnr family	1428808	1429416	+	ORF1601	1	1	1	1	1	1	1	1	1	1	0	1	0	0	1	0	12		ORF1601	1	1	1	1	1	1	1	1	1	1	1	1	1	1	1	1	16	45233_RRN84141.1.faa
ATCC23270_iMGE4	hypothetical protein	1430710	1429682	-	ORF1602	1	1	1	1	1	1	1	1	1	1	1	1	1	1	1	1	16		ORF1602	1	1	1	1	1	1	1	1	1	1	1	1	1	1	1	1	16	45201_RRN84109.1.faa
ATCC23270_iMGE4	Hypothetical transmembrane protein coupled to NADH-ubiquinone oxidoreductase chain 5 homolog	1433314	1430837	-	ORF1603	1	1	1	1	1	1	1	1	1	1	1	1	1	1	1	1	16		ORF1603	1	1	1	1	1	1	1	1	1	1	1	1	1	1	1	1	16	45202_RRN84110.1.faa
ATCC23270_iMGE4	NADH dehydrogenase, subunit 5	1434957	1433317	-	ORF1604	1	1	1	1	1	1	1	1	1	1	1	1	1	1	1	1	16		ORF1604	1	1	1	1	1	1	1	1	1	1	1	1	1	1	1	1	16	45203_RRN84111.1.faa
ATCC23270_iMGE4	Glycolate dehydrogenase (EC 1.1.99.14), iron-sulfur subunit GlcF	1436511	1435261	-	ORF1605	1	1	1	1	1	1	1	1	1	1	1	1	1	1	1	1	16		ORF1605	1	1	1	1	1	1	1	1	1	1	1	1	1	1	1	1	16	45204_RRN84112.1.faa
ATCC23270_iMGE4	Glycolate dehydrogenase (EC 1.1.99.14), FAD-binding subunit GlcE	1437561	1436521	-	ORF1606	1	1	1	1	1	1	1	1	1	1	1	1	1	1	1	1	16		ORF1606	1	1	1	1	1	1	1	1	1	1	1	1	1	1	1	1	16	45205_RRN84113.1.faa
ATCC23270_iMGE4	Glycolate dehydrogenase (EC 1.1.99.14), subunit GlcD	1439053	1437587	-	ORF1607	1	1	1	1	1	1	1	1	1	1	1	1	1	1	1	1	16		ORF1607	1	1	1	1	1	1	1	1	1	1	1	1	1	1	1	1	16	45206_RRN84114.1.faa
ATCC23270_iMGE4	hypothetical protein	1440405	1439068	-	ORF1608	1	1	1	1	1	1	1	1	1	1	1	1	1	1	1	1	16		ORF1608	1	1	1	1	1	1	1	1	1	1	1	1	1	1	1	1	16	45207_RRN84115.1.faa
ATCC23270_iMGE4	Phosphoketolase	1442637	1440418	-	ORF1609	1	1	1	1	1	1	1	1	1	1	1	1	1	1	1	1	16		ORF1609	1	1	1	1	1	1	1	1	1	1	1	1	1	1	1	1	16	45208_RRN84116.1.faa
ATCC23270_iMGE4	Transcriptional regulator, IclR family	1442735	1443514	+	ORF1610	1	1	1	1	1	1	1	1	1	1	1	1	1	1	1	1	16		ORF1610	1	1	1	1	1	1	1	1	1	1	1	1	1	1	1	1	16	45209_RRN84117.1.faa
ATCC23270_iMGE4	hypothetical protein	1443814	1444083	+	ORF1611	1	1	1	1	1	1	1	1	1	1	0	0	0	0	1	0	11		ORF1611	1	1	1	1	1	1	1	1	1	1	1	1	1	1	1	1	16	45234_RRN84142.1.faa
ATCC23270_iMGE4	hypothetical protein	1444150	1445028	+	ORF1612	1	1	1	1	1	1	1	1	1	1	1	1	1	1	1	1	16		ORF1612	1	1	1	1	1	1	1	1	1	1	1	1	1	1	1	1	16	45210_RRN84118.1.faa
ATCC23270_iMGE4	hypothetical protein	1445025	1445645	+	ORF1613	1	1	1	1	1	1	1	1	1	1	1	1	1	1	1	1	16		ORF1613	1	1	1	1	1	1	1	1	1	1	1	1	1	1	1	1	16	45235_RRN84143.1.faa
ATCC23270_iMGE4	Dihydroorotase (EC 3.5.2.3)	1445713	1446750	+	ORF1614	1	1	1	1	1	1	1	1	1	1	1	1	1	1	1	1	16		ORF1614	1	1	1	1	1	1	1	1	1	1	1	1	1	1	1	1	16	45211_RRN84119.1.faa
ATCC23270_iMGE4	Dihydroxy-acid dehydratase (EC 4.2.1.9)	1446832	1448505	+	ORF1615	1	1	1	1	1	1	1	1	1	1	1	1	1	1	1	1	16		ORF1615	1	1	1	1	1	1	1	1	1	1	1	1	1	1	1	1	16	45236_RRN84144.1.faa
ATCC23270_iMGE4	Threonylcarbamoyl-AMP synthase (EC 2.7.7.87) - SUA5 domain with internal deletion	1449495	1448509	-	ORF1616	1	1	1	1	1	1	1	1	1	1	1	1	1	1	1	0	15		ORF1616	1	1	1	1	1	1	1	1	1	1	1	1	1	1	1	1	16	45212_RRN84120.1.faa
ATCC23270_iMGE4	hypothetical protein	1449693	1449499	-	ORF1617	1	1	1	1	1	1	1	1	1	1	1	0	0	0	1	1	13		ORF1617	1	1	1	1	1	1	1	1	1	1	1	1	1	1	1	1	16	NA
ATCC23270_iMGE4	Dethiobiotin synthetase (EC 6.3.3.3)	1450478	1449690	-	ORF1618	1	1	1	1	1	1	1	1	1	1	1	1	1	1	1	0	15		ORF1618	1	1	1	1	1	1	1	1	1	1	1	1	1	1	1	1	16	45213_RRN84121.1.faa
ATCC23270_iMGE4	Fructose-bisphosphate aldolase class II (EC 4.1.2.13)	1451656	1450475	-	ORF1619	1	1	1	1	1	1	1	1	1	1	1	1	1	1	1	1	16		ORF1619	1	1	1	1	1	1	1	1	1	1	1	1	1	1	1	1	16	45214_RRN84122.1.faa
ATCC23270_iMGE4	Rubisco activation protein CbbO	1454133	1451782	-	ORF1620	1	1	1	1	1	1	1	1	1	1	1	1	1	1	1	1	16		ORF1620	1	1	1	1	1	1	1	1	1	1	1	1	1	1	1	1	16	43744_RRN81595.1.faa
ATCC23270_iMGE4	Rubisco activation protein CbbQ	1454952	1454149	-	ORF1621	1	1	1	1	1	1	1	1	1	1	1	1	1	1	1	1	16		ORF1621	1	1	1	1	1	1	1	1	1	1	1	1	1	1	1	1	16	45216_RRN84124.1.faa
ATCC23270_iMGE4	hypothetical protein	1455237	1454983	-	ORF1622	1	1	1	1	1	1	1	1	1	1	1	1	1	1	1	1	16		ORF1622	1	1	1	1	1	1	1	1	1	1	1	1	1	1	1	1	16	45217_RRN84125.1.faa
ATCC23270_iMGE4	ParA-like protein	1455863	1455228	-	ORF1623	1	1	1	1	1	1	1	1	1	1	1	1	1	1	1	1	16		ORF1623	1	1	1	1	1	1	1	1	1	1	1	1	1	1	1	1	16	45218_RRN84126.1.faa
ATCC23270_iMGE4	hypothetical protein	1456178	1455900	-	ORF1624	1	1	1	1	1	1	1	1	1	1	1	0	0	0	1	1	13		ORF1624	1	1	1	1	1	1	1	1	1	1	1	1	1	1	1	1	16	45219_RRN84127.1.faa
ATCC23270_iMGE4	bacterioferritin possible associated with carboxysome	1456618	1456175	-	ORF1625	1	1	1	1	1	1	1	1	1	1	1	0	0	0	1	1	13		ORF1625	1	1	1	1	1	1	1	1	1	1	1	1	1	1	1	1	16	45220_RRN84128.1.faa
ATCC23270_iMGE4	Carboxysome shell protein CsoS1	1456970	1456632	-	ORF1626	1	1	1	1	1	1	1	1	1	1	1	1	1	1	1	1	16		ORF1626	1	1	1	1	1	1	1	1	1	1	1	1	1	1	1	1	16	45221_RRN84129.1.faa
ATCC23270_iMGE4	Carboxysome shell protein CsoS1	1457312	1457016	-	ORF1627	1	1	1	1	1	1	1	1	1	1	1	1	1	1	1	1	16		ORF1627	1	1	1	1	1	1	1	1	1	1	1	1	1	1	1	1	16	45222_RRN84130.1.faa
ATCC23270_iMGE4	Carboxysome shell protein CsoS1	1457653	1457357	-	ORF1628	1	1	1	1	1	1	1	1	1	1	1	1	1	1	1	1	16		ORF1628	1	1	1	1	1	1	1	1	1	1	1	1	1	1	1	1	16	899_ACK78722.1.faa
ATCC23270_iMGE4	Carboxysome peptide B	1457951	1457685	-	ORF1629	1	1	1	1	1	1	1	1	1	1	1	1	1	1	1	1	16		ORF1629	1	1	1	1	1	1	1	1	1	1	1	1	1	1	1	1	16	45224_RRN84132.1.faa
ATCC23270_iMGE4	Carboxysome peptide A	1458210	1457962	-	ORF1630	1	1	1	1	1	1	1	1	1	1	1	1	1	1	1	1	16		ORF1630	1	1	1	1	1	1	1	1	1	1	1	1	1	1	1	1	16	45225_RRN84133.1.faa
ATCC23270_iMGE4	Carboxysome shell protein CsoS3	1459808	1458207	-	ORF1631	1	1	1	1	1	1	1	1	1	1	1	1	1	1	1	1	16		ORF1631	1	1	1	1	1	1	1	1	1	1	1	1	1	1	1	1	16	45226_RRN84134.1.faa
ATCC23270_iMGE4	Carboxysome shell protein CsoS2	1462164	1459864	-	ORF1632	1	1	1	1	1	1	1	1	1	1	1	0	0	0	1	1	13		ORF1632	1	1	1	1	1	1	1	1	1	1	1	1	1	1	1	1	16	45237_RRN84145.1.faa
ATCC23270_iMGE4	Ribulose bisphosphate carboxylase small chain (EC 4.1.1.39)	1462567	1462235	-	ORF1633	1	1	1	1	1	1	1	1	1	1	1	1	1	1	1	1	16		ORF1633	1	1	1	1	1	1	1	1	1	1	1	1	1	1	1	1	16	45227_RRN84135.1.faa
ATCC23270_iMGE4	Ribulose bisphosphate carboxylase large chain (EC 4.1.1.39)	1464080	1462659	-	ORF1634	1	1	1	1	1	1	1	1	1	1	1	1	1	1	1	1	16		ORF1634	1	1	1	1	1	1	1	1	1	1	1	1	1	1	1	1	16	43741_RRN81592.1.faa
ATCC23270_iMGE4	RuBisCO operon transcriptional regulator CbbR	1464099	1465151	+	ORF1635	1	1	1	1	1	1	1	1	1	1	1	0	0	0	1	1	13		ORF1635	1	1	1	1	1	1	1	1	1	1	1	1	1	1	1	1	16	45238_RRN84146.1.faa
ATCC23270_iMGE4	hypothetical protein	1465595	1466452	+	ORF1636	1	1	1	1	1	1	1	1	1	1	0	0	0	0	1	0	11		ORF1636	1	1	1	1	1	1	1	1	1	1	0	0	0	0	1	0	11	45229_RRN84137.1.faa
ATCC23270_iMGE4	Conjugative transfer protein TrbF	1466762	1467430	+	ORF1637	1	1	1	1	1	1	1	1	1	1	0	1	1	0	1	1	14		ORF1637	1	1	1	1	1	1	1	1	1	1	1	1	1	1	1	1	16	45230_RRN84138.1.faa
ATCC23270_iMGE4	Conjugal transfer protein TrbG-VirB9-CagX	1467443	1468588	+	ORF1638	1	1	1	1	1	1	1	1	1	1	0	0	0	0	1	0	11		ORF1638	1	1	1	1	1	1	1	1	1	1	1	1	1	1	1	1	16	45231_RRN84139.1.faa
ATCC23270_iMGE4	hypothetical protein	1468590	1469591	+	ORF1639	1	1	1	1	1	1	1	1	1	1	0	0	0	0	1	0	11		ORF1639	1	1	1	1	1	1	1	1	1	1	1	1	1	1	1	1	16	45176_RRN83986.1.faa
ATCC23270_iMGE4	hypothetical protein	1469722	1469549	-	ORF1640	1	1	1	1	1	1	1	1	1	1	0	0	0	0	1	0	11		ORF1640	1	1	1	1	1	1	1	1	1	1	0	1	1	0	1	1	14	NA
ATCC23270_iMGE4	conjugation TrbI family protein	1469810	1471081	+	ORF1641	1	1	1	1	1	1	1	1	1	1	0	1	1	0	1	1	14		ORF1641	1	1	1	1	1	1	1	1	1	1	1	1	1	1	1	1	16	NA
ATCC23270_iMGE4	hypothetical protein	1471092	1471394	+	ORF1642	1	1	1	1	1	1	1	1	1	1	0	1	1	0	1	0	13		ORF1642	1	1	1	1	1	1	1	1	1	1	0	1	1	0	1	1	14	NA
ATCC23270_iMGE4	Lytic transglycosylase, catalytic	1471391	1472062	+	ORF1643	1	1	1	1	1	1	1	1	1	1	0	0	0	0	1	0	11		ORF1643	1	1	1	1	1	1	1	1	1	1	1	1	1	1	1	1	16	45178_RRN83988.1.faa
ATCC23270_iMGE4	TRAG family protein	1472073	1474577	+	ORF1644	1	1	1	1	1	1	1	1	1	1	0	0	0	0	1	0	11		ORF1644	1	1	1	1	1	1	1	1	1	1	1	1	1	1	1	1	16	45179_RRN83989.1.faa
ATCC23270_iMGE4	hypothetical protein	1474687	1474881	+	ORF1645	1	1	1	1	1	1	1	1	0	1	0	0	0	0	1	1	11		ORF1645	1	1	1	1	1	1	1	1	0	1	0	0	0	0	1	1	11	45183_RRN83993.1.faa
ATCC23270_iMGE4	Death on curing protein, Doc toxin	1474883	1475089	+	ORF1646	1	1	1	1	1	1	1	1	1	1	0	0	0	0	1	0	11		ORF1646	1	1	1	1	1	1	1	1	1	1	0	0	0	0	1	0	11	1723_ACK79546.1.faa
ATCC23270_iMGE4	hypothetical protein	1475365	1475207	-	ORF1647	1	1	1	1	1	1	1	0	1	1	0	0	0	0	1	0	10		ORF1647	1	1	1	1	1	1	1	0	1	1	0	0	0	0	1	0	10	1028_ACK78851.1.faa
ATCC23270_iMGE4	hypothetical protein	1475734	1475603	-	ORF1648	1	1	1	1	1	1	1	1	1	0	0	0	0	0	0	0	9		ORF1648	1	1	1	1	1	1	1	1	1	0	0	0	0	0	0	0	9	315_ACK78138.1.faa
ATCC23270_iMGE4	hypothetical protein	1476022	1476675	+	ORF1649	1	1	1	1	1	1	1	0	1	1	0	0	0	0	1	0	10		ORF1649	1	1	1	1	1	1	1	1	1	1	0	0	0	0	1	0	11	1539_ACK79362.1.faa
ATCC23270_iMGE4	sensory box-containing diguanylate cyclase, putative	1476740	1479913	+	ORF1650	1	1	1	1	1	1	1	1	1	1	0	1	0	0	1	0	12		ORF1650	1	1	1	1	1	1	1	1	1	1	1	1	1	1	1	1	16	45181_RRN83991.1.faa
ATCC23270_iMGE4	Mobile element protein	1481803	1481456	-	ORF1651	1	1	1	1	1	1	1	1	1	1	1	1	1	1	1	0	15		ORF1651	1	1	1	1	1	1	1	1	1	1	1	1	1	1	1	1	16	44125_RRN82013.1.faa
ATCC23270_iMGE4	hypothetical protein	1482126	1481794	-	ORF1652	1	1	1	1	1	1	1	1	1	1	1	1	1	1	1	0	15		ORF1652	1	1	1	1	1	1	1	1	1	1	1	1	1	1	1	0	15	44126_RRN82014.1.faa
ATCC23270_iMGE4	sensory box-containing diguanylate cyclase, putative	1482240	1482662	+	ORF1653	1	1	1	1	1	1	1	1	1	1	0	0	0	0	1	0	11		ORF1653	1	1	1	1	1	1	1	1	1	1	1	1	1	1	1	1	16	1234_ACK79057.1.faa
ATCC23270_iMGE4	type IV pilus assembly PilZ	1483509	1482799	-	ORF1654	1	1	1	1	1	1	1	1	1	1	0	0	0	0	1	0	11		ORF1654	1	1	1	1	1	1	1	1	1	1	1	1	1	1	1	1	16	45173_RRN83938.1.faa
ATCC23270_iMGE4	Sensory box protein	1486319	1483680	-	ORF1655	1	1	1	1	1	1	1	1	1	1	0	0	0	0	1	0	11		ORF1655	1	1	1	1	1	1	1	1	1	1	1	1	1	1	1	1	16	45161_RRN83819.1.faa
ATCC23270_iMGE4	hypothetical protein	1486527	1486396	-	ORF1656	1	1	1	1	1	1	1	0	0	0	0	0	0	0	1	0	8		ORF1656	1	1	1	1	1	1	1	0	0	0	0	0	0	0	1	0	8	NA
ATCC23270_iMGE4	hypothetical protein	1486932	1486744	-	ORF1657	1	1	1	1	1	1	1	0	1	1	0	0	0	0	1	0	10		ORF1657	1	1	1	1	1	1	1	1	1	1	1	1	1	1	1	1	16	45167_RRN83894.1.faa
ATCC23270_iMGE4	hypothetical protein	1486885	1487013	+	ORF1658	1	1	1	1	1	1	1	1	1	1	0	0	0	0	1	0	11		ORF1658	1	1	1	1	1	1	1	1	1	1	0	0	0	0	1	0	11	12_ACK77835.1.faa
ATCC23270_iMGE4	hypothetical protein	1488069	1487170	-	ORF1659	1	1	1	1	1	1	1	1	1	1	1	1	0	1	1	0	14		ORF1659	1	1	1	1	1	1	1	1	1	1	1	1	1	1	1	1	16	45168_RRN83895.1.faa
ATCC23270_iMGE4	hypothetical protein	1488395	1488081	-	ORF1660	1	1	1	1	1	1	1	1	1	1	0	0	0	0	1	0	11		ORF1660	1	1	1	1	1	1	1	1	1	1	1	1	1	1	1	1	16	406_ACK78229.1.faa
ATCC23270_iMGE4	hypothetical protein	1488654	1488397	-	ORF1661	1	1	1	1	1	1	1	1	1	0	1	1	1	1	1	1	15		ORF1661	1	1	1	1	1	1	1	1	1	0	1	1	1	1	1	1	15	45169_RRN83896.1.faa
ATCC23270_iMGE4	Chromosome (plasmid) partitioning protein ParB	1489991	1488738	-	ORF1662	1	1	1	1	1	1	1	1	1	1	0	1	1	0	1	1	14		ORF1662	1	1	1	1	1	1	1	1	1	1	1	1	1	1	1	1	16	45170_RRN83897.1.faa
ATCC23270_iMGE4	ParA-like protein	1490763	1489993	-	ORF1663	1	1	1	1	1	1	1	1	1	1	0	1	1	0	1	1	14		ORF1663	1	1	1	1	1	1	1	1	1	1	1	1	1	1	1	1	16	45171_RRN83898.1.faa
ATCC23270_iMGE4	hypothetical protein	1491182	1490742	-	ORF1664	1	1	1	1	1	1	1	1	1	1	0	1	1	0	1	1	14		ORF1664	1	1	1	1	1	1	1	1	1	1	1	1	1	1	1	1	16	45145_RRN83803.1.faa
ATCC23270_iMGE4	hypothetical protein	1491312	1491680	+	ORF1665	1	1	1	1	1	1	1	1	1	1	0	0	0	0	1	0	11		ORF1665	1	1	1	1	1	1	1	1	1	1	0	0	0	0	1	0	11	45146_RRN83804.1.faa
ATCC23270_iMGE4	General stress protein 69 (YhdN)	1492689	1491691	-	ORF1666	1	1	1	1	1	1	1	1	1	1	0	0	0	0	1	0	11		ORF1666	1	1	1	1	1	1	1	1	1	1	1	1	1	0	1	1	15	45147_RRN83805.1.faa
ATCC23270_iMGE4	diguanylate cyclase-phosphodiesterase with PAS-PAC and GAF sensor(s)	1492942	1496079	+	ORF1667	1	1	1	1	1	1	1	1	1	1	0	0	0	0	1	0	11		ORF1667	1	1	1	1	1	1	1	1	1	1	1	1	1	1	1	1	16	674_ACK78497.1.faa
ATCC23270_iMGE4	conjugal transfer protein precursor	1496796	1496206	-	ORF1668	1	1	1	1	1	1	1	1	1	1	0	0	0	0	1	0	11		ORF1668	1	1	1	1	1	1	1	1	1	1	1	1	1	1	1	1	16	45162_RRN83820.1.faa
ATCC23270_iMGE4	hypothetical protein	1496789	1497163	+	ORF1669	1	1	1	1	1	1	1	1	1	1	0	1	1	0	1	1	14		ORF1669	1	1	1	1	1	1	1	1	1	1	1	1	1	1	1	1	16	45163_RRN83821.1.faa
ATCC23270_iMGE4	hypothetical protein	1497144	1497485	+	ORF1670	1	1	1	1	1	1	1	1	1	1	0	1	1	0	1	1	14		ORF1670	1	1	1	1	1	1	1	1	1	1	0	1	1	1	1	1	15	45148_RRN83806.1.faa
ATCC23270_iMGE4	hypothetical protein	1497705	1497493	-	ORF1671	1	1	1	1	1	1	1	1	1	1	0	0	0	0	1	0	11		ORF1671	1	1	1	1	1	1	1	1	1	1	0	1	1	0	1	1	14	853_ACK78676.1.faa
ATCC23270_iMGE4	hypothetical protein	1497961	1497668	-	ORF1672	1	1	1	1	1	1	1	0	1	1	0	0	0	0	1	0	10		ORF1672	1	1	1	1	1	1	1	0	1	1	0	1	1	0	1	1	13	45164_RRN83822.1.faa
ATCC23270_iMGE4	TraB family protein	1499350	1498010	-	ORF1673	1	1	1	1	1	1	1	1	1	1	0	0	0	0	1	0	11		ORF1673	1	1	1	1	1	1	1	1	1	1	1	1	1	1	1	1	16	45150_RRN83808.1.faa
ATCC23270_iMGE4	hypothetical protein	1499627	1499839	+	ORF1674	1	1	1	1	1	1	1	1	1	1	0	0	0	0	1	0	11		ORF1674	1	1	1	1	1	1	1	1	1	1	0	0	0	0	1	0	11	45151_RRN83809.1.faa
ATCC23270_iMGE4	hypothetical protein	1499851	1500294	+	ORF1675	1	1	1	1	1	1	1	1	1	1	0	0	0	0	1	0	11		ORF1675	1	1	1	1	1	1	1	1	1	1	0	0	0	0	1	0	11	45152_RRN83810.1.faa
ATCC23270_iMGE4	Transcriptional regulator	1500394	1500696	+	ORF1676	1	1	1	1	1	1	1	1	1	1	0	1	1	0	1	1	14		ORF1676	1	1	1	1	1	1	1	1	1	1	0	1	1	0	1	1	14	45153_RRN83811.1.faa
ATCC23270_iMGE4	hypothetical protein	1501536	1501387	-	ORF1677	1	0	1	1	1	1	1	1	1	1	1	0	0	0	0	1	11		ORF1677	1	0	1	1	1	1	1	1	1	1	1	0	0	0	0	1	11	2313_ACK80136.1.faa
ATCC23270_iMGE4	DNA topoisomerase III (EC 5.99.1.2)	1503685	1501586	-	ORF1678	1	1	1	1	1	1	1	1	1	1	1	1	1	0	1	1	15		ORF1678	1	1	1	1	1	1	1	1	1	1	1	1	1	1	1	1	16	45138_RRN83729.1.faa
ATCC23270_iMGE4	hypothetical protein	1504261	1503785	-	ORF1679	1	1	1	0	0	0	0	0	1	0	0	0	0	0	1	0	5		ORF1679	1	1	1	1	1	1	1	1	1	1	1	0	0	1	1	0	13	524_ACK78347.1.faa
ATCC23270_iMGE4	putative phospholipase D family protein	1506172	1504835	-	ORF1680	1	1	1	0	0	0	0	0	1	1	0	0	0	0	1	0	6		ORF1680	1	1	1	1	1	1	1	1	1	1	1	1	1	1	1	1	16	2534_ACK80357.1.faa
ATCC23270_iMGE4	sigma-54-dependent transcriptional regulator	1507936	1506248	-	ORF1681	1	0	0	0	0	0	0	0	1	1	0	0	0	0	0	0	3		ORF1681	1	1	1	1	1	1	1	1	1	1	1	1	1	1	1	1	16	479_ACK78302.1.faa
ATCC23270_iMGE4	Aldehyde dehydrogenase (EC 1.2.1.3)	1508468	1509988	+	ORF1682	1	0	0	0	0	0	0	0	1	1	0	0	0	0	0	0	3		ORF1682	1	1	1	1	1	1	1	1	1	1	1	1	1	1	1	1	16	44860_RRN83254.1.faa
ATCC23270_iMGE4	hypothetical protein	1510068	1510436	+	ORF1683	1	0	0	0	0	0	0	0	1	1	0	0	0	0	0	0	3		ORF1683	1	0	0	0	0	0	0	0	1	1	0	0	0	0	0	0	3	1817_ACK79640.1.faa
ATCC23270_iMGE4	hypothetical protein	1511598	1511065	-	ORF1684	1	0	0	0	0	0	0	0	1	1	0	0	0	0	0	0	3		ORF1684	1	0	1	0	0	0	0	0	1	1	1	1	1	1	1	0	9	1117_ACK78940.1.faa
ATCC23270_iMGE4	hypothetical protein	1511712	1511861	+	ORF1685	1	0	0	0	0	0	0	0	1	1	0	0	0	0	0	0	3		ORF1685	1	0	0	0	0	0	0	0	1	1	0	0	0	0	0	0	3	NA
ATCC23270_iMGE4	FMN-binding negative transcriptional regulator	1512240	1512016	-	ORF1686	1	0	0	0	0	0	0	0	1	1	0	0	0	0	0	0	3		ORF1686	1	1	1	1	1	1	1	0	1	1	1	1	1	1	1	1	15	2932_ACK80755.1.faa
ATCC23270_iMGE4	hypothetical protein	1512347	1512931	+	ORF1687	1	0	1	0	0	0	0	1	1	1	0	0	0	0	0	1	6		ORF1687	1	1	1	1	1	1	1	1	1	1	1	1	1	1	0	1	15	336_ACK78159.1.faa
ATCC23270_iMGE4	hypothetical protein	1513029	1513271	+	ORF1688	1	0	0	0	0	0	0	0	1	1	0	0	0	0	0	0	3		ORF1688	1	0	1	1	1	1	1	1	1	1	1	0	1	0	0	1	12	1193_ACK79016.1.faa
ATCC23270_iMGE4	Error-prone repair protein UmuD	1513261	1513740	+	ORF1689	1	0	0	0	0	0	0	0	1	1	0	0	0	0	0	0	3		ORF1689	1	1	1	1	1	1	1	1	1	1	1	1	1	1	1	1	16	45158_RRN83816.1.faa
ATCC23270_iMGE4	Error-prone, lesion bypass DNA polymerase V (UmuC)	1513748	1515031	+	ORF1690	1	0	1	1	1	1	1	1	1	1	1	0	1	0	0	1	12		ORF1690	1	1	1	1	1	1	1	1	1	1	1	1	1	1	1	1	16	45159_RRN83817.1.faa
ATCC23270_iMGE4	heat shock protein DnaJ domain protein	1515169	1516281	+	ORF1691	1	0	0	0	0	0	0	0	1	1	0	0	0	0	0	0	3		ORF1691	1	0	0	1	1	1	1	1	1	1	1	1	1	1	0	1	13	45160_RRN83818.1.faa
ATCC23270_iMGE4	Kup system potassium uptake protein	1516487	1518421	+	ORF1692	1	0	1	0	0	0	0	0	1	1	0	0	0	0	0	0	4		ORF1692	1	0	1	0	0	0	0	0	1	1	1	1	1	1	0	1	9	817_ACK78640.1.faa
ATCC23270_iMGE4	Antitoxin HigA	1518507	1518866	+	ORF1693	1	0	0	0	0	0	0	0	1	1	0	0	0	0	0	0	3		ORF1693	1	1	1	1	1	1	1	1	1	1	0	1	0	0	1	0	12	2726_ACK80549.1.faa
ATCC23270_iMGE4	hypothetical protein	1519261	1519386	+	ORF1694	1	0	0	0	0	0	0	0	1	1	0	0	0	0	0	0	3		ORF1694	1	0	0	0	0	0	0	0	1	1	0	0	0	0	0	0	3	NA
ATCC23270_iMGE4	hypothetical protein	1519715	1519915	+	ORF1695	1	0	0	0	0	0	0	0	1	0	0	0	0	0	0	0	2		ORF1695	1	0	0	0	0	0	0	0	1	0	0	0	0	0	0	0	2	NA
ATCC23270_iMGE4	hypothetical protein	1519982	1520764	+	ORF1696	1	0	0	0	0	0	0	0	1	1	0	0	0	0	0	0	3		ORF1696	1	1	1	1	1	1	1	1	1	1	1	0	1	1	1	1	15	582_ACK78405.1.faa
ATCC23270_iMGE4	hypothetical protein	1520975	1520790	-	ORF1697	1	0	0	0	0	0	0	0	1	1	0	0	0	0	0	0	3		ORF1697	1	0	0	0	0	0	0	0	1	1	0	0	0	0	0	0	3	80_ACK77903.1.faa
ATCC23270_iMGE4	hypothetical protein	1521363	1521058	-	ORF1698	1	1	1	1	1	1	1	1	1	1	1	1	1	1	1	0	15		ORF1698	1	1	1	1	1	1	1	1	1	1	1	1	1	1	1	1	16	45140_RRN83731.1.faa
ATCC23270_iMGE4	hypothetical protein	1521613	1521783	+	ORF1699	1	0	0	0	0	0	0	0	1	1	0	0	0	0	0	0	3		ORF1699	1	1	1	1	1	1	1	1	1	1	1	1	1	1	1	1	16	NA
ATCC23270_iMGE4	hypothetical protein	1521773	1522300	+	ORF1700	1	0	0	0	0	0	0	0	1	1	0	0	0	0	0	0	3		ORF1700	1	1	1	1	1	1	1	1	1	1	1	1	1	1	1	1	16	45141_RRN83732.1.faa
ATCC23270_iMGE4	hypothetical protein	1522636	1522505	-	ORF1701	1	1	1	1	1	1	1	1	1	1	1	0	0	0	1	0	12		ORF1701	1	1	1	1	1	1	1	1	1	1	1	0	0	0	1	0	12	38_ACK77861.1.faa
					Count_iMGE	27	27	27	27	27	27	27	26	27	27	27	6	6	6	3	7	324		Count_iMGE	27	27	27	27	27	27	27	26	27	27	27	14	16	16	10	18	370	NA
ATCC23270_iMGE8	Mobile element protein	2854800	2853973	-	ORF3110	1	1	1	1	1	1	1	1	1	1	1	1	1	0	0	0	13		ORF3110	1	1	1	1	1	1	1	1	1	1	1	1	1	1	1	1	16	43838_RRN81689.1.faa
ATCC23270_iMGE8	Putative transposase	2856281	2854797	-	ORF3111	1	1	1	1	1	1	1	1	1	1	1	1	1	0	0	0	13		ORF3111	1	1	1	1	1	1	1	1	1	1	1	1	1	0	0	0	13	43839_RRN81690.1.faa
ATCC23270_iMGE8	hypothetical protein	2856521	2856748	+	ORF3112	1	1	1	1	1	1	1	1	1	1	1	0	0	0	0	0	11		ORF3112	1	1	1	1	1	1	1	1	1	1	1	0	0	0	0	0	11	43840_RRN81691.1.faa
ATCC23270_iMGE8	hypothetical protein	2856858	2857016	+	ORF3113	1	1	1	1	1	1	1	1	1	1	1	0	0	0	0	0	11		ORF3113	1	1	1	1	1	1	1	1	1	1	1	0	0	0	0	0	11	2503_ACK80326.1.faa
ATCC23270_iMGE8	transposase-like protein TnpA3	2857109	2857366	+	ORF3114	1	1	1	1	1	1	1	0	1	1	1	0	0	0	0	1	11		ORF3114	1	1	1	1	1	1	1	0	1	1	1	0	0	0	0	1	11	NA
ATCC23270_iMGE8	transposase, IS5 family	2857394	2857561	+	ORF3115	1	1	1	1	1	1	1	1	1	1	1	0	0	1	1	1	14		ORF3115	1	1	1	1	1	1	1	1	1	1	1	0	1	1	1	1	15	NA
ATCC23270_iMGE8	Mobile element protein	2857592	2858089	+	ORF3116	1	1	1	1	1	1	1	1	1	1	1	0	0	1	1	0	13		ORF3116	1	1	1	1	1	1	1	1	1	1	1	0	0	1	1	1	14	NA
ATCC23270_iMGE8	Mobile element protein	2859300	2858272	-	ORF3117	1	1	1	1	1	1	1	1	1	1	1	1	1	1	0	1	15		ORF3117	1	1	1	1	1	1	1	1	1	1	1	1	1	1	1	1	16	43841_RRN81692.1.faa
ATCC23270_iMGE8	Mobile element protein	2859352	2859867	+	ORF3118	1	1	1	1	1	1	1	1	1	1	1	0	0	1	1	1	14		ORF3118	1	1	1	1	1	1	1	1	1	1	1	1	1	1	1	1	16	NA
ATCC23270_iMGE8	hypothetical protein	2860236	2859949	-	ORF3119	1	1	1	1	1	1	1	1	1	1	1	0	0	0	0	0	11		ORF3119	1	1	1	1	1	1	1	1	1	1	1	0	0	0	0	1	12	NA
ATCC23270_iMGE8	Transposase, IS4 family	2860517	2860744	+	ORF3120	1	1	1	1	1	1	1	1	1	1	1	0	0	0	0	0	11		ORF3120	1	1	1	1	1	1	1	1	1	1	1	0	0	0	0	1	12	NA
ATCC23270_iMGE8	hypothetical protein	2861056	2861244	+	ORF3121	1	1	1	1	1	1	1	1	1	1	1	0	0	0	0	0	11		ORF3121	1	1	1	1	1	1	1	1	1	1	1	0	0	0	0	0	11	NA
ATCC23270_iMGE8	Mrr restriction system protein	2862336	2861419	-	ORF3122	1	1	1	1	1	1	1	1	1	1	1	0	0	0	0	0	11		ORF3122	1	1	1	1	1	1	1	1	1	1	1	0	0	0	0	0	11	43843_RRN81694.1.faa
ATCC23270_iMGE8	Mobile element protein	2862553	2862735	+	ORF3123	1	1	1	1	1	1	1	1	1	1	1	0	0	0	0	0	11		ORF3123	1	1	1	1	1	1	1	1	1	1	1	0	0	0	1	0	12	NA
ATCC23270_iMGE8	Transposase	2862804	2863064	+	ORF3124	1	1	1	1	1	1	1	1	1	1	1	0	0	0	0	0	11		ORF3124	1	1	1	1	1	1	1	1	1	1	1	1	1	1	1	0	15	NA
ATCC23270_iMGE8	hypothetical protein	2863235	2863513	+	ORF3125	1	1	1	1	1	1	1	1	1	1	1	0	0	1	0	0	12		ORF3125	1	1	1	1	1	1	1	1	1	1	1	0	0	1	0	0	12	2552_ACK80375.1.faa
ATCC23270_iMGE8	hypothetical protein	2864887	2864024	-	ORF3126	1	1	1	1	1	1	1	1	1	1	1	1	1	1	0	1	15		ORF3126	1	1	1	1	1	1	1	1	1	1	1	1	1	1	0	1	15	43845_RRN81696.1.faa
ATCC23270_iMGE8	hypothetical protein	2865031	2864900	-	ORF3127	1	1	1	1	1	1	1	1	1	1	1	0	0	0	0	0	11		ORF3127	1	1	1	1	1	1	1	1	1	1	1	1	1	1	0	1	15	2468_ACK80291.1.faa
ATCC23270_iMGE8	Type III restriction-modification enzyme helicase subunit	2865145	2868222	+	ORF3128	1	1	1	1	1	1	1	1	1	1	1	0	0	0	0	0	11		ORF3128	1	1	1	1	1	1	1	1	1	1	1	1	1	1	1	1	16	43846_RRN81697.1.faa
ATCC23270_iMGE8	Type III restriction-modification system StyLTI enzyme mod (EC 2.1.1.72); Type III restriction-modification system methylation subunit (EC 2.1.1.72)	2868225	2870480	+	ORF3129	1	1	1	1	1	1	1	1	1	1	1	0	0	0	0	0	11		ORF3129	1	1	1	1	1	1	1	1	1	1	1	0	1	0	0	1	13	43847_RRN81698.1.faa
ATCC23270_iMGE8	hypothetical protein	2870533	2873217	+	ORF3130	1	1	1	1	1	1	1	1	1	1	1	0	0	0	0	0	11		ORF3130	1	1	1	1	1	1	1	1	1	1	1	0	0	0	0	1	12	43848_RRN81699.1.faa
ATCC23270_iMGE8	Uncharacterized protein BT3327	2873220	2874431	+	ORF3131	1	1	1	1	1	1	1	1	1	1	1	0	0	0	0	0	11		ORF3131	1	1	1	1	1	1	1	1	1	1	1	1	1	1	0	0	14	43849_RRN81700.1.faa
ATCC23270_iMGE8	hypothetical protein	2876120	2874471	-	ORF3132	1	1	1	1	1	1	1	1	1	1	1	1	1	0	0	1	14		ORF3132	1	1	1	1	1	1	1	1	1	1	1	1	1	1	0	1	15	43850_RRN81701.1.faa
ATCC23270_iMGE8	hypothetical protein	2877951	2876122	-	ORF3133	1	1	1	1	1	1	1	1	1	1	1	1	1	0	0	1	14		ORF3133	1	1	1	1	1	1	1	1	1	1	1	1	1	1	0	1	15	43851_RRN81702.1.faa
ATCC23270_iMGE8	Tn7-like transposition protein C	2879618	2877963	-	ORF3134	1	1	1	1	1	1	1	1	1	1	1	0	0	0	0	0	11		ORF3134	1	1	1	1	1	1	1	1	1	1	1	1	1	1	1	1	16	43852_RRN81703.1.faa
ATCC23270_iMGE8	HMG-I and HMG-Y, DNA-binding	2881767	2879602	-	ORF3135	1	1	1	1	1	1	1	1	1	1	1	0	0	0	0	0	11		ORF3135	1	1	1	1	1	1	1	1	1	1	1	1	1	1	1	1	16	43853_RRN81704.1.faa
ATCC23270_iMGE8	TnsA endonuclease	2882600	2881764	-	ORF3136	1	1	1	1	1	1	1	1	1	1	1	0	0	0	0	0	11		ORF3136	1	1	1	1	1	1	1	1	1	1	1	1	1	1	0	1	15	43927_RRN81778.1.faa
					Count_iMGE	120	126	112	100	95	95	95	90	119	116	125	118	117	124	118	21	1691		Count_iMGE	120	126	115	110	112	112	112	107	122	120	125	126	126	125	119	57	1834	NA
ATCC53993_iMGE6	hypothetical protein	2024173	2026017	+	ORF2160	1	1	1	1	1	1	1	1	1	1	1	1	1	1	1	0	15		ORF2160	1	1	1	1	1	1	1	1	1	1	1	1	1	1	1	0	15	44525_RRN82768.1.faa
ATCC53993_iMGE6	hypothetical protein	2026180	2026680	+	ORF2161	1	1	1	1	1	1	1	1	1	1	0	1	1	1	1	1	15		ORF2161	1	1	1	1	1	1	1	1	1	1	0	1	1	1	1	1	15	1739_ACK79562.1.faa
ATCC53993_iMGE6	Integrase, catalytic region	2026815	2027165	+	ORF2162	1	1	1	1	1	1	1	1	1	1	1	1	1	1	1	1	16		ORF2162	1	1	1	1	1	1	1	1	1	1	1	1	1	1	1	1	16	984_ACK78807.1.faa
ATCC53993_iMGE6	Retron-type RNA-directed DNA polymerase (EC 2.7.7.49)	2027789	2028070	+	ORF2163	1	1	1	1	1	1	1	1	1	1	1	1	1	1	1	0	15		ORF2163	1	1	1	1	1	1	1	1	1	1	1	1	1	1	1	0	15	NA
ATCC53993_iMGE6	Retron-type RNA-directed DNA polymerase (EC 2.7.7.49)	2028283	2029263	+	ORF2164	1	1	1	1	1	1	1	1	1	1	1	1	1	1	1	0	15		ORF2164	1	1	1	1	1	1	1	1	1	1	1	1	1	1	1	1	16	NA
ATCC53993_iMGE6	Integrase	2029466	2029287	-	ORF2165	1	1	1	1	1	1	1	1	1	1	1	1	1	1	1	0	15		ORF2165	1	1	1	1	1	1	1	1	1	1	1	1	1	1	1	0	15	NA
ATCC53993_iMGE6	Integrase/recombinase, RitA	2029689	2030582	+	ORF2166	1	1	1	1	1	1	1	1	1	1	1	1	1	1	1	0	15		ORF2166	1	1	1	1	1	1	1	1	1	1	1	1	1	1	1	0	15	44526_RRN82769.1.faa
ATCC53993_iMGE6	Mobile element protein	2031458	2030631	-	ORF2167	1	1	1	1	1	1	1	1	1	1	1	1	1	0	0	0	13		ORF2167	1	1	1	1	1	1	1	1	1	1	1	1	1	1	1	1	16	43838_RRN81689.1.faa
ATCC53993_iMGE6	Putative transposase	2032939	2031455	-	ORF2168	1	1	1	1	1	1	1	1	1	1	1	1	1	0	0	0	13		ORF2168	1	1	1	1	1	1	1	1	1	1	1	1	1	0	0	0	13	43839_RRN81690.1.faa
ATCC53993_iMGE6	Integrase/recombinase, RitA	2033101	2033442	+	ORF2169	1	1	1	1	1	1	1	1	1	1	1	1	1	1	1	0	15		ORF2169	1	1	1	1	1	1	1	1	1	1	1	1	1	1	1	0	15	NA
ATCC53993_iMGE6	Integrase/recombinase, RitB	2033439	2034380	+	ORF2170	1	1	1	1	1	1	1	1	1	1	1	1	1	1	1	0	15		ORF2170	1	1	1	1	1	1	1	1	1	1	1	1	1	1	1	0	15	44527_RRN82770.1.faa
ATCC53993_iMGE6	Integrase/recombinase, RitC	2034373	2035371	+	ORF2171	1	1	1	1	1	1	1	1	1	1	1	1	1	1	1	0	15		ORF2171	1	1	1	1	1	1	1	1	1	1	1	1	1	1	1	1	16	44528_RRN82771.1.faa
ATCC53993_iMGE6	hypothetical protein	2036306	2035446	-	ORF2172	1	1	1	1	1	1	1	1	1	1	1	1	1	1	1	0	15		ORF2172	1	1	1	1	1	1	1	1	1	1	1	1	1	1	1	0	15	2110_ACK79933.1.faa
ATCC53993_iMGE6	hypothetical protein	2036733	2036440	-	ORF2173	1	1	1	1	1	1	1	1	1	1	1	1	1	1	1	0	15		ORF2173	1	1	1	1	1	1	1	1	1	1	1	1	1	1	1	0	15	44530_RRN82773.1.faa
ATCC53993_iMGE6	hypothetical protein	2036875	2036991	+	ORF2174	1	1	0	1	1	1	1	0	1	0	1	1	1	1	1	0	12		ORF2174	1	1	1	1	1	1	1	0	1	1	1	1	1	1	1	1	15	NA
ATCC53993_iMGE6	Filamentation induced by cAMP protein Fic	2038118	2037111	-	ORF2175	1	1	0	1	1	1	1	1	1	1	1	1	1	1	1	0	14		ORF2175	1	1	0	1	1	1	1	1	1	1	1	1	1	1	1	0	14	44531_RRN82774.1.faa
ATCC53993_iMGE6	hypothetical protein	2038987	2039340	+	ORF2176	1	1	1	1	1	1	1	1	1	1	1	1	1	1	1	1	16		ORF2176	1	1	1	1	1	1	1	1	1	1	1	1	1	1	1	1	16	8194_ACH84250.1.faa
ATCC53993_iMGE6	hypothetical protein	2039331	2039753	+	ORF2177	1	1	1	1	1	1	1	1	1	1	1	1	1	1	1	1	16		ORF2177	1	1	1	1	1	1	1	1	1	1	1	1	1	1	1	1	16	8195_ACH84251.1.faa
ATCC53993_iMGE6	hypothetical protein	2040046	2040180	+	ORF2178	1	1	0	1	1	1	1	0	1	1	1	1	1	1	1	0	13		ORF2178	1	1	0	1	1	1	1	0	1	1	1	1	1	1	1	0	13	NA
ATCC53993_iMGE6	hypothetical protein	2040224	2040415	+	ORF2179	1	1	0	1	1	1	1	1	1	1	1	1	1	1	1	0	14		ORF2179	1	1	0	1	1	1	1	1	1	1	1	1	1	1	1	0	14	44533_RRN82776.1.faa
ATCC53993_iMGE6	hypothetical protein	2041009	2042304	+	ORF2180	1	1	0	1	1	1	1	1	1	1	1	1	1	1	1	0	14		ORF2180	1	1	0	1	1	1	1	1	1	1	1	1	1	1	1	0	14	44534_RRN82777.1.faa
ATCC53993_iMGE6	type III restriction protein res subunit	2042314	2044743	+	ORF2181	1	1	0	1	1	1	1	1	1	1	1	1	1	1	1	0	14		ORF2181	1	1	0	1	1	1	1	1	1	1	1	1	1	1	1	0	14	44535_RRN82778.1.faa
ATCC53993_iMGE6	hypothetical protein	2045013	2044900	-	ORF2182	1	1	0	1	1	1	1	1	1	1	1	1	1	1	1	0	14		ORF2182	1	1	0	1	1	1	1	1	1	1	1	1	1	1	1	0	14	44536_RRN82779.1.faa
ATCC53993_iMGE6	hypothetical protein	2045463	2045597	+	ORF2183	1	1	0	1	1	1	1	1	1	1	1	1	1	1	1	0	14		ORF2183	1	1	0	1	1	1	1	1	1	1	1	1	1	1	1	0	14	NA
ATCC53993_iMGE6	hypothetical protein	2045995	2045801	-	ORF2184	1	1	0	1	1	1	1	1	1	1	1	1	1	1	1	0	14		ORF2184	1	1	0	1	1	1	1	1	1	1	1	1	1	1	1	0	14	8200_ACH84256.1.faa
ATCC53993_iMGE6	NADH-ubiquinone oxidoreductase chain B (EC 1.6.5.3)	2046475	2045999	-	ORF2185	1	1	1	1	1	1	1	1	1	1	1	1	1	1	1	1	16		ORF2185	1	1	1	1	1	1	1	1	1	1	1	1	1	1	1	1	16	44537_RRN82780.1.faa
ATCC53993_iMGE6	Pyruvate,water dikinase	2048729	2046552	-	ORF2186	1	1	0	1	1	1	1	1	1	1	1	1	1	1	1	0	14		ORF2186	1	1	1	1	1	1	1	1	1	1	1	1	1	1	1	1	16	44538_RRN82781.1.faa
ATCC53993_iMGE6	Mobile element protein	2049480	2048818	-	ORF2187	1	1	1	1	1	1	1	1	1	1	1	1	1	1	1	0	15		ORF2187	1	1	1	1	1	1	1	1	1	1	1	1	1	1	1	1	16	45519_RRN85710.1.faa
ATCC53993_iMGE6	hypothetical protein	2049505	2049762	+	ORF2188	1	1	0	1	1	1	1	0	1	1	1	1	1	1	1	0	13		ORF2188	1	1	1	1	1	1	1	0	1	1	1	1	1	1	1	0	14	NA
ATCC53993_iMGE6	protein of unknown function DUF497	2049759	2050040	+	ORF2189	1	1	1	1	1	1	1	1	1	1	1	1	1	1	1	0	15		ORF2189	1	1	1	1	1	1	1	1	1	1	1	1	1	1	1	0	15	44540_RRN82783.1.faa
ATCC53993_iMGE6	hypothetical protein	2050037	2050279	+	ORF2190	1	1	1	1	1	1	1	1	1	1	1	1	1	1	1	0	15		ORF2190	1	1	1	1	1	1	1	1	1	1	1	1	1	1	1	0	15	44541_RRN82784.1.faa
ATCC53993_iMGE6	Transcriptional regulator	2050487	2051245	+	ORF2191	1	1	0	1	1	1	1	1	1	1	1	1	1	1	1	0	14		ORF2191	1	1	0	1	1	1	1	1	1	1	1	1	1	1	1	0	14	44542_RRN82785.1.faa
ATCC53993_iMGE6	hypothetical protein	2051336	2052133	+	ORF2192	1	1	0	1	1	1	1	1	1	1	1	1	1	1	1	0	14		ORF2192	1	1	0	1	1	1	1	1	1	1	1	1	1	1	1	0	14	44543_RRN82786.1.faa
ATCC53993_iMGE6	hypothetical protein	2052484	2052618	+	ORF2193	1	1	0	1	1	1	1	1	1	1	1	1	1	1	1	0	14		ORF2193	1	1	0	1	1	1	1	1	1	1	1	1	1	1	1	0	14	NA
ATCC53993_iMGE6	Chromosome partition protein smc	2054280	2052805	-	ORF2194	1	1	1	1	1	1	1	1	1	1	1	1	1	1	1	0	15		ORF2194	1	1	1	1	1	1	1	1	1	1	1	1	1	1	1	0	15	44544_RRN82787.1.faa
ATCC53993_iMGE6	Cobalt-zinc-cadmium resistance protein CzcD	2055513	2054512	-	ORF2195	1	1	1	1	1	1	1	1	1	1	1	1	1	1	1	0	15		ORF2195	1	1	1	1	1	1	1	1	1	1	1	1	1	1	1	1	16	44545_RRN82788.1.faa
ATCC53993_iMGE6	Transcriptional regulator, MerR family	2055481	2056089	+	ORF2196	1	1	1	1	1	1	1	1	1	1	1	1	1	1	1	0	15		ORF2196	1	1	1	1	1	1	1	1	1	1	1	1	1	1	1	1	16	44546_RRN82789.1.faa
ATCC53993_iMGE6	Methyltransferase type 11	2056752	2056102	-	ORF2197	1	1	1	1	1	1	1	1	1	1	1	1	1	1	1	1	16		ORF2197	1	1	1	1	1	1	1	1	1	1	1	1	1	1	1	1	16	44547_RRN82790.1.faa
ATCC53993_iMGE6	ATP synthase epsilon chain (EC 3.6.3.14)	2057260	2056769	-	ORF2198	1	1	1	1	1	1	1	1	1	1	1	1	1	1	1	1	16		ORF2198	1	1	1	1	1	1	1	1	1	1	1	1	1	1	1	1	16	44548_RRN82791.1.faa
ATCC53993_iMGE6	Co/Zn/Cd efflux system component	2058011	2057385	-	ORF2199	1	1	1	1	1	1	1	1	1	1	1	1	1	1	1	1	16		ORF2199	1	1	1	1	1	1	1	1	1	1	1	1	1	1	1	1	16	44549_RRN82792.1.faa
ATCC53993_iMGE6	hypothetical protein	2058187	2058399	+	ORF2200	1	1	1	1	1	1	1	1	1	1	1	1	1	1	1	0	15		ORF2200	1	1	1	1	1	1	1	1	1	1	1	1	1	1	1	1	16	8214_ACH84270.1.faa
ATCC53993_iMGE6	hypothetical protein	2058856	2058548	-	ORF2201	1	1	1	1	1	1	1	1	1	0	1	1	1	1	1	0	14		ORF2201	1	1	1	1	1	1	1	1	1	1	1	1	1	1	1	1	16	43993_RRN81881.1.faa
ATCC53993_iMGE6	hypothetical protein	2059334	2058972	-	ORF2202	1	1	1	1	1	1	1	1	1	0	1	1	1	1	1	1	15		ORF2202	1	1	1	1	1	1	1	1	1	1	1	1	1	1	1	1	16	44395_RRN82564.1.faa
ATCC53993_iMGE6	Cytochrome b561	2060218	2059463	-	ORF2203	1	1	1	1	1	1	1	1	1	1	1	1	1	1	1	1	16		ORF2203	1	1	1	1	1	1	1	1	1	1	1	1	1	1	1	1	16	44396_RRN82565.1.faa
ATCC53993_iMGE6	HTH DNA-binding protein	2060966	2060277	-	ORF2204	1	1	1	1	1	1	1	1	1	1	1	1	1	1	1	1	16		ORF2204	1	1	1	1	1	1	1	1	1	1	1	1	1	1	1	1	16	44397_RRN82566.1.faa
ATCC53993_iMGE6	Cobalt-zinc-cadmium resistance protein CzcA; Cation efflux system protein CusA	2064129	2061034	-	ORF2205	1	1	1	1	1	1	1	1	1	1	1	1	1	1	1	1	16		ORF2205	1	1	1	1	1	1	1	1	1	1	1	1	1	1	1	1	16	44398_RRN82567.1.faa
ATCC53993_iMGE6	Cobalt/zinc/cadmium efflux RND transporter, membrane fusion protein, CzcB family	2065585	2064137	-	ORF2206	1	1	1	1	0	0	0	0	1	1	1	1	1	1	1	1	12		ORF2206	1	1	1	1	1	1	1	1	1	1	1	1	1	1	1	1	16	44712_RRN83106.1.faa
ATCC53993_iMGE6	Heavy metal RND efflux outer membrane protein, CzcC family	2066892	2065582	-	ORF2207	1	1	1	1	1	1	1	1	1	1	1	1	1	1	1	1	16		ORF2207	1	1	1	1	1	1	1	1	1	1	1	1	1	1	1	1	16	44713_RRN83107.1.faa
ATCC53993_iMGE6	hypothetical protein	2067562	2067407	-	ORF2208	1	1	1	0	0	0	0	0	1	0	1	1	1	1	1	0	9		ORF2208	1	1	1	0	0	0	0	0	1	1	1	1	1	1	1	1	11	NA
ATCC53993_iMGE6	Cyclopropane-fatty-acyl-phospholipid synthase	2067584	2067838	+	ORF2209	1	1	1	0	0	0	0	0	1	1	1	1	1	1	1	1	11		ORF2209	1	1	1	1	1	1	1	1	1	1	1	1	1	1	1	1	16	NA
ATCC53993_iMGE6	hypothetical protein	2067984	2067871	-	ORF2210	1	1	1	0	0	0	0	0	1	1	1	1	1	1	1	0	10		ORF2210	1	1	1	0	0	0	0	0	1	1	1	1	1	1	1	1	11	NA
ATCC53993_iMGE6	hypothetical protein	2068038	2068301	+	ORF2211	1	1	1	0	0	0	0	0	1	1	1	1	1	1	1	0	10		ORF2211	1	1	1	0	0	0	0	0	1	1	1	1	1	1	1	0	10	517_ACK78340.1.faa
ATCC53993_iMGE6	Lead, cadmium, zinc and mercury transporting ATPase (EC 3.6.3.3) (EC 3.6.3.5); Copper-translocating P-type ATPase (EC 3.6.3.4)	2068441	2070465	+	ORF2212	1	1	1	1	1	1	1	1	1	1	1	1	1	1	1	1	16		ORF2212	1	1	1	1	1	1	1	1	1	1	1	1	1	1	1	1	16	43990_RRN81878.1.faa
ATCC53993_iMGE6	hypothetical protein	2071383	2071072	-	ORF2213	1	1	1	0	0	0	0	0	1	1	1	1	1	1	1	0	10		ORF2213	1	1	1	0	0	0	0	0	1	1	1	1	1	1	1	1	11	1472_ACK79295.1.faa
ATCC53993_iMGE6	Transposase, IS4 family	2072192	2071695	-	ORF2214	1	1	1	0	0	0	0	1	1	1	1	1	1	1	1	0	11		ORF2214	1	1	1	0	0	0	0	1	1	1	1	1	1	1	1	1	12	NA
ATCC53993_iMGE6	hypothetical protein	2072276	2072557	+	ORF2215	1	1	1	0	0	0	0	0	1	1	1	1	1	1	1	0	10		ORF2215	1	1	1	0	0	0	0	0	1	1	1	1	1	1	1	0	10	1033_ACK78856.1.faa
ATCC53993_iMGE6	hypothetical protein	2072746	2073012	+	ORF2216	1	1	1	0	0	0	0	0	1	1	1	1	1	1	1	0	10		ORF2216	1	1	1	0	0	0	0	0	1	1	1	1	1	1	1	0	10	8227_ACH84283.1.faa
ATCC53993_iMGE6	Lead, cadmium, zinc and mercury transporting ATPase (EC 3.6.3.3) (EC 3.6.3.5); Copper-translocating P-type ATPase (EC 3.6.3.4)	2073333	2074166	+	ORF2217	1	1	1	1	1	1	1	1	1	1	1	1	1	1	1	1	16		ORF2217	1	1	1	1	1	1	1	1	1	1	1	1	1	1	1	1	16	NA
ATCC53993_iMGE6	hypothetical protein	2074194	2074589	+	ORF2218	1	1	1	1	1	1	1	1	1	1	1	1	1	1	1	1	16		ORF2218	1	1	1	1	1	1	1	1	1	1	1	1	1	1	1	1	16	44387_RRN82453.1.faa
ATCC53993_iMGE6	Copper(I) chaperone CopZ	2074651	2074857	+	ORF2219	1	1	1	1	0	0	0	0	1	1	1	1	1	1	1	0	11		ORF2219	1	1	1	1	1	1	1	1	1	1	1	1	1	1	1	1	16	45500_RRN85691.1.faa
ATCC53993_iMGE6	hypothetical protein	2074862	2075101	+	ORF2220	1	1	1	0	0	0	0	0	1	1	1	1	1	1	1	0	10		ORF2220	1	1	1	1	1	1	1	1	1	1	1	1	1	1	1	1	16	45501_RRN85692.1.faa
ATCC53993_iMGE6	Cytochrome c, class I	2075126	2075548	+	ORF2221	1	1	1	0	0	0	0	0	1	1	1	1	1	1	1	0	10		ORF2221	1	1	1	1	1	1	1	1	1	1	1	1	1	1	1	1	16	8231_ACH84287.1.faa
ATCC53993_iMGE6	Transposase	2076654	2075947	-	ORF2222	1	1	1	0	0	0	0	0	1	1	1	1	1	1	1	0	10		ORF2222	1	1	1	1	1	1	1	1	1	1	1	1	1	1	1	1	16	8232_ACH84288.1.faa
ATCC53993_iMGE6	hypothetical protein	2076664	2076843	+	ORF2223	1	1	1	0	0	0	0	0	1	1	1	1	1	1	1	0	10		ORF2223	1	1	1	0	0	0	0	0	1	1	1	1	1	1	1	0	10	NA
ATCC53993_iMGE6	Na+/H+ antiporter	2078471	2076870	-	ORF2224	1	1	1	0	0	0	0	0	1	1	1	1	1	1	1	0	10		ORF2224	1	1	1	1	1	1	1	1	1	1	1	1	1	1	1	0	15	44408_RRN82651.1.faa
ATCC53993_iMGE6	hypothetical protein	2078858	2078592	-	ORF2225	1	1	1	0	0	0	0	0	1	1	1	0	0	1	1	0	8		ORF2225	1	1	1	1	1	1	1	1	1	1	1	1	1	1	1	0	15	44407_RRN82650.1.faa
ATCC53993_iMGE6	hypothetical protein	2079555	2080874	+	ORF2226	0	1	1	0	0	0	0	0	0	0	1	0	0	1	0	0	4		ORF2226	0	1	1	0	1	1	1	1	0	0	1	1	1	1	0	1	11	6324_ACH82380.1.faa
ATCC53993_iMGE6	Mobile element protein	2080996	2081310	+	ORF2227	0	1	1	0	0	0	0	0	0	0	1	0	0	1	0	0	4		ORF2227	0	1	1	0	0	0	0	0	1	0	1	1	1	1	0	0	7	6323_ACH82379.1.faa
ATCC53993_iMGE6	Amino acid-proton symporter related protein	2083291	2081672	-	ORF2228	1	1	1	1	0	0	0	0	1	1	1	1	1	1	1	0	11		ORF2228	1	1	1	1	1	1	1	1	1	1	1	1	1	1	1	1	16	44573_RRN82967.1.faa
ATCC53993_iMGE6	hypothetical protein	2083798	2083316	-	ORF2229	1	1	1	0	0	0	0	0	1	1	1	1	1	1	1	0	10		ORF2229	1	1	1	0	0	0	0	0	1	1	1	1	1	1	1	0	10	1415_ACK79238.1.faa
ATCC53993_iMGE6	hypothetical protein	2084160	2083801	-	ORF2230	1	1	1	0	0	0	0	0	1	1	1	1	1	1	1	0	10		ORF2230	1	1	1	1	1	1	1	1	1	1	1	1	1	1	1	0	15	44406_RRN82649.1.faa
ATCC53993_iMGE6	hypothetical protein	2084518	2084219	-	ORF2231	1	1	1	0	0	0	0	0	1	1	1	1	1	1	1	0	10		ORF2231	1	1	1	1	1	1	1	1	1	1	1	1	1	1	1	0	15	44405_RRN82648.1.faa
ATCC53993_iMGE6	Nitrogen regulatory protein P-II	2084886	2084515	-	ORF2232	1	1	1	0	0	0	0	0	1	1	1	1	1	1	1	0	10		ORF2232	1	1	1	1	1	1	1	1	1	1	1	1	1	1	1	1	16	2738_ACK80561.1.faa
ATCC53993_iMGE6	hypothetical protein	2086134	2084944	-	ORF2233	1	1	1	1	0	0	0	0	1	1	1	1	1	1	1	1	12		ORF2233	1	1	1	1	1	1	1	1	1	1	1	1	1	1	1	1	16	44384_RRN82367.1.faa
ATCC53993_iMGE6	Glutamate 5-kinase (EC 2.7.2.11)	2087212	2086214	-	ORF2234	1	1	1	0	0	0	0	0	1	1	1	0	0	1	1	0	8		ORF2234	1	1	1	1	1	1	1	1	1	1	1	1	1	1	1	1	16	1488_ACK79311.1.faa
ATCC53993_iMGE6	ribosomal protein S6 glutaminyl transferase related protein	2088922	2087366	-	ORF2235	1	1	1	1	0	0	0	0	1	1	1	1	1	1	1	0	11		ORF2235	1	1	1	1	0	0	0	0	1	1	1	1	1	1	1	0	11	127_ACK77950.1.faa
ATCC53993_iMGE6	Acetyltransferase, GNAT family	2089102	2088956	-	ORF2236	1	1	1	0	0	0	0	0	1	1	1	1	1	1	1	0	10		ORF2236	1	1	1	0	0	0	0	0	1	1	1	1	1	1	1	0	10	NA
ATCC53993_iMGE6	hypothetical protein	2089336	2089668	+	ORF2237	1	1	1	1	1	1	1	1	1	1	1	1	1	1	1	0	15		ORF2237	1	1	1	1	1	1	1	1	1	1	1	1	1	1	1	0	15	44126_RRN82014.1.faa
ATCC53993_iMGE6	Mobile element protein	2089659	2090006	+	ORF2238	1	1	1	1	1	1	1	1	1	1	1	1	1	1	1	0	15		ORF2238	1	1	1	1	1	1	1	1	1	1	1	1	1	1	1	1	16	44125_RRN82013.1.faa
ATCC53993_iMGE6	Mobile element protein	2090056	2091693	+	ORF2239	1	1	1	1	1	1	1	1	1	1	1	1	0	1	1	0	14		ORF2239	1	1	1	1	1	1	1	1	1	1	1	1	1	1	1	1	16	44168_RRN82103.1.faa
ATCC53993_iMGE6	hypothetical protein	2092168	2091977	-	ORF2240	1	1	1	1	1	1	1	1	1	1	1	1	1	1	1	0	15		ORF2240	1	1	1	1	1	1	1	1	1	1	1	1	1	1	1	0	15	3960_PZD80527.1.faa
ATCC53993_iMGE6	DNA-binding protein HBsu	2092463	2092206	-	ORF2241	1	1	1	1	1	1	1	1	1	1	1	1	1	1	1	0	15		ORF2241	1	1	1	1	1	1	1	1	1	1	1	1	1	1	1	1	16	44169_RRN82104.1.faa
ATCC53993_iMGE6	hypothetical protein	2092657	2092433	-	ORF2242	1	1	1	1	1	1	1	1	1	1	1	1	1	1	1	0	15		ORF2242	1	1	1	1	1	1	1	1	1	1	1	1	1	1	1	1	16	44170_RRN82105.1.faa
ATCC53993_iMGE6	hypothetical protein	2093023	2092799	-	ORF2243	1	1	1	1	1	1	1	1	1	1	1	1	1	1	1	0	15		ORF2243	1	1	1	1	1	1	1	1	1	1	1	1	1	1	1	0	15	8251_ACH84307.1.faa
ATCC53993_iMGE6	hypothetical protein	2093277	2093110	-	ORF2244	1	1	1	1	1	1	1	1	1	1	1	1	1	1	1	0	15		ORF2244	1	1	1	1	1	1	1	1	1	1	1	1	1	1	1	0	15	8252_ACH84308.1.faa
ATCC53993_iMGE6	Potassium-transporting ATPase C chain (EC 3.6.3.12) (TC 3.A.3.7.1)	2093897	2093274	-	ORF2245	1	1	1	1	1	1	1	1	1	1	1	1	1	1	1	0	15		ORF2245	1	1	1	1	1	1	1	1	1	1	1	1	1	1	1	1	16	44172_RRN82107.1.faa
ATCC53993_iMGE6	Potassium-transporting ATPase B chain (EC 3.6.3.12) (TC 3.A.3.7.1)	2095979	2093910	-	ORF2246	1	1	1	1	1	1	1	1	1	1	1	1	1	1	1	1	16		ORF2246	1	1	1	1	1	1	1	1	1	1	1	1	1	1	1	1	16	44173_RRN82108.1.faa
ATCC53993_iMGE6	Potassium-transporting ATPase A chain (EC 3.6.3.12) (TC 3.A.3.7.1)	2097744	2095993	-	ORF2247	1	1	1	1	1	1	1	1	1	1	1	1	1	1	1	0	15		ORF2247	1	1	1	1	1	1	1	1	1	1	1	1	1	1	1	1	16	44174_RRN82109.1.faa
ATCC53993_iMGE6	hypothetical protein	2097833	2097741	-	ORF2248	1	1	1	1	1	1	1	1	1	1	1	1	1	1	1	1	16		ORF2248	1	1	1	1	1	1	1	1	1	1	1	1	1	1	1	1	16	44175_RRN82110.1.faa
ATCC53993_iMGE6	Potassium-transporting ATPase A chain (EC 3.6.3.12) (TC 3.A.3.7.1)	2099881	2098130	-	ORF2249	1	1	1	1	1	1	1	1	1	1	1	1	1	1	1	0	15		ORF2249	1	1	1	1	1	1	1	1	1	1	1	1	1	1	1	1	16	44174_RRN82109.1.faa
ATCC53993_iMGE6	hypothetical protein	2100325	2100155	-	ORF2251	1	1	1	1	1	1	1	0	0	1	1	1	1	1	1	0	13		ORF2251	1	1	1	1	1	1	1	0	0	1	1	1	1	1	1	0	13	NA
ATCC53993_iMGE6	URF-1	2100354	2100509	+	ORF2252	1	1	1	1	1	1	1	0	1	1	1	1	1	1	1	0	14		ORF2252	1	1	1	1	1	1	1	0	1	1	1	1	1	1	1	0	14	NA
ATCC53993_iMGE6	Mercuric transport protein, MerC	2100606	2101040	+	ORF2253	1	1	1	1	1	1	1	0	1	1	1	1	1	1	1	0	14		ORF2253	1	1	1	1	1	1	1	0	1	1	1	1	1	1	1	0	14	44178_RRN82113.1.faa
ATCC53993_iMGE6	Mercuric ion reductase (EC 1.16.1.1)	2101066	2102709	+	ORF2254	1	1	1	1	1	1	1	1	1	1	1	1	1	1	1	0	15		ORF2254	1	1	1	1	1	1	1	1	1	1	1	1	1	1	1	1	16	44179_RRN82114.1.faa
ATCC53993_iMGE6	Glucan 1,4-alpha-glucosidase (EC 3.2.1.3)	2102733	2104811	+	ORF2255	1	1	1	1	1	1	1	1	1	1	1	1	1	1	1	0	15		ORF2255	1	1	1	1	1	1	1	1	1	1	1	1	1	1	1	1	16	44367_RRN82302.1.faa
ATCC53993_iMGE6	Mercuric resistance operon coregulator	2104814	2105179	+	ORF2256	1	1	1	1	1	1	1	1	1	1	1	1	1	1	1	0	15		ORF2256	1	1	1	1	1	1	1	1	1	1	1	1	1	1	1	0	15	44368_RRN82303.1.faa
ATCC53993_iMGE6	Transposon Tn21 modulator protein	2105806	2105985	+	ORF2257	1	1	1	1	1	1	1	1	1	1	1	1	1	1	1	0	15		ORF2257	1	1	1	1	1	1	1	1	1	1	1	1	1	1	1	0	15	NA
ATCC53993_iMGE6	hypothetical protein	2106604	2106173	-	ORF2258	1	1	1	1	1	1	1	1	1	1	1	1	1	1	1	0	15		ORF2258	1	1	1	1	1	1	1	1	1	1	1	1	1	1	1	0	15	44181_RRN82116.1.faa
ATCC53993_iMGE6	hypothetical protein	2106935	2106606	-	ORF2259	1	1	1	1	1	1	1	1	1	1	1	1	1	1	1	0	15		ORF2259	1	1	1	1	1	1	1	1	1	1	1	1	1	1	1	1	16	44369_RRN82304.1.faa
ATCC53993_iMGE6	hypothetical protein	2107066	2106932	-	ORF2260	1	1	1	1	1	1	1	1	1	1	1	1	1	1	1	0	15		ORF2260	1	1	1	1	1	1	1	1	1	1	1	1	1	1	1	0	15	44182_RRN82117.1.faa
ATCC53993_iMGE6	hypothetical protein	2107872	2108006	+	ORF2261	1	1	1	1	1	1	1	1	1	1	1	1	1	1	1	0	15		ORF2261	1	1	1	1	1	1	1	1	1	1	1	1	1	1	1	0	15	NA
ATCC53993_iMGE6	hypothetical protein	2108513	2109358	+	ORF2262	1	1	1	1	1	1	1	1	1	1	1	1	1	1	1	0	15		ORF2262	1	1	1	1	1	1	1	1	1	1	1	1	1	1	1	0	15	44184_RRN82119.1.faa
ATCC53993_iMGE6	hypothetical protein	2110081	2109779	-	ORF2263	1	1	1	1	1	1	1	1	1	1	1	1	1	1	1	0	15		ORF2263	1	1	1	1	1	1	1	1	1	1	1	1	1	1	1	0	15	44185_RRN82120.1.faa
ATCC53993_iMGE6	hypothetical protein	2110283	2110074	-	ORF2264	1	1	1	1	1	1	1	1	1	1	1	1	1	1	1	0	15		ORF2264	1	1	1	1	1	1	1	1	1	1	1	1	1	1	1	0	15	44186_RRN82121.1.faa
ATCC53993_iMGE6	hypothetical protein	2110704	2110345	-	ORF2265	1	1	1	1	1	1	1	1	1	1	1	1	1	1	1	0	15		ORF2265	1	1	1	1	1	1	1	1	1	1	1	1	1	1	1	1	16	44187_RRN82122.1.faa
ATCC53993_iMGE6	hypothetical protein	2111042	2110776	-	ORF2266	1	1	1	1	1	1	1	1	1	1	1	1	1	1	1	0	15		ORF2266	1	1	1	1	1	1	1	1	1	1	1	1	1	1	1	0	15	44188_RRN82123.1.faa
ATCC53993_iMGE6	hypothetical protein	2111507	2111130	-	ORF2267	1	1	1	1	1	1	1	1	1	1	1	1	1	1	1	0	15		ORF2267	1	1	1	1	1	1	1	1	1	1	1	1	1	1	1	1	16	8270_ACH84326.1.faa
ATCC53993_iMGE6	hypothetical protein	2111534	2111848	+	ORF2268	1	1	1	1	1	1	1	1	1	1	1	1	1	1	1	0	15		ORF2268	1	1	1	1	1	1	1	1	1	1	1	1	1	1	1	0	15	44189_RRN82124.1.faa
ATCC53993_iMGE6	hypothetical protein	2112546	2111929	-	ORF2269	1	1	1	1	1	1	1	1	1	1	1	1	1	1	1	0	15		ORF2269	1	1	1	1	1	1	1	1	1	1	1	1	1	1	1	0	15	44190_RRN82125.1.faa
ATCC53993_iMGE6	putative lipoprotein	2112740	2112594	-	ORF2270	1	1	1	1	1	1	1	1	1	1	1	1	1	1	1	0	15		ORF2270	1	1	1	1	1	1	1	1	1	1	1	1	1	1	1	0	15	NA
ATCC53993_iMGE6	hypothetical protein	2112952	2112800	-	ORF2271	1	1	1	1	1	1	1	1	1	1	1	1	1	1	1	0	15		ORF2271	1	1	1	1	1	1	1	1	1	1	1	1	1	1	1	0	15	NA
ATCC53993_iMGE6	hypothetical protein	2113219	2112974	-	ORF2272	1	1	1	1	1	1	1	1	1	1	1	1	1	1	1	0	15		ORF2272	1	1	1	1	1	1	1	1	1	1	1	1	1	1	1	0	15	NA
ATCC53993_iMGE6	hypothetical protein	2113491	2113240	-	ORF2273	1	1	1	1	1	1	1	1	1	1	1	1	1	1	1	0	15		ORF2273	1	1	1	1	1	1	1	1	1	1	1	1	1	1	1	0	15	44191_RRN82126.1.faa
ATCC53993_iMGE6	hypothetical protein	2113612	2113851	+	ORF2274	1	1	1	1	1	1	1	1	1	1	1	1	1	1	1	0	15		ORF2274	1	1	1	1	1	1	1	1	1	1	1	1	1	1	1	0	15	8275_ACH84331.1.faa
ATCC53993_iMGE6	hypothetical protein	2113868	2114329	+	ORF2275	1	1	1	1	1	1	1	1	1	1	1	1	1	1	1	0	15		ORF2275	1	1	1	1	1	1	1	1	1	1	1	1	1	1	1	0	15	3985_PZD80552.1.faa
ATCC53993_iMGE6	FIGfam110555	2115813	2114365	-	ORF2276	1	1	1	1	1	1	1	1	1	1	1	1	1	1	1	0	15		ORF2276	1	1	1	1	1	1	1	1	1	1	1	1	1	1	1	0	15	2758_ACK80581.1.faa
ATCC53993_iMGE6	hypothetical protein	2116805	2115810	-	ORF2277	1	1	1	1	1	1	1	1	1	1	1	1	1	1	1	0	15		ORF2277	1	1	1	1	1	1	1	1	1	1	1	1	1	1	1	0	15	44193_RRN82128.1.faa
ATCC53993_iMGE6	transposition helper protein	2117302	2116901	-	ORF2278	1	1	1	1	1	1	1	1	1	1	1	1	1	1	1	0	15		ORF2278	1	1	1	1	1	1	1	1	1	1	1	1	1	1	1	0	15	NA
ATCC53993_iMGE6	Mobile element protein	2117717	2117403	-	ORF2279	0	1	1	0	0	0	0	0	0	0	1	0	0	1	0	0	4		ORF2279	0	1	1	0	0	0	0	0	1	0	1	1	1	1	0	0	7	6323_ACH82379.1.faa
ATCC53993_iMGE6	hypothetical protein	2119158	2117839	-	ORF2280	0	1	1	0	0	0	0	0	0	0	1	0	0	1	0	0	4		ORF2280	0	1	1	0	1	1	1	1	0	0	1	1	1	1	0	1	11	6324_ACH82380.1.faa
ATCC53993_iMGE6	TniB NTP-binding protein	2119843	2119232	-	ORF2281	1	1	1	1	1	1	1	1	1	1	1	1	1	1	1	0	15		ORF2281	1	1	1	1	1	1	1	1	1	1	1	1	1	1	1	0	15	8281_ACH84337.1.faa
ATCC53993_iMGE6	Integrase, catalytic region	2120763	2119840	-	ORF2282	1	1	1	1	1	1	1	1	1	1	1	1	1	1	1	0	15		ORF2282	1	1	1	1	1	1	1	1	1	1	1	1	1	1	1	0	15	8282_ACH84338.1.faa
ATCC53993_iMGE6	hypothetical protein	2120865	2122184	+	ORF2283	0	1	1	0	0	0	0	0	0	0	1	0	0	1	0	0	4		ORF2283	0	1	1	0	1	1	1	1	0	0	1	1	1	1	0	1	11	6324_ACH82380.1.faa
ATCC53993_iMGE6	Mobile element protein	2122306	2122620	+	ORF2284	0	1	1	0	0	0	0	0	0	0	1	0	0	1	0	0	4		ORF2284	0	1	1	0	0	0	0	0	1	0	1	1	1	1	0	0	7	6323_ACH82379.1.faa
ATCC53993_iMGE6	hypothetical protein	2123724	2122756	-	ORF2285	1	1	1	1	1	1	1	1	1	1	1	1	1	1	1	0	15		ORF2285	1	1	1	1	1	1	1	1	1	1	1	1	1	1	1	0	15	8285_ACH84341.1.faa
ATCC53993_iMGE6	hypothetical protein	2124208	2123768	-	ORF2286	1	1	1	1	1	1	1	1	1	1	1	1	1	1	1	0	15		ORF2286	1	1	1	1	1	1	1	1	1	1	1	1	1	1	1	0	15	44195_RRN82130.1.faa
					Count_iMGE	48	183	79	57	71	71	71	73	66	48	61	59	52	49	110	58	1156		Count_iMGE	110	183	124	105	120	120	120	118	116	104	119	124	122	106	142	120	1953	NA
ATCC53993_iMGE1	hypothetical protein	121095	122675	+	ORF133	0	1	1	1	1	1	1	1	1	0	0	0	0	0	1	0	9		ORF133	0	1	1	1	1	1	1	1	1	0	0	0	0	0	1	0	9	46218_RRN88176.1.faa
ATCC53993_iMGE1	hypothetical protein	122993	122703	-	ORF134	0	1	1	1	1	1	1	1	1	0	0	0	0	0	1	0	9		ORF134	0	1	1	1	1	1	1	1	1	0	0	0	0	0	1	0	9	6334_ACH82390.1.faa
ATCC53993_iMGE1	hypothetical protein	123085	122990	-	ORF135	0	1	1	1	1	1	1	1	1	0	0	0	0	0	1	0	9		ORF135	0	1	1	1	1	1	1	1	1	0	0	0	0	0	1	0	9	6335_ACH82391.1.faa
ATCC53993_iMGE1	hypothetical protein	123309	123085	-	ORF136	0	1	1	1	1	1	1	1	0	0	0	0	0	0	1	0	8		ORF136	1	1	1	1	1	1	1	1	1	1	1	1	1	0	1	1	15	46219_RRN88177.1.faa
ATCC53993_iMGE1	hypothetical protein	123504	123794	+	ORF137	0	1	0	0	0	0	0	0	0	0	1	0	0	0	1	1	4		ORF137	1	1	0	0	0	0	0	0	1	0	1	0	0	0	1	1	6	881_ACK78704.1.faa
ATCC53993_iMGE1	hypothetical protein	123791	124138	+	ORF138	0	1	0	0	0	0	0	0	0	0	1	0	0	0	1	1	4		ORF138	1	1	0	0	0	0	0	0	0	1	1	0	0	0	1	1	6	2638_ACK80461.1.faa
ATCC53993_iMGE1	hypothetical protein	124236	124379	+	ORF139	0	1	1	0	0	0	0	0	0	0	0	0	0	0	1	0	3		ORF139	0	1	1	0	0	0	0	0	0	0	1	0	0	0	1	1	5	NA
ATCC53993_iMGE1	hypothetical protein	124593	124706	+	ORF140	0	1	1	0	0	0	0	0	0	0	1	0	0	0	1	1	5		ORF140	0	1	1	0	0	0	0	0	0	0	1	0	0	0	1	1	5	NA
ATCC53993_iMGE1	hypothetical protein	124861	124730	-	ORF141	0	1	1	0	0	0	0	0	0	0	1	0	0	0	1	1	5		ORF141	0	1	1	0	0	0	0	0	0	0	1	0	0	0	1	1	5	6340_ACH82396.1.faa
ATCC53993_iMGE1	hypothetical protein	125167	126162	+	ORF142	1	1	1	1	0	0	0	1	1	1	1	1	1	0	1	1	12		ORF142	1	1	1	1	1	1	1	1	1	1	1	1	1	0	1	1	15	46222_RRN88180.1.faa
ATCC53993_iMGE1	DNA replication helicase loader DnaC/DnaI	126173	127027	+	ORF143	1	1	1	1	1	1	1	1	1	1	1	1	1	0	1	1	15		ORF143	1	1	1	1	1	1	1	1	1	1	1	1	1	1	1	1	16	45299_RRN84816.1.faa
ATCC53993_iMGE1	hypothetical protein	127024	128220	+	ORF144	1	1	1	1	1	1	1	1	1	1	1	1	1	0	1	1	15		ORF144	1	1	1	1	1	1	1	1	1	1	1	1	1	0	1	1	15	45290_RRN84807.1.faa
ATCC53993_iMGE1	SAM-dependent methyltransferase	128217	129107	+	ORF145	1	1	1	1	1	1	1	1	1	1	1	1	1	0	1	1	15		ORF145	1	1	1	1	1	1	1	1	1	1	1	1	1	1	1	1	16	45291_RRN84808.1.faa
ATCC53993_iMGE1	Single-stranded DNA-binding protein	129170	129664	+	ORF146	1	1	1	0	0	0	0	0	1	1	1	0	0	1	1	1	9		ORF146	1	1	1	1	1	1	1	1	1	1	1	1	1	1	1	1	16	45292_RRN84809.1.faa
ATCC53993_iMGE1	Mobile element protein	129770	129901	+	ORF147	0	1	0	0	0	0	0	0	0	0	1	1	1	1	1	1	7		ORF147	0	1	1	0	0	0	0	0	0	0	1	1	1	1	1	1	8	NA
ATCC53993_iMGE1	hypothetical protein	131800	130607	-	ORF148	0	1	0	0	0	0	0	0	0	0	1	0	0	1	1	0	4		ORF148	0	1	0	0	0	0	0	0	0	0	1	0	0	1	1	1	5	6346_ACH82402.1.faa
ATCC53993_iMGE1	hypothetical protein	133446	131809	-	ORF149	0	1	0	0	0	0	0	0	0	0	1	0	0	1	0	1	4		ORF149	1	1	1	1	1	1	1	1	1	0	1	1	1	1	0	1	14	6347_ACH82403.1.faa
ATCC53993_iMGE1	Tn7-like transposition protein D	135074	133473	-	ORF150	0	1	0	0	0	0	0	0	0	0	1	0	0	1	0	1	4		ORF150	1	1	1	1	1	1	1	1	1	1	1	1	1	1	0	1	15	6348_ACH82404.1.faa
ATCC53993_iMGE1	Tn7-like transposition protein C	136750	135071	-	ORF151	0	1	0	0	0	0	0	0	0	0	1	0	0	1	1	1	5		ORF151	1	1	1	1	1	1	1	1	1	1	1	1	1	1	1	1	16	6349_ACH82405.1.faa
ATCC53993_iMGE1	transposase family protein	137407	136991	-	ORF152	0	1	0	0	0	0	0	0	0	0	1	0	0	0	0	0	2		ORF152	0	1	1	0	0	0	0	0	1	0	1	1	1	1	1	1	9	6350_ACH82406.1.faa
ATCC53993_iMGE1	hypothetical protein	138020	137517	-	ORF153	0	1	1	0	0	0	0	0	0	0	1	1	0	1	1	1	7		ORF153	0	1	1	0	0	0	0	0	0	0	1	1	0	1	1	1	7	6351_ACH82407.1.faa
ATCC53993_iMGE1	hypothetical protein	138282	138935	+	ORF154	0	1	0	0	1	1	1	1	0	0	0	0	0	0	0	0	5		ORF154	0	1	0	0	1	1	1	1	0	0	0	0	0	0	0	0	5	5265_PZD82021.1.faa
ATCC53993_iMGE1	hypothetical protein	138928	139215	+	ORF155	0	1	0	0	0	0	0	0	0	0	0	0	0	0	0	0	1		ORF155	0	1	0	0	1	1	1	1	0	0	0	0	0	0	0	0	5	6353_ACH82409.1.faa
ATCC53993_iMGE1	hypothetical protein	139270	140589	+	ORF156	0	1	1	0	0	0	0	0	0	0	1	0	0	1	0	0	4		ORF156	0	1	1	0	1	1	1	1	0	0	1	1	1	1	0	1	11	6324_ACH82380.1.faa
ATCC53993_iMGE1	Mobile element protein	140711	141025	+	ORF157	0	1	1	0	0	0	0	0	0	0	1	0	0	1	0	0	4		ORF157	0	1	1	0	0	0	0	0	1	0	1	1	1	1	0	0	7	6323_ACH82379.1.faa
ATCC53993_iMGE1	hypothetical protein	141169	141801	+	ORF158	0	1	0	0	1	1	1	1	0	0	0	0	0	0	0	0	5		ORF158	0	1	0	0	1	1	1	1	0	0	0	0	0	0	0	0	5	6356_ACH82412.1.faa
ATCC53993_iMGE1	amine oxidase	141847	143166	+	ORF159	0	1	0	0	1	1	1	1	0	0	0	0	0	0	0	0	5		ORF159	0	1	0	0	1	1	1	1	0	0	0	0	0	0	0	0	5	6357_ACH82413.1.faa
ATCC53993_iMGE1	NAD-dependent, hopanoid-associated epimerase/dehydratase family acting on nucleotide-sugars	143186	144202	+	ORF160	0	1	0	0	1	1	1	1	0	0	0	0	0	0	0	0	5		ORF160	1	1	1	1	1	1	1	1	1	1	1	1	1	1	1	1	16	5260_PZD82016.1.faa
ATCC53993_iMGE1	hypothetical protein	144230	144343	+	ORF161	0	1	0	0	0	0	0	0	0	0	1	0	0	1	0	0	3		ORF161	0	1	0	0	0	0	0	0	0	0	1	0	0	1	0	0	3	NA
ATCC53993_iMGE1	hypothetical protein	144499	144630	+	ORF162	0	1	1	0	1	1	1	1	0	0	0	1	1	1	0	0	9		ORF162	0	1	1	0	1	1	1	1	0	1	1	1	1	1	0	0	11	NA
ATCC53993_iMGE1	Outer membrane low permeability porin, OprB family	146084	144897	-	ORF163	0	1	0	0	0	0	0	0	0	0	0	0	0	0	0	0	1		ORF163	1	1	1	1	1	1	1	1	1	1	1	1	1	1	1	1	16	6359_ACH82415.1.faa
ATCC53993_iMGE1	Mg(2+)-transport-ATPase-associated protein MgtC	146818	146114	-	ORF164	0	1	0	0	0	0	0	0	0	0	0	0	0	0	0	0	1		ORF164	0	1	1	1	1	1	1	1	0	0	0	0	1	0	0	0	8	45317_RRN85142.1.faa
ATCC53993_iMGE1	hypothetical protein	147035	146835	-	ORF165	0	1	1	0	0	0	0	0	0	0	0	0	0	0	0	0	2		ORF165	1	1	1	1	1	1	1	1	1	1	1	1	1	1	1	1	16	6361_ACH82417.1.faa
ATCC53993_iMGE1	Manganese transport protein MntH	148416	147046	-	ORF166	0	1	1	0	0	0	0	0	0	1	1	1	1	0	0	0	6		ORF166	1	1	1	1	1	1	1	1	1	1	1	1	1	1	1	1	16	45320_RRN85145.1.faa
ATCC53993_iMGE1	hypothetical protein	148603	148905	+	ORF167	0	1	0	0	0	0	0	0	0	0	0	0	0	0	0	0	1		ORF167	0	1	0	0	0	0	0	0	0	0	0	0	0	0	0	0	1	6363_ACH82419.1.faa
ATCC53993_iMGE1	Transcriptional regulator, MerR family	149441	148974	-	ORF168	0	1	1	0	0	0	0	0	0	0	0	0	0	0	0	0	2		ORF168	1	1	1	1	1	1	1	1	1	1	1	1	1	1	1	1	16	6364_ACH82420.1.faa
ATCC53993_iMGE1	Mercuric transport protein, MerC	149482	149919	+	ORF169	0	1	0	0	0	0	0	0	0	0	0	0	0	0	0	0	1		ORF169	1	1	1	1	1	1	1	0	1	1	1	1	1	1	1	0	14	6365_ACH82421.1.faa
ATCC53993_iMGE1	Mercuric ion reductase (EC 1.16.1.1)	149933	151354	+	ORF170	0	1	0	1	1	1	1	1	0	0	1	0	0	1	0	1	9		ORF170	1	1	1	1	1	1	1	1	1	1	1	1	1	1	1	1	16	6366_ACH82422.1.faa
ATCC53993_iMGE1	Mercuric ion reductase (EC 1.16.1.1)	152192	151506	-	ORF171	0	1	0	0	0	0	0	0	0	0	0	0	0	0	0	0	1		ORF171	1	1	1	1	1	1	1	1	1	1	1	1	1	1	1	1	16	6367_ACH82423.1.faa
ATCC53993_iMGE1	Mercuric transport protein, MerC	152643	152206	-	ORF172	0	1	0	0	0	0	0	0	0	0	0	0	0	0	0	0	1		ORF172	1	1	1	1	1	1	1	0	1	1	1	1	1	1	1	0	14	6365_ACH82421.1.faa
ATCC53993_iMGE1	Transcriptional regulator, MerR family	152684	153151	+	ORF173	0	1	1	0	0	0	0	0	0	0	0	0	0	0	0	0	2		ORF173	1	1	1	1	1	1	1	1	1	1	1	1	1	1	1	1	16	6364_ACH82420.1.faa
ATCC53993_iMGE1	hypothetical protein	153196	153333	+	ORF174	0	1	0	0	0	0	0	0	0	0	0	0	0	0	0	0	1		ORF174	0	1	0	0	0	0	0	0	0	0	0	0	0	0	0	0	1	NA
ATCC53993_iMGE1	Alcohol dehydrogenase, zinc-containing	154436	153522	-	ORF175	0	1	0	0	0	0	0	1	0	0	0	0	0	0	0	0	2		ORF175	1	1	1	1	1	1	1	1	1	1	1	1	1	1	1	1	16	44825_RRN83219.1.faa
ATCC53993_iMGE1	hypothetical protein	154934	155254	+	ORF176	0	1	0	0	0	0	0	0	0	0	0	0	0	0	0	0	1		ORF176	0	1	0	0	0	0	0	0	0	0	0	0	0	0	0	0	1	NA
ATCC53993_iMGE1	Lead, cadmium, zinc and mercury transporting ATPase (EC 3.6.3.3) (EC 3.6.3.5); Copper-translocating P-type ATPase (EC 3.6.3.4)	157553	155529	-	ORF177	1	1	1	1	1	1	1	1	1	1	1	1	1	1	1	1	16		ORF177	1	1	1	1	1	1	1	1	1	1	1	1	1	1	1	1	16	43990_RRN81878.1.faa
ATCC53993_iMGE1	hypothetical protein	158104	157841	-	ORF178	0	1	0	0	0	0	0	0	0	0	0	0	0	0	0	0	1		ORF178	1	1	1	0	0	0	0	0	1	1	1	1	1	1	1	0	10	6372_ACH82428.1.faa
ATCC53993_iMGE1	hypothetical protein	158195	158338	+	ORF179	0	1	0	0	0	0	0	0	0	0	0	0	0	0	0	0	1		ORF179	0	1	0	0	0	0	0	0	0	0	0	0	0	0	0	0	1	NA
ATCC53993_iMGE1	Cyclopropane-fatty-acyl-phospholipid synthase (EC 2.1.1.79)	159153	158347	-	ORF180	0	1	0	0	0	0	0	0	0	0	0	0	0	0	1	1	3		ORF180	1	1	1	1	1	1	1	1	1	1	1	1	1	1	1	1	16	NA
ATCC53993_iMGE1	Heavy metal RND efflux outer membrane protein, CzcC family	159251	160561	+	ORF181	1	1	1	1	1	1	1	1	1	1	1	1	1	1	1	1	16		ORF181	1	1	1	1	1	1	1	1	1	1	1	1	1	1	1	1	16	44713_RRN83107.1.faa
ATCC53993_iMGE1	Cobalt/zinc/cadmium efflux RND transporter, membrane fusion protein, CzcB family	160558	161874	+	ORF182	1	1	1	1	0	0	0	0	1	1	1	0	0	1	1	1	10		ORF182	1	1	1	1	1	1	1	1	1	1	1	1	1	1	1	1	16	44712_RRN83106.1.faa
ATCC53993_iMGE1	Cobalt-zinc-cadmium resistance protein CzcA; Cation efflux system protein CusA	161867	164977	+	ORF183	1	1	1	1	1	1	1	1	1	1	1	1	1	1	1	1	16		ORF183	1	1	1	1	1	1	1	1	1	1	1	1	1	1	1	1	16	44398_RRN82567.1.faa
ATCC53993_iMGE1	Ni/Fe-hydrogenase, b-type cytochrome subunit	165003	165749	+	ORF184	1	1	1	1	1	1	1	1	1	1	1	1	1	1	1	1	16		ORF184	1	1	1	1	1	1	1	1	1	1	1	1	1	1	1	1	16	6376_ACH82432.1.faa
ATCC53993_iMGE1	hypothetical protein	165878	166240	+	ORF185	1	1	1	1	1	1	1	1	1	0	1	1	1	1	1	1	15		ORF185	1	1	1	1	1	1	1	1	1	1	1	1	1	1	1	1	16	44395_RRN82564.1.faa
ATCC53993_iMGE1	hypothetical protein	166355	166663	+	ORF186	1	1	1	1	1	1	1	1	1	0	1	0	0	1	1	0	12		ORF186	1	1	1	1	1	1	1	1	1	1	1	1	1	1	1	1	16	6378_ACH82434.1.faa
ATCC53993_iMGE1	Integrase, catalytic region	166982	166806	-	ORF187	0	1	0	0	0	0	0	0	0	0	0	0	0	0	0	0	1		ORF187	1	1	1	1	1	1	1	1	1	1	1	1	1	1	1	0	15	6379_ACH82435.1.faa
ATCC53993_iMGE1	hypothetical protein	167196	168023	+	ORF188	1	1	1	1	1	1	1	1	1	1	1	1	1	1	1	0	15		ORF188	1	1	1	1	1	1	1	1	1	1	1	1	1	1	1	0	15	43994_RRN81882.1.faa
ATCC53993_iMGE1	hypothetical protein	168860	168684	-	ORF189	0	1	0	1	1	1	1	1	0	0	0	0	0	1	1	0	8		ORF189	0	1	0	1	1	1	1	1	0	0	0	1	1	1	1	1	11	NA
ATCC53993_iMGE1	ISPsy14, transposase	169230	169700	+	ORF190	0	1	0	0	0	0	0	0	0	0	1	0	0	1	0	0	3		ORF190	1	1	0	0	0	0	0	0	1	0	1	1	1	1	0	1	8	6383_ACH82439.1.faa
ATCC53993_iMGE1	Putative transposase InsK for insertion sequence element IS150	169876	171033	+	ORF191	0	1	0	0	0	0	0	0	0	0	0	0	0	0	0	0	1		ORF191	1	1	1	1	1	1	1	1	1	1	0	1	1	0	1	1	14	45165_RRN83823.1.faa
ATCC53993_iMGE1	Helix-turn-helix motif	171179	171448	+	ORF192	0	1	0	0	0	0	0	0	0	0	0	0	0	0	0	0	1		ORF192	0	1	0	1	1	1	1	1	1	1	0	0	1	0	0	0	9	45321_RRN85146.1.faa
ATCC53993_iMGE1	Cobalt-zinc-cadmium resistance protein CzcA; Cation efflux system protein CusA	174798	171700	-	ORF193	0	1	0	0	0	0	0	1	1	0	0	1	0	0	0	1	5		ORF193	1	1	1	1	1	1	1	1	1	1	1	1	1	1	1	1	16	44398_RRN82567.1.faa
ATCC53993_iMGE1	hypothetical protein	175966	174839	-	ORF194	0	1	0	0	0	0	0	0	0	0	0	0	0	0	0	0	1		ORF194	0	1	0	0	1	1	1	1	1	0	1	1	0	1	0	1	10	5302_PZD82058.1.faa
ATCC53993_iMGE1	hypothetical protein	177420	175963	-	ORF195	0	1	0	0	0	0	0	0	0	0	0	0	0	0	0	0	1		ORF195	0	1	0	0	1	1	1	1	1	0	1	1	0	1	0	1	10	5301_PZD82057.1.faa
ATCC53993_iMGE1	Lead, cadmium, zinc and mercury transporting ATPase (EC 3.6.3.3) (EC 3.6.3.5); Copper-translocating P-type ATPase (EC 3.6.3.4)	179432	177420	-	ORF196	0	1	0	0	1	1	1	1	1	0	1	0	0	1	0	1	9		ORF196	1	1	1	1	1	1	1	1	1	1	1	1	1	1	1	1	16	5300_PZD82056.1.faa
ATCC53993_iMGE1	Cadmium efflux system accessory protein	179845	179462	-	ORF197	0	1	0	0	1	1	1	1	1	0	1	1	0	1	0	1	10		ORF197	0	1	0	0	1	1	1	1	1	0	1	1	1	1	0	1	11	5299_PZD82055.1.faa
ATCC53993_iMGE1	Cysteine desulfurase (EC 2.8.1.7)	180170	181318	+	ORF198	0	1	0	0	0	0	0	0	0	0	1	1	0	1	0	0	4		ORF198	1	1	1	1	1	1	1	1	1	1	1	1	1	1	1	1	16	6391_ACH82447.1.faa
ATCC53993_iMGE1	Methyltransferase type 11	181318	181959	+	ORF199	0	1	0	0	0	0	0	0	0	0	1	1	0	1	0	0	4		ORF199	1	1	1	1	1	1	1	1	1	1	1	1	1	1	1	1	16	6392_ACH82448.1.faa
ATCC53993_iMGE1	Glutathione S-transferase domain protein	182792	182109	-	ORF200	0	1	0	0	0	0	0	0	0	0	1	1	0	1	0	0	4		ORF200	0	1	0	0	0	0	0	0	0	0	1	1	1	1	0	0	5	6393_ACH82449.1.faa
ATCC53993_iMGE1	Transcriptional regulator, ArsR family	182923	183297	+	ORF201	0	1	0	0	0	0	0	0	0	0	1	0	1	1	0	0	4		ORF201	1	1	1	1	1	1	1	1	0	1	1	1	1	1	1	1	15	6394_ACH82450.1.faa
ATCC53993_iMGE1	hypothetical protein	183288	183533	+	ORF202	0	1	0	0	0	0	0	0	0	0	0	1	1	1	0	0	4		ORF202	0	1	0	0	0	0	0	0	0	0	1	1	1	1	0	0	5	6395_ACH82451.1.faa
ATCC53993_iMGE1	hypothetical protein	183550	184158	+	ORF203	0	1	0	0	0	0	0	0	0	0	1	1	1	1	0	0	5		ORF203	0	1	0	0	0	0	0	0	0	0	1	1	1	1	0	0	5	6396_ACH82452.1.faa
ATCC53993_iMGE1	hypothetical protein	184233	184730	+	ORF204	0	1	0	0	0	0	0	0	0	0	0	0	0	0	0	0	1		ORF204	0	1	0	1	1	1	1	1	0	0	1	1	1	1	1	1	12	45301_RRN84864.1.faa
ATCC53993_iMGE1	Sulfide:quinone oxidoreductase, Type VI	184835	186019	+	ORF205	0	1	0	1	1	1	1	1	0	0	1	1	0	1	1	1	11		ORF205	1	1	1	1	1	1	1	1	1	1	1	1	1	1	1	1	16	45517_RRN85708.1.faa
ATCC53993_iMGE1	Transposase, Franean1_6319 family	187403	186312	-	ORF206	0	1	0	0	0	0	0	0	0	0	0	0	0	0	1	0	2		ORF206	1	1	1	0	0	0	0	1	1	1	1	1	1	1	1	0	11	6399_ACH82455.1.faa
ATCC53993_iMGE1	hypothetical protein	187521	187366	-	ORF207	0	1	0	0	0	0	0	0	0	0	1	0	0	0	1	1	4		ORF207	0	1	0	0	0	0	0	1	0	0	1	1	1	1	1	1	8	NA
ATCC53993_iMGE1	hypothetical protein	187849	187640	-	ORF208	0	1	0	0	0	0	0	0	0	0	1	1	1	1	0	1	6		ORF208	0	1	0	0	0	0	0	0	0	0	1	1	1	1	0	1	6	6400_ACH82456.1.faa
ATCC53993_iMGE1	Possible adhesin/hemolysin precursor	188259	187846	-	ORF209	0	1	0	0	0	0	0	0	0	0	1	1	1	1	0	1	6		ORF209	0	1	0	0	0	0	0	0	0	0	1	1	1	1	0	1	6	6401_ACH82457.1.faa
ATCC53993_iMGE1	hypothetical protein	188971	188597	-	ORF210	0	1	1	0	0	0	0	0	0	0	0	0	0	0	0	0	2		ORF210	1	1	1	1	1	1	1	1	1	1	1	1	1	1	1	1	16	6402_ACH82458.1.faa
ATCC53993_iMGE1	hypothetical protein	189160	189044	-	ORF211	0	1	0	0	0	0	0	0	0	0	0	0	0	0	0	0	1		ORF211	0	1	1	0	0	0	0	0	0	0	0	0	0	0	0	0	2	NA
ATCC53993_iMGE1	TPR repeat protein	190834	189317	-	ORF212	0	1	0	0	0	0	0	0	0	0	0	0	0	0	0	0	1		ORF212	1	1	1	1	1	1	1	1	1	1	1	1	1	1	1	1	16	5281_PZD82037.1.faa
ATCC53993_iMGE1	Mobile element protein	191657	191343	-	ORF213	0	1	1	0	0	0	0	0	0	0	1	0	0	1	0	0	4		ORF213	0	1	1	0	0	0	0	0	1	0	1	1	1	1	0	0	7	6323_ACH82379.1.faa
ATCC53993_iMGE1	hypothetical protein	193098	191779	-	ORF214	0	1	1	0	0	0	0	0	0	0	1	0	0	1	0	0	4		ORF214	0	1	1	0	1	1	1	1	0	0	1	1	1	1	0	1	11	6324_ACH82380.1.faa
ATCC53993_iMGE1	hypothetical protein	194439	193249	-	ORF215	1	1	1	1	0	0	0	0	1	1	1	1	1	1	1	1	12		ORF215	1	1	1	1	1	1	1	1	1	1	1	1	1	1	1	1	16	44384_RRN82367.1.faa
ATCC53993_iMGE1	hypothetical protein	194604	194458	-	ORF216	0	1	0	0	0	0	0	0	0	0	0	0	0	0	0	0	1		ORF216	0	1	0	0	0	0	0	0	0	0	0	0	0	0	0	1	2	NA
ATCC53993_iMGE1	Protein of unknown function DUF214	194699	195004	+	ORF217	0	1	0	0	0	0	0	0	0	0	0	0	0	0	0	0	1		ORF217	0	1	0	0	0	0	0	0	0	0	0	0	0	0	0	0	1	6407_ACH82463.1.faa
ATCC53993_iMGE1	ABC-type antimicrobial peptide transport system, ATPase component	194997	195698	+	ORF218	0	1	0	0	0	0	0	0	0	0	0	0	0	0	0	0	1		ORF218	1	1	1	1	1	1	1	1	1	1	1	1	1	1	1	1	16	6408_ACH82464.1.faa
ATCC53993_iMGE1	Putative thioredoxin	195718	196191	+	ORF219	0	1	0	0	0	0	0	0	0	0	0	0	0	0	0	0	1		ORF219	1	1	1	1	1	1	1	1	1	1	1	1	1	1	1	1	16	6409_ACH82465.1.faa
ATCC53993_iMGE1	Cytochrome c-type biogenesis protein DsbD, protein-disulfide reductase (EC 1.8.1.8)	196205	196660	+	ORF220	0	1	0	0	0	0	0	0	0	0	0	0	0	0	0	0	1		ORF220	0	1	0	0	0	0	0	0	0	0	0	0	0	0	0	0	1	6410_ACH82466.1.faa
ATCC53993_iMGE1	Transcriptional regulator, ArsR family	196917	197318	+	ORF221	0	1	0	0	0	0	0	0	0	0	0	0	0	0	0	0	1		ORF221	0	1	0	0	0	0	0	0	0	0	0	0	0	0	0	0	1	6411_ACH82467.1.faa
ATCC53993_iMGE1	Lead, cadmium, zinc and mercury transporting ATPase (EC 3.6.3.3) (EC 3.6.3.5); Copper-translocating P-type ATPase (EC 3.6.3.4)	197318	199225	+	ORF222	0	1	0	0	0	0	0	0	0	0	0	0	0	0	0	0	1		ORF222	1	1	1	1	1	1	1	1	1	1	1	1	1	1	1	1	16	6412_ACH82468.1.faa
ATCC53993_iMGE1	hypothetical protein	199264	199656	+	ORF223	0	1	0	0	0	0	0	0	0	0	0	0	0	0	0	0	1		ORF223	1	1	1	1	1	1	1	1	1	1	1	1	1	1	1	1	16	6413_ACH82469.1.faa
ATCC53993_iMGE1	hypothetical protein	199712	199951	+	ORF224	0	1	0	0	0	0	0	0	0	0	0	0	0	0	0	0	1		ORF224	0	1	0	0	0	0	0	0	0	0	0	0	0	0	0	0	1	6414_ACH82470.1.faa
ATCC53993_iMGE1	Aspartate aminotransferase (EC 2.6.1.1)	199962	201239	+	ORF225	0	1	0	0	0	0	0	0	0	0	0	0	0	0	0	0	1		ORF225	1	1	1	1	1	1	1	1	1	1	1	1	1	1	1	1	16	NA
ATCC53993_iMGE1	Ferredoxin, 2Fe-2S	201427	201552	+	ORF226	0	1	0	0	0	0	0	0	0	0	0	0	0	0	0	0	1		ORF226	0	1	0	0	0	0	0	0	0	0	0	0	0	0	0	0	1	6415_ACH82471.1.faa
ATCC53993_iMGE1	hypothetical protein	201571	201726	+	ORF227	0	1	0	0	0	0	0	0	0	0	0	0	0	0	0	0	1		ORF227	0	1	0	0	0	0	0	0	0	0	0	0	0	0	0	0	1	NA
ATCC53993_iMGE1	Pyridoxamine 5'-phosphate oxidase-related, FMN-binding	201969	202172	+	ORF228	0	1	0	0	0	0	0	0	0	0	0	0	0	0	0	0	1		ORF228	0	1	0	0	0	0	0	0	0	0	0	1	0	0	0	0	2	6416_ACH82472.1.faa
ATCC53993_iMGE1	Integrase, catalytic region	202263	203846	+	ORF229	0	1	1	0	0	0	0	0	0	0	1	0	0	1	0	0	4		ORF229	1	1	1	1	1	1	1	1	1	0	1	1	1	1	1	1	15	45479_RRN85670.1.faa
ATCC53993_iMGE1	Mobile element protein	203843	204613	+	ORF230	0	1	1	0	0	0	0	0	0	0	1	0	0	1	0	0	4		ORF230	1	1	1	1	1	1	1	1	1	1	1	1	1	1	1	1	16	6418_ACH82474.1.faa
ATCC53993_iMGE1	hypothetical protein	204704	205024	+	ORF231	0	1	0	0	0	0	0	0	0	0	0	0	0	0	0	0	1		ORF231	0	1	0	0	0	0	0	0	0	0	0	0	0	0	0	0	1	6419_ACH82475.1.faa
ATCC53993_iMGE1	hypothetical protein	205553	205275	-	ORF232	0	1	1	0	0	0	0	0	0	0	0	0	0	0	0	0	2		ORF232	1	1	1	0	0	0	0	0	0	0	0	0	0	0	0	0	3	6420_ACH82476.1.faa
ATCC53993_iMGE1	hypothetical protein	206013	205567	-	ORF233	0	1	0	0	0	0	0	0	0	0	0	0	0	0	0	0	1		ORF233	1	1	1	0	0	0	0	0	0	0	1	0	0	1	1	1	7	3075_ACK80898.1.faa
ATCC53993_iMGE1	hypothetical protein	206171	206533	+	ORF234	0	1	0	0	0	0	0	0	0	0	0	0	0	0	0	0	1		ORF234	0	1	0	0	0	0	0	0	0	0	0	0	0	1	0	1	3	6422_ACH82478.1.faa
ATCC53993_iMGE1	HMG-I and HMG-Y, DNA-binding	208740	206554	-	ORF235	0	1	0	1	1	1	1	1	0	0	1	0	0	1	0	1	9		ORF235	1	1	1	1	1	1	1	1	1	1	1	1	1	1	1	1	16	45495_RRN85686.1.faa
ATCC53993_iMGE1	hypothetical protein	209589	208744	-	ORF236	0	1	0	1	1	1	1	1	0	0	1	0	0	1	0	1	9		ORF236	1	1	1	1	1	1	1	1	1	1	1	1	1	1	0	1	15	6424_ACH82480.1.faa
ATCC53993_iMGE1	hypothetical protein	210067	209714	-	ORF237	0	1	0	0	0	0	0	0	0	0	0	0	0	0	1	0	2		ORF237	0	1	0	0	0	0	0	0	0	0	0	0	0	0	1	0	2	6425_ACH82481.1.faa
ATCC53993_iMGE1	hypothetical protein	210189	210058	-	ORF238	0	1	0	0	0	0	0	0	0	0	0	0	0	0	1	0	2		ORF238	0	1	0	0	0	0	0	0	0	0	0	0	0	0	1	0	2	6426_ACH82482.1.faa
ATCC53993_iMGE1	hypothetical protein	211240	210455	-	ORF239	0	1	0	0	0	0	0	0	0	0	0	0	0	0	1	0	2		ORF239	0	1	0	0	0	0	0	0	0	0	0	0	0	0	1	0	2	6427_ACH82483.1.faa
ATCC53993_iMGE1	Type I restriction-modification system, restriction subunit R (EC 3.1.21.3)	213567	211285	-	ORF240	1	1	0	0	0	0	0	0	1	1	1	1	1	1	1	0	9		ORF240	1	1	1	1	1	1	1	1	1	1	1	1	1	1	1	1	16	45616_RRN86272.1.faa
ATCC53993_iMGE1	Type I restriction-modification system, specificity subunit S	214765	213578	-	ORF241	0	1	0	0	0	0	0	0	0	0	0	0	0	0	1	0	2		ORF241	1	1	0	0	1	1	1	1	1	1	1	1	1	1	1	1	14	1542_ACK79365.1.faa
ATCC53993_iMGE1	Type I restriction-modification system, DNA-methyltransferase subunit M (EC 2.1.1.72)	216216	214762	-	ORF242	1	1	0	0	0	0	0	0	1	1	1	1	1	1	1	0	9		ORF242	1	1	1	1	1	1	1	1	1	1	1	1	1	1	1	1	16	45617_RRN86273.1.faa
ATCC53993_iMGE1	PIN domain protein	216692	216318	-	ORF243	1	1	1	0	1	1	1	1	1	1	1	1	1	1	1	1	15		ORF243	1	1	1	0	1	1	1	1	1	1	1	1	1	1	1	1	15	1318_ACK79141.1.faa
ATCC53993_iMGE1	hypothetical protein	216886	216689	-	ORF244	1	1	1	0	1	1	1	1	1	1	1	1	1	1	1	1	15		ORF244	1	1	1	0	1	1	1	1	1	1	1	1	1	1	1	1	15	6432_ACH82488.1.faa
ATCC53993_iMGE1	hypothetical protein	217469	217281	-	ORF245	0	1	0	0	0	0	0	0	0	0	0	0	0	0	1	0	2		ORF245	0	1	0	0	0	0	0	0	0	0	1	0	0	0	1	0	3	6433_ACH82489.1.faa
ATCC53993_iMGE1	Phospholipid/glycerol acyltransferase	217862	218302	+	ORF246	0	1	1	1	1	1	1	1	0	0	0	1	1	0	1	0	10		ORF246	1	1	1	1	1	1	1	1	1	1	1	1	1	1	1	1	16	45276_RRN84600.1.faa
ATCC53993_iMGE1	hypothetical protein	219050	218478	-	ORF247	1	1	0	0	0	0	0	0	1	1	1	0	0	0	1	1	7		ORF247	1	1	0	0	0	0	0	0	1	1	1	1	0	0	1	1	8	3087_ACK80910.1.faa
ATCC53993_iMGE1	hypothetical protein	219515	219051	-	ORF248	1	1	1	1	1	1	1	1	1	1	1	1	1	0	1	1	15		ORF248	1	1	1	1	1	1	1	1	1	1	1	1	1	0	1	1	15	45277_RRN84601.1.faa
ATCC53993_iMGE1	domain of unknown function DUF1738	219948	225098	+	ORF250	1	1	0	0	0	0	0	1	1	0	0	1	1	0	1	0	7		ORF250	1	1	1	1	1	1	1	1	1	1	1	1	1	1	1	1	16	45256_RRN84397.1.faa
ATCC53993_iMGE1	hypothetical protein	225160	225798	+	ORF251	1	1	1	1	1	1	1	1	1	1	0	1	1	0	1	1	14		ORF251	1	1	1	1	1	1	1	1	1	1	1	1	1	0	1	1	15	6438_ACH82494.1.faa
ATCC53993_iMGE1	domain of unknown function DUF1738	225806	226345	+	ORF252	0	1	1	1	1	1	1	1	1	0	0	0	0	0	1	0	9		ORF252	1	1	1	1	1	1	1	1	1	1	0	1	1	0	1	1	14	6439_ACH82495.1.faa
ATCC53993_iMGE1	hypothetical protein	226342	226620	+	ORF253	1	1	1	1	1	1	1	1	1	1	0	1	1	0	1	1	14		ORF253	1	1	1	1	1	1	1	1	1	1	1	1	1	1	1	1	16	45258_RRN84399.1.faa
ATCC53993_iMGE1	hypothetical protein	226631	227005	+	ORF254	0	1	1	1	1	1	1	1	0	1	0	0	0	0	1	1	10		ORF254	1	1	1	1	1	1	1	1	1	1	1	1	1	0	1	1	15	45259_RRN84400.1.faa
ATCC53993_iMGE1	hypothetical protein	226995	228848	+	ORF255	1	1	1	1	1	1	1	1	1	1	0	0	0	0	1	0	11		ORF255	1	1	1	1	1	1	1	1	1	1	1	1	1	0	1	1	15	6442_ACH82498.1.faa
ATCC53993_iMGE1	hypothetical protein	228913	229755	+	ORF256	0	1	1	1	1	1	1	1	1	0	0	0	0	0	1	0	9		ORF256	1	1	1	1	1	1	1	1	1	1	0	1	1	0	1	1	14	45251_RRN84356.1.faa
ATCC53993_iMGE1	hypothetical protein	229752	231332	+	ORF257	1	1	1	1	1	1	1	1	1	1	0	1	1	0	1	1	14		ORF257	1	1	1	1	1	1	1	1	1	1	1	1	1	1	1	1	16	45252_RRN84357.1.faa
ATCC53993_iMGE1	hypothetical protein	231404	231856	+	ORF258	1	1	1	1	1	1	1	1	1	1	0	1	1	0	1	1	14		ORF258	1	1	1	1	1	1	1	1	1	1	1	1	1	1	1	1	16	45262_RRN84403.1.faa
ATCC53993_iMGE1	Conjugative transfer protein TrbB	231853	232821	+	ORF259	1	1	1	1	1	1	1	1	1	1	0	1	1	0	1	1	14		ORF259	1	1	1	1	1	1	1	1	1	1	1	1	1	1	1	1	16	45243_RRN84262.1.faa
ATCC53993_iMGE1	hypothetical protein	232898	233284	+	ORF260	1	1	1	1	1	1	1	0	1	1	0	1	1	0	1	1	13		ORF260	1	1	1	1	1	1	1	0	1	1	0	1	1	0	1	1	13	45245_RRN84264.1.faa
ATCC53993_iMGE1	hypothetical protein	233288	233665	+	ORF261	1	1	1	1	1	1	1	1	1	1	0	1	1	0	1	1	14		ORF261	1	1	1	1	1	1	1	1	1	1	0	1	1	0	1	1	14	45246_RRN84265.1.faa
ATCC53993_iMGE1	Conjugative transfer protein TrbE	233665	236187	+	ORF262	1	1	1	1	1	1	1	1	1	1	0	1	1	0	1	1	14		ORF262	1	1	1	1	1	1	1	1	1	1	1	1	1	1	1	1	16	45184_RRN84092.1.faa
ATCC53993_iMGE1	hypothetical protein	236184	237347	+	ORF263	0	1	1	0	1	1	1	1	0	0	0	0	0	0	1	0	7		ORF263	1	1	1	1	1	1	1	1	1	1	0	1	1	0	1	1	14	5627_PZD82383.1.faa
ATCC53993_iMGE1	Conjugative transfer protein TrbJ	237429	238169	+	ORF264	1	1	1	1	1	1	1	1	1	1	0	1	1	0	1	1	14		ORF264	1	1	1	1	1	1	1	1	1	1	1	1	1	1	1	1	16	45186_RRN84094.1.faa
ATCC53993_iMGE1	hypothetical protein	238181	238435	+	ORF265	1	1	1	1	1	1	1	0	1	1	0	0	0	0	1	0	10		ORF265	1	1	1	1	1	1	1	0	1	1	0	1	1	0	1	1	13	45187_RRN84095.1.faa
ATCC53993_iMGE1	Conjugative transfer protein TrbL	238449	240140	+	ORF266	1	1	1	1	1	1	1	1	1	1	0	1	1	0	1	1	14		ORF266	1	1	1	1	1	1	1	1	1	1	1	1	1	1	1	1	16	45188_RRN84096.1.faa
ATCC53993_iMGE1	hypothetical protein	240217	240615	+	ORF267	0	1	0	0	0	0	0	1	0	0	0	0	0	0	1	0	3		ORF267	1	1	1	1	1	1	1	1	1	1	0	1	1	0	1	0	13	6454_ACH82510.1.faa
ATCC53993_iMGE1	protein of unknown function DUF167	240570	240953	+	ORF268	1	1	1	1	1	1	1	1	1	1	0	0	0	0	1	0	11		ORF268	1	1	1	1	1	1	1	1	1	1	0	0	0	0	1	0	11	6455_ACH82511.1.faa
ATCC53993_iMGE1	hypothetical protein	241275	242114	+	ORF269	0	1	0	0	0	0	0	0	0	0	0	0	0	0	1	0	2		ORF269	0	1	0	0	0	0	0	0	0	0	0	0	0	0	1	0	2	6456_ACH82512.1.faa
ATCC53993_iMGE1	hypothetical protein	243248	242238	-	ORF270	0	1	0	0	0	0	0	0	0	0	0	0	0	0	1	0	2		ORF270	0	1	0	0	0	0	0	0	0	0	0	0	0	0	1	0	2	6457_ACH82513.1.faa
ATCC53993_iMGE1	Conjugative transfer protein TrbF	243472	244140	+	ORF271	1	1	1	1	1	1	1	1	1	1	0	1	1	0	1	1	14		ORF271	1	1	1	1	1	1	1	1	1	1	1	1	1	1	1	1	16	45230_RRN84138.1.faa
ATCC53993_iMGE1	Conjugal transfer protein TrbG/VirB9/CagX	244153	245253	+	ORF272	0	1	1	0	1	1	1	1	1	0	0	0	0	0	1	0	8		ORF272	1	1	1	1	1	1	1	1	1	1	1	1	1	1	1	1	16	45231_RRN84139.1.faa
ATCC53993_iMGE1	Conjugal transfer protein TrbG/VirB9/CagX	245255	246265	+	ORF273	0	1	1	0	1	1	1	1	1	0	0	0	0	0	1	0	8		ORF273	1	1	1	1	1	1	1	1	1	1	1	1	1	1	1	1	16	45176_RRN83986.1.faa
ATCC53993_iMGE1	conjugation TrbI family protein	246268	247677	+	ORF274	0	1	1	0	1	1	1	1	1	1	0	1	1	0	1	1	12		ORF274	1	1	1	1	1	1	1	1	1	1	1	1	1	1	1	1	16	3634_PZD80201.1.faa
ATCC53993_iMGE1	hypothetical protein	247688	247990	+	ORF275	1	1	1	1	1	1	1	1	1	1	0	1	1	0	1	1	14		ORF275	1	1	1	1	1	1	1	1	1	1	0	1	1	0	1	1	14	45177_RRN83987.1.faa
ATCC53993_iMGE1	Lytic transglycosylase, catalytic	247987	248664	+	ORF276	0	1	0	0	0	0	0	1	0	0	0	0	0	0	1	0	3		ORF276	1	1	1	1	1	1	1	1	1	1	1	1	1	1	1	1	16	6463_ACH82519.1.faa
ATCC53993_iMGE1	TRAG family protein	248675	251104	+	ORF277	1	1	1	1	1	1	1	1	1	1	0	1	1	0	1	1	14		ORF277	1	1	1	1	1	1	1	1	1	1	1	1	1	1	1	1	16	45179_RRN83989.1.faa
ATCC53993_iMGE1	hypothetical protein	251433	251621	+	ORF278	0	1	0	0	0	0	0	0	0	0	0	0	0	0	1	0	2		ORF278	1	1	1	1	1	1	1	1	0	1	0	0	0	0	1	1	11	6465_ACH82521.1.faa
ATCC53993_iMGE1	Death on curing protein, Doc toxin	251621	251917	+	ORF279	1	1	1	1	1	1	1	1	1	1	0	0	0	0	1	0	11		ORF279	1	1	1	1	1	1	1	1	1	1	0	0	0	0	1	1	12	6466_ACH82522.1.faa
ATCC53993_iMGE1	hypothetical protein	253036	253197	+	ORF281	0	1	0	0	0	0	0	0	0	0	0	0	0	0	1	0	2		ORF281	0	1	0	0	0	0	0	0	0	0	0	0	0	0	1	0	2	NA
ATCC53993_iMGE1	Mobile element protein	254967	253330	-	ORF282	1	1	1	1	1	1	1	1	1	1	1	1	0	1	1	0	14		ORF282	1	1	1	1	1	1	1	1	1	1	1	1	1	1	1	1	16	44168_RRN82103.1.faa
ATCC53993_iMGE1	Mobile element protein	255364	255017	-	ORF283	1	1	1	1	1	1	1	1	1	1	1	1	1	1	1	0	15		ORF283	1	1	1	1	1	1	1	1	1	1	1	1	1	1	1	1	16	44125_RRN82013.1.faa
ATCC53993_iMGE1	hypothetical protein	255687	255355	-	ORF284	1	1	1	1	1	1	1	1	1	1	1	1	1	1	1	0	15		ORF284	1	1	1	1	1	1	1	1	1	1	1	1	1	1	1	0	15	44126_RRN82014.1.faa
ATCC53993_iMGE1	hypothetical protein	255951	256115	+	ORF285	0	1	0	0	0	0	0	0	0	0	0	0	0	0	1	0	2		ORF285	0	1	0	0	0	0	0	0	0	0	0	0	1	0	1	1	4	NA
ATCC53993_iMGE1	hypothetical protein	256223	256675	+	ORF286	0	1	0	0	0	0	0	0	0	0	0	0	0	0	0	0	1		ORF286	0	1	0	0	0	0	0	0	0	0	0	0	0	0	0	0	1	NA
ATCC53993_iMGE1	hypothetical protein	258190	257291	-	ORF287	1	1	1	1	1	1	1	0	0	1	0	0	0	0	1	0	9		ORF287	1	1	1	1	1	1	1	1	1	1	1	1	1	1	1	1	16	45168_RRN83895.1.faa
ATCC53993_iMGE1	hypothetical protein	258775	258518	-	ORF288	1	1	1	1	1	1	1	1	1	0	1	1	1	1	1	1	15		ORF288	1	1	1	1	1	1	1	1	1	0	1	1	1	1	1	1	15	45169_RRN83896.1.faa
ATCC53993_iMGE1	Chromosome (plasmid) partitioning protein ParB	260097	258859	-	ORF289	1	1	1	1	1	1	1	1	1	1	0	1	1	0	1	1	14		ORF289	1	1	1	1	1	1	1	1	1	1	1	1	1	1	1	1	16	45170_RRN83897.1.faa
ATCC53993_iMGE1	ParA-like protein	260869	260099	-	ORF290	1	1	1	1	1	1	1	1	1	1	0	1	1	0	1	1	14		ORF290	1	1	1	1	1	1	1	1	1	1	1	1	1	1	1	1	16	45171_RRN83898.1.faa
ATCC53993_iMGE1	hypothetical protein	261267	260872	-	ORF291	0	1	0	1	0	0	0	0	1	0	0	0	0	0	1	0	4		ORF291	1	1	1	1	1	1	1	1	1	1	1	1	1	1	1	1	16	6474_ACH82530.1.faa
ATCC53993_iMGE1	hypothetical protein	261627	261316	-	ORF292	0	1	0	0	0	0	0	0	0	0	0	0	0	0	1	0	2		ORF292	0	1	0	0	0	0	0	1	0	0	1	0	0	1	1	0	5	6475_ACH82531.1.faa
ATCC53993_iMGE1	hypothetical protein	262371	261781	-	ORF293	0	1	1	0	1	1	1	1	1	1	0	0	0	0	1	0	9		ORF293	1	1	1	1	1	1	1	1	1	1	1	1	1	1	1	1	16	45162_RRN83820.1.faa
ATCC53993_iMGE1	hypothetical protein	262847	262518	-	ORF294	0	1	1	0	1	1	1	0	1	0	0	1	1	0	1	0	9		ORF294	1	1	1	1	1	1	1	0	1	1	0	1	1	0	1	1	13	45149_RRN83807.1.faa
ATCC53993_iMGE1	TraB family protein	264202	262844	-	ORF295	0	1	0	1	1	1	1	1	1	0	0	0	0	0	1	0	8		ORF295	1	1	1	1	1	1	1	1	1	1	1	1	1	1	1	1	16	45150_RRN83808.1.faa
ATCC53993_iMGE1	hypothetical protein	264552	264199	-	ORF296	0	1	1	0	1	1	1	1	1	0	0	0	0	0	1	0	8		ORF296	1	1	1	0	1	1	1	1	1	1	1	0	0	1	1	1	13	6090_PZD82846.1.faa
ATCC53993_iMGE1	hypothetical protein	264580	265035	+	ORF297	0	1	1	0	1	1	1	1	1	0	0	1	1	0	1	0	10		ORF297	0	1	1	0	1	1	1	1	1	0	0	1	1	0	1	0	10	NA
ATCC53993_iMGE1	hypothetical protein	265106	265273	+	ORF298	0	1	1	0	1	1	1	1	1	0	0	1	1	0	1	0	10		ORF298	1	1	1	1	1	1	1	1	1	0	0	1	1	0	1	1	13	NA
ATCC53993_iMGE1	Transcriptional regulator	265276	265572	+	ORF299	1	1	1	1	1	1	1	1	1	1	0	1	1	0	1	1	14		ORF299	1	1	1	1	1	1	1	1	1	1	0	1	1	0	1	1	14	45153_RRN83811.1.faa
ATCC53993_iMGE1	DNA topoisomerase III (EC 5.99.1.2)	268403	266349	-	ORF300	1	1	1	1	1	1	1	1	1	1	1	1	1	0	1	1	15		ORF300	1	1	1	1	1	1	1	1	1	1	1	1	1	1	1	1	16	45138_RRN83729.1.faa
ATCC53993_iMGE1	hypothetical protein	268861	268616	-	ORF301	0	1	0	0	0	0	0	0	0	0	0	0	0	0	1	0	2		ORF301	0	1	0	0	0	0	0	0	0	0	0	0	0	0	1	0	2	6482_ACH82538.1.faa
ATCC53993_iMGE1	hypothetical protein	269637	268864	-	ORF302	0	1	0	0	0	0	0	0	0	0	0	0	0	0	1	0	2		ORF302	0	1	0	0	0	0	0	0	0	0	0	0	0	0	1	0	2	6483_ACH82539.1.faa
ATCC53993_iMGE1	hypothetical protein	270086	270589	+	ORF303	0	1	0	0	0	0	0	0	0	0	0	0	0	0	1	0	2		ORF303	0	1	0	0	0	0	0	0	0	0	0	0	0	0	1	0	2	6484_ACH82540.1.faa
ATCC53993_iMGE1	hypothetical protein	270589	272049	+	ORF304	0	1	0	0	0	0	0	0	0	0	0	0	0	0	1	0	2		ORF304	0	1	0	0	0	0	0	0	0	0	0	0	0	0	1	0	2	6485_ACH82541.1.faa
ATCC53993_iMGE1	hypothetical protein	272042	273073	+	ORF305	0	1	0	0	0	0	0	0	0	0	0	0	0	0	1	0	2		ORF305	0	1	1	0	0	0	0	0	0	0	0	0	0	0	1	0	3	6486_ACH82542.1.faa
ATCC53993_iMGE1	hypothetical protein	273676	275316	+	ORF306	0	1	0	0	0	0	0	0	0	0	0	0	0	0	1	0	2		ORF306	0	1	0	0	0	0	0	0	0	0	0	0	0	0	1	0	2	6488_ACH82544.1.faa
ATCC53993_iMGE1	hypothetical protein	275316	275465	+	ORF307	0	1	0	0	0	0	0	0	0	0	0	0	0	0	1	0	2		ORF307	0	1	0	0	0	0	0	0	0	0	0	0	0	0	1	0	2	NA
ATCC53993_iMGE1	hypothetical protein	275971	276117	+	ORF308	0	1	0	0	0	0	0	0	0	0	0	0	0	0	1	0	2		ORF308	0	1	0	0	0	0	0	0	0	0	0	0	0	0	1	0	2	6489_ACH82545.1.faa
ATCC53993_iMGE1	hypothetical protein	276500	276616	+	ORF309	0	1	0	0	0	0	0	0	0	0	0	0	0	0	1	0	2		ORF309	0	1	0	0	0	0	0	0	0	0	0	0	0	0	1	0	2	NA
ATCC53993_iMGE1	hypothetical protein	277142	277819	+	ORF310	0	1	0	0	0	0	0	0	0	0	0	0	0	0	1	0	2		ORF310	0	1	0	0	0	0	0	0	0	0	0	0	0	0	1	0	2	6490_ACH82546.1.faa
ATCC53993_iMGE1	Retron-type RNA-directed DNA polymerase (EC 2.7.7.49)	277816	278763	+	ORF311	0	1	0	0	0	0	0	0	0	0	0	0	0	0	1	0	2		ORF311	0	1	1	0	0	0	0	0	0	0	0	0	0	0	1	0	3	6491_ACH82547.1.faa
ATCC53993_iMGE1	hypothetical protein	279910	278882	-	ORF312	0	1	0	0	0	0	0	0	0	0	0	0	0	0	1	0	2		ORF312	0	1	0	0	0	0	0	0	0	0	0	0	0	0	1	0	2	NA
ATCC53993_iMGE1	hypothetical protein	279884	281278	+	ORF313	0	1	0	0	0	0	0	0	0	0	0	0	0	0	1	0	2		ORF313	0	1	0	0	0	0	0	0	0	0	0	1	1	0	1	0	4	6492_ACH82548.1.faa
ATCC53993_iMGE1	hypothetical protein	281275	283164	+	ORF314	0	1	0	0	0	0	0	0	0	0	0	0	0	0	1	0	2		ORF314	0	1	0	0	0	0	0	0	0	0	0	0	0	0	1	0	2	6493_ACH82549.1.faa
ATCC53993_iMGE1	hypothetical protein	283793	283488	-	ORF315	1	1	1	1	1	1	1	1	1	1	1	1	1	1	1	1	16		ORF315	1	1	1	1	1	1	1	1	1	1	1	1	1	1	1	1	16	45140_RRN83731.1.faa
ATCC53993_iMGE1	hypothetical protein	283968	284141	+	ORF316	0	1	0	0	0	0	0	0	1	0	1	1	1	0	1	1	7		ORF316	1	1	1	1	1	1	1	1	1	1	1	1	1	1	1	1	16	6495_ACH82551.1.faa
ATCC53993_iMGE1	hypothetical protein	284577	284407	-	ORF317	0	1	1	1	1	1	1	1	0	0	0	0	0	0	1	0	8		ORF317	1	1	1	1	1	1	1	1	1	1	1	1	1	0	1	1	15	NA
					Count_iMGE	7	7	7	7	7	7	7	7	7	6	7	2	1	1	2	1	83		Count_iMGE	7	7	7	7	7	7	7	7	7	7	7	4	5	3	5	4	98	NA
ATCC53993_iMGE9	hypothetical protein	2811641	2811793	+	ORF3028	1	1	1	1	1	1	1	1	1	1	1	0	0	0	1	0	12		ORF3028	1	1	1	1	1	1	1	1	1	1	1	0	0	0	1	0	12	1053_ACK78876.1.faa
ATCC53993_iMGE9	hypothetical protein	2811790	2812467	+	ORF3029	1	1	1	1	1	1	1	1	1	1	1	0	0	0	1	1	13		ORF3029	1	1	1	1	1	1	1	1	1	1	1	1	1	1	1	1	16	43876_RRN81727.1.faa
ATCC53993_iMGE9	hypothetical protein	2812783	2812670	-	ORF3030	1	1	1	1	1	1	1	1	1	0	1	0	0	0	0	0	10		ORF3030	1	1	1	1	1	1	1	1	1	1	1	1	1	0	1	1	15	NA
ATCC53993_iMGE9	hypothetical protein	2813071	2812892	-	ORF3031	1	1	1	1	1	1	1	1	1	1	1	0	0	0	0	0	11		ORF3031	1	1	1	1	1	1	1	1	1	1	1	0	0	0	0	0	11	NA
ATCC53993_iMGE9	TonB-dependent receptor	2813217	2815523	+	ORF3032	1	1	1	1	1	1	1	1	1	1	1	1	1	1	0	0	14		ORF3032	1	1	1	1	1	1	1	1	1	1	1	1	1	1	1	1	16	43878_RRN81729.1.faa
ATCC53993_iMGE9	SMP-30/Gluconolaconase/LRE domain protein	2815609	2818404	+	ORF3033	1	1	1	1	1	1	1	1	1	1	1	1	0	0	0	0	12		ORF3033	1	1	1	1	1	1	1	1	1	1	1	1	1	1	1	1	16	43879_RRN81730.1.faa
ATCC53993_iMGE9	hypothetical protein	2818766	2818551	-	ORF3034	1	1	1	1	1	1	1	1	1	1	1	0	0	0	0	0	11		ORF3034	1	1	1	1	1	1	1	1	1	1	1	0	1	0	0	0	12	43880_RRN81731.1.faa
					Count_iMGE	10	10	10	10	10	10	10	10	10	9	10	7	7	7	0	1	131		Count_iMGE	10	10	10	10	10	10	10	10	10	10	10	10	9	9	3	6	147	NA
ATCC53993_iMGE2	hypothetical protein	929765	929926	+	ORF1010	1	1	1	1	1	1	1	1	1	1	1	0	0	1	0	0	12		ORF1010	1	1	1	1	1	1	1	1	1	1	1	1	1	1	0	0	14	45731_RRN86387.1.faa
ATCC53993_iMGE2	hypothetical protein	931034	930558	-	ORF1011	1	1	1	1	1	1	1	1	1	1	1	1	1	1	0	1	15		ORF1011	1	1	1	1	1	1	1	1	1	1	1	1	1	1	0	1	15	45734_RRN86390.1.faa
ATCC53993_iMGE2	hypothetical protein	931595	931284	-	ORF1013	1	1	1	1	1	1	1	1	1	1	1	1	1	1	0	0	14		ORF1013	1	1	1	1	1	1	1	1	1	1	1	1	1	1	0	0	14	45735_RRN86391.1.faa
ATCC53993_iMGE2	hypothetical protein	931845	931588	-	ORF1014	1	1	1	1	1	1	1	1	1	1	1	1	1	1	0	0	14		ORF1014	1	1	1	1	1	1	1	1	1	1	1	1	1	1	0	0	14	45736_RRN86392.1.faa
ATCC53993_iMGE2	Type I restriction-modification system, DNA-methyltransferase subunit M (EC 2.1.1.72)	932139	933701	+	ORF1015	1	1	1	1	1	1	1	1	1	1	1	1	1	1	0	0	14		ORF1015	1	1	1	1	1	1	1	1	1	1	1	1	1	1	1	1	16	44510_RRN82753.1.faa
ATCC53993_iMGE2	Uncharacterized protein BT3327	933698	935266	+	ORF1016	1	1	1	1	1	1	1	1	1	1	1	1	1	1	0	0	14		ORF1016	1	1	1	1	1	1	1	1	1	1	1	1	1	1	0	0	14	45738_RRN86394.1.faa
ATCC53993_iMGE2	hypothetical protein	935263	936330	+	ORF1017	1	1	1	1	1	1	1	1	1	1	1	1	1	0	0	0	13		ORF1017	1	1	1	1	1	1	1	1	1	1	1	1	1	1	1	1	16	45739_RRN86395.1.faa
ATCC53993_iMGE2	restriction modification system DNA specificity domain	936311	937591	+	ORF1018	1	1	1	1	1	1	1	1	1	0	1	0	0	0	0	0	10		ORF1018	1	1	1	1	1	1	1	1	1	1	1	1	1	1	0	1	15	44515_RRN82758.1.faa
ATCC53993_iMGE2	hypothetical protein	937588	940542	+	ORF1019	1	1	1	1	1	1	1	1	1	1	1	0	0	0	0	0	11		ORF1019	1	1	1	1	1	1	1	1	1	1	1	1	0	0	0	1	13	45527_RRN85922.1.faa
ATCC53993_iMGE2	Type I restriction-modification system, restriction subunit R (EC 3.1.21.3)	940548	943469	+	ORF1020	1	1	1	1	1	1	1	1	1	1	1	1	1	1	0	0	14		ORF1020	1	1	1	1	1	1	1	1	1	1	1	1	1	1	1	1	16	45528_RRN85923.1.faa
					Count_iMGE	12	12	12	12	12	12	12	12	12	12	12	0	0	0	3	0	135		Count_iMGE	12	12	12	12	12	12	12	12	12	12	12	4	5	4	6	4	155	NA
ATCC53993_iMGE5	hypothetical protein	2003233	2002994	-	ORF2139	1	1	1	1	1	1	1	1	1	1	1	0	0	0	0	0	11		ORF2139	1	1	1	1	1	1	1	1	1	1	1	1	1	1	1	1	16	44509_RRN82752.1.faa
ATCC53993_iMGE5	Type I restriction-modification system, DNA-methyltransferase subunit M (EC 2.1.1.72)	2004914	2003301	-	ORF2140	1	1	1	1	1	1	1	1	1	1	1	0	0	0	1	0	12		ORF2140	1	1	1	1	1	1	1	1	1	1	1	1	1	1	1	1	16	44510_RRN82753.1.faa
ATCC53993_iMGE5	hypothetical protein	2005114	2004911	-	ORF2141	1	1	1	1	1	1	1	1	1	1	1	0	0	0	1	0	12		ORF2141	1	1	1	1	1	1	1	1	1	1	1	0	0	0	1	0	12	44511_RRN82754.1.faa
ATCC53993_iMGE5	Anticodon nuclease	2006289	2005111	-	ORF2142	1	1	1	1	1	1	1	1	1	1	1	0	0	0	0	0	11		ORF2142	1	1	1	1	1	1	1	1	1	1	1	0	0	0	1	0	12	44512_RRN82755.1.faa
ATCC53993_iMGE5	hypothetical protein	2006411	2006286	-	ORF2143	1	1	1	1	1	1	1	1	1	1	1	0	0	0	0	0	11		ORF2143	1	1	1	1	1	1	1	1	1	1	1	0	0	0	0	0	11	8167_ACH84223.1.faa
ATCC53993_iMGE5	DEAD/DEAH box helicase domain protein	2009545	2006381	-	ORF2144	1	1	1	1	1	1	1	1	1	1	1	0	0	0	0	0	11		ORF2144	1	1	1	1	1	1	1	1	1	1	1	0	1	0	0	0	12	44513_RRN82756.1.faa
ATCC53993_iMGE5	hypothetical protein	2010330	2009542	-	ORF2145	1	1	1	1	1	1	1	1	1	1	1	0	0	0	0	0	11		ORF2145	1	1	1	1	1	1	1	1	1	1	1	0	0	0	0	0	11	44514_RRN82757.1.faa
ATCC53993_iMGE5	restriction modification system DNA specificity domain	2011598	2010327	-	ORF2146	1	1	1	1	1	1	1	1	1	1	1	0	0	0	0	0	11		ORF2146	1	1	1	1	1	1	1	1	1	1	1	0	0	0	1	1	13	44515_RRN82758.1.faa
ATCC53993_iMGE5	hypothetical protein	2011951	2011595	-	ORF2147	1	1	1	1	1	1	1	1	1	1	1	0	0	0	0	0	11		ORF2147	1	1	1	1	1	1	1	1	1	1	1	0	0	0	0	0	11	44516_RRN82759.1.faa
ATCC53993_iMGE5	hypothetical protein	2012562	2011948	-	ORF2148	1	1	1	1	1	1	1	1	1	1	1	0	0	0	0	0	11		ORF2148	1	1	1	1	1	1	1	1	1	1	1	0	0	0	0	0	11	44517_RRN82760.1.faa
ATCC53993_iMGE5	Type I restriction-modification system, restriction subunit R (EC 3.1.21.3)	2015653	2012555	-	ORF2149	1	1	1	1	1	1	1	1	1	1	1	0	0	0	1	0	12		ORF2149	1	1	1	1	1	1	1	1	1	1	1	1	1	1	1	1	16	44518_RRN82761.1.faa
ATCC53993_iMGE5	hypothetical protein	2015675	2015869	+	ORF2150	1	1	1	1	1	1	1	1	1	1	1	0	0	0	0	0	11		ORF2150	1	1	1	1	1	1	1	1	1	1	1	1	1	1	0	0	14	44519_RRN82762.1.faa
					Count_iMGE	25	28	27	25	25	25	25	25	24	24	26	14	14	13	3	3	326		Count_iMGE	26	28	28	26	27	27	27	27	26	25	27	20	20	22	11	12	379	NA
ATCC53993_iMGE7	hypothetical protein	2357494	2357312	-	ORF2546	1	1	1	1	1	1	1	1	1	1	1	0	0	0	0	0	11		ORF2546	1	1	1	1	1	1	1	1	1	1	1	0	0	0	0	0	11	8531_ACH84587.1.faa
ATCC53993_iMGE7	hypothetical protein	2357878	2357498	-	ORF2547	1	1	1	1	1	1	1	1	1	1	1	0	0	0	0	0	11		ORF2547	1	1	1	1	1	1	1	1	1	1	1	1	1	1	1	1	16	NA
ATCC53993_iMGE7	putative endonuclease	2359157	2357979	-	ORF2548	1	1	1	1	1	1	1	1	1	1	1	0	0	0	0	0	11		ORF2548	1	1	1	1	1	1	1	1	1	1	1	0	0	0	0	1	12	43982_RRN81870.1.faa
ATCC53993_iMGE7	hypothetical protein	2359179	2359331	+	ORF2549	1	1	1	1	1	1	1	1	1	1	1	0	0	0	0	0	11		ORF2549	1	1	1	1	1	1	1	1	1	1	1	0	0	0	0	0	11	8533_ACH84589.1.faa
ATCC53993_iMGE7	PilT protein domain protein	2359679	2359455	-	ORF2550	1	1	1	1	1	1	1	1	1	1	1	0	0	0	0	0	11		ORF2550	1	1	1	1	1	1	1	1	1	1	1	1	1	1	1	1	16	8534_ACH84590.1.faa
ATCC53993_iMGE7	VapB protein (antitoxin to VapC)	2360099	2359860	-	ORF2551	1	1	1	1	1	1	1	1	1	1	1	0	0	0	0	0	11		ORF2551	1	1	1	1	1	1	1	1	1	1	1	0	0	0	0	0	11	8535_ACH84591.1.faa
ATCC53993_iMGE7	hypothetical protein	2360367	2360483	+	ORF2552	1	1	1	1	1	1	1	1	1	1	1	0	0	0	0	1	12		ORF2552	1	1	1	1	1	1	1	1	1	1	1	0	0	1	0	1	13	43983_RRN81871.1.faa
ATCC53993_iMGE7	Glutathione S-transferase (EC 2.5.1.18)	2361577	2360768	-	ORF2553	1	1	1	1	1	1	1	1	1	1	1	1	1	1	0	0	14		ORF2553	1	1	1	1	1	1	1	1	1	1	1	1	1	1	0	0	14	43984_RRN81872.1.faa
ATCC53993_iMGE7	hypothetical protein	2361624	2362943	+	ORF2554	0	1	1	0	0	0	0	0	0	0	1	0	0	1	0	0	4		ORF2554	0	1	1	0	1	1	1	1	0	0	1	1	1	1	0	1	11	6324_ACH82380.1.faa
ATCC53993_iMGE7	Mobile element protein	2363065	2363379	+	ORF2555	0	1	1	0	0	0	0	0	0	0	1	0	0	1	0	0	4		ORF2555	0	1	1	0	0	0	0	0	1	0	1	1	1	1	0	0	7	6323_ACH82379.1.faa
ATCC53993_iMGE7	Glutathione S-transferase (EC 2.5.1.18)	2363704	2363552	-	ORF2556	0	1	0	0	0	0	0	0	0	0	0	0	0	0	0	0	1		ORF2556	1	1	1	1	1	1	1	1	1	1	0	1	1	1	0	0	13	NA
ATCC53993_iMGE7	Transposase, IS4 family	2364046	2363804	-	ORF2557	1	1	1	1	1	1	1	1	1	1	1	0	0	0	0	0	11		ORF2557	1	1	1	1	1	1	1	1	1	1	1	0	0	1	1	0	13	NA
ATCC53993_iMGE7	Uncharacterized UPF0721 integral membrane protein	2365138	2364353	-	ORF2558	1	1	1	1	1	1	1	1	1	1	1	1	1	1	0	0	14		ORF2558	1	1	1	1	1	1	1	1	1	1	1	1	1	1	0	0	14	43986_RRN81874.1.faa
ATCC53993_iMGE7	thiamine pyrophosphate enzyme TPP binding domain protein	2365452	2365204	-	ORF2559	1	1	1	1	1	1	1	1	1	1	1	1	1	1	0	0	14		ORF2559	1	1	1	1	1	1	1	1	1	1	1	1	1	1	0	0	14	NA
ATCC53993_iMGE7	hypothetical protein	2365468	2365599	+	ORF2560	1	1	1	1	1	1	1	1	1	0	1	1	1	1	0	0	13		ORF2560	1	1	1	1	1	1	1	1	1	0	1	1	1	1	0	0	13	NA
ATCC53993_iMGE7	Mobile element protein	2366441	2365614	-	ORF2561	1	1	1	1	1	1	1	1	1	1	1	1	1	0	0	0	13		ORF2561	1	1	1	1	1	1	1	1	1	1	1	1	1	1	1	1	16	43838_RRN81689.1.faa
ATCC53993_iMGE7	Putative transposase	2367922	2366438	-	ORF2562	1	1	1	1	1	1	1	1	1	1	1	1	1	0	0	0	13		ORF2562	1	1	1	1	1	1	1	1	1	1	1	1	1	0	0	0	13	43839_RRN81690.1.faa
ATCC53993_iMGE7	Benzoylformate decarboxylase (EC 4.1.1.7)	2369320	2367995	-	ORF2563	1	1	1	1	1	1	1	1	1	1	1	1	1	1	0	0	14		ORF2563	1	1	1	1	1	1	1	1	1	1	1	1	1	1	0	0	14	NA
ATCC53993_iMGE7	hypothetical protein	2370168	2369548	-	ORF2564	1	1	1	1	1	1	1	1	1	1	1	1	1	1	0	0	14		ORF2564	1	1	1	1	1	1	1	1	1	1	1	1	1	1	0	0	14	43988_RRN81876.1.faa
ATCC53993_iMGE7	hypothetical protein	2370362	2370499	+	ORF2565	1	1	1	1	1	1	1	1	1	1	1	0	0	0	0	0	11		ORF2565	1	1	1	1	1	1	1	1	1	1	1	0	0	0	0	0	11	NA
ATCC53993_iMGE7	Lead, cadmium, zinc and mercury transporting ATPase (EC 3.6.3.3) (EC 3.6.3.5); Copper-translocating P-type ATPase (EC 3.6.3.4)	2372717	2370693	-	ORF2566	1	1	1	1	1	1	1	1	1	1	1	1	1	1	1	1	16		ORF2566	1	1	1	1	1	1	1	1	1	1	1	1	1	1	1	1	16	43990_RRN81878.1.faa
ATCC53993_iMGE7	hypothetical protein	2373384	2372857	-	ORF2567	1	1	1	1	1	1	1	1	1	1	1	0	0	0	0	0	11		ORF2567	1	1	1	1	1	1	1	1	1	1	1	1	1	1	1	1	16	8222_ACH84278.1.faa
ATCC53993_iMGE7	Cobalt-zinc-cadmium resistance protein CzcA; Cation efflux system protein CusA	2373482	2373871	+	ORF2568	1	1	1	1	1	1	1	1	1	1	1	1	1	1	0	0	14		ORF2568	1	1	1	1	1	1	1	1	1	1	1	1	1	1	1	1	16	NA
ATCC53993_iMGE7	hypothetical protein	2373926	2374288	+	ORF2569	1	1	1	1	1	1	1	1	1	1	1	1	1	1	0	0	14		ORF2569	1	1	1	1	1	1	1	1	1	1	1	1	1	1	1	1	16	43992_RRN81880.1.faa
ATCC53993_iMGE7	hypothetical protein	2374413	2374721	+	ORF2570	1	1	1	1	1	1	1	1	1	1	0	1	1	1	1	0	14		ORF2570	1	1	1	1	1	1	1	1	1	1	1	1	1	1	1	1	16	43993_RRN81881.1.faa
ATCC53993_iMGE7	hypothetical protein	2375132	2375995	+	ORF2571	1	1	1	1	1	1	1	1	1	1	1	1	1	1	1	0	15		ORF2571	1	1	1	1	1	1	1	1	1	1	1	1	1	1	1	0	15	43994_RRN81882.1.faa
ATCC53993_iMGE7	hypothetical protein	2377430	2376276	-	ORF2572	1	1	1	1	1	1	1	1	1	1	1	1	1	0	0	1	14		ORF2572	1	1	1	1	1	1	1	1	1	1	1	1	1	1	1	1	16	43995_RRN81883.1.faa
ATCC53993_iMGE7	hypothetical protein	2377743	2377624	-	ORF2573	1	1	1	1	1	1	1	1	0	1	1	0	0	0	0	0	10		ORF2573	1	1	1	1	1	1	1	1	0	1	1	0	0	1	0	0	11	43996_RRN81884.1.faa
					Count_iMGE	145	183	183	151	164	164	161	151	147	144	66	79	76	50	182	69	2115		Count_iMGE	154	183	183	160	172	172	171	161	153	153	119	130	129	107	182	123	2452	NA
ATCC53993_iMGE4	Phage integrase_MSIWIDNKDRR	1235074	1234079	-	ORF1338	1	1	1	0	0	0	0	0	1	1	0	0	0	0	1	0	6		ORF1338	1	1	1	1	1	1	1	1	1	1	1	1	1	1	1	1	16	45340_RRN85219.1.faa
ATCC53993_iMGE4	hypothetical protein	1235353	1235219	-	ORF1339	1	1	1	0	0	0	0	0	1	1	0	0	0	0	1	0	6		ORF1339	1	1	1	0	0	0	0	0	1	1	0	1	1	0	1	0	8	7454_ACH83510.1.faa
ATCC53993_iMGE4	hypothetical protein	1235897	1235670	-	ORF1340	0	1	1	0	0	0	0	0	0	0	0	0	0	0	1	0	3		ORF1340	1	1	1	1	1	1	1	1	1	1	1	1	1	0	1	1	15	7455_ACH83511.1.faa
ATCC53993_iMGE4	hypothetical protein	1236052	1236165	+	ORF1341	0	1	1	0	0	0	0	0	0	0	0	0	0	0	1	0	3		ORF1341	0	1	1	0	0	0	0	0	0	0	1	0	0	0	1	1	5	NA
ATCC53993_iMGE4	Transcriptional regulator, Xre family	1236321	1236172	-	ORF1342	0	1	1	0	0	0	0	0	0	0	1	0	0	0	1	1	5		ORF1342	0	1	1	0	0	0	0	0	0	0	1	0	0	0	1	1	5	7456_ACH83512.1.faa
ATCC53993_iMGE4	hypothetical protein	1236544	1236657	+	ORF1343	0	1	1	0	0	0	0	0	0	0	1	0	0	0	1	1	5		ORF1343	0	1	1	0	0	0	0	0	0	0	1	0	0	0	1	1	5	NA
ATCC53993_iMGE4	hypothetical protein	1236812	1236681	-	ORF1344	0	1	1	0	0	0	0	0	0	0	1	0	0	0	1	1	5		ORF1344	0	1	1	0	0	0	0	0	0	0	1	0	0	0	1	1	5	6340_ACH82396.1.faa
ATCC53993_iMGE4	hypothetical protein	1237118	1238113	+	ORF1345	1	1	1	1	0	0	0	1	1	1	1	1	1	0	1	1	12		ORF1345	1	1	1	1	1	1	1	1	1	1	1	1	1	0	1	1	15	46222_RRN88180.1.faa
ATCC53993_iMGE4	DNA replication helicase loader DnaC/DnaI	1238124	1238978	+	ORF1346	1	1	1	1	1	1	1	1	1	1	1	1	1	0	1	1	15		ORF1346	1	1	1	1	1	1	1	1	1	1	1	1	1	1	1	1	16	45299_RRN84816.1.faa
ATCC53993_iMGE4	hypothetical protein	1238975	1240171	+	ORF1347	1	1	1	1	1	1	1	1	1	1	1	1	1	0	1	1	15		ORF1347	1	1	1	1	1	1	1	1	1	1	1	1	1	0	1	1	15	45290_RRN84807.1.faa
ATCC53993_iMGE4	SAM-dependent methyltransferase	1240168	1241058	+	ORF1348	1	1	1	1	1	1	1	1	1	1	1	1	1	0	1	1	15		ORF1348	1	1	1	1	1	1	1	1	1	1	1	1	1	1	1	1	16	45291_RRN84808.1.faa
ATCC53993_iMGE4	Single-stranded DNA-binding protein	1241108	1241602	+	ORF1349	1	1	1	0	0	0	0	0	1	1	1	0	0	1	1	1	9		ORF1349	1	1	1	1	1	1	1	1	1	1	1	1	1	1	1	1	16	45292_RRN84809.1.faa
ATCC53993_iMGE4	hypothetical protein	1242513	1243787	+	ORF1350	0	1	1	0	0	0	0	0	0	0	0	0	0	0	1	0	3		ORF1350	0	1	1	0	0	0	0	0	0	0	0	0	0	0	1	0	3	7463_ACH83519.1.faa
ATCC53993_iMGE4	hypothetical protein	1244734	1244081	-	ORF1351	0	1	1	0	0	0	0	0	0	0	0	0	0	0	1	0	3		ORF1351	0	1	1	0	0	0	0	0	0	0	0	0	0	0	1	0	3	7464_ACH83520.1.faa
ATCC53993_iMGE4	hypothetical protein	1249373	1245108	-	ORF1352	0	1	1	0	1	1	1	1	0	0	0	0	0	0	1	0	7		ORF1352	0	1	1	0	1	1	1	1	0	0	0	0	0	0	1	0	7	7465_ACH83521.1.faa
ATCC53993_iMGE4	YeeC-like protein	1250759	1249566	-	ORF1353	0	1	1	0	1	1	1	1	0	0	0	0	0	0	1	0	7		ORF1353	0	1	1	0	1	1	1	1	0	1	1	0	0	1	1	0	10	4690_PZD81258.1.faa
ATCC53993_iMGE4	FIG006126: DNA helicase, restriction/modification system component YeeB	1252863	1250752	-	ORF1354	0	1	1	0	1	1	1	1	0	0	0	0	0	0	1	0	7		ORF1354	0	1	1	0	1	1	1	1	0	0	0	0	0	0	1	0	7	4689_PZD81257.1.faa
ATCC53993_iMGE4	Transcriptional regulator	1253710	1253051	-	ORF1355	0	1	1	0	1	1	1	1	0	0	0	0	0	0	1	0	7		ORF1355	0	1	1	0	1	1	1	1	0	0	0	0	0	0	1	0	7	7468_ACH83524.1.faa
ATCC53993_iMGE4	FIG045374: Type II restriction enzyme, methylase subunit YeeA	1256505	1253707	-	ORF1356	0	1	1	0	1	1	1	1	0	0	0	0	0	0	1	0	7		ORF1356	0	1	1	0	1	1	1	1	0	0	1	1	1	1	1	1	12	4688_PZD81256.1.faa
ATCC53993_iMGE4	Type I restriction-modification system, DNA-methyltransferase subunit M (EC 2.1.1.72)	1256808	1256560	-	ORF1357	1	1	1	0	1	1	1	1	1	0	1	1	1	1	1	0	13		ORF1357	1	1	1	0	1	1	1	1	1	1	1	1	1	1	1	0	14	7470_ACH83526.1.faa
ATCC53993_iMGE4	PIN domain protein	1257281	1256907	-	ORF1358	1	1	1	0	1	1	1	1	1	1	1	1	1	1	1	1	15		ORF1358	1	1	1	0	1	1	1	1	1	1	1	1	1	1	1	1	15	1318_ACK79141.1.faa
ATCC53993_iMGE4	hypothetical protein	1257475	1257278	-	ORF1359	1	1	1	0	1	1	1	1	1	1	1	1	1	1	1	1	15		ORF1359	1	1	1	0	1	1	1	1	1	1	1	1	1	1	1	1	15	2599_ACK80422.1.faa
ATCC53993_iMGE4	hypothetical protein	1258332	1259006	+	ORF1361	1	1	1	1	1	1	1	1	1	1	1	1	1	1	1	0	15		ORF1361	1	1	1	1	1	1	1	1	1	1	1	1	1	1	1	0	15	45280_RRN84704.1.faa
ATCC53993_iMGE4	Integration host factor alpha subunit	1259003	1259326	+	ORF1362	1	1	1	1	1	1	1	1	1	1	0	0	0	0	1	0	11		ORF1362	1	1	1	1	1	1	1	1	1	1	1	1	1	1	1	1	16	45281_RRN84705.1.faa
ATCC53993_iMGE4	DNA-binding protein HBsu	1259393	1259668	+	ORF1363	1	1	1	1	1	1	1	1	1	1	1	1	1	1	1	0	15		ORF1363	1	1	1	1	1	1	1	1	1	1	1	1	1	1	1	1	16	45282_RRN84706.1.faa
ATCC53993_iMGE4	hypothetical protein	1259680	1260033	+	ORF1364	1	1	1	1	1	1	1	1	1	1	1	1	1	1	1	0	15		ORF1364	1	1	1	1	1	1	1	1	1	1	1	1	1	1	1	0	15	45283_RRN84707.1.faa
ATCC53993_iMGE4	Integration host factor alpha subunit	1260042	1260263	+	ORF1365	1	1	1	1	1	1	1	1	1	1	0	0	0	0	1	0	11		ORF1365	1	1	1	1	1	1	1	1	1	1	1	1	1	1	1	0	15	45284_RRN84708.1.faa
ATCC53993_iMGE4	hypothetical protein	1260342	1260488	+	ORF1366	1	1	1	1	1	1	1	1	1	1	0	0	0	0	1	0	11		ORF1366	1	1	1	1	1	1	1	1	1	1	0	0	0	0	1	0	11	NA
ATCC53993_iMGE4	hypothetical protein	1260686	1260817	+	ORF1367	1	1	1	1	1	1	1	1	1	1	0	0	0	0	1	0	11		ORF1367	1	1	1	1	1	1	1	1	1	1	0	0	0	0	1	0	11	NA
ATCC53993_iMGE4	mRNA interferase YafQ	1261000	1260863	-	ORF1368	1	1	1	1	1	1	1	0	1	1	0	0	0	0	1	0	10		ORF1368	1	1	1	1	1	1	1	1	1	1	0	0	0	0	1	0	11	NA
ATCC53993_iMGE4	Antitoxin DinJ (binds YafQ toxin)	1261256	1260987	-	ORF1369	1	1	1	1	1	1	1	1	1	1	0	0	0	0	1	0	11		ORF1369	1	1	1	1	1	1	1	1	1	1	0	0	0	0	1	1	12	45285_RRN84709.1.faa
ATCC53993_iMGE4	hypothetical protein	1262177	1261281	-	ORF1370	1	1	1	1	1	1	1	1	1	1	0	1	1	0	1	0	13		ORF1370	1	1	1	1	1	1	1	1	1	1	1	1	1	0	1	0	14	45275_RRN84599.1.faa
ATCC53993_iMGE4	Phospholipid/glycerol acyltransferase	1262439	1262930	+	ORF1371	0	1	1	1	1	1	1	1	0	0	0	0	0	0	1	0	8		ORF1371	1	1	1	1	1	1	1	1	1	1	1	1	1	1	1	1	16	45287_RRN84711.1.faa
ATCC53993_iMGE4	hypothetical protein	1263000	1263542	+	ORF1372	0	1	1	1	1	1	1	1	0	0	0	1	1	0	1	0	10		ORF1372	0	1	1	1	1	1	1	1	0	0	1	1	1	1	1	0	12	3674_PZD80241.1.faa
ATCC53993_iMGE4	hypothetical protein	1263535	1264503	+	ORF1373	0	1	1	1	1	1	1	1	1	0	0	1	1	0	1	0	11		ORF1373	0	1	1	1	1	1	1	1	1	0	1	1	1	1	1	0	13	45267_RRN84499.1.faa
ATCC53993_iMGE4	hypothetical plasmid protein	1264639	1269012	+	ORF1374	1	1	1	1	1	1	1	1	1	1	0	0	0	0	1	0	11		ORF1374	1	1	1	1	1	1	1	1	1	1	1	1	1	1	1	1	16	45256_RRN84397.1.faa
ATCC53993_iMGE4	hypothetical protein	1269073	1270257	+	ORF1375	0	1	1	1	1	1	1	1	1	0	0	0	0	0	1	0	9		ORF1375	1	1	1	1	1	1	1	1	1	1	1	1	1	0	1	1	15	45257_RRN84398.1.faa
ATCC53993_iMGE4	hypothetical protein	1270254	1270532	+	ORF1376	1	1	1	1	1	1	1	1	1	1	0	1	1	0	1	1	14		ORF1376	1	1	1	1	1	1	1	1	1	1	0	1	1	0	1	1	14	45258_RRN84399.1.faa
ATCC53993_iMGE4	Phage DNA invertase	1270999	1270841	-	ORF1377	0	1	1	1	1	1	1	0	0	0	0	0	0	0	1	0	7		ORF1377	0	1	1	1	1	1	1	0	1	1	0	1	0	0	1	1	11	NA
ATCC53993_iMGE4	hypothetical protein	1271855	1271724	-	ORF1378	0	1	1	1	1	1	1	1	0	0	0	0	0	0	1	0	8		ORF1378	0	1	1	1	1	1	1	1	0	0	0	0	0	0	1	0	8	NA
ATCC53993_iMGE4	hypothetical protein	1271977	1272102	+	ORF1379	0	1	1	1	1	1	1	1	0	0	0	0	0	0	1	0	8		ORF1379	0	1	1	1	1	1	1	1	0	0	0	0	0	0	1	0	8	NA
ATCC53993_iMGE4	hypothetical protein	1272180	1272344	+	ORF1380	0	1	1	1	1	1	1	1	0	0	0	0	0	0	1	0	8		ORF1380	0	1	1	1	1	1	1	1	0	0	0	0	0	0	1	0	8	45271_RRN84503.1.faa
ATCC53993_iMGE4	hypothetical protein	1272816	1273517	+	ORF1381	0	1	1	1	1	1	1	0	0	0	0	0	0	0	0	0	6		ORF1381	0	1	1	1	1	1	1	0	0	0	0	0	0	0	0	0	6	45272_RRN84504.1.faa
ATCC53993_iMGE4	hypothetical protein	1273779	1274360	+	ORF1382	0	1	1	0	1	1	1	0	0	0	0	0	0	0	1	0	6		ORF1382	0	1	1	0	1	1	1	0	0	0	0	0	0	0	1	0	6	7489_ACH83545.1.faa
ATCC53993_iMGE4	Mobile element protein	1275146	1274556	-	ORF1383	0	1	1	0	1	1	1	1	1	1	1	1	1	1	1	1	14		ORF1383	1	1	1	1	1	1	1	1	1	1	1	1	1	1	1	1	16	7490_ACH83546.1.faa
ATCC53993_iMGE4	hypothetical protein	1275819	1275394	-	ORF1384	0	1	1	0	1	1	1	1	0	0	0	0	0	0	1	0	7		ORF1384	0	1	1	0	1	1	1	1	0	0	0	0	0	0	1	0	7	4669_PZD81237.1.faa
ATCC53993_iMGE4	hypothetical protein	1276599	1276057	-	ORF1385	0	1	1	0	1	1	1	0	0	0	0	0	0	0	1	0	6		ORF1385	0	1	1	0	1	1	1	0	0	0	0	0	0	0	1	0	6	4668_PZD81236.1.faa
ATCC53993_iMGE4	hypothetical protein	1276600	1276722	+	ORF1386	0	1	1	0	1	1	1	0	0	0	0	0	0	0	1	0	6		ORF1386	0	1	1	0	1	1	1	0	0	0	0	0	0	0	1	0	6	NA
ATCC53993_iMGE4	hypothetical protein	1276987	1276745	-	ORF1387	1	1	1	1	1	1	1	1	1	1	1	1	1	1	1	0	15		ORF1387	1	1	1	1	1	1	1	1	1	1	1	1	1	1	1	0	15	44541_RRN82784.1.faa
ATCC53993_iMGE4	protein of unknown function DUF497	1277265	1276984	-	ORF1388	1	1	1	1	1	1	1	1	1	1	1	1	1	1	1	0	15		ORF1388	1	1	1	1	1	1	1	1	1	1	1	1	1	1	1	0	15	45249_RRN84354.1.faa
ATCC53993_iMGE4	hypothetical protein	1277676	1277404	-	ORF1389	0	1	1	1	1	1	1	1	0	0	0	0	0	0	1	0	8		ORF1389	0	1	1	1	1	1	1	1	0	0	0	0	0	0	1	0	8	45250_RRN84355.1.faa
ATCC53993_iMGE4	hypothetical protein	1277914	1277741	-	ORF1390	0	1	1	1	1	1	1	1	0	0	0	0	0	0	1	0	8		ORF1390	0	1	1	1	1	1	1	1	0	0	0	0	0	0	1	0	8	7496_ACH83552.1.faa
ATCC53993_iMGE4	hypothetical protein	1278182	1278766	+	ORF1391	1	1	1	1	1	1	1	1	1	1	0	0	0	0	1	0	11		ORF1391	1	1	1	1	1	1	1	1	1	1	1	1	1	0	1	1	15	7497_ACH83553.1.faa
ATCC53993_iMGE4	hypothetical protein	1278831	1279646	+	ORF1392	1	1	1	1	1	1	1	1	1	1	0	0	0	0	1	0	11		ORF1392	1	1	1	1	1	1	1	1	1	1	0	1	1	0	1	1	14	45251_RRN84356.1.faa
ATCC53993_iMGE4	hypothetical protein	1279940	1281196	+	ORF1393	1	1	1	1	1	1	1	1	1	1	0	1	1	0	1	1	14		ORF1393	1	1	1	1	1	1	1	1	1	1	1	1	1	1	1	1	16	45252_RRN84357.1.faa
ATCC53993_iMGE4	hypothetical protein	1281213	1281374	+	ORF1394	1	1	1	1	1	1	1	1	1	0	0	0	0	0	1	0	10		ORF1394	1	1	1	1	1	1	1	1	1	0	0	0	0	0	1	0	10	7500_ACH83556.1.faa
ATCC53993_iMGE4	hypothetical protein	1281546	1281761	+	ORF1395	1	1	1	1	1	1	1	1	1	1	0	0	0	0	1	0	11		ORF1395	1	1	1	1	1	1	1	1	1	1	0	0	0	0	1	0	11	NA
ATCC53993_iMGE4	hypothetical protein	1282374	1283072	+	ORF1397	1	1	1	1	1	1	1	1	1	1	0	0	0	0	1	0	11		ORF1397	1	1	1	1	1	1	1	1	1	1	0	0	0	0	1	1	12	45255_RRN84360.1.faa
ATCC53993_iMGE4	hypothetical protein	1283683	1283489	-	ORF1398	1	1	1	1	1	1	1	0	1	1	0	0	0	0	1	1	11		ORF1398	1	1	1	1	1	1	1	1	1	1	0	1	1	0	1	1	14	438_ACK78261.1.faa
ATCC53993_iMGE4	Mobile element protein	1285365	1283728	-	ORF1399	1	1	1	1	1	1	1	1	1	1	1	1	0	1	1	0	14		ORF1399	1	1	1	1	1	1	1	1	1	1	1	1	1	1	1	1	16	44168_RRN82103.1.faa
ATCC53993_iMGE4	Mobile element protein	1285762	1285415	-	ORF1400	1	1	1	1	1	1	1	1	1	1	1	1	1	1	1	0	15		ORF1400	1	1	1	1	1	1	1	1	1	1	1	1	1	1	1	1	16	44125_RRN82013.1.faa
ATCC53993_iMGE4	hypothetical protein	1286085	1285753	-	ORF1401	1	1	1	1	1	1	1	1	1	1	1	1	1	1	1	0	15		ORF1401	1	1	1	1	1	1	1	1	1	1	1	1	1	1	1	0	15	44126_RRN82014.1.faa
ATCC53993_iMGE4	hypothetical protein	1286341	1286460	+	ORF1403	1	1	1	1	1	1	1	1	1	1	0	0	0	0	1	0	11		ORF1403	1	1	1	1	1	1	1	1	1	1	0	0	0	0	1	1	12	7508_ACH83564.1.faa
ATCC53993_iMGE4	FIG022160: hypothetical toxin	1286768	1286914	+	ORF1404	1	1	1	1	1	1	1	1	1	1	0	0	0	0	1	1	12		ORF1404	1	1	1	1	1	1	1	1	1	1	0	1	1	0	1	1	14	7509_ACH83565.1.faa
ATCC53993_iMGE4	FIG045511: hypothetical antitoxin (to FIG022160: hypothetical toxin)	1286918	1287217	+	ORF1405	1	1	1	1	1	1	1	1	1	1	0	0	0	0	1	1	12		ORF1405	1	1	1	1	1	1	1	1	1	1	0	1	1	0	1	1	14	45240_RRN84259.1.faa
ATCC53993_iMGE4	hypothetical protein	1287389	1287631	+	ORF1406	1	1	1	1	1	1	1	1	1	1	0	0	0	0	1	0	11		ORF1406	1	1	1	1	1	1	1	1	1	1	0	0	0	0	1	1	12	45242_RRN84261.1.faa
ATCC53993_iMGE4	hypothetical protein	1287784	1288236	+	ORF1407	1	1	1	1	1	1	1	1	1	1	0	1	1	0	1	1	14		ORF1407	1	1	1	1	1	1	1	1	1	1	1	1	1	1	1	1	16	45243_RRN84262.1.faa
ATCC53993_iMGE4	Conjugative transfer protein TrbB	1288233	1289201	+	ORF1408	1	1	1	1	1	1	1	1	1	1	0	1	1	0	1	1	14		ORF1408	1	1	1	1	1	1	1	1	1	1	1	1	1	1	1	1	16	7513_ACH83569.1.faa
ATCC53993_iMGE4	hypothetical protein	1290389	1289598	-	ORF1409	1	1	1	1	1	1	1	1	1	1	0	0	0	0	1	0	11		ORF1409	1	1	1	1	1	1	1	1	1	1	1	0	0	1	1	1	14	45244_RRN84263.1.faa
ATCC53993_iMGE4	Conjugal transfer protein TrbC	1290594	1290980	+	ORF1410	1	1	1	1	1	1	1	0	1	1	0	1	1	0	1	1	13		ORF1410	1	1	1	1	1	1	1	0	1	1	0	1	1	0	1	1	13	45245_RRN84264.1.faa
ATCC53993_iMGE4	hypothetical protein	1290984	1291361	+	ORF1411	1	1	1	1	1	1	1	1	1	1	0	1	1	0	1	1	14		ORF1411	1	1	1	1	1	1	1	1	1	1	0	1	1	0	1	1	14	45246_RRN84265.1.faa
ATCC53993_iMGE4	Conjugative transfer protein TrbE	1291361	1293883	+	ORF1412	1	1	1	1	1	1	1	1	1	1	0	1	1	0	1	1	14		ORF1412	1	1	1	1	1	1	1	1	1	1	1	1	1	1	1	1	16	45184_RRN84092.1.faa
ATCC53993_iMGE4	hypothetical protein	1293880	1294134	+	ORF1413	1	1	1	1	1	1	1	1	1	1	0	0	0	0	1	0	11		ORF1413	1	1	1	1	1	1	1	1	1	1	0	1	1	0	1	1	14	45185_RRN84093.1.faa
ATCC53993_iMGE4	Conjugative transfer protein TrbJ	1294217	1294957	+	ORF1414	1	1	1	1	1	1	1	1	1	1	0	1	1	0	1	1	14		ORF1414	1	1	1	1	1	1	1	1	1	1	1	1	1	1	1	1	16	45186_RRN84094.1.faa
ATCC53993_iMGE4	hypothetical protein	1294969	1295223	+	ORF1415	1	1	1	1	1	1	1	0	1	1	0	0	0	0	1	0	10		ORF1415	1	1	1	1	1	1	1	0	1	1	0	1	1	0	1	1	13	4649_PZD81217.1.faa
ATCC53993_iMGE4	Conjugative transfer protein TrbL	1295239	1297008	+	ORF1416	1	1	1	1	1	1	1	1	1	1	0	1	1	0	1	1	14		ORF1416	1	1	1	1	1	1	1	1	1	1	1	1	1	1	1	1	16	45188_RRN84096.1.faa
ATCC53993_iMGE4	hypothetical protein	1297094	1297474	+	ORF1417	1	1	1	1	1	1	1	1	1	1	0	0	0	0	1	0	11		ORF1417	1	1	1	1	1	1	1	1	1	1	0	1	1	0	1	0	13	45189_RRN84097.1.faa
ATCC53993_iMGE4	hypothetical protein	1298115	1297648	-	ORF1418	1	1	1	1	1	1	1	1	1	1	1	1	1	1	1	0	15		ORF1418	1	1	1	1	1	1	1	1	1	1	1	1	1	1	1	0	15	45190_RRN84098.1.faa
ATCC53993_iMGE4	hypothetical protein	1298371	1298147	-	ORF1419	0	1	1	0	1	1	1	0	0	0	0	0	0	0	1	0	6		ORF1419	1	1	1	1	1	1	1	0	0	1	1	1	1	1	1	0	13	NA
ATCC53993_iMGE4	protease Do	1299988	1298504	-	ORF1420	1	1	1	1	1	1	1	1	1	1	1	1	1	1	1	0	15		ORF1420	1	1	1	1	1	1	1	1	1	1	1	1	1	1	1	1	16	45191_RRN84099.1.faa
ATCC53993_iMGE4	hypothetical protein	1300287	1300039	-	ORF1421	1	1	1	1	1	1	1	1	1	1	0	0	0	0	1	0	11		ORF1421	1	1	1	1	1	1	1	1	1	1	1	1	1	1	1	0	15	NA
ATCC53993_iMGE4	molecular chaperone	1300934	1300488	-	ORF1422	1	1	1	1	1	1	1	1	1	1	1	1	1	1	1	0	15		ORF1422	1	1	1	1	1	1	1	1	1	1	1	1	1	1	1	0	15	45193_RRN84101.1.faa
ATCC53993_iMGE4	hypothetical protein	1301133	1300936	-	ORF1423	1	1	1	1	1	1	1	1	1	1	0	0	0	0	1	0	11		ORF1423	1	1	1	1	1	1	1	1	1	1	0	0	0	0	1	0	11	NA
ATCC53993_iMGE4	hypothetical protein	1301158	1301295	+	ORF1424	1	1	1	1	1	1	1	1	1	1	0	0	0	0	1	0	11		ORF1424	1	1	1	1	1	1	1	1	1	1	0	0	0	0	1	0	11	NA
ATCC53993_iMGE4	hypothetical protein	1302021	1301269	-	ORF1425	1	1	1	1	1	1	1	1	1	1	0	0	0	0	1	0	11		ORF1425	1	1	1	1	1	1	1	1	1	1	0	0	0	0	1	0	11	NA
ATCC53993_iMGE4	3-hydroxyisobutyrate dehydrogenase family protein	1302212	1303093	+	ORF1426	1	1	1	1	1	1	1	1	1	1	0	0	0	0	1	0	11		ORF1426	1	1	1	1	1	1	1	1	1	1	0	0	0	0	1	0	11	45194_RRN84102.1.faa
ATCC53993_iMGE4	Putative formate dehydrogenase oxidoreductase protein	1303123	1305390	+	ORF1427	1	1	1	1	1	1	1	1	1	1	0	0	0	0	1	0	11		ORF1427	1	1	1	1	1	1	1	1	1	1	1	1	1	1	1	1	16	45195_RRN84103.1.faa
ATCC53993_iMGE4	hypothetical protein	1305380	1305649	+	ORF1428	1	1	1	1	1	1	1	1	1	1	0	0	0	0	1	0	11		ORF1428	1	1	1	1	1	1	1	1	1	1	1	1	1	1	1	1	16	45196_RRN84104.1.faa
ATCC53993_iMGE4	Sulfur carrier protein FdhD	1305628	1306476	+	ORF1429	1	1	1	1	1	1	1	1	1	1	0	0	0	0	1	0	11		ORF1429	1	1	1	1	1	1	1	1	1	1	1	1	1	1	1	1	16	45197_RRN84105.1.faa
ATCC53993_iMGE4	Transposase and inactivated derivatives	1307324	1306485	-	ORF1430	1	1	1	1	1	1	1	1	1	1	1	1	1	1	1	0	15		ORF1430	1	1	1	1	1	1	1	1	1	1	1	1	1	1	1	1	16	45198_RRN84106.1.faa
ATCC53993_iMGE4	oxidoreductase FAD/NAD(P)-binding domain protein	1308463	1307435	-	ORF1431	1	1	1	1	1	1	1	1	1	1	1	1	1	1	1	0	15		ORF1431	1	1	1	1	1	1	1	1	1	1	1	1	1	1	1	1	16	45199_RRN84107.1.faa
ATCC53993_iMGE4	Hydroxylamine reductase (EC 1.7.99.1)	1310195	1308522	-	ORF1432	1	1	1	1	1	1	1	1	1	1	1	1	1	1	1	0	15		ORF1432	1	1	1	1	1	1	1	1	1	1	1	1	1	1	1	0	15	45200_RRN84108.1.faa
ATCC53993_iMGE4	Transcriptional regulator, Crp/Fnr family	1310626	1311234	+	ORF1433	1	1	1	1	1	1	1	1	1	1	0	1	0	0	1	0	12		ORF1433	1	1	1	1	1	1	1	1	1	1	1	1	1	1	1	1	16	45233_RRN84141.1.faa
ATCC53993_iMGE4	hypothetical protein	1312528	1311500	-	ORF1434	1	1	1	1	1	1	1	1	1	1	1	1	1	1	1	1	16		ORF1434	1	1	1	1	1	1	1	1	1	1	1	1	1	1	1	1	16	45201_RRN84109.1.faa
ATCC53993_iMGE4	Hypothetical transmembrane protein coupled to NADH-ubiquinone oxidoreductase chain 5 homolog	1315132	1312655	-	ORF1435	1	1	1	1	1	1	1	1	1	1	1	1	1	1	1	1	16		ORF1435	1	1	1	1	1	1	1	1	1	1	1	1	1	1	1	1	16	45202_RRN84110.1.faa
ATCC53993_iMGE4	NADH dehydrogenase, subunit 5	1316775	1315135	-	ORF1436	1	1	1	1	1	1	1	1	1	1	1	1	1	1	1	1	16		ORF1436	1	1	1	1	1	1	1	1	1	1	1	1	1	1	1	1	16	45203_RRN84111.1.faa
ATCC53993_iMGE4	Glycolate dehydrogenase (EC 1.1.99.14), iron-sulfur subunit GlcF	1318330	1317080	-	ORF1437	1	1	1	1	1	1	1	1	1	1	1	1	1	1	1	1	16		ORF1437	1	1	1	1	1	1	1	1	1	1	1	1	1	1	1	1	16	45204_RRN84112.1.faa
ATCC53993_iMGE4	Glycolate dehydrogenase (EC 1.1.99.14), FAD-binding subunit GlcE	1319386	1318340	-	ORF1438	1	1	1	1	1	1	1	1	1	1	1	1	1	1	1	1	16		ORF1438	1	1	1	1	1	1	1	1	1	1	1	1	1	1	1	1	16	45205_RRN84113.1.faa
ATCC53993_iMGE4	Glycolate dehydrogenase (EC 1.1.99.14), subunit GlcD	1320872	1319406	-	ORF1439	1	1	1	1	1	1	1	1	1	1	1	1	1	1	1	1	16		ORF1439	1	1	1	1	1	1	1	1	1	1	1	1	1	1	1	1	16	45206_RRN84114.1.faa
ATCC53993_iMGE4	hypothetical protein	1322224	1320887	-	ORF1440	1	1	1	1	1	1	1	1	1	1	1	1	1	1	1	1	16		ORF1440	1	1	1	1	1	1	1	1	1	1	1	1	1	1	1	1	16	45207_RRN84115.1.faa
ATCC53993_iMGE4	Phosphoketolase	1324456	1322237	-	ORF1441	1	1	1	1	1	1	1	1	1	1	1	1	1	1	1	1	16		ORF1441	1	1	1	1	1	1	1	1	1	1	1	1	1	1	1	1	16	45208_RRN84116.1.faa
ATCC53993_iMGE4	Transcriptional regulator, IclR family	1324554	1325333	+	ORF1442	1	1	1	1	1	1	1	1	1	1	1	1	1	1	1	1	16		ORF1442	1	1	1	1	1	1	1	1	1	1	1	1	1	1	1	1	16	45209_RRN84117.1.faa
ATCC53993_iMGE4	hypothetical protein	1325633	1325902	+	ORF1443	1	1	1	1	1	1	1	1	1	1	0	0	0	0	1	0	11		ORF1443	1	1	1	1	1	1	1	1	1	1	1	1	1	1	1	1	16	45234_RRN84142.1.faa
ATCC53993_iMGE4	hypothetical protein	1325969	1326847	+	ORF1444	1	1	1	1	1	1	1	1	1	1	1	1	1	1	1	0	15		ORF1444	1	1	1	1	1	1	1	1	1	1	1	1	1	1	1	1	16	45210_RRN84118.1.faa
ATCC53993_iMGE4	hypothetical protein	1327088	1326939	-	ORF1445	1	1	1	1	1	1	1	1	1	1	0	0	0	0	1	0	11		ORF1445	1	1	1	1	1	1	1	1	1	1	1	1	1	1	1	1	16	NA
ATCC53993_iMGE4	hypothetical protein	1327233	1327463	+	ORF1446	1	1	1	1	1	1	1	1	1	1	1	1	1	1	1	0	15		ORF1446	1	1	1	1	1	1	1	1	1	1	1	1	1	1	1	1	16	45235_RRN84143.1.faa
ATCC53993_iMGE4	Dihydroorotase (EC 3.5.2.3)	1327531	1328568	+	ORF1447	1	1	1	1	1	1	1	1	1	1	1	1	1	1	1	1	16		ORF1447	1	1	1	1	1	1	1	1	1	1	1	1	1	1	1	1	16	45211_RRN84119.1.faa
ATCC53993_iMGE4	Dihydroxy-acid dehydratase (EC 4.2.1.9)	1328650	1330323	+	ORF1448	1	1	1	1	1	1	1	1	1	1	1	1	1	1	1	1	16		ORF1448	1	1	1	1	1	1	1	1	1	1	1	1	1	1	1	1	16	45236_RRN84144.1.faa
ATCC53993_iMGE4	Threonylcarbamoyl-AMP synthase (EC 2.7.7.87) / SUA5 domain with internal deletion	1331313	1330327	-	ORF1449	1	1	1	1	1	1	1	1	1	1	1	1	1	1	1	0	15		ORF1449	1	1	1	1	1	1	1	1	1	1	1	1	1	1	1	1	16	45212_RRN84120.1.faa
ATCC53993_iMGE4	hypothetical protein	1331511	1331317	-	ORF1450	1	1	1	1	1	1	1	1	1	1	1	0	0	0	1	1	13		ORF1450	1	1	1	1	1	1	1	1	1	1	1	1	1	1	1	1	16	7549_ACH83605.1.faa
ATCC53993_iMGE4	Dethiobiotin synthetase (EC 6.3.3.3)	1332296	1331508	-	ORF1451	1	1	1	1	1	1	1	1	1	1	1	1	1	1	1	0	15		ORF1451	1	1	1	1	1	1	1	1	1	1	1	1	1	1	1	1	16	45213_RRN84121.1.faa
ATCC53993_iMGE4	Fructose-bisphosphate aldolase class II (EC 4.1.2.13)	1333474	1332293	-	ORF1452	1	1	1	1	1	1	1	1	1	1	1	1	1	1	1	1	16		ORF1452	1	1	1	1	1	1	1	1	1	1	1	1	1	1	1	1	16	45214_RRN84122.1.faa
ATCC53993_iMGE4	Rubisco activation protein CbbO	1335951	1333600	-	ORF1453	1	1	1	1	1	1	1	1	1	1	1	1	1	1	1	1	16		ORF1453	1	1	1	1	1	1	1	1	1	1	1	1	1	1	1	1	16	43744_RRN81595.1.faa
ATCC53993_iMGE4	Rubisco activation protein CbbQ	1336770	1335967	-	ORF1454	1	1	1	1	1	1	1	1	1	1	1	1	1	1	1	1	16		ORF1454	1	1	1	1	1	1	1	1	1	1	1	1	1	1	1	1	16	45216_RRN84124.1.faa
ATCC53993_iMGE4	hypothetical protein	1337055	1336801	-	ORF1455	1	1	1	1	1	1	1	1	1	1	1	1	1	1	1	1	16		ORF1455	1	1	1	1	1	1	1	1	1	1	1	1	1	1	1	1	16	45217_RRN84125.1.faa
ATCC53993_iMGE4	ParA-like protein	1337681	1337046	-	ORF1456	1	1	1	1	1	1	1	1	1	1	1	1	1	1	1	1	16		ORF1456	1	1	1	1	1	1	1	1	1	1	1	1	1	1	1	1	16	45218_RRN84126.1.faa
ATCC53993_iMGE4	hypothetical protein	1337996	1337718	-	ORF1457	1	1	1	1	1	1	1	1	1	1	1	0	0	0	1	1	13		ORF1457	1	1	1	1	1	1	1	1	1	1	1	1	1	1	1	1	16	45219_RRN84127.1.faa
ATCC53993_iMGE4	bacterioferritin possible associated with carboxysome	1338436	1337993	-	ORF1458	1	1	1	1	1	1	1	1	1	1	1	0	0	0	1	1	13		ORF1458	1	1	1	1	1	1	1	1	1	1	1	1	1	1	1	1	16	45220_RRN84128.1.faa
ATCC53993_iMGE4	Carboxysome shell protein CsoS1	1338788	1338450	-	ORF1459	1	1	1	1	1	1	1	1	1	1	1	1	1	1	1	1	16		ORF1459	1	1	1	1	1	1	1	1	1	1	1	1	1	1	1	1	16	45221_RRN84129.1.faa
ATCC53993_iMGE4	Carboxysome shell protein CsoS1	1339130	1338834	-	ORF1460	1	1	1	1	1	1	1	1	1	1	1	1	1	1	1	1	16		ORF1460	1	1	1	1	1	1	1	1	1	1	1	1	1	1	1	1	16	45222_RRN84130.1.faa
ATCC53993_iMGE4	Carboxysome shell protein CsoS1	1339471	1339175	-	ORF1461	1	1	1	1	1	1	1	1	1	1	1	1	1	1	1	1	16		ORF1461	1	1	1	1	1	1	1	1	1	1	1	1	1	1	1	1	16	7560_ACH83616.1.faa
ATCC53993_iMGE4	Carboxysome peptide B	1339769	1339503	-	ORF1462	1	1	1	1	1	1	1	1	1	1	1	1	1	1	1	1	16		ORF1462	1	1	1	1	1	1	1	1	1	1	1	1	1	1	1	1	16	45224_RRN84132.1.faa
ATCC53993_iMGE4	Carboxysome peptide A	1340028	1339780	-	ORF1463	1	1	1	1	1	1	1	1	1	1	1	1	1	1	1	1	16		ORF1463	1	1	1	1	1	1	1	1	1	1	1	1	1	1	1	1	16	45225_RRN84133.1.faa
ATCC53993_iMGE4	Carboxysome shell protein CsoS3	1341626	1340025	-	ORF1464	1	1	1	1	1	1	1	1	1	1	1	1	1	1	1	1	16		ORF1464	1	1	1	1	1	1	1	1	1	1	1	1	1	1	1	1	16	45226_RRN84134.1.faa
ATCC53993_iMGE4	Carboxysome shell protein CsoS2	1343982	1341682	-	ORF1465	1	1	1	1	1	1	1	1	1	1	1	0	0	0	1	1	13		ORF1465	1	1	1	1	1	1	1	1	1	1	1	1	1	1	1	1	16	45237_RRN84145.1.faa
ATCC53993_iMGE4	Ribulose bisphosphate carboxylase small chain (EC 4.1.1.39)	1344385	1344053	-	ORF1466	1	1	1	1	1	1	1	1	1	1	1	1	1	1	1	1	16		ORF1466	1	1	1	1	1	1	1	1	1	1	1	1	1	1	1	1	16	45227_RRN84135.1.faa
ATCC53993_iMGE4	Ribulose bisphosphate carboxylase large chain (EC 4.1.1.39)	1345898	1344477	-	ORF1467	1	1	1	1	1	1	1	1	1	1	1	1	1	1	1	1	16		ORF1467	1	1	1	1	1	1	1	1	1	1	1	1	1	1	1	1	16	43741_RRN81592.1.faa
ATCC53993_iMGE4	RuBisCO operon transcriptional regulator CbbR	1345917	1346969	+	ORF1468	1	1	1	1	1	1	1	1	1	1	1	0	0	0	1	1	13		ORF1468	1	1	1	1	1	1	1	1	1	1	1	1	1	1	1	1	16	45238_RRN84146.1.faa
ATCC53993_iMGE4	hypothetical protein	1347413	1348270	+	ORF1469	1	1	1	1	1	1	1	1	1	1	0	0	0	0	1	0	11		ORF1469	1	1	1	1	1	1	1	1	1	1	0	0	0	0	1	0	11	45229_RRN84137.1.faa
ATCC53993_iMGE4	Conjugative transfer protein TrbF	1348580	1349248	+	ORF1470	1	1	1	1	1	1	1	1	1	1	0	1	1	0	1	1	14		ORF1470	1	1	1	1	1	1	1	1	1	1	1	1	1	1	1	1	16	45230_RRN84138.1.faa
ATCC53993_iMGE4	Conjugal transfer protein TrbG/VirB9/CagX	1349261	1350376	+	ORF1471	1	1	1	1	1	1	1	1	1	1	0	0	0	0	1	0	11		ORF1471	1	1	1	1	1	1	1	1	1	1	1	1	1	1	1	1	16	45231_RRN84139.1.faa
ATCC53993_iMGE4	hypothetical protein	1350529	1350383	-	ORF1472	0	1	1	1	1	1	1	1	0	1	0	0	0	0	1	0	9		ORF1472	1	1	1	1	1	1	1	1	1	1	0	1	1	0	1	1	14	NA
ATCC53993_iMGE4	hypothetical protein	1350522	1351394	+	ORF1473	1	1	1	1	1	1	1	1	1	1	0	0	0	0	1	0	11		ORF1473	1	1	1	1	1	1	1	1	1	1	1	1	1	1	1	1	16	45176_RRN83986.1.faa
ATCC53993_iMGE4	hypothetical protein	1351507	1351352	-	ORF1474	1	1	1	1	1	1	1	1	1	1	0	0	0	0	1	1	12		ORF1474	1	1	1	1	1	1	1	1	1	1	0	1	1	0	1	1	14	NA
ATCC53993_iMGE4	conjugation TrbI family protein	1351595	1352857	+	ORF1475	1	1	1	1	1	1	1	1	1	1	0	1	1	0	1	1	14		ORF1475	1	1	1	1	1	1	1	1	1	1	1	1	1	1	1	1	16	3634_PZD80201.1.faa
ATCC53993_iMGE4	hypothetical protein	1352868	1353170	+	ORF1476	1	1	1	1	1	1	1	1	1	1	0	1	1	0	1	0	13		ORF1476	1	1	1	1	1	1	1	1	1	1	0	1	1	0	1	1	14	45177_RRN83987.1.faa
ATCC53993_iMGE4	Lytic transglycosylase, catalytic	1353167	1353823	+	ORF1477	1	1	1	1	1	1	1	1	1	1	0	0	0	0	1	0	11		ORF1477	1	1	1	1	1	1	1	1	1	1	1	1	1	1	1	1	16	45178_RRN83988.1.faa
ATCC53993_iMGE4	TRAG family protein	1353834	1356320	+	ORF1478	1	1	1	1	1	1	1	1	1	1	0	0	0	0	1	0	11		ORF1478	1	1	1	1	1	1	1	1	1	1	1	1	1	1	1	1	16	45179_RRN83989.1.faa
ATCC53993_iMGE4	hypothetical protein	1356430	1356624	+	ORF1479	1	1	1	1	1	1	1	1	0	1	0	0	0	0	1	1	11		ORF1479	1	1	1	1	1	1	1	1	0	1	0	0	0	0	1	1	11	45183_RRN83993.1.faa
ATCC53993_iMGE4	Death on curing protein, Doc toxin	1356626	1356832	+	ORF1480	1	1	1	1	1	1	1	1	1	1	0	0	0	0	1	0	11		ORF1480	1	1	1	1	1	1	1	1	1	1	0	0	0	0	1	0	11	7577_ACH83633.1.faa
ATCC53993_iMGE4	hypothetical protein	1357138	1356950	-	ORF1481	1	1	1	1	1	1	1	0	1	1	0	0	0	0	1	0	10		ORF1481	1	1	1	1	1	1	1	0	1	1	0	0	0	0	1	0	10	NA
ATCC53993_iMGE4	hypothetical protein	1357765	1358259	+	ORF1483	1	1	1	1	1	1	1	1	1	1	0	0	0	0	1	0	11		ORF1483	1	1	1	1	1	1	1	1	1	1	0	0	0	0	1	0	11	7578_ACH83634.1.faa
ATCC53993_iMGE4	hypothetical protein	1358287	1358418	+	ORF1484	1	1	1	1	1	1	1	1	1	1	0	0	0	0	1	0	11		ORF1484	1	1	1	1	1	1	1	1	1	1	0	0	0	0	1	0	11	7579_ACH83635.1.faa
ATCC53993_iMGE4	hypothetical protein	1358686	1358570	-	ORF1485	1	1	1	1	1	1	1	1	1	1	0	0	0	0	1	0	11		ORF1485	1	1	1	1	1	1	1	1	1	1	0	0	0	0	1	0	11	NA
ATCC53993_iMGE4	sensory box-containing diguanylate cyclase, putative	1358687	1360978	+	ORF1486	1	1	1	1	1	1	1	1	1	1	0	0	0	0	1	0	11		ORF1486	1	1	1	1	1	1	1	1	1	1	1	1	1	1	1	1	16	NA
ATCC53993_iMGE4	sensory box-containing diguanylate cyclase, putative	1361112	1361921	+	ORF1487	1	1	1	1	1	1	1	1	1	1	0	0	0	0	1	0	11		ORF1487	1	1	1	1	1	1	1	1	1	1	1	1	1	1	1	1	16	NA
ATCC53993_iMGE4	type IV pilus assembly PilZ	1362835	1362059	-	ORF1488	1	1	1	1	1	1	1	1	1	1	0	0	0	0	1	0	11		ORF1488	1	1	1	1	1	1	1	1	1	1	1	1	1	1	1	1	16	45173_RRN83938.1.faa
ATCC53993_iMGE4	Sensory box protein	1365579	1362940	-	ORF1489	1	1	1	1	1	1	1	1	1	1	0	0	0	0	1	0	11		ORF1489	1	1	1	1	1	1	1	1	1	1	1	1	1	1	1	1	16	45161_RRN83819.1.faa
ATCC53993_iMGE4	hypothetical protein	1365750	1365631	-	ORF1490	1	1	1	1	1	1	1	0	0	0	0	0	0	0	1	0	8		ORF1490	1	1	1	1	1	1	1	0	0	0	0	0	0	0	1	0	8	NA
ATCC53993_iMGE4	hypothetical protein	1366192	1366004	-	ORF1491	1	1	1	1	1	1	1	0	1	1	0	0	0	0	1	0	10		ORF1491	1	1	1	1	1	1	1	1	1	1	1	1	1	1	1	1	16	45167_RRN83894.1.faa
ATCC53993_iMGE4	hypothetical protein	1366145	1366273	+	ORF1492	1	1	1	1	1	1	1	1	1	1	0	0	0	0	1	0	11		ORF1492	1	1	1	1	1	1	1	1	1	1	0	0	0	0	1	0	11	3642_PZD80209.1.faa
ATCC53993_iMGE4	hypothetical protein	1367329	1366430	-	ORF1493	1	1	1	1	1	1	1	1	1	1	1	1	0	1	1	0	14		ORF1493	1	1	1	1	1	1	1	1	1	1	1	1	1	1	1	1	16	45168_RRN83895.1.faa
ATCC53993_iMGE4	hypothetical protein	1367655	1367341	-	ORF1494	1	1	1	1	1	1	1	1	1	1	0	0	0	0	1	0	11		ORF1494	1	1	1	1	1	1	1	1	1	1	1	1	1	1	1	1	16	NA
ATCC53993_iMGE4	hypothetical protein	1367914	1367657	-	ORF1495	1	1	1	1	1	1	1	1	1	0	1	1	1	1	1	1	15		ORF1495	1	1	1	1	1	1	1	1	1	0	1	1	1	1	1	1	15	45169_RRN83896.1.faa
ATCC53993_iMGE4	Chromosome (plasmid) partitioning protein ParB	1369236	1367998	-	ORF1496	1	1	1	1	1	1	1	1	1	1	0	1	1	0	1	1	14		ORF1496	1	1	1	1	1	1	1	1	1	1	1	1	1	1	1	1	16	45170_RRN83897.1.faa
ATCC53993_iMGE4	ParA-like protein	1370008	1369238	-	ORF1497	1	1	1	1	1	1	1	1	1	1	0	1	1	0	1	1	14		ORF1497	1	1	1	1	1	1	1	1	1	1	1	1	1	1	1	1	16	45171_RRN83898.1.faa
ATCC53993_iMGE4	hypothetical protein	1370427	1369987	-	ORF1498	1	1	1	1	1	1	1	1	1	1	0	1	1	0	1	1	14		ORF1498	1	1	1	1	1	1	1	1	1	1	1	1	1	1	1	1	16	45145_RRN83803.1.faa
ATCC53993_iMGE4	hypothetical protein	1370557	1370925	+	ORF1499	1	1	1	1	1	1	1	1	1	1	0	0	0	0	1	0	11		ORF1499	1	1	1	1	1	1	1	1	1	1	0	0	0	0	1	0	11	45146_RRN83804.1.faa
ATCC53993_iMGE4	General stress protein 69 (YhdN)	1371934	1370936	-	ORF1500	1	1	1	1	1	1	1	1	1	1	0	0	0	0	1	0	11		ORF1500	1	1	1	1	1	1	1	1	1	1	1	1	1	0	1	1	15	45147_RRN83805.1.faa
ATCC53993_iMGE4	diguanylate cyclase/phosphodiesterase with PAS/PAC and GAF sensor(s)	1372189	1375326	+	ORF1501	1	1	1	1	1	1	1	1	1	1	0	0	0	0	1	0	11		ORF1501	1	1	1	1	1	1	1	1	1	1	1	1	1	1	1	1	16	7591_ACH83647.1.faa
ATCC53993_iMGE4	hypothetical protein	1375998	1375453	-	ORF1502	1	1	1	1	1	1	1	1	1	1	0	1	1	0	1	1	14		ORF1502	1	1	1	1	1	1	1	1	1	1	1	1	1	1	1	1	16	45162_RRN83820.1.faa
ATCC53993_iMGE4	hypothetical protein	1376021	1376410	+	ORF1503	1	1	1	1	1	1	1	1	1	1	0	1	1	0	1	1	14		ORF1503	1	1	1	1	1	1	1	1	1	1	1	1	1	1	1	1	16	45163_RRN83821.1.faa
ATCC53993_iMGE4	hypothetical protein	1376391	1376732	+	ORF1504	1	1	1	1	1	1	1	1	1	1	0	1	1	0	1	1	14		ORF1504	1	1	1	1	1	1	1	1	1	1	0	1	1	1	1	1	15	45148_RRN83806.1.faa
ATCC53993_iMGE4	hypothetical protein	1376952	1376740	-	ORF1505	1	1	1	1	1	1	1	1	1	1	0	0	0	0	1	0	11		ORF1505	1	1	1	1	1	1	1	1	1	1	0	1	1	0	1	1	14	45149_RRN83807.1.faa
ATCC53993_iMGE4	hypothetical protein	1377178	1376915	-	ORF1506	1	1	1	1	1	1	1	0	1	1	0	0	0	0	1	0	10		ORF1506	1	1	1	1	1	1	1	0	1	1	0	1	1	0	1	1	13	45164_RRN83822.1.faa
ATCC53993_iMGE4	TraB family protein	1378567	1377257	-	ORF1507	1	1	1	1	1	1	1	1	1	1	0	0	0	0	1	0	11		ORF1507	1	1	1	1	1	1	1	1	1	1	1	1	1	1	1	1	16	45150_RRN83808.1.faa
ATCC53993_iMGE4	hypothetical protein	1378844	1379056	+	ORF1508	1	1	1	1	1	1	1	1	1	1	0	0	0	0	1	0	11		ORF1508	1	1	1	1	1	1	1	1	1	1	0	0	0	0	1	0	11	45151_RRN83809.1.faa
ATCC53993_iMGE4	hypothetical protein	1379068	1379511	+	ORF1509	1	1	1	1	1	1	1	1	1	1	0	0	0	0	1	0	11		ORF1509	1	1	1	1	1	1	1	1	1	1	0	0	0	0	1	0	11	45152_RRN83810.1.faa
ATCC53993_iMGE4	Transcriptional regulator	1379617	1379913	+	ORF1510	1	1	1	1	1	1	1	1	1	1	0	1	1	0	1	1	14		ORF1510	1	1	1	1	1	1	1	1	1	1	0	1	1	0	1	1	14	45153_RRN83811.1.faa
ATCC53993_iMGE4	DNA topoisomerase III (EC 5.99.1.2)	1382663	1380612	-	ORF1511	1	1	1	1	1	1	1	1	1	1	1	1	1	0	1	1	15		ORF1511	1	1	1	1	1	1	1	1	1	1	1	1	1	1	1	1	16	45138_RRN83729.1.faa
ATCC53993_iMGE4	Integrase, catalytic region	1383696	1382782	-	ORF1512	1	1	1	1	1	1	0	1	1	1	0	1	1	0	1	1	13		ORF1512	1	1	1	1	1	1	1	1	1	1	1	1	1	1	1	1	16	7602_ACH83658.1.faa
ATCC53993_iMGE4	Mobile element protein	1384022	1383693	-	ORF1513	1	1	1	1	1	1	0	1	1	1	1	1	0	1	1	1	14		ORF1513	1	1	1	1	1	1	1	1	1	1	1	1	1	1	1	1	16	1172_ACK78995.1.faa
ATCC53993_iMGE4	hypothetical protein	1384024	1384155	+	ORF1514	0	1	1	1	1	1	0	1	0	0	0	0	0	0	1	0	7		ORF1514	0	1	1	1	1	1	0	1	0	0	0	0	0	0	1	0	7	NA
ATCC53993_iMGE4	hypothetical protein	1384274	1384912	+	ORF1515	0	1	1	0	0	0	0	0	0	0	0	0	0	0	1	0	3		ORF1515	0	1	1	0	0	0	0	0	0	0	0	0	0	0	1	0	3	7604_ACH83660.1.faa
ATCC53993_iMGE4	hypothetical protein	1385404	1385084	-	ORF1516	0	1	1	0	0	0	0	0	0	0	0	0	0	0	1	0	3		ORF1516	0	1	1	0	0	0	0	0	0	0	0	0	0	0	1	0	3	NA
ATCC53993_iMGE4	hypothetical protein	1385570	1386853	+	ORF1517	0	1	1	0	0	0	0	0	0	0	0	0	0	0	1	0	3		ORF1517	0	1	1	0	0	0	0	0	0	0	0	0	0	0	1	0	3	7606_ACH83662.1.faa
ATCC53993_iMGE4	Carbonic anhydrase, beta class (EC 4.2.1.1)	1387326	1387910	+	ORF1518	0	1	1	0	0	0	0	0	0	0	0	0	0	0	1	0	3		ORF1518	0	1	1	0	0	0	0	0	0	0	0	0	0	0	1	0	3	7607_ACH83663.1.faa
ATCC53993_iMGE4	DNA polymerase IV (EC 2.7.7.7)	1388245	1389369	+	ORF1519	0	1	1	0	0	0	0	0	0	1	0	0	1	0	1	0	5		ORF1519	1	1	1	1	1	1	1	1	1	1	1	1	1	1	1	1	16	44320_RRN82255.1.faa
ATCC53993_iMGE4	hypothetical protein	1389928	1389500	-	ORF1520	1	1	1	0	0	0	0	0	1	0	0	0	0	0	1	0	5		ORF1520	1	1	1	1	1	1	1	1	1	1	1	0	0	0	1	0	12	NA
ATCC53993_iMGE4	putative phospholipase D family protein	1391761	1390424	-	ORF1521	1	1	1	0	0	0	0	0	1	1	0	0	0	0	1	0	6		ORF1521	1	1	1	1	1	1	1	1	1	1	1	1	1	1	1	1	16	2534_ACK80357.1.faa
ATCC53993_iMGE4	hypothetical protein	1391892	1392065	+	ORF1522	0	1	1	0	0	0	0	0	0	0	1	0	0	0	1	1	5		ORF1522	1	1	1	1	1	1	1	1	1	1	1	1	1	1	1	1	16	6495_ACH82551.1.faa
ATCC53993_iMGE4	hypothetical protein	1392052	1392582	+	ORF1523	0	1	1	1	1	1	1	1	1	1	1	1	1	0	1	1	14		ORF1523	1	1	1	1	1	1	1	1	1	1	1	1	1	1	1	1	16	45141_RRN83732.1.faa
ATCC53993_iMGE4	hypothetical protein	1392919	1392788	-	ORF1524	1	1	1	1	1	1	1	1	1	1	1	0	0	0	1	0	12		ORF1524	1	1	1	1	1	1	1	1	1	1	1	0	0	0	1	0	12	44554_RRN82948.1.faa
					Count_iMGE	28	32	32	28	28	28	28	27	28	28	32	8	8	8	2	8	353		Count_iMGE	28	32	32	28	30	30	30	29	30	28	32	20	21	19	9	21	419	NA
ATCC53993_iMGE8	Mobile element protein	2756695	2755868	-	ORF2970	1	1	1	1	1	1	1	1	1	1	1	1	1	0	0	0	13		ORF2970	1	1	1	1	1	1	1	1	1	1	1	1	1	1	1	1	16	43838_RRN81689.1.faa
ATCC53993_iMGE8	Putative transposase	2758176	2756692	-	ORF2971	1	1	1	1	1	1	1	1	1	1	1	1	1	0	0	0	13		ORF2971	1	1	1	1	1	1	1	1	1	1	1	1	1	0	0	0	13	43839_RRN81690.1.faa
ATCC53993_iMGE8	hypothetical protein	2758455	2758643	+	ORF2972	1	1	1	1	1	1	1	1	1	1	1	0	0	0	0	0	11		ORF2972	1	1	1	1	1	1	1	1	1	1	1	0	0	0	0	0	11	43840_RRN81691.1.faa
ATCC53993_iMGE8	hypothetical protein	2758753	2758911	+	ORF2973	1	1	1	1	1	1	1	1	1	1	1	0	0	0	0	0	11		ORF2973	1	1	1	1	1	1	1	1	1	1	1	0	0	0	0	0	11	NA
ATCC53993_iMGE8	transposase-like protein TnpA3	2759004	2759261	+	ORF2974	1	1	1	1	1	1	1	0	1	1	1	0	0	0	0	1	11		ORF2974	1	1	1	1	1	1	1	0	1	1	1	0	0	0	0	1	11	8913_ACH84969.1.faa
ATCC53993_iMGE8	Mobile element protein	2759487	2759984	+	ORF2975	1	1	1	1	1	1	1	1	1	1	1	0	0	1	1	0	13		ORF2975	1	1	1	1	1	1	1	1	1	1	1	0	0	1	1	1	14	NA
ATCC53993_iMGE8	Mobile element protein	2761195	2760167	-	ORF2976	1	1	1	1	1	1	1	1	1	1	1	1	1	1	0	1	15		ORF2976	1	1	1	1	1	1	1	1	1	1	1	1	1	1	1	1	16	43841_RRN81692.1.faa
ATCC53993_iMGE8	Mobile element protein	2761247	2761762	+	ORF2977	1	1	1	1	1	1	1	1	1	1	1	0	0	1	1	1	14		ORF2977	1	1	1	1	1	1	1	1	1	1	1	1	1	1	1	1	16	NA
ATCC53993_iMGE8	hypothetical protein	2762131	2761844	-	ORF2978	1	1	1	1	1	1	1	1	1	1	1	0	0	0	0	0	11		ORF2978	1	1	1	1	1	1	1	1	1	1	1	0	0	0	0	1	12	NA
ATCC53993_iMGE8	Transposase, IS4 family	2762412	2762639	+	ORF2979	1	1	1	1	1	1	1	1	1	1	1	0	0	0	0	0	11		ORF2979	1	1	1	1	1	1	1	1	1	1	1	0	0	0	0	1	12	NA
ATCC53993_iMGE8	hypothetical protein	2762951	2763139	+	ORF2980	1	1	1	1	1	1	1	1	1	1	1	0	0	0	0	0	11		ORF2980	1	1	1	1	1	1	1	1	1	1	1	0	0	0	0	0	11	NA
ATCC53993_iMGE8	Mrr restriction system protein	2764231	2763314	-	ORF2981	1	1	1	1	1	1	1	1	1	1	1	0	0	0	0	0	11		ORF2981	1	1	1	1	1	1	1	1	1	1	1	0	0	0	0	0	11	43843_RRN81694.1.faa
ATCC53993_iMGE8	Mobile element protein	2764448	2764630	+	ORF2982	1	1	1	1	1	1	1	1	1	1	1	0	0	0	0	0	11		ORF2982	1	1	1	1	1	1	1	1	1	1	1	0	0	0	1	0	12	3690_PZD80257.1.faa
ATCC53993_iMGE8	Transposase	2764699	2764959	+	ORF2983	1	1	1	1	1	1	1	1	1	1	1	0	0	0	0	0	11		ORF2983	1	1	1	1	1	1	1	1	1	1	1	1	1	1	1	0	15	43844_RRN81695.1.faa
ATCC53993_iMGE8	hypothetical protein	2765633	2765370	-	ORF2984	1	1	1	1	1	1	1	1	1	1	1	0	0	0	0	0	11		ORF2984	1	1	1	1	1	1	1	1	1	1	1	0	0	1	0	0	12	NA
ATCC53993_iMGE8	hypothetical protein	2765718	2767037	+	ORF2985	0	1	1	0	0	0	0	0	0	0	1	0	0	1	0	0	4		ORF2985	0	1	1	0	1	1	1	1	0	0	1	1	1	1	0	1	11	6324_ACH82380.1.faa
ATCC53993_iMGE8	Mobile element protein	2767159	2767473	+	ORF2986	0	1	1	0	0	0	0	0	0	0	1	0	0	1	0	0	4		ORF2986	0	1	1	0	0	0	0	0	1	0	1	1	1	1	0	0	7	6323_ACH82379.1.faa
ATCC53993_iMGE8	hypothetical protein	2768837	2767974	-	ORF2987	1	1	1	1	1	1	1	1	1	1	1	1	1	1	0	1	15		ORF2987	1	1	1	1	1	1	1	1	1	1	1	1	1	1	0	1	15	43845_RRN81696.1.faa
ATCC53993_iMGE8	hypothetical protein	2768981	2768850	-	ORF2988	1	1	1	1	1	1	1	1	1	1	1	0	0	0	0	0	11		ORF2988	1	1	1	1	1	1	1	1	1	1	1	1	1	1	0	1	15	NA
ATCC53993_iMGE8	Type III restriction-modification enzyme helicase subunit	2769095	2772172	+	ORF2989	1	1	1	1	1	1	1	1	1	1	1	0	0	0	0	0	11		ORF2989	1	1	1	1	1	1	1	1	1	1	1	1	1	1	1	1	16	43846_RRN81697.1.faa
ATCC53993_iMGE8	Type III restriction-modification system StyLTI enzyme mod (EC 2.1.1.72); Type III restriction-modification system methylation subunit (EC 2.1.1.72)	2772175	2774430	+	ORF2990	1	1	1	1	1	1	1	1	1	1	1	0	0	0	0	0	11		ORF2990	1	1	1	1	1	1	1	1	1	1	1	0	1	0	0	1	13	43847_RRN81698.1.faa
ATCC53993_iMGE8	hypothetical protein	2774483	2777167	+	ORF2991	1	1	1	1	1	1	1	1	1	1	1	0	0	0	0	0	11		ORF2991	1	1	1	1	1	1	1	1	1	1	1	0	0	0	0	1	12	43848_RRN81699.1.faa
ATCC53993_iMGE8	Uncharacterized protein BT3327	2777170	2778381	+	ORF2992	1	1	1	1	1	1	1	1	1	1	1	0	0	0	0	0	11		ORF2992	1	1	1	1	1	1	1	1	1	1	1	1	1	1	0	0	14	43849_RRN81700.1.faa
ATCC53993_iMGE8	hypothetical protein	2778927	2778421	-	ORF2993	1	1	1	1	1	1	1	1	1	1	1	1	1	0	0	1	14		ORF2993	1	1	1	1	1	1	1	1	1	1	1	1	1	0	0	1	14	8926_ACH84982.1.faa
ATCC53993_iMGE8	hypothetical protein	2778955	2779224	+	ORF2994	1	1	1	1	1	1	1	1	1	1	1	1	1	0	0	1	14		ORF2994	1	1	1	1	1	1	1	1	1	1	1	1	1	0	0	1	14	NA
ATCC53993_iMGE8	hypothetical protein	2779425	2780744	+	ORF2995	0	1	1	0	0	0	0	0	0	0	1	0	0	1	0	0	4		ORF2995	0	1	1	0	1	1	1	1	0	0	1	1	1	1	0	1	11	6324_ACH82380.1.faa
ATCC53993_iMGE8	Mobile element protein	2780866	2781180	+	ORF2996	0	1	1	0	0	0	0	0	0	0	1	0	0	1	0	0	4		ORF2996	0	1	1	0	0	0	0	0	1	0	1	1	1	1	0	0	7	6323_ACH82379.1.faa
ATCC53993_iMGE8	hypothetical protein	2782125	2781316	-	ORF2997	1	1	1	1	1	1	1	1	1	1	1	1	1	0	0	1	14		ORF2997	1	1	1	1	1	1	1	1	1	1	1	1	1	1	0	1	15	8929_ACH84985.1.faa
ATCC53993_iMGE8	hypothetical protein	2783956	2782127	-	ORF2998	1	1	1	1	1	1	1	1	1	1	1	1	1	0	0	1	14		ORF2998	1	1	1	1	1	1	1	1	1	1	1	1	1	1	0	1	15	43851_RRN81702.1.faa
ATCC53993_iMGE8	Tn7-like transposition protein C	2785623	2783968	-	ORF2999	1	1	1	1	1	1	1	1	1	1	1	0	0	0	0	0	11		ORF2999	1	1	1	1	1	1	1	1	1	1	1	1	1	1	1	1	16	43852_RRN81703.1.faa
ATCC53993_iMGE8	HMG-I and HMG-Y, DNA-binding	2787772	2785607	-	ORF3000	1	1	1	1	1	1	1	1	1	1	1	0	0	0	0	0	11		ORF3000	1	1	1	1	1	1	1	1	1	1	1	1	1	1	1	1	16	43853_RRN81704.1.faa
ATCC53993_iMGE8	TnsA endonuclease	2788605	2787769	-	ORF3001	1	1	1	1	1	1	1	1	1	1	1	0	0	0	0	0	11		ORF3001	1	1	1	1	1	1	1	1	1	1	1	1	1	1	0	1	15	43927_RRN81778.1.faa
					Total_Count	1156	936	912	719	735	735	729	708	813	794	620	530	508	462	701	285	11343		Total_Count	1228	1019	1133	888	926	926	924	944	932	1013	919	843	832	817	879	723	14946

## Sheet: B
1	Vecinity	Nº	Genome	ACCESSION	start	end	strand	Target gene	Pangenome gene complement	Occurrence category	Total orthologs	Total genomes with orthologs	Genomes with orthologs	gene_1	gene_2	COGs	Cog_class	Cog_desc	annot	iMGE_associated_gene_seed	iMGE_seed		Target gene	Target protein family	Pangenome gene complement																				1	iMGE_associated_gene_seed	iMGE_seed
2	1	4	2A_AFE_23270_genomic.gb.gff	CP001219	4784	8290	+	ACK80643.1	FLEXIBLE	Inter	12	12	2A_ATCC23270;2A_DSM16786;2A_DSM4253;2A_YQH_1;2A_Hel18;2A_RVS1;2A_ATCC53993;2A_COP1;2B_BY_3;2B_PQ506;2B_PQ505;2B_F221	ACK80643.1	ACK80643.1	COG0493;COG0543	;General function prediction only|Amino acid transport and metabolism;Energy production and conversion|Coenzyme metabolism;	;NADPH-dependent glutamate synthase beta chain and related oxidoreductases;2-polyprenylphenol hydroxylase and related flavodoxin oxidoreductases;	gene_id AFE_0004 ; product conserved hypothetical protein ; protein_id ACK80643.1 ; transcript_id AFE_0004	ACK80607.1;	;ATCC53993_iMGE1;		ACK80643.1	46226_RRN88187.1.faa	FLEXIBLE																				2	ACK80607.1;	;ATCC53993_iMGE1;
3	1	5	2A_AFE_23270_genomic.gb.gff	CP001219	8385	8897	+	ACK79658.1	FLEXIBLE	Intra_2A	10	10	2A_ATCC23270;2A_DSM16786;2A_DSM4253;2A_YQH_1;2A_Hel18;2A_RVS1;2A_ATCC53993;2A_S10;2A_GGI_221;2A_DLC5	ACK79658.1	ACK79658.1	COG5430	;Function unknown;	;Uncharacterized secreted protein;	gene_id AFE_0005 ; product spore coat protein ; protein_id ACK79658.1 ; transcript_id AFE_0005	ACK80607.1;	;ATCC53993_iMGE1;		ACK79658.1	46227_RRN88188.1.faa	FLEXIBLE																				3	ACK80607.1;	;ATCC53993_iMGE1;
4	1	6	2A_AFE_23270_genomic.gb.gff	CP001219	8911	9654	+	ACK80920.1	FLEXIBLE	Intra_2A	10	10	2A_ATCC23270;2A_DSM16786;2A_DSM4253;2A_YQH_1;2A_Hel18;2A_RVS1;2A_ATCC53993;2A_S10;2A_COP1;2A_DLC5	ACK80920.1	ACK80920.1	COG3121	;Cell motility and secretion;	;P pilus assembly protein, chaperone PapD;	gene_id AFE_0006 ; product pilus chaperone protein, putative ; protein_id ACK80920.1 ; transcript_id AFE_0006	ACK80607.1;	;ATCC53993_iMGE1;		ACK80920.1	46327_RRN88288.1.faa	FLEXIBLE																				4	ACK80607.1;	;ATCC53993_iMGE1;
5	1	7	2A_AFE_23270_genomic.gb.gff	CP001219	9620	12064	+	ACK77966.1	FLEXIBLE	Intra_2A	11	11	2A_ATCC23270;2A_DSM16786;2A_DSM4253;2A_YQH_1;2A_Hel18;2A_RVS1;2A_ATCC53993;2A_S10;2A_COP1;2A_GGI_221;2A_DLC5	ACK77966.1	ACK77966.1	COG3188	;Cell motility and secretion;	;P pilus assembly protein, porin PapC;	gene_id AFE_0007 ; product outer membrane usher protein, putative ; protein_id ACK77966.1 ; transcript_id AFE_0007	ACK80607.1;	;ATCC53993_iMGE1;		ACK77966.1	46328_RRN88289.1.faa	FLEXIBLE																				5	ACK80607.1;	;ATCC53993_iMGE1;
6	1	8	2A_AFE_23270_genomic.gb.gff	CP001219	12061	12525	+	ACK80033.1	FLEXIBLE	Intra_2A	11	11	2A_ATCC23270;2A_DSM16786;2A_DSM4253;2A_YQH_1;2A_Hel18;2A_RVS1;2A_ATCC53993;2A_S10;2A_COP1;2A_GGI_221;2A_DLC5	ACK80033.1	ACK80033.1	COG5430	;Function unknown;	;Uncharacterized secreted protein;	gene_id AFE_0008 ; product spore coat protein ; protein_id ACK80033.1 ; transcript_id AFE_0008	ACK80607.1;	;ATCC53993_iMGE1;		ACK80033.1	46228_RRN88189.1.faa	FLEXIBLE																				6	ACK80607.1;	;ATCC53993_iMGE1;
7	1	9	2A_AFE_23270_genomic.gb.gff	CP001219	12684	13118	-	ACK78308.1	FLEXIBLE	Intra_2A	10	10	2A_ATCC23270;2A_DSM16786;2A_DSM4253;2A_YQH_1;2A_Hel18;2A_RVS1;2A_ATCC53993;2A_S10;2A_COP1;2A_DLC5	ACK78308.1	ACK78308.1	ENOG41121KB	;Function unknown;	;Pfam:DUF3532;	gene_id AFE_0010 ; product conserved hypothetical protein ; protein_id ACK78308.1 ; transcript_id AFE_0010	ACK80607.1;	;ATCC53993_iMGE1;		ACK78308.1	46229_RRN88190.1.faa	FLEXIBLE																				7	ACK80607.1;	;ATCC53993_iMGE1;
8	1	10	2A_AFE_23270_genomic.gb.gff	CP001219	13451	13702	-	ACK78006.1	SoftCORE	CORE	14	14	2A_ATCC23270;2A_DSM16786;2A_DSM4253;2A_YQH_1;2A_Hel18;2A_RVS1;2A_ATCC53993;2A_COP1;2A_GGI_221;2A_DLC5;2B_BY_3;2B_PQ506;2B_PQ505;2B_F221	ACK78006.1	ACK78006.1	COG0851	;Cell division and chromosome partitioning;	;Septum formation topological specificity factor;	gene_id AFE_0011 ; gene_name minE ; product cell division topological specificity factor MinE ; protein_id ACK78006.1 ; transcript_id AFE_0011	ACK80607.1;	;ATCC53993_iMGE1;		ACK78006.1	46230_RRN88191.1.faa	SoftCORE																				8	ACK80607.1;	;ATCC53993_iMGE1;
9	1	11	2A_AFE_23270_genomic.gb.gff	CP001219	13704	14513	-	ACK77825.1	CORE	CORE	15	15	2A_ATCC23270;2A_DSM16786;2A_DSM4253;2A_YQH_1;2A_Hel18;2A_RVS1;2A_ATCC53993;2A_S10;2A_COP1;2A_GGI_221;2A_DLC5;2B_BY_3;2B_PQ506;2B_PQ505;2B_F221	ACK77825.1	ACK77825.1	COG2894	;Cell division and chromosome partitioning;	;Septum formation inhibitor-activating ATPase;	gene_id AFE_0012 ; gene_name minD ; product septum site-determining protein MinD ; protein_id ACK77825.1 ; transcript_id AFE_0012	ACK80607.1;	;ATCC53993_iMGE1;		ACK77825.1	46231_RRN88192.1.faa	CORE																				9	ACK80607.1;	;ATCC53993_iMGE1;
10	1	12	2A_AFE_23270_genomic.gb.gff	CP001219	14532	15215	-	ACK78434.1	SoftCORE	CORE	14	14	2A_ATCC23270;2A_DSM16786;2A_DSM4253;2A_YQH_1;2A_Hel18;2A_RVS1;2A_ATCC53993;2A_S10;2A_COP1;2A_GGI_221;2B_BY_3;2B_PQ506;2B_PQ505;2B_F221	ACK78434.1	ACK78434.1	COG0850	;Cell division and chromosome partitioning;	;Septum formation inhibitor;	gene_id AFE_0013 ; gene_name minC ; product septum site-determining protein MinC ; protein_id ACK78434.1 ; transcript_id AFE_0013	ACK80607.1;	;ATCC53993_iMGE1;		ACK78434.1	46232_RRN88193.1.faa	SoftCORE																				10	ACK80607.1;	;ATCC53993_iMGE1;
11	1	13	2A_AFE_23270_genomic.gb.gff	CP001219	15294	15620	-	ACK79261.1	CORE	CORE	15	15	2A_ATCC23270;2A_DSM16786;2A_DSM4253;2A_YQH_1;2A_Hel18;2A_RVS1;2A_ATCC53993;2A_S10;2A_COP1;2A_GGI_221;2A_DLC5;2B_BY_3;2B_PQ506;2B_PQ505;2B_F221	ACK79261.1	ACK79261.1	COG1146	;Energy production and conversion;	;Ferredoxin;	gene_id AFE_0014 ; product ferredoxin ; protein_id ACK79261.1 ; transcript_id AFE_0014	ACK80607.1;ACK77947.1;	;ATCC53993_iMGE1;		ACK79261.1	46233_RRN88194.1.faa	CORE																				11	ACK80607.1;ACK77947.1;	;ATCC53993_iMGE1;
12	1	14	2A_AFE_23270_genomic.gb.gff	CP001219	15617	18172	-	ACK80607.1	FLEXIBLE	Inter	13	13	2A_ATCC23270;2A_DSM16786;2A_DSM4253;2A_YQH_1;2A_Hel18;2A_RVS1;2A_ATCC53993;2A_S10;2A_COP1;2A_DLC5;2B_BY_3;2B_PQ506;2B_PQ505	ACK80607.1	ACK80607.1	COG0550;COG0551	;DNA replication, recombination and repair;DNA replication, recombination and repair;	;Topoisomerase IA;Zn-finger domain associated with topoisomerase type I;	gene_id AFE_0015 ; gene_name topA ; product DNA topoisomerase I ; protein_id ACK80607.1 ; transcript_id AFE_0015	ACK80607.1;ACK77947.1;	;ATCC53993_iMGE1;		ACK80607.1	46234_RRN88195.1.faa	FLEXIBLE																				12	ACK80607.1;ACK77947.1;	;ATCC53993_iMGE1;
13	1	15	2A_AFE_23270_genomic.gb.gff	CP001219	18176	18616	-	ACK78088.1	CORE	CORE	15	15	2A_ATCC23270;2A_DSM16786;2A_DSM4253;2A_YQH_1;2A_Hel18;2A_RVS1;2A_ATCC53993;2A_S10;2A_COP1;2A_GGI_221;2A_DLC5;2B_BY_3;2B_PQ506;2B_PQ505;2B_F221	ACK78088.1	ACK78088.1	COG2922	;Function unknown;	;Uncharacterized protein conserved in bacteria;	gene_id AFE_0016 ; product smg family protein ; protein_id ACK78088.1 ; transcript_id AFE_0016	ACK80607.1;ACK77947.1;	;ATCC53993_iMGE1;		ACK78088.1	46235_RRN88196.1.faa	CORE																				13	ACK80607.1;ACK77947.1;	;ATCC53993_iMGE1;
14	1	16	2A_AFE_23270_genomic.gb.gff	CP001219	18626	19723	-	ACK79410.1	SoftCORE	CORE	14	14	2A_ATCC23270;2A_DSM16786;2A_DSM4253;2A_YQH_1;2A_Hel18;2A_RVS1;2A_ATCC53993;2A_S10;2A_GGI_221;2A_DLC5;2B_BY_3;2B_PQ506;2B_PQ505;2B_F221	ACK79410.1	ACK79410.1	COG0758	;DNA replication, recombination and repair;	;Predicted Rossmann fold nucleotide-binding protein involved in DNA uptake;	gene_id AFE_0017 ; product DNA processing protein DprA, putative ; protein_id ACK79410.1 ; transcript_id AFE_0017	ACK80607.1;ACK77947.1;ACK79259.1;	;ATCC53993_iMGE1;		ACK79410.1	46236_RRN88197.1.faa	SoftCORE																				14	ACK80607.1;ACK77947.1;ACK79259.1;	;ATCC53993_iMGE1;
15	1	17	2A_AFE_23270_genomic.gb.gff	CP001219	19720	20769	-	ACK79214.1	FLEXIBLE	Inter	12	12	2A_ATCC23270;2A_DSM16786;2A_DSM4253;2A_YQH_1;2A_RVS1;2A_ATCC53993;2A_GGI_221;2A_DLC5;2B_BY_3;2B_PQ506;2B_PQ505;2B_F221	ACK79214.1	ACK79214.1	COG1652	;Function unknown;	;Uncharacterized protein containing LysM domain;	gene_id AFE_0018 ; product LysM domain protein ; protein_id ACK79214.1 ; transcript_id AFE_0018	ACK80607.1;ACK77947.1;ACK79259.1;	;ATCC53993_iMGE1;		ACK79214.1	46237_RRN88198.1.faa	FLEXIBLE																				15	ACK80607.1;ACK77947.1;ACK79259.1;	;ATCC53993_iMGE1;
16	1	18	2A_AFE_23270_genomic.gb.gff	CP001219	20852	21355	+	ACK80089.1	CORE	CORE	15	15	2A_ATCC23270;2A_DSM16786;2A_DSM4253;2A_YQH_1;2A_Hel18;2A_RVS1;2A_ATCC53993;2A_S10;2A_COP1;2A_GGI_221;2A_DLC5;2B_BY_3;2B_PQ506;2B_PQ505;2B_F221	ACK80089.1	ACK80089.1	COG0242	;Translation, ribosomal structure and biogenesis;	;N-formylmethionyl-tRNA deformylase;	gene_id AFE_0019 ; gene_name def-2 ; product polypeptide deformylase ; protein_id ACK80089.1 ; transcript_id AFE_0019	ACK80607.1;ACK77947.1;ACK79259.1;	;ATCC53993_iMGE1;		ACK80089.1	46238_RRN88199.1.faa	CORE																				16	ACK80607.1;ACK77947.1;ACK79259.1;	;ATCC53993_iMGE1;
17	1	19	2A_AFE_23270_genomic.gb.gff	CP001219	21348	22289	+	ACK78775.1	FLEXIBLE	Inter	13	13	2A_ATCC23270;2A_DSM16786;2A_DSM4253;2A_YQH_1;2A_Hel18;2A_RVS1;2A_ATCC53993;2A_S10;2A_COP1;2B_BY_3;2B_PQ506;2B_PQ505;2B_F221	ACK78775.1	ACK78775.1	COG0223	;Translation, ribosomal structure and biogenesis;	;Methionyl-tRNA formyltransferase;	gene_id AFE_0020 ; gene_name fmt ; product methionyl-tRNA formyltransferase ; protein_id ACK78775.1 ; transcript_id AFE_0020	ACK80607.1;ACK77947.1;ACK79259.1;	;ATCC53993_iMGE1;		ACK78775.1	46239_RRN88200.1.faa	FLEXIBLE																				17	ACK80607.1;ACK77947.1;ACK79259.1;	;ATCC53993_iMGE1;
18	1	20	2A_AFE_23270_genomic.gb.gff	CP001219	22286	23590	+	ACK79604.1	FLEXIBLE	Inter	10	10	2A_ATCC23270;2A_DSM16786;2A_DSM4253;2A_YQH_1;2A_Hel18;2A_RVS1;2A_ATCC53993;2A_GGI_221;2A_DLC5;2B_BY_3	ACK79604.1	ACK79604.1	COG0144	;Translation, ribosomal structure and biogenesis;	;tRNA and rRNA cytosine-C5-methylases;	gene_id AFE_0021 ; gene_name sun ; product sun protein ; protein_id ACK79604.1 ; transcript_id AFE_0021	ACK80607.1;ACK77947.1;ACK79259.1;	;ATCC53993_iMGE1;		ACK79604.1	46240_RRN88201.1.faa	FLEXIBLE																				18	ACK80607.1;ACK77947.1;ACK79259.1;	;ATCC53993_iMGE1;
19	1	21	2A_AFE_23270_genomic.gb.gff	CP001219	23581	24180	+	ACK80498.1	CORE	CORE	15	15	2A_ATCC23270;2A_DSM16786;2A_DSM4253;2A_YQH_1;2A_Hel18;2A_RVS1;2A_ATCC53993;2A_S10;2A_COP1;2A_GGI_221;2A_DLC5;2B_BY_3;2B_PQ506;2B_PQ505;2B_F221	ACK80498.1	NOT	NOT	NOT	NOT	gene_id AFE_0022 ; product hypothetical protein ; protein_id ACK80498.1 ; transcript_id AFE_0022	ACK80607.1;ACK77947.1;ACK79259.1;	;ATCC53993_iMGE1;		ACK80498.1	46241_RRN88202.1.faa	CORE																				19	ACK80607.1;ACK77947.1;ACK79259.1;	;ATCC53993_iMGE1;
20	1	22	2A_AFE_23270_genomic.gb.gff	CP001219	24231	26363	+	ACK80835.1	CORE	CORE	15	15	2A_ATCC23270;2A_DSM16786;2A_DSM4253;2A_YQH_1;2A_Hel18;2A_RVS1;2A_ATCC53993;2A_S10;2A_COP1;2A_GGI_221;2A_DLC5;2B_BY_3;2B_PQ506;2B_PQ505;2B_F221	ACK80835.1	ACK80835.1	COG5000	;Signal transduction mechanisms;	;Signal transduction histidine kinase involved in nitrogen fixation and metabolism regulation;	gene_id AFE_0023 ; gene_name ntrY ; product nitrogen regulation protein NtrY, putative ; protein_id ACK80835.1 ; transcript_id AFE_0023	ACK80607.1;ACK77947.1;ACK79259.1;	;ATCC53993_iMGE1;		ACK80835.1	46242_RRN88203.1.faa	CORE																				20	ACK80607.1;ACK77947.1;ACK79259.1;	;ATCC53993_iMGE1;
21	1	23	2A_AFE_23270_genomic.gb.gff	CP001219	26385	27791	+	ACK77947.1	FLEXIBLE	Inter	12	12	2A_ATCC23270;2A_DSM16786;2A_DSM4253;2A_YQH_1;2A_Hel18;2A_RVS1;2A_ATCC53993;2A_GGI_221;2A_DLC5;2B_BY_3;2B_PQ506;2B_PQ505	ACK77947.1	ACK77947.1	COG2204	;Signal transduction mechanisms;	;Response regulator containing CheY-like receiver, AAA-type ATPase, and DNA-binding domains;	gene_id AFE_0024 ; gene_name ntrX ; product nitrogen assimilation regulatory protein NtrX, putative ; protein_id ACK77947.1 ; transcript_id AFE_0024	ACK80607.1;ACK77947.1;ACK79259.1;	;ATCC53993_iMGE1;		ACK77947.1	46243_RRN88204.1.faa	FLEXIBLE																				21	ACK80607.1;ACK77947.1;ACK79259.1;	;ATCC53993_iMGE1;
22	1	24	2A_AFE_23270_genomic.gb.gff	CP001219	27788	27985	+	ACK78604.1	FLEXIBLE	Inter	11	11	2A_ATCC23270;2A_DSM16786;2A_DSM4253;2A_YQH_1;2A_Hel18;2A_RVS1;2A_ATCC53993;2A_S10;2A_COP1;2B_PQ506;2B_PQ505	ACK78604.1	ACK78604.1	ENOG410XVCC	;Function unknown;	;Pfam:PhdYeFM;	gene_id AFE_0025 ; product conserved hypothetical protein ; protein_id ACK78604.1 ; transcript_id AFE_0025	ACK80607.1;ACK77947.1;ACK79259.1;	;ATCC53993_iMGE1;		ACK78604.1	46244_RRN88205.1.faa	FLEXIBLE																				22	ACK80607.1;ACK77947.1;ACK79259.1;	;ATCC53993_iMGE1;
23	1	25	2A_AFE_23270_genomic.gb.gff	CP001219	28118	29713	+	ACK79489.1	FLEXIBLE	Inter	12	12	2A_ATCC23270;2A_DSM16786;2A_DSM4253;2A_YQH_1;2A_Hel18;2A_RVS1;2A_ATCC53993;2A_COP1;2B_BY_3;2B_PQ506;2B_PQ505;2B_F221	ACK79489.1	ACK79489.1	COG0642	;Signal transduction mechanisms;	;Signal transduction histidine kinase;	gene_id AFE_0026 ; product sensor histidine kinase ; protein_id ACK79489.1 ; transcript_id AFE_0026	ACK77947.1;ACK79259.1;	;ATCC53993_iMGE1;		ACK79489.1	46245_RRN88206.1.faa	FLEXIBLE																				23	ACK77947.1;ACK79259.1;	;ATCC53993_iMGE1;
24	1	26	2A_AFE_23270_genomic.gb.gff	CP001219	29755	31122	+	ACK79259.1	FLEXIBLE	Inter	11	11	2A_ATCC23270;2A_DSM16786;2A_DSM4253;2A_YQH_1;2A_Hel18;2A_RVS1;2A_ATCC53993;2A_DLC5;2B_BY_3;2B_PQ505;2B_F221	ACK79259.1	ACK79259.1	COG2204	;Signal transduction mechanisms;	;Response regulator containing CheY-like receiver, AAA-type ATPase, and DNA-binding domains;	gene_id AFE_0027 ; product sigma-54 dependent transcriptional regulator/response regulator ; protein_id ACK79259.1 ; transcript_id AFE_0027	ACK77947.1;ACK79259.1;	;ATCC53993_iMGE1;		ACK79259.1	46329_RRN88290.1.faa	FLEXIBLE																				24	ACK77947.1;ACK79259.1;	;ATCC53993_iMGE1;
25	1	27	2A_AFE_23270_genomic.gb.gff	CP001219	31545	33044	+	ACK80599.1	CORE	CORE	15	15	2A_ATCC23270;2A_DSM16786;2A_DSM4253;2A_YQH_1;2A_Hel18;2A_RVS1;2A_ATCC53993;2A_S10;2A_COP1;2A_GGI_221;2A_DLC5;2B_BY_3;2B_PQ506;2B_PQ505;2B_F221	ACK80599.1	ACK80599.1	COG1520	;Function unknown;	;FOG: WD40-like repeat;	gene_id AFE_0029 ; gene_name tetH ; product tetrathionate hydrolase ; protein_id ACK80599.1 ; transcript_id AFE_0029	ACK77947.1;ACK79259.1;	;ATCC53993_iMGE1;		ACK80599.1	46246_RRN88207.1.faa	CORE																				25	ACK77947.1;ACK79259.1;	;ATCC53993_iMGE1;
26	1	28	2A_AFE_23270_genomic.gb.gff	CP001219	33018	33254	-	ACK78935.1	exclusive	Exclusive	1	1	2A_ATCC23270	ACK78935.1	NOT	NOT	NOT	NOT	gene_id AFE_0028 ; product hypothetical protein ; protein_id ACK78935.1 ; transcript_id AFE_0028	ACK77947.1;ACK79259.1;	;ATCC53993_iMGE1;		ACK78935.1	1112_ACK78935.1.faa	exclusive																				26	ACK77947.1;ACK79259.1;	;ATCC53993_iMGE1;
27	1	29	2A_AFE_23270_genomic.gb.gff	CP001219	33338	34519	+	ACK78737.1	CORE	CORE	15	15	2A_ATCC23270;2A_DSM16786;2A_DSM4253;2A_YQH_1;2A_Hel18;2A_RVS1;2A_ATCC53993;2A_S10;2A_COP1;2A_GGI_221;2A_DLC5;2B_BY_3;2B_PQ506;2B_PQ505;2B_F221	ACK78737.1	ACK78737.1	ENOG4111HT8	;Function unknown;	;Phosphate-Selective Porin O and P;	gene_id AFE_0030 ; product hypothetical protein ; protein_id ACK78737.1 ; transcript_id AFE_0030	ACK77947.1;ACK79259.1;	;ATCC53993_iMGE1;		ACK78737.1	46247_RRN88208.1.faa	CORE																				27	ACK77947.1;ACK79259.1;	;ATCC53993_iMGE1;
28	1	30	2A_AFE_23270_genomic.gb.gff	CP001219	34591	35946	-	ACK79811.1	FLEXIBLE	Inter	13	13	2A_ATCC23270;2A_DSM16786;2A_DSM4253;2A_YQH_1;2A_Hel18;2A_RVS1;2A_ATCC53993;2A_S10;2A_COP1;2B_BY_3;2B_PQ506;2B_PQ505;2B_F221	ACK79811.1	ACK79811.1	COG0486	;General function prediction only;	;Predicted GTPase;	gene_id AFE_0031 ; gene_name trmE ; product tRNA modification GTPase TrmE ; protein_id ACK79811.1 ; transcript_id AFE_0031	ACK77947.1;ACK79259.1;	;ATCC53993_iMGE1;		ACK79811.1	46248_RRN88209.1.faa	FLEXIBLE																				28	ACK77947.1;ACK79259.1;	;ATCC53993_iMGE1;
29	1	31	2A_AFE_23270_genomic.gb.gff	CP001219	35984	37570	-	ACK78090.1	FLEXIBLE	Inter	13	13	2A_ATCC23270;2A_DSM16786;2A_DSM4253;2A_YQH_1;2A_Hel18;2A_RVS1;2A_ATCC53993;2A_COP1;2A_GGI_221;2B_BY_3;2B_PQ506;2B_PQ505;2B_F221	ACK78090.1	ACK78090.1	COG0706	;;	;Preprotein translocase subunit YidC;	gene_id AFE_0032 ; product inner membrane protein, 60 kDa ; protein_id ACK78090.1 ; transcript_id AFE_0032	ACK77947.1;ACK79259.1;	;ATCC53993_iMGE1;		ACK78090.1	46249_RRN88210.1.faa	FLEXIBLE																				29	ACK77947.1;ACK79259.1;	;ATCC53993_iMGE1;
30	1	32	2A_AFE_23270_genomic.gb.gff	CP001219	37586	37801	-	ACK79188.1	CORE	CORE	15	15	2A_ATCC23270;2A_DSM16786;2A_DSM4253;2A_YQH_1;2A_Hel18;2A_RVS1;2A_ATCC53993;2A_S10;2A_COP1;2A_GGI_221;2A_DLC5;2B_BY_3;2B_PQ506;2B_PQ505;2B_F221	ACK79188.1	ACK79188.1	COG0759	;Function unknown;	;Uncharacterized conserved protein;	gene_id AFE_0033 ; product conserved hypothetical protein TIGR00278 ; protein_id ACK79188.1 ; transcript_id AFE_0033	ACK77947.1;ACK79259.1;	;ATCC53993_iMGE1;		ACK79188.1	46250_RRN88211.1.faa	CORE																				30	ACK77947.1;ACK79259.1;	;ATCC53993_iMGE1;
31	1	33	2A_AFE_23270_genomic.gb.gff	CP001219	37798	38148	-	ACK80137.1	SoftCORE	CORE	14	14	2A_ATCC23270;2A_DSM16786;2A_DSM4253;2A_YQH_1;2A_Hel18;2A_RVS1;2A_ATCC53993;2A_S10;2A_COP1;2A_GGI_221;2B_BY_3;2B_PQ506;2B_PQ505;2B_F221	ACK80137.1	ACK80137.1	ENOG410ZYEP	;Translation, ribosomal structure and biogenesis;	;RNaseP catalyzes the removal of the 5'-leader sequence from pre-tR to produce the mature 5'-terminus. It can also cleave other R substrates such as 4.5S R. The protein component plays an auxiliary but essential role in vivo by binding to the 5'-leader sequence and broadening the substrate specificity of the ribozyme (By similarity);	gene_id AFE_0034 ; gene_name rnpA ; product ribonuclease P protein component ; protein_id ACK80137.1 ; transcript_id AFE_0034	ACK77947.1;ACK79259.1;	;ATCC53993_iMGE1;		ACK80137.1	46330_RRN88291.1.faa	SoftCORE																				31	ACK77947.1;ACK79259.1;	;ATCC53993_iMGE1;
32	1	34	2A_AFE_23270_genomic.gb.gff	CP001219	38153	38287	-	ACK80267.1	CORE	CORE	15	15	2A_ATCC23270;2A_DSM16786;2A_DSM4253;2A_YQH_1;2A_Hel18;2A_RVS1;2A_ATCC53993;2A_S10;2A_COP1;2A_GGI_221;2A_DLC5;2B_BY_3;2B_PQ506;2B_PQ505;2B_F221	ACK80267.1	ACK80267.1	COG0230	;Translation, ribosomal structure and biogenesis;	;Ribosomal protein L34;	gene_id AFE_0035 ; gene_name rpmH ; product ribosomal protein L34 ; protein_id ACK80267.1 ; transcript_id AFE_0035	ACK79259.1;	;ATCC53993_iMGE1;		ACK80267.1	46251_RRN88212.1.faa	CORE																				32	ACK79259.1;	;ATCC53993_iMGE1;
33	1	35	2A_AFE_23270_genomic.gb.gff	CP001219	38358	40025	-	ACK78262.1	FLEXIBLE	Inter	13	13	2A_ATCC23270;2A_DSM16786;2A_DSM4253;2A_YQH_1;2A_Hel18;2A_RVS1;2A_ATCC53993;2A_COP1;2A_GGI_221;2B_BY_3;2B_PQ506;2B_PQ505;2B_F221	ACK78262.1	ACK78262.1	COG0488	;General function prediction only;	;ATPase components of ABC transporters with duplicated ATPase domains;	gene_id AFE_0036 ; product ABC transporter, ATP-binding protein ; protein_id ACK78262.1 ; transcript_id AFE_0036	ACK79259.1;	;ATCC53993_iMGE1;		ACK78262.1	46252_RRN88213.1.faa	FLEXIBLE																				33	ACK79259.1;	;ATCC53993_iMGE1;
34	1	36	2A_AFE_23270_genomic.gb.gff	CP001219	40123	41025	-	ACK77862.1	FLEXIBLE	Inter	12	12	2A_ATCC23270;2A_DSM16786;2A_DSM4253;2A_YQH_1;2A_Hel18;2A_RVS1;2A_ATCC53993;2A_COP1;2B_BY_3;2B_PQ506;2B_PQ505;2B_F221	ACK77862.1	ACK77862.1	ENOG410YGF0	;Transcription;	;LysR family (Transcriptional regulator;	gene_id AFE_0037 ; product transcriptional regulator, LysR family ; protein_id ACK77862.1 ; transcript_id AFE_0037	ACK79259.1;	;ATCC53993_iMGE1;		ACK77862.1	46253_RRN88214.1.faa	FLEXIBLE																				34	ACK79259.1;	;ATCC53993_iMGE1;
35	2	62	2A_AFE_23270_genomic.gb.gff	CP001219	65092	65514	+	ACK78734.1	CORE	CORE	15	15	2A_ATCC23270;2A_DSM16786;2A_DSM4253;2A_YQH_1;2A_Hel18;2A_RVS1;2A_ATCC53993;2A_S10;2A_COP1;2A_GGI_221;2A_DLC5;2B_BY_3;2B_PQ506;2B_PQ505;2B_F221	ACK78734.1	ACK78734.1	COG0824	;General function prediction only;	;Predicted thioesterase;	gene_id AFE_0063 ; gene_name ybgC ; product tol-pal system-associated acyl-CoA thioesterase ; protein_id ACK78734.1 ; transcript_id AFE_0063	ACK80531.1;	;ATCC53993_iMGE1;		ACK78734.1	46276_RRN88237.1.faa	CORE																				35	ACK80531.1;	;ATCC53993_iMGE1;
36	2	63	2A_AFE_23270_genomic.gb.gff	CP001219	65521	66222	+	ACK79573.1	SoftCORE	CORE	14	14	2A_ATCC23270;2A_DSM16786;2A_DSM4253;2A_YQH_1;2A_Hel18;2A_RVS1;2A_ATCC53993;2A_S10;2A_COP1;2A_DLC5;2B_BY_3;2B_PQ506;2B_PQ505;2B_F221	ACK79573.1	ACK79573.1	COG0811	;;	;Biopolymer transport proteins;	gene_id AFE_0064 ; gene_name tolQ ; product TolQ protein ; protein_id ACK79573.1 ; transcript_id AFE_0064	ACK80531.1;	;ATCC53993_iMGE1;		ACK79573.1	46277_RRN88238.1.faa	SoftCORE																				36	ACK80531.1;	;ATCC53993_iMGE1;
37	2	64	2A_AFE_23270_genomic.gb.gff	CP001219	66219	66629	+	ACK79153.1	CORE	CORE	15	15	2A_ATCC23270;2A_DSM16786;2A_DSM4253;2A_YQH_1;2A_Hel18;2A_RVS1;2A_ATCC53993;2A_S10;2A_COP1;2A_GGI_221;2A_DLC5;2B_BY_3;2B_PQ506;2B_PQ505;2B_F221	ACK79153.1	ACK79153.1	COG0848	;;	;Biopolymer transport protein;	gene_id AFE_0065 ; gene_name tolR ; product TolR protein ; protein_id ACK79153.1 ; transcript_id AFE_0065	ACK80531.1;	;ATCC53993_iMGE1;		ACK79153.1	46278_RRN88239.1.faa	CORE																				37	ACK80531.1;	;ATCC53993_iMGE1;
38	2	65	2A_AFE_23270_genomic.gb.gff	CP001219	66626	67579	+	ACK78223.1	FLEXIBLE	Inter	13	13	2A_ATCC23270;2A_DSM16786;2A_DSM4253;2A_YQH_1;2A_Hel18;2A_RVS1;2A_ATCC53993;2A_S10;2A_COP1;2B_BY_3;2B_PQ506;2B_PQ505;2B_F221	ACK78223.1	ACK78223.1	ENOG4111YK7	;Function unknown;	;Pfam:TonB;	gene_id AFE_0066 ; gene_name tolA ; product TolA protein ; protein_id ACK78223.1 ; transcript_id AFE_0066	ACK80531.1;ACK80590.1;	;ATCC53993_iMGE1;ATCC23270_iMGE7;		ACK78223.1	46279_RRN88240.1.faa	FLEXIBLE																				38	ACK80531.1;ACK80590.1;	;ATCC53993_iMGE1;ATCC23270_iMGE7;
39	2	66	2A_AFE_23270_genomic.gb.gff	CP001219	67572	68840	+	ACK77897.1	SoftCORE	CORE	14	14	2A_ATCC23270;2A_DSM16786;2A_DSM4253;2A_YQH_1;2A_Hel18;2A_RVS1;2A_ATCC53993;2A_S10;2A_COP1;2A_DLC5;2B_BY_3;2B_PQ506;2B_PQ505;2B_F221	ACK77897.1	ACK77897.1	COG0823	;;	;Periplasmic component of the Tol biopolymer transport system;	gene_id AFE_0067 ; gene_name tolB ; product tol-pal system beta propeller repeat protein TolB ; protein_id ACK77897.1 ; transcript_id AFE_0067	ACK80531.1;ACK80590.1;	;ATCC53993_iMGE1;ATCC23270_iMGE7;		ACK77897.1	46280_RRN88241.1.faa	SoftCORE																				39	ACK80531.1;ACK80590.1;	;ATCC53993_iMGE1;ATCC23270_iMGE7;
40	2	67	2A_AFE_23270_genomic.gb.gff	CP001219	68882	69571	-	ACK78350.1	CORE	CORE	15	15	2A_ATCC23270;2A_DSM16786;2A_DSM4253;2A_YQH_1;2A_Hel18;2A_RVS1;2A_ATCC53993;2A_S10;2A_COP1;2A_GGI_221;2A_DLC5;2B_BY_3;2B_PQ506;2B_PQ505;2B_F221	ACK78350.1	ACK78350.1	COG0603	;General function prediction only;	;Predicted PP-loop superfamily ATPase;	gene_id AFE_0068 ; product exsB protein ; protein_id ACK78350.1 ; transcript_id AFE_0068	ACK80531.1;ACK80590.1;	;ATCC53993_iMGE1;ATCC23270_iMGE7;		ACK78350.1	46281_RRN88242.1.faa	CORE																				40	ACK80531.1;ACK80590.1;	;ATCC53993_iMGE1;ATCC23270_iMGE7;
41	2	68	2A_AFE_23270_genomic.gb.gff	CP001219	69574	70218	-	ACK80505.1	FLEXIBLE	Inter	12	12	2A_ATCC23270;2A_DSM16786;2A_DSM4253;2A_YQH_1;2A_Hel18;2A_RVS1;2A_ATCC53993;2A_COP1;2B_BY_3;2B_PQ506;2B_PQ505;2B_F221	ACK80505.1	ACK80505.1	COG0602	;Posttranslational modification, protein turnover, chaperones;	;Organic radical activating enzymes;	gene_id AFE_0069 ; product radical SAM domain protein ; protein_id ACK80505.1 ; transcript_id AFE_0069	ACK80531.1;ACK80590.1;ACK79524.1;	;ATCC53993_iMGE1;ATCC23270_iMGE7;ATCC23270_iMGE6;		ACK80505.1	46282_RRN88243.1.faa	FLEXIBLE																				41	ACK80531.1;ACK80590.1;ACK79524.1;	;ATCC53993_iMGE1;ATCC23270_iMGE7;ATCC23270_iMGE6;
42	2	69	2A_AFE_23270_genomic.gb.gff	CP001219	70218	71036	-	ACK79616.1	FLEXIBLE	Inter	13	13	2A_ATCC23270;2A_DSM16786;2A_DSM4253;2A_YQH_1;2A_Hel18;2A_RVS1;2A_ATCC53993;2A_S10;2A_COP1;2A_GGI_221;2B_BY_3;2B_PQ506;2B_F221	ACK79616.1	ACK79616.1	COG1729	;Function unknown;	;Uncharacterized protein conserved in bacteria;	gene_id AFE_0070 ; product conserved hypothetical protein ; protein_id ACK79616.1 ; transcript_id AFE_0070	ACK80531.1;ACK80590.1;ACK79524.1;	;ATCC53993_iMGE1;ATCC23270_iMGE7;ATCC23270_iMGE6;		ACK79616.1	46283_RRN88244.1.faa	FLEXIBLE																				42	ACK80531.1;ACK80590.1;ACK79524.1;	;ATCC53993_iMGE1;ATCC23270_iMGE7;ATCC23270_iMGE6;
43	2	70	2A_AFE_23270_genomic.gb.gff	CP001219	71057	71635	-	ACK80334.1	FLEXIBLE	Inter	13	13	2A_ATCC23270;2A_DSM16786;2A_DSM4253;2A_YQH_1;2A_Hel18;2A_RVS1;2A_ATCC53993;2A_COP1;2A_GGI_221;2B_BY_3;2B_PQ506;2B_PQ505;2B_F221	ACK80334.1	ACK80334.1	COG2885	;Cell envelope biogenesis, outer membrane;	;Outer membrane protein and related peptidoglycan-associated (lipo)proteins;	gene_id AFE_0071 ; product peptidoglycan-associated lipoprotein, putative ; protein_id ACK80334.1 ; transcript_id AFE_0071	ACK80531.1;ACK80590.1;ACK79524.1;ACK80649.1;	;ATCC53993_iMGE1;ATCC23270_iMGE7;ATCC23270_iMGE6;ATCC23270_iMGE3;		ACK80334.1	46284_RRN88245.1.faa	FLEXIBLE																				43	ACK80531.1;ACK80590.1;ACK79524.1;ACK80649.1;	;ATCC53993_iMGE1;ATCC23270_iMGE7;ATCC23270_iMGE6;ATCC23270_iMGE3;
44	2	71	2A_AFE_23270_genomic.gb.gff	CP001219	71970	72170	+	ACK79387.1	FLEXIBLE	Inter	14	13	2A_ATCC23270;2A_DSM16786;2A_DSM4253;2A_YQH_1;2A_Hel18;2A_RVS1;2A_ATCC53993;2A_S10;2A_COP1;2A_GGI_221;2A_DLC5;2B_PQ506;2B_PQ505	ACK79387.1	ACK79387.1	ENOG410Y2QE	;Function unknown;	;;	gene_id AFE_0072 ; product conserved hypothetical protein ; protein_id ACK79387.1 ; transcript_id AFE_0072	ACK80531.1;ACK80590.1;ACK79524.1;ACK80649.1;	;ATCC53993_iMGE1;ATCC23270_iMGE7;ATCC23270_iMGE6;ATCC23270_iMGE3;		ACK79387.1	46285_RRN88246.1.faa	FLEXIBLE																				44	ACK80531.1;ACK80590.1;ACK79524.1;ACK80649.1;	;ATCC53993_iMGE1;ATCC23270_iMGE7;ATCC23270_iMGE6;ATCC23270_iMGE3;
45	2	72	2A_AFE_23270_genomic.gb.gff	CP001219	72256	73722	-	ACK80531.1	SoftCORE	CORE	17	14	2A_ATCC23270;2A_DSM16786;2A_DSM4253;2A_YQH_1;2A_Hel18;2A_RVS1;2A_ATCC53993;2A_S10;2A_COP1;2A_GGI_221;2B_BY_3;2B_PQ506;2B_PQ505;2B_F221	ACK80531.1	ACK80531.1	COG2148	;Cell envelope biogenesis, outer membrane;	;Sugar transferases involved in lipopolysaccharide synthesis;	gene_id AFE_0073 ; product undecaprenyl-phosphate galactosephosphotransferase ; protein_id ACK80531.1 ; transcript_id AFE_0073	ACK80531.1;ACK80590.1;ACK79524.1;ACK80649.1;	;ATCC53993_iMGE1;ATCC23270_iMGE7;ATCC23270_iMGE6;ATCC23270_iMGE3;		ACK80531.1	46334_RRN88295.1.faa	SoftCORE																				45	ACK80531.1;ACK80590.1;ACK79524.1;ACK80649.1;	;ATCC53993_iMGE1;ATCC23270_iMGE7;ATCC23270_iMGE6;ATCC23270_iMGE3;
46	2	73	2A_AFE_23270_genomic.gb.gff	CP001219	73707	74717	+	ACK79399.1	FLEXIBLE	Inter	12	12	2A_ATCC23270;2A_DSM16786;2A_DSM4253;2A_YQH_1;2A_Hel18;2A_RVS1;2A_ATCC53993;2A_S10;2A_COP1;2A_GGI_221;2A_DLC5;2B_F221	ACK79399.1	ACK79399.1	ENOG4111K74	;Cell wall/membrane/envelope biogenesis;	;lipopolysaccharide biosynthesis protein;	gene_id AFE_0074 ; product chain length determinant family protein ; protein_id ACK79399.1 ; transcript_id AFE_0074	ACK80531.1;ACK80590.1;ACK79524.1;ACK80649.1;	;ATCC53993_iMGE1;ATCC23270_iMGE7;ATCC23270_iMGE6;ATCC23270_iMGE3;		ACK79399.1	46286_RRN88247.1.faa	FLEXIBLE																				46	ACK80531.1;ACK80590.1;ACK79524.1;ACK80649.1;	;ATCC53993_iMGE1;ATCC23270_iMGE7;ATCC23270_iMGE6;ATCC23270_iMGE3;
47	2	74	2A_AFE_23270_genomic.gb.gff	CP001219	74805	75164	+	ACK78412.1	SoftCORE	CORE	14	14	2A_ATCC23270;2A_DSM16786;2A_DSM4253;2A_YQH_1;2A_Hel18;2A_RVS1;2A_ATCC53993;2A_S10;2A_COP1;2A_DLC5;2B_BY_3;2B_PQ506;2B_PQ505;2B_F221	ACK78412.1	ACK78412.1	ENOG41125CY	;Transcription;	;Transcriptional regulator;	gene_id AFE_0075 ; product conserved hypothetical protein ; protein_id ACK78412.1 ; transcript_id AFE_0075	ACK80531.1;ACK80590.1;ACK79524.1;ACK80649.1;	;ATCC53993_iMGE1;ATCC23270_iMGE7;ATCC23270_iMGE6;ATCC23270_iMGE3;		ACK78412.1	46335_RRN88296.1.faa	SoftCORE																				47	ACK80531.1;ACK80590.1;ACK79524.1;ACK80649.1;	;ATCC53993_iMGE1;ATCC23270_iMGE7;ATCC23270_iMGE6;ATCC23270_iMGE3;
48	2	75	2A_AFE_23270_genomic.gb.gff	CP001219	75356	76855	+	ACK80590.1	FLEXIBLE	Inter	14	13	2A_ATCC23270;2A_DSM16786;2A_DSM4253;2A_YQH_1;2A_Hel18;2A_RVS1;2A_ATCC53993;2A_COP1;2A_GGI_221;2A_DLC5;2B_BY_3;2B_PQ506;2B_PQ505	ACK80590.1	ACK80590.1	ENOG4110SW9	;Cell wall/membrane/envelope biogenesis;	;polysaccharide biosynthesis protein;	gene_id AFE_0076 ; product polysaccharide biosynthesis protein ; protein_id ACK80590.1 ; transcript_id AFE_0076	ACK80531.1;ACK80590.1;ACK79524.1;ACK80649.1;	;ATCC53993_iMGE1;ATCC23270_iMGE7;ATCC23270_iMGE6;ATCC23270_iMGE3;		ACK80590.1	46287_RRN88248.1.faa	FLEXIBLE																				48	ACK80531.1;ACK80590.1;ACK79524.1;ACK80649.1;	;ATCC53993_iMGE1;ATCC23270_iMGE7;ATCC23270_iMGE6;ATCC23270_iMGE3;
49	2	76	2A_AFE_23270_genomic.gb.gff	CP001219	76845	77906	+	ACK78680.1	FLEXIBLE	Intra_2A	10	10	2A_ATCC23270;2A_DSM16786;2A_DSM4253;2A_YQH_1;2A_Hel18;2A_RVS1;2A_ATCC53993;2A_S10;2A_COP1;2A_DLC5	ACK78680.1	ACK78680.1	ENOG410ZW6W	;Function unknown;	;methyltransferase;	gene_id AFE_0077 ; product conserved hypothetical protein ; protein_id ACK78680.1 ; transcript_id AFE_0077	ACK80531.1;ACK80590.1;ACK79524.1;ACK80649.1;ACK79516.1;	;ATCC53993_iMGE1;ATCC23270_iMGE7;ATCC23270_iMGE6;ATCC23270_iMGE3;		ACK78680.1	46288_RRN88249.1.faa	FLEXIBLE																				49	ACK80531.1;ACK80590.1;ACK79524.1;ACK80649.1;ACK79516.1;	;ATCC53993_iMGE1;ATCC23270_iMGE7;ATCC23270_iMGE6;ATCC23270_iMGE3;
50	2	77	2A_AFE_23270_genomic.gb.gff	CP001219	77969	78952	+	ACK78215.1	FLEXIBLE	Intra_2A	11	11	2A_ATCC23270;2A_DSM16786;2A_DSM4253;2A_YQH_1;2A_Hel18;2A_RVS1;2A_ATCC53993;2A_S10;2A_COP1;2A_GGI_221;2A_DLC5	ACK78215.1	ACK78215.1	COG1216	;General function prediction only;	;Predicted glycosyltransferases;	gene_id AFE_0078 ; product glycosyl transferase, group 2 family protein ; protein_id ACK78215.1 ; transcript_id AFE_0078	ACK80531.1;ACK80590.1;ACK79524.1;ACK80649.1;ACK79516.1;	;ATCC53993_iMGE1;ATCC23270_iMGE7;ATCC23270_iMGE6;ATCC23270_iMGE3;		ACK78215.1	46289_RRN88250.1.faa	FLEXIBLE																				50	ACK80531.1;ACK80590.1;ACK79524.1;ACK80649.1;ACK79516.1;	;ATCC53993_iMGE1;ATCC23270_iMGE7;ATCC23270_iMGE6;ATCC23270_iMGE3;
51	2	78	2A_AFE_23270_genomic.gb.gff	CP001219	78949	80160	+	ACK79524.1	FLEXIBLE	Intra_2A	9	9	2A_ATCC23270;2A_DSM4253;2A_YQH_1;2A_Hel18;2A_RVS1;2A_ATCC53993;2A_S10;2A_GGI_221;2A_DLC5	ACK79524.1	ACK79524.1	ENOG410XRQ3	;Cell wall/membrane/envelope biogenesis;	;glycosyl transferase group 1;	gene_id AFE_0079 ; product glycosyltransferase, putative ; protein_id ACK79524.1 ; transcript_id AFE_0079	ACK80531.1;ACK80590.1;ACK79524.1;ACK80649.1;ACK79516.1;	;ATCC53993_iMGE1;ATCC23270_iMGE7;ATCC23270_iMGE6;ATCC23270_iMGE3;		ACK79524.1	46290_RRN88251.1.faa	FLEXIBLE																				51	ACK80531.1;ACK80590.1;ACK79524.1;ACK80649.1;ACK79516.1;	;ATCC53993_iMGE1;ATCC23270_iMGE7;ATCC23270_iMGE6;ATCC23270_iMGE3;
52	2	79	2A_AFE_23270_genomic.gb.gff	CP001219	80176	81456	+	ACK79703.1	FLEXIBLE	Intra_2A	8	8	2A_ATCC23270;2A_DSM16786;2A_DSM4253;2A_YQH_1;2A_Hel18;2A_RVS1;2A_ATCC53993;2A_DLC5	ACK79703.1	ACK79703.1	ENOG410Y166	;Function unknown;	;;	gene_id AFE_0080 ; product membrane protein, putative ; protein_id ACK79703.1 ; transcript_id AFE_0080	ACK80531.1;ACK80590.1;ACK79524.1;ACK80649.1;ACK79516.1;	;ATCC53993_iMGE1;ATCC23270_iMGE7;ATCC23270_iMGE6;ATCC23270_iMGE3;		ACK79703.1	46291_RRN88252.1.faa	FLEXIBLE																				52	ACK80531.1;ACK80590.1;ACK79524.1;ACK80649.1;ACK79516.1;	;ATCC53993_iMGE1;ATCC23270_iMGE7;ATCC23270_iMGE6;ATCC23270_iMGE3;
53	2	80	2A_AFE_23270_genomic.gb.gff	CP001219	81463	82503	+	ACK80649.1	FLEXIBLE	Inter	12	12	2A_ATCC23270;2A_DSM16786;2A_DSM4253;2A_YQH_1;2A_Hel18;2A_RVS1;2A_ATCC53993;2A_S10;2A_COP1;2A_GGI_221;2A_DLC5;2B_F221	ACK80649.1	ACK80649.1	COG0438	;Cell envelope biogenesis, outer membrane;	;Glycosyltransferase;	gene_id AFE_0081 ; gene_name mtfA ; product mannosyltransferase ; protein_id ACK80649.1 ; transcript_id AFE_0081	ACK80531.1;ACK80590.1;ACK79524.1;ACK80649.1;ACK79516.1;	;ATCC53993_iMGE1;ATCC23270_iMGE7;ATCC23270_iMGE6;ATCC23270_iMGE3;		ACK80649.1	46292_RRN88253.1.faa	FLEXIBLE																				53	ACK80531.1;ACK80590.1;ACK79524.1;ACK80649.1;ACK79516.1;	;ATCC53993_iMGE1;ATCC23270_iMGE7;ATCC23270_iMGE6;ATCC23270_iMGE3;
54	2	81	2A_AFE_23270_genomic.gb.gff	CP001219	82571	83497	+	ACK77953.1	FLEXIBLE	Intra_2A	11	11	2A_ATCC23270;2A_DSM16786;2A_DSM4253;2A_YQH_1;2A_Hel18;2A_RVS1;2A_ATCC53993;2A_S10;2A_COP1;2A_GGI_221;2A_DLC5	ACK77953.1	ACK77953.1	COG0463	;Cell envelope biogenesis, outer membrane;	;Glycosyltransferases involved in cell wall biogenesis;	gene_id AFE_0082 ; product O antigen biosynthesis rhamnosyltransferase, putative ; protein_id ACK77953.1 ; transcript_id AFE_0082	ACK80531.1;ACK80590.1;ACK79524.1;ACK80649.1;ACK79516.1;	;ATCC53993_iMGE1;ATCC23270_iMGE7;ATCC23270_iMGE6;ATCC23270_iMGE3;		ACK77953.1	46293_RRN88254.1.faa	FLEXIBLE																				54	ACK80531.1;ACK80590.1;ACK79524.1;ACK80649.1;ACK79516.1;	;ATCC53993_iMGE1;ATCC23270_iMGE7;ATCC23270_iMGE6;ATCC23270_iMGE3;
55	2	82	2A_AFE_23270_genomic.gb.gff	CP001219	84598	84819	+	ACK80921.1	FLEXIBLE	Inter	12	12	2A_ATCC23270;2A_DSM16786;2A_DSM4253;2A_YQH_1;2A_Hel18;2A_RVS1;2A_ATCC53993;2A_S10;2A_COP1;2A_GGI_221;2A_DLC5;2B_F221	ACK80921.1	ACK80921.1	ENOG410Y7C0	;Cell cycle control, cell division, chromosome partitioning;	;prevent-host-death family;	gene_id AFE_0085 ; product prevent-host-death family protein ; protein_id ACK80921.1 ; transcript_id AFE_0085	ACK80531.1;ACK80590.1;ACK79524.1;ACK80649.1;ACK79516.1;	;ATCC53993_iMGE1;ATCC23270_iMGE7;ATCC23270_iMGE6;ATCC23270_iMGE3;		ACK80921.1	46294_RRN88255.1.faa	FLEXIBLE																				55	ACK80531.1;ACK80590.1;ACK79524.1;ACK80649.1;ACK79516.1;	;ATCC53993_iMGE1;ATCC23270_iMGE7;ATCC23270_iMGE6;ATCC23270_iMGE3;
56	2	83	2A_AFE_23270_genomic.gb.gff	CP001219	84819	85232	+	ACK78906.1	FLEXIBLE	Inter	12	12	2A_ATCC23270;2A_DSM16786;2A_DSM4253;2A_YQH_1;2A_Hel18;2A_RVS1;2A_ATCC53993;2A_S10;2A_COP1;2A_GGI_221;2A_DLC5;2B_F221	ACK78906.1	ACK78906.1	ENOG411209V	;Function unknown;	;PIN domain;	gene_id AFE_0086 ; product conserved hypothetical protein ; protein_id ACK78906.1 ; transcript_id AFE_0086	ACK80590.1;ACK79524.1;ACK80649.1;ACK79516.1;	;ATCC23270_iMGE7;ATCC23270_iMGE6;ATCC23270_iMGE3;		ACK78906.1	46295_RRN88256.1.faa	FLEXIBLE																				56	ACK80590.1;ACK79524.1;ACK80649.1;ACK79516.1;	;ATCC23270_iMGE7;ATCC23270_iMGE6;ATCC23270_iMGE3;
57	2	84	2A_AFE_23270_genomic.gb.gff	CP001219	85229	85519	+	ACK78193.1	FLEXIBLE	Intra_2A	11	11	2A_ATCC23270;2A_DSM16786;2A_DSM4253;2A_YQH_1;2A_Hel18;2A_RVS1;2A_ATCC53993;2A_S10;2A_COP1;2A_GGI_221;2A_DLC5	ACK78193.1	ACK78193.1	ENOG410Y3E7	;Function unknown;	;;	gene_id AFE_0087 ; product hypothetical protein ; protein_id ACK78193.1 ; transcript_id AFE_0087	ACK80590.1;ACK79524.1;ACK80649.1;ACK79516.1;	;ATCC23270_iMGE7;ATCC23270_iMGE6;ATCC23270_iMGE3;		ACK78193.1	46296_RRN88257.1.faa	FLEXIBLE																				57	ACK80590.1;ACK79524.1;ACK80649.1;ACK79516.1;	;ATCC23270_iMGE7;ATCC23270_iMGE6;ATCC23270_iMGE3;
58	2	85	2A_AFE_23270_genomic.gb.gff	CP001219	85685	85960	+	ACK78151.1	FLEXIBLE	Inter	12	12	2A_ATCC23270;2A_DSM16786;2A_DSM4253;2A_YQH_1;2A_Hel18;2A_RVS1;2A_ATCC53993;2A_S10;2A_COP1;2A_GGI_221;2B_PQ505;2B_F221	ACK78151.1	ACK78151.1	COG3549	;General function prediction only;	;Plasmid maintenance system killer protein;	gene_id AFE_0088 ; product plasmid maintenance system killer protein ; protein_id ACK78151.1 ; transcript_id AFE_0088	ACK80590.1;ACK79524.1;ACK80649.1;ACK79516.1;ACK80049.1;	;ATCC23270_iMGE7;ATCC23270_iMGE6;ATCC23270_iMGE3;ATCC53993_iMGE7;ATCC53993_iMGE5;		ACK78151.1	46297_RRN88258.1.faa	FLEXIBLE																				58	ACK80590.1;ACK79524.1;ACK80649.1;ACK79516.1;ACK80049.1;	;ATCC23270_iMGE7;ATCC23270_iMGE6;ATCC23270_iMGE3;ATCC53993_iMGE7;ATCC53993_iMGE5;
59	2	86	2A_AFE_23270_genomic.gb.gff	CP001219	85976	86293	+	ACK79516.1	SoftCORE	CORE	15	14	2A_ATCC23270;2A_DSM16786;2A_DSM4253;2A_YQH_1;2A_Hel18;2A_RVS1;2A_ATCC53993;2A_S10;2A_COP1;2A_GGI_221;2A_DLC5;2B_BY_3;2B_PQ505;2B_F221	ACK79516.1	ACK79516.1	COG3093	;General function prediction only;	;Plasmid maintenance system antidote protein;	gene_id AFE_0089 ; product DNA-binding protein, putative ; protein_id ACK79516.1 ; transcript_id AFE_0089	ACK79524.1;ACK80649.1;ACK79516.1;ACK80049.1;	;ATCC23270_iMGE6;ATCC23270_iMGE3;ATCC53993_iMGE7;ATCC53993_iMGE5;		ACK79516.1	46298_RRN88259.1.faa	SoftCORE																				59	ACK79524.1;ACK80649.1;ACK79516.1;ACK80049.1;	;ATCC23270_iMGE6;ATCC23270_iMGE3;ATCC53993_iMGE7;ATCC53993_iMGE5;
60	2	87	2A_AFE_23270_genomic.gb.gff	CP001219	86308	86487	+	ACK80676.1	FLEXIBLE	Intra_2A	2	2	2A_ATCC23270;2A_GGI_221	ACK80676.1	ACK80676.1	COG3440	;;	;Predicted restriction endonuclease;	gene_id AFE_0090 ; product conserved domain protein ; protein_id ACK80676.1 ; transcript_id AFE_0090	ACK79524.1;ACK80649.1;ACK79516.1;ACK80049.1;ACK80520.1;	;ATCC23270_iMGE6;ATCC23270_iMGE3;ATCC53993_iMGE7;ATCC53993_iMGE5;ATCC53993_iMGE1;		ACK80676.1	2853_ACK80676.1.faa	FLEXIBLE																				60	ACK79524.1;ACK80649.1;ACK79516.1;ACK80049.1;ACK80520.1;	;ATCC23270_iMGE6;ATCC23270_iMGE3;ATCC53993_iMGE7;ATCC53993_iMGE5;ATCC53993_iMGE1;
61	2	88	2A_AFE_23270_genomic.gb.gff	CP001219	86624	86884	-	ACK78163.1	FLEXIBLE	Intra_2A	2	2	2A_ATCC23270;2A_GGI_221	ACK78163.1	ACK78163.1	COG1475	;Transcription;	;Predicted transcriptional regulators;	gene_id AFE_0091 ; product hypothetical protein ; protein_id ACK78163.1 ; transcript_id AFE_0091	ACK79524.1;ACK80649.1;ACK79516.1;ACK80049.1;ACK80520.1;	;ATCC23270_iMGE6;ATCC23270_iMGE3;ATCC53993_iMGE7;ATCC53993_iMGE5;ATCC53993_iMGE1;		ACK78163.1	340_ACK78163.1.faa	FLEXIBLE																				61	ACK79524.1;ACK80649.1;ACK79516.1;ACK80049.1;ACK80520.1;	;ATCC23270_iMGE6;ATCC23270_iMGE3;ATCC53993_iMGE7;ATCC53993_iMGE5;ATCC53993_iMGE1;
62	2	89	2A_AFE_23270_genomic.gb.gff	CP001219	86994	88070	+	ACK80164.1	FLEXIBLE	Intra_2A	11	11	2A_ATCC23270;2A_DSM16786;2A_DSM4253;2A_YQH_1;2A_Hel18;2A_RVS1;2A_ATCC53993;2A_S10;2A_COP1;2A_GGI_221;2A_DLC5	ACK80164.1	ACK80164.1	COG3177	;Function unknown;	;Uncharacterized conserved protein;	gene_id AFE_0092 ; product fic family protein ; protein_id ACK80164.1 ; transcript_id AFE_0092	ACK80649.1;ACK79516.1;ACK80049.1;ACK80520.1;	;ATCC23270_iMGE6;ATCC23270_iMGE3;ATCC53993_iMGE7;ATCC53993_iMGE5;ATCC53993_iMGE1;		ACK80164.1	46299_RRN88260.1.faa	FLEXIBLE																				62	ACK80649.1;ACK79516.1;ACK80049.1;ACK80520.1;	;ATCC23270_iMGE6;ATCC23270_iMGE3;ATCC53993_iMGE7;ATCC53993_iMGE5;ATCC53993_iMGE1;
63	2	90	2A_AFE_23270_genomic.gb.gff	CP001219	88630	88938	-	ACK80324.1	FLEXIBLE	Inter	12	12	2A_ATCC23270;2A_DSM16786;2A_DSM4253;2A_YQH_1;2A_Hel18;2A_RVS1;2A_ATCC53993;2A_S10;2A_COP1;2A_GGI_221;2A_DLC5;2B_BY_3	ACK80324.1	ACK80324.1	ENOG41122I4	;Function unknown;	;prevent-host-death family;	gene_id AFE_0094 ; product prevent-host-death family protein ; protein_id ACK80324.1 ; transcript_id AFE_0094	ACK80649.1;ACK79516.1;ACK80049.1;ACK80520.1;	;ATCC23270_iMGE6;ATCC23270_iMGE3;ATCC53993_iMGE7;ATCC53993_iMGE5;ATCC53993_iMGE1;		ACK80324.1	46300_RRN88261.1.faa	FLEXIBLE																				63	ACK80649.1;ACK79516.1;ACK80049.1;ACK80520.1;	;ATCC23270_iMGE6;ATCC23270_iMGE3;ATCC53993_iMGE7;ATCC53993_iMGE5;ATCC53993_iMGE1;
64	2	91	2A_AFE_23270_genomic.gb.gff	CP001219	88956	89129	-	ACK78225.1	SoftCORE	CORE	15	14	2A_ATCC23270;2A_DSM16786;2A_DSM4253;2A_YQH_1;2A_Hel18;2A_RVS1;2A_ATCC53993;2A_COP1;2A_GGI_221;2A_DLC5;2B_BY_3;2B_PQ506;2B_PQ505;2B_F221	ACK78225.1	NOT	NOT	NOT	NOT	gene_id AFE_0095 ; product hypothetical protein ; protein_id ACK78225.1 ; transcript_id AFE_0095	ACK79516.1;ACK80049.1;ACK80520.1;ACK78529.1;	;ATCC23270_iMGE3;ATCC53993_iMGE7;ATCC53993_iMGE5;ATCC53993_iMGE1;ATCC53993_iMGE6;		ACK78225.1	46301_RRN88262.1.faa	SoftCORE																				64	ACK79516.1;ACK80049.1;ACK80520.1;ACK78529.1;	;ATCC23270_iMGE3;ATCC53993_iMGE7;ATCC53993_iMGE5;ATCC53993_iMGE1;ATCC53993_iMGE6;
65	2	92	2A_AFE_23270_genomic.gb.gff	CP001219	89240	89668	-	ACK79116.1	FLEXIBLE	Inter	12	12	2A_ATCC23270;2A_DSM16786;2A_DSM4253;2A_YQH_1;2A_Hel18;2A_RVS1;2A_ATCC53993;2A_S10;2A_COP1;2A_GGI_221;2A_DLC5;2B_F221	ACK79116.1	ACK79116.1	ENOG4112CW4	;Function unknown;	;;	gene_id AFE_0096 ; product hypothetical protein ; protein_id ACK79116.1 ; transcript_id AFE_0096	ACK79516.1;ACK80049.1;ACK80520.1;ACK78529.1;	;ATCC23270_iMGE3;ATCC53993_iMGE7;ATCC53993_iMGE5;ATCC53993_iMGE1;ATCC53993_iMGE6;		ACK79116.1	46302_RRN88263.1.faa	FLEXIBLE																				65	ACK79516.1;ACK80049.1;ACK80520.1;ACK78529.1;	;ATCC23270_iMGE3;ATCC53993_iMGE7;ATCC53993_iMGE5;ATCC53993_iMGE1;ATCC53993_iMGE6;
66	2	93	2A_AFE_23270_genomic.gb.gff	CP001219	89671	90102	-	ACK78278.1	FLEXIBLE	Inter	12	12	2A_ATCC23270;2A_DSM16786;2A_DSM4253;2A_YQH_1;2A_Hel18;2A_RVS1;2A_ATCC53993;2A_S10;2A_COP1;2A_GGI_221;2A_DLC5;2B_F221	ACK78278.1	ACK78278.1	ENOG411268Z	;Function unknown;	;;	gene_id AFE_0097 ; product hypothetical protein ; protein_id ACK78278.1 ; transcript_id AFE_0097	ACK79516.1;ACK80049.1;ACK80520.1;ACK78529.1;	;ATCC23270_iMGE3;ATCC53993_iMGE7;ATCC53993_iMGE5;ATCC53993_iMGE1;ATCC53993_iMGE6;		ACK78278.1	46303_RRN88264.1.faa	FLEXIBLE																				66	ACK79516.1;ACK80049.1;ACK80520.1;ACK78529.1;	;ATCC23270_iMGE3;ATCC53993_iMGE7;ATCC53993_iMGE5;ATCC53993_iMGE1;ATCC53993_iMGE6;
67	2	94	2A_AFE_23270_genomic.gb.gff	CP001219	90248	92506	-	ACK80940.1	FLEXIBLE	Inter	12	12	2A_ATCC23270;2A_DSM16786;2A_DSM4253;2A_YQH_1;2A_Hel18;2A_RVS1;2A_ATCC53993;2A_S10;2A_DLC5;2B_BY_3;2B_PQ506;2B_PQ505	ACK80940.1	ACK80940.1	COG1252	;Energy production and conversion;	;NADH dehydrogenase, FAD-containing subunit;	gene_id AFE_0098 ; product DoxD family protein/pyridine nucleotide-disulfide oxidoreductase ; protein_id ACK80940.1 ; transcript_id AFE_0098	ACK79516.1;ACK80049.1;ACK80520.1;ACK78529.1;	;ATCC23270_iMGE3;ATCC53993_iMGE7;ATCC53993_iMGE5;ATCC53993_iMGE1;ATCC53993_iMGE6;		ACK80940.1	46304_RRN88265.1.faa	FLEXIBLE																				67	ACK79516.1;ACK80049.1;ACK80520.1;ACK78529.1;	;ATCC23270_iMGE3;ATCC53993_iMGE7;ATCC53993_iMGE5;ATCC53993_iMGE1;ATCC53993_iMGE6;
68	2	95	2A_AFE_23270_genomic.gb.gff	CP001219	92626	93072	+	ACK80049.1	CORE	CORE	15	15	2A_ATCC23270;2A_DSM16786;2A_DSM4253;2A_YQH_1;2A_Hel18;2A_RVS1;2A_ATCC53993;2A_S10;2A_COP1;2A_GGI_221;2A_DLC5;2B_BY_3;2B_PQ506;2B_PQ505;2B_F221	ACK80049.1	ACK80049.1	ENOG410Y80S	;Function unknown;	;;	gene_id AFE_0099 ; product hypothetical protein ; protein_id ACK80049.1 ; transcript_id AFE_0099	ACK79516.1;ACK80049.1;ACK80520.1;ACK78529.1;	;ATCC23270_iMGE3;ATCC53993_iMGE7;ATCC53993_iMGE5;ATCC53993_iMGE1;ATCC53993_iMGE6;		ACK80049.1	46305_RRN88266.1.faa	CORE																				68	ACK79516.1;ACK80049.1;ACK80520.1;ACK78529.1;	;ATCC23270_iMGE3;ATCC53993_iMGE7;ATCC53993_iMGE5;ATCC53993_iMGE1;ATCC53993_iMGE6;
69	2	96	2A_AFE_23270_genomic.gb.gff	CP001219	93079	94164	-	ACK78745.1	FLEXIBLE	Inter	12	12	2A_ATCC23270;2A_DSM16786;2A_DSM4253;2A_YQH_1;2A_Hel18;2A_RVS1;2A_ATCC53993;2A_DLC5;2B_BY_3;2B_PQ506;2B_PQ505;2B_F221	ACK78745.1	ACK78745.1	ENOG4111M3Y	;Function unknown;	;secretion protein HlyD family;	gene_id AFE_0100 ; product conserved hypothetical protein ; protein_id ACK78745.1 ; transcript_id AFE_0100	ACK79516.1;ACK80049.1;ACK80520.1;ACK78529.1;	;ATCC23270_iMGE3;ATCC53993_iMGE7;ATCC53993_iMGE5;ATCC53993_iMGE1;ATCC53993_iMGE6;		ACK78745.1	46306_RRN88267.1.faa	FLEXIBLE																				69	ACK79516.1;ACK80049.1;ACK80520.1;ACK78529.1;	;ATCC23270_iMGE3;ATCC53993_iMGE7;ATCC53993_iMGE5;ATCC53993_iMGE1;ATCC53993_iMGE6;
70	2	97	2A_AFE_23270_genomic.gb.gff	CP001219	94154	94846	-	ACK80520.1	FLEXIBLE	Inter	13	13	2A_ATCC23270;2A_DSM16786;2A_DSM4253;2A_YQH_1;2A_Hel18;2A_RVS1;2A_ATCC53993;2A_COP1;2A_DLC5;2B_BY_3;2B_PQ506;2B_PQ505;2B_F221	ACK80520.1	ACK80520.1	COG4181	;Secondary metabolites biosynthesis, transport and catabolism;	;Predicted ABC-type transport system involved in lysophospholipase L1 biosynthesis, ATPase component;	gene_id AFE_0101 ; product ABC transporter, ATP-binding protein ; protein_id ACK80520.1 ; transcript_id AFE_0101	ACK80049.1;ACK80520.1;ACK78529.1;	;ATCC23270_iMGE3;ATCC53993_iMGE7;ATCC53993_iMGE5;ATCC53993_iMGE1;ATCC53993_iMGE6;		ACK80520.1	46307_RRN88268.1.faa	FLEXIBLE																				70	ACK80049.1;ACK80520.1;ACK78529.1;	;ATCC23270_iMGE3;ATCC53993_iMGE7;ATCC53993_iMGE5;ATCC53993_iMGE1;ATCC53993_iMGE6;
71	2	98	2A_AFE_23270_genomic.gb.gff	CP001219	94848	95984	-	ACK79553.1	SoftCORE	CORE	14	14	2A_ATCC23270;2A_DSM16786;2A_DSM4253;2A_YQH_1;2A_Hel18;2A_RVS1;2A_ATCC53993;2A_S10;2A_GGI_221;2A_DLC5;2B_BY_3;2B_PQ506;2B_PQ505;2B_F221	ACK79553.1	ACK79553.1	ENOG410XR8M	;Defense mechanisms;	;DevC protein;	gene_id AFE_0102 ; product ABC transporter, permease protein, putative ; protein_id ACK79553.1 ; transcript_id AFE_0102	ACK80049.1;ACK80520.1;ACK78529.1;	;ATCC23270_iMGE3;ATCC53993_iMGE7;ATCC53993_iMGE5;ATCC53993_iMGE1;ATCC53993_iMGE6;		ACK79553.1	46308_RRN88269.1.faa	SoftCORE																				71	ACK80049.1;ACK80520.1;ACK78529.1;	;ATCC23270_iMGE3;ATCC53993_iMGE7;ATCC53993_iMGE5;ATCC53993_iMGE1;ATCC53993_iMGE6;
72	2	99	2A_AFE_23270_genomic.gb.gff	CP001219	95981	96208	-	ACK78671.1	exclusive	Exclusive	1	1	2A_ATCC23270	ACK78671.1	NOT	NOT	NOT	NOT	gene_id AFE_0103 ; product hypothetical protein ; protein_id ACK78671.1 ; transcript_id AFE_0103	ACK80049.1;ACK80520.1;ACK78529.1;	;ATCC23270_iMGE3;ATCC53993_iMGE7;ATCC53993_iMGE5;ATCC53993_iMGE1;ATCC53993_iMGE6;		ACK78671.1	848_ACK78671.1.faa	exclusive																				72	ACK80049.1;ACK80520.1;ACK78529.1;	;ATCC23270_iMGE3;ATCC53993_iMGE7;ATCC53993_iMGE5;ATCC53993_iMGE1;ATCC53993_iMGE6;
73	2	100	2A_AFE_23270_genomic.gb.gff	CP001219	96317	96553	+	ACK79654.1	CORE	CORE	15	15	2A_ATCC23270;2A_DSM16786;2A_DSM4253;2A_YQH_1;2A_Hel18;2A_RVS1;2A_ATCC53993;2A_S10;2A_COP1;2A_GGI_221;2A_DLC5;2B_BY_3;2B_PQ506;2B_PQ505;2B_F221	ACK79654.1	NOT	NOT	NOT	NOT	gene_id AFE_0104 ; product hypothetical protein ; protein_id ACK79654.1 ; transcript_id AFE_0104	ACK80049.1;ACK80520.1;ACK78529.1;	;ATCC23270_iMGE3;ATCC53993_iMGE7;ATCC53993_iMGE5;ATCC53993_iMGE1;ATCC53993_iMGE6;		ACK79654.1	46309_RRN88270.1.faa	CORE																				73	ACK80049.1;ACK80520.1;ACK78529.1;	;ATCC23270_iMGE3;ATCC53993_iMGE7;ATCC53993_iMGE5;ATCC53993_iMGE1;ATCC53993_iMGE6;
74	2	101	2A_AFE_23270_genomic.gb.gff	CP001219	96590	97855	-	ACK78529.1	SoftCORE	CORE	14	14	2A_ATCC23270;2A_DSM16786;2A_DSM4253;2A_YQH_1;2A_Hel18;2A_RVS1;2A_ATCC53993;2A_S10;2A_GGI_221;2A_DLC5;2B_BY_3;2B_PQ506;2B_PQ505;2B_F221	ACK78529.1	ACK78529.1	COG1914	;Inorganic ion transport and metabolism;	;Mn2+ and Fe2+ transporters of the NRAMP family;	gene_id AFE_0105 ; product metal ion transporter, NRAMP family ; protein_id ACK78529.1 ; transcript_id AFE_0105	ACK80049.1;ACK80520.1;ACK78529.1;	;ATCC23270_iMGE3;ATCC53993_iMGE7;ATCC53993_iMGE5;ATCC53993_iMGE1;ATCC53993_iMGE6;		ACK78529.1	46310_RRN88271.1.faa	SoftCORE																				74	ACK80049.1;ACK80520.1;ACK78529.1;	;ATCC23270_iMGE3;ATCC53993_iMGE7;ATCC53993_iMGE5;ATCC53993_iMGE1;ATCC53993_iMGE6;
75	2	102	2A_AFE_23270_genomic.gb.gff	CP001219	97942	99282	-	ACK79234.1	CORE	CORE	15	15	2A_ATCC23270;2A_DSM16786;2A_DSM4253;2A_YQH_1;2A_Hel18;2A_RVS1;2A_ATCC53993;2A_S10;2A_COP1;2A_GGI_221;2A_DLC5;2B_BY_3;2B_PQ506;2B_PQ505;2B_F221	ACK79234.1	ACK79234.1	ENOG410XTWD	;Signal transduction mechanisms;	;Histidine kinase;	gene_id AFE_0106 ; product sensor histidine kinase ; protein_id ACK79234.1 ; transcript_id AFE_0106	ACK80049.1;ACK80520.1;ACK78529.1;ACK79799.1;	;ATCC23270_iMGE3;ATCC53993_iMGE7;ATCC53993_iMGE5;ATCC53993_iMGE1;ATCC53993_iMGE6;ATCC53993_iMGE4;		ACK79234.1	46336_RRN88297.1.faa	CORE																				75	ACK80049.1;ACK80520.1;ACK78529.1;ACK79799.1;	;ATCC23270_iMGE3;ATCC53993_iMGE7;ATCC53993_iMGE5;ATCC53993_iMGE1;ATCC53993_iMGE6;ATCC53993_iMGE4;
76	2	103	2A_AFE_23270_genomic.gb.gff	CP001219	99246	99956	-	ACK78129.1	CORE	CORE	15	15	2A_ATCC23270;2A_DSM16786;2A_DSM4253;2A_YQH_1;2A_Hel18;2A_RVS1;2A_ATCC53993;2A_S10;2A_COP1;2A_GGI_221;2A_DLC5;2B_BY_3;2B_PQ506;2B_PQ505;2B_F221	ACK78129.1	ACK78129.1	COG0745	;Transcription|Signal transduction mechanisms;	;Response regulators consisting of a CheY-like receiver domain and a winged-helix DNA-binding domain;	gene_id AFE_0107 ; product DNA-binding response regulator ; protein_id ACK78129.1 ; transcript_id AFE_0107	ACK80049.1;ACK80520.1;ACK78529.1;ACK79799.1;	;ATCC23270_iMGE3;ATCC53993_iMGE7;ATCC53993_iMGE5;ATCC53993_iMGE1;ATCC53993_iMGE6;ATCC53993_iMGE4;		ACK78129.1	46311_RRN88272.1.faa	CORE																				76	ACK80049.1;ACK80520.1;ACK78529.1;ACK79799.1;	;ATCC23270_iMGE3;ATCC53993_iMGE7;ATCC53993_iMGE5;ATCC53993_iMGE1;ATCC53993_iMGE6;ATCC53993_iMGE4;
77	2	104	2A_AFE_23270_genomic.gb.gff	CP001219	100177	101736	+	ACK79269.1	CORE	CORE	15	15	2A_ATCC23270;2A_DSM16786;2A_DSM4253;2A_YQH_1;2A_Hel18;2A_RVS1;2A_ATCC53993;2A_S10;2A_COP1;2A_GGI_221;2A_DLC5;2B_BY_3;2B_PQ506;2B_PQ505;2B_F221	ACK79269.1	ACK79269.1	COG1538	;Cell envelope biogenesis, outer membrane;	;Outer membrane protein;	gene_id AFE_0108 ; product RND efflux system, outer membrane lipoprotein, NodT family ; protein_id ACK79269.1 ; transcript_id AFE_0108	ACK80049.1;ACK80520.1;ACK78529.1;ACK79799.1;	;ATCC23270_iMGE3;ATCC53993_iMGE7;ATCC53993_iMGE5;ATCC53993_iMGE1;ATCC53993_iMGE6;ATCC53993_iMGE4;		ACK79269.1	46312_RRN88273.1.faa	CORE																				77	ACK80049.1;ACK80520.1;ACK78529.1;ACK79799.1;	;ATCC23270_iMGE3;ATCC53993_iMGE7;ATCC53993_iMGE5;ATCC53993_iMGE1;ATCC53993_iMGE6;ATCC53993_iMGE4;
78	2	105	2A_AFE_23270_genomic.gb.gff	CP001219	101733	102815	+	ACK80656.1	FLEXIBLE	Inter	12	12	2A_ATCC23270;2A_DSM16786;2A_DSM4253;2A_YQH_1;2A_Hel18;2A_RVS1;2A_ATCC53993;2A_S10;2B_BY_3;2B_PQ506;2B_PQ505;2B_F221	ACK80656.1	ACK80656.1	ENOG410ZWY3	;Inorganic ion transport and metabolism;	;Efflux transporter rnd family, mfp subunit;	gene_id AFE_0109 ; product efflux transporter, RND family, MFP subunit ; protein_id ACK80656.1 ; transcript_id AFE_0109	ACK80049.1;ACK80520.1;ACK78529.1;ACK79799.1;	;ATCC23270_iMGE3;ATCC53993_iMGE7;ATCC53993_iMGE5;ATCC53993_iMGE1;ATCC53993_iMGE6;ATCC53993_iMGE4;		ACK80656.1	46313_RRN88274.1.faa	FLEXIBLE																				78	ACK80049.1;ACK80520.1;ACK78529.1;ACK79799.1;	;ATCC23270_iMGE3;ATCC53993_iMGE7;ATCC53993_iMGE5;ATCC53993_iMGE1;ATCC53993_iMGE6;ATCC53993_iMGE4;
79	2	106	2A_AFE_23270_genomic.gb.gff	CP001219	105998	106156	+	ACK78548.1	FLEXIBLE	Inter	12	12	2A_ATCC23270;2A_DSM16786;2A_DSM4253;2A_YQH_1;2A_Hel18;2A_RVS1;2A_ATCC53993;2A_S10;2A_COP1;2A_GGI_221;2B_PQ506;2B_PQ505	ACK78548.1	ACK78548.1	ENOG410Y0E4	;Function unknown;	;;	gene_id AFE_0111 ; product hypothetical protein ; protein_id ACK78548.1 ; transcript_id AFE_0111	ACK80520.1;ACK78529.1;ACK79799.1;	;ATCC53993_iMGE1;ATCC53993_iMGE6;ATCC53993_iMGE4;		ACK78548.1	46314_RRN88275.1.faa	FLEXIBLE																				79	ACK80520.1;ACK78529.1;ACK79799.1;	;ATCC53993_iMGE1;ATCC53993_iMGE6;ATCC53993_iMGE4;
80	2	107	2A_AFE_23270_genomic.gb.gff	CP001219	106392	106949	+	ACK77885.1	CORE	CORE	15	15	2A_ATCC23270;2A_DSM16786;2A_DSM4253;2A_YQH_1;2A_Hel18;2A_RVS1;2A_ATCC53993;2A_S10;2A_COP1;2A_GGI_221;2A_DLC5;2B_BY_3;2B_PQ506;2B_PQ505;2B_F221	ACK77885.1	ACK77885.1	COG3803	;Function unknown;	;Uncharacterized protein conserved in bacteria;	gene_id AFE_0112 ; product conserved hypothetical protein TIGR00650 ; protein_id ACK77885.1 ; transcript_id AFE_0112	ACK80520.1;ACK78529.1;ACK79799.1;	;ATCC53993_iMGE1;ATCC53993_iMGE6;ATCC53993_iMGE4;		ACK77885.1	46315_RRN88276.1.faa	CORE																				80	ACK80520.1;ACK78529.1;ACK79799.1;	;ATCC53993_iMGE1;ATCC53993_iMGE6;ATCC53993_iMGE4;
81	2	108	2A_AFE_23270_genomic.gb.gff	CP001219	107062	107265	+	ACK79644.1	exclusive	Exclusive	1	1	2A_ATCC23270	ACK79644.1	NOT	NOT	NOT	NOT	gene_id AFE_0113 ; product hypothetical protein ; protein_id ACK79644.1 ; transcript_id AFE_0113	ACK78529.1;ACK79799.1;ACK78966.1;	;ATCC53993_iMGE6;ATCC53993_iMGE4;		ACK79644.1	1821_ACK79644.1.faa	exclusive																				81	ACK78529.1;ACK79799.1;ACK78966.1;	;ATCC53993_iMGE6;ATCC53993_iMGE4;
82	2	109	2A_AFE_23270_genomic.gb.gff	CP001219	107262	108281	+	ACK80516.1	FLEXIBLE	Intra_2A	11	11	2A_ATCC23270;2A_DSM16786;2A_DSM4253;2A_YQH_1;2A_Hel18;2A_RVS1;2A_ATCC53993;2A_S10;2A_COP1;2A_GGI_221;2A_DLC5	ACK80516.1	ACK80516.1	COG0657	;Lipid metabolism;	;Esterase/lipase;	gene_id AFE_0114 ; product lipase/esterase, putative ; protein_id ACK80516.1 ; transcript_id AFE_0114	ACK78529.1;ACK79799.1;ACK78966.1;ACK80572.1;	;ATCC53993_iMGE6;ATCC53993_iMGE4;		ACK80516.1	46316_RRN88277.1.faa	FLEXIBLE																				82	ACK78529.1;ACK79799.1;ACK78966.1;ACK80572.1;	;ATCC53993_iMGE6;ATCC53993_iMGE4;
83	2	110	2A_AFE_23270_genomic.gb.gff	CP001219	108301	109737	+	ACK78284.1	FLEXIBLE	Intra_2A	10	10	2A_ATCC23270;2A_DSM16786;2A_DSM4253;2A_YQH_1;2A_Hel18;2A_RVS1;2A_ATCC53993;2A_S10;2A_COP1;2A_DLC5	ACK78284.1	ACK78284.1	ENOG410ZXPU	;Function unknown;	;META domain;	gene_id AFE_0115 ; product conserved domain protein ; protein_id ACK78284.1 ; transcript_id AFE_0115	ACK78529.1;ACK79799.1;ACK78966.1;ACK80572.1;ACK79228.1;	;ATCC53993_iMGE6;ATCC53993_iMGE4;		ACK78284.1	46317_RRN88278.1.faa	FLEXIBLE																				83	ACK78529.1;ACK79799.1;ACK78966.1;ACK80572.1;ACK79228.1;	;ATCC53993_iMGE6;ATCC53993_iMGE4;
84	2	111	2A_AFE_23270_genomic.gb.gff	CP001219	110119	110220	-	ACK79687.1	exclusive	Exclusive	1	1	2A_ATCC23270	ACK79687.1	NOT	NOT	NOT	NOT	gene_id AFE_0116 ; product hypothetical protein ; protein_id ACK79687.1 ; transcript_id AFE_0116	ACK78529.1;ACK79799.1;ACK78966.1;ACK80572.1;ACK79228.1;ACK79197.1;	;ATCC53993_iMGE6;ATCC53993_iMGE4;		ACK79687.1	1864_ACK79687.1.faa	exclusive																				84	ACK78529.1;ACK79799.1;ACK78966.1;ACK80572.1;ACK79228.1;ACK79197.1;	;ATCC53993_iMGE6;ATCC53993_iMGE4;
85	2	112	2A_AFE_23270_genomic.gb.gff	CP001219	110500	111384	+	ACK79799.1	FLEXIBLE	Inter	12	12	2A_ATCC23270;2A_DSM16786;2A_DSM4253;2A_YQH_1;2A_Hel18;2A_RVS1;2A_ATCC53993;2A_S10;2A_COP1;2A_GGI_221;2A_DLC5;2B_F221	ACK79799.1	ACK79799.1	COG0790	;General function prediction only;	;FOG: TPR repeat, SEL1 subfamily;	gene_id AFE_0117 ; product conserved domain protein ; protein_id ACK79799.1 ; transcript_id AFE_0117	ACK79799.1;ACK78966.1;ACK80572.1;ACK79228.1;ACK79197.1;ACK79426.1;	;ATCC53993_iMGE4;		ACK79799.1	46337_RRN88298.1.faa	FLEXIBLE																				85	ACK79799.1;ACK78966.1;ACK80572.1;ACK79228.1;ACK79197.1;ACK79426.1;	;ATCC53993_iMGE4;
86	2	113	2A_AFE_23270_genomic.gb.gff	CP001219	111474	111686	-	ACK78403.1	FLEXIBLE	Intra_2A	3	3	2A_ATCC23270;2A_DSM4253;2A_GGI_221	ACK78403.1	NOT	NOT	NOT	NOT	gene_id AFE_0118 ; product hypothetical protein ; protein_id ACK78403.1 ; transcript_id AFE_0118	ACK79799.1;ACK78966.1;ACK80572.1;ACK79228.1;ACK79197.1;ACK79426.1;ACK80090.1;	;ATCC53993_iMGE4;		ACK78403.1	580_ACK78403.1.faa	FLEXIBLE																				86	ACK79799.1;ACK78966.1;ACK80572.1;ACK79228.1;ACK79197.1;ACK79426.1;ACK80090.1;	;ATCC53993_iMGE4;
87	2	114	2A_AFE_23270_genomic.gb.gff	CP001219	111694	112356	+	ACK80087.1	FLEXIBLE	Inter	13	13	2A_ATCC23270;2A_DSM16786;2A_DSM4253;2A_YQH_1;2A_Hel18;2A_RVS1;2A_ATCC53993;2A_S10;2A_COP1;2A_DLC5;2B_BY_3;2B_PQ506;2B_PQ505	ACK80087.1	ACK80087.1	COG0664	;Signal transduction mechanisms;	;cAMP-binding proteins - catabolite gene activator and regulatory subunit of cAMP-dependent protein kinases;	gene_id AFE_0119 ; product transcriptional regulator, Crp/Fnr family ; protein_id ACK80087.1 ; transcript_id AFE_0119	ACK79799.1;ACK78966.1;ACK80572.1;ACK79228.1;ACK79197.1;ACK79426.1;ACK80090.1;ACK80734.1;	;ATCC53993_iMGE4;		ACK80087.1	46318_RRN88279.1.faa	FLEXIBLE																				87	ACK79799.1;ACK78966.1;ACK80572.1;ACK79228.1;ACK79197.1;ACK79426.1;ACK80090.1;ACK80734.1;	;ATCC53993_iMGE4;
88	2	115	2A_AFE_23270_genomic.gb.gff	CP001219	112446	112652	+	ACK78611.1	CORE	CORE	15	15	2A_ATCC23270;2A_DSM16786;2A_DSM4253;2A_YQH_1;2A_Hel18;2A_RVS1;2A_ATCC53993;2A_S10;2A_COP1;2A_GGI_221;2A_DLC5;2B_BY_3;2B_PQ506;2B_PQ505;2B_F221	ACK78611.1	ACK78611.1	ENOG41121VI	;Function unknown;	;Protein of unknown function (DUF2892);	gene_id AFE_0120 ; product conserved hypothetical protein ; protein_id ACK78611.1 ; transcript_id AFE_0120	ACK79799.1;ACK78966.1;ACK80572.1;ACK79228.1;ACK79197.1;ACK79426.1;ACK80090.1;ACK80734.1;ACK78277.1;	;ATCC53993_iMGE4;		ACK78611.1	46319_RRN88280.1.faa	CORE																				88	ACK79799.1;ACK78966.1;ACK80572.1;ACK79228.1;ACK79197.1;ACK79426.1;ACK80090.1;ACK80734.1;ACK78277.1;	;ATCC53993_iMGE4;
89	2	116	2A_AFE_23270_genomic.gb.gff	CP001219	112734	112865	-	ACK77988.1	FLEXIBLE	Intra_2A	2	2	2A_ATCC23270;2A_GGI_221	ACK77988.1	NOT	NOT	NOT	NOT	gene_id AFE_0121 ; product hypothetical protein ; protein_id ACK77988.1 ; transcript_id AFE_0121	ACK79799.1;ACK78966.1;ACK80572.1;ACK79228.1;ACK79197.1;ACK79426.1;ACK80090.1;ACK80734.1;ACK78277.1;	;ATCC53993_iMGE4;		ACK77988.1	165_ACK77988.1.faa	FLEXIBLE																				89	ACK79799.1;ACK78966.1;ACK80572.1;ACK79228.1;ACK79197.1;ACK79426.1;ACK80090.1;ACK80734.1;ACK78277.1;	;ATCC53993_iMGE4;
90	2	117	2A_AFE_23270_genomic.gb.gff	CP001219	112952	113305	+	ACK80395.1	FLEXIBLE	Inter	13	13	2A_ATCC23270;2A_DSM16786;2A_DSM4253;2A_YQH_1;2A_Hel18;2A_RVS1;2A_ATCC53993;2A_S10;2A_COP1;2B_BY_3;2B_PQ506;2B_PQ505;2B_F221	ACK80395.1	ACK80395.1	COG2833	;Function unknown;	;Uncharacterized protein conserved in bacteria;	gene_id AFE_0122 ; product conserved domain protein ; protein_id ACK80395.1 ; transcript_id AFE_0122	ACK79799.1;ACK78966.1;ACK80572.1;ACK79228.1;ACK79197.1;ACK79426.1;ACK80090.1;ACK80734.1;ACK78277.1;	;ATCC53993_iMGE4;		ACK80395.1	46320_RRN88281.1.faa	FLEXIBLE																				90	ACK79799.1;ACK78966.1;ACK80572.1;ACK79228.1;ACK79197.1;ACK79426.1;ACK80090.1;ACK80734.1;ACK78277.1;	;ATCC53993_iMGE4;
91	2	118	2A_AFE_23270_genomic.gb.gff	CP001219	113298	114305	+	ACK78966.1	SoftCORE	CORE	14	14	2A_ATCC23270;2A_DSM16786;2A_DSM4253;2A_YQH_1;2A_Hel18;2A_RVS1;2A_ATCC53993;2A_S10;2A_COP1;2A_GGI_221;2B_BY_3;2B_PQ506;2B_PQ505;2B_F221	ACK78966.1	ACK78966.1	COG0533	;Posttranslational modification, protein turnover, chaperones;	;Metal-dependent proteases with possible chaperone activity;	gene_id AFE_0123 ; gene_name gcp ; product O-sialoglycoprotein endopeptidase ; protein_id ACK78966.1 ; transcript_id AFE_0123	ACK79799.1;ACK78966.1;ACK80572.1;ACK79228.1;ACK79197.1;ACK79426.1;ACK80090.1;ACK80734.1;ACK78277.1;	;ATCC53993_iMGE4;		ACK78966.1	46321_RRN88282.1.faa	SoftCORE																				91	ACK79799.1;ACK78966.1;ACK80572.1;ACK79228.1;ACK79197.1;ACK79426.1;ACK80090.1;ACK80734.1;ACK78277.1;	;ATCC53993_iMGE4;
92	2	119	2A_AFE_23270_genomic.gb.gff	CP001219	114305	114832	+	ACK80572.1	CORE	CORE	15	15	2A_ATCC23270;2A_DSM16786;2A_DSM4253;2A_YQH_1;2A_Hel18;2A_RVS1;2A_ATCC53993;2A_S10;2A_COP1;2A_GGI_221;2A_DLC5;2B_BY_3;2B_PQ506;2B_PQ505;2B_F221	ACK80572.1	ACK80572.1	ENOG4111XB4	;Function unknown;	;repeat-containing protein;	gene_id AFE_0124 ; product TPR domain protein ; protein_id ACK80572.1 ; transcript_id AFE_0124	ACK79799.1;ACK78966.1;ACK80572.1;ACK79228.1;ACK79197.1;ACK79426.1;ACK80090.1;ACK80734.1;ACK78277.1;	;ATCC53993_iMGE4;		ACK80572.1	46322_RRN88283.1.faa	CORE																				92	ACK79799.1;ACK78966.1;ACK80572.1;ACK79228.1;ACK79197.1;ACK79426.1;ACK80090.1;ACK80734.1;ACK78277.1;	;ATCC53993_iMGE4;
93	2	120	2A_AFE_23270_genomic.gb.gff	CP001219	114839	115435	-	ACK79228.1	CORE	CORE	15	15	2A_ATCC23270;2A_DSM16786;2A_DSM4253;2A_YQH_1;2A_Hel18;2A_RVS1;2A_ATCC53993;2A_S10;2A_COP1;2A_GGI_221;2A_DLC5;2B_BY_3;2B_PQ506;2B_PQ505;2B_F221	ACK79228.1	ACK79228.1	COG0344	;Function unknown;	;Predicted membrane protein;	gene_id AFE_0125 ; product membrane protein, putative ; protein_id ACK79228.1 ; transcript_id AFE_0125	ACK79799.1;ACK78966.1;ACK80572.1;ACK79228.1;ACK79197.1;ACK79426.1;ACK80090.1;ACK80734.1;ACK78277.1;ACK79072.1;	;ATCC53993_iMGE4;ATCC53993_iMGE6;		ACK79228.1	46323_RRN88284.1.faa	CORE																				93	ACK79799.1;ACK78966.1;ACK80572.1;ACK79228.1;ACK79197.1;ACK79426.1;ACK80090.1;ACK80734.1;ACK78277.1;ACK79072.1;	;ATCC53993_iMGE4;ATCC53993_iMGE6;
94	2	121	2A_AFE_23270_genomic.gb.gff	CP001219	115508	115867	+	ACK79197.1	SoftCORE	CORE	14	14	2A_ATCC23270;2A_DSM16786;2A_DSM4253;2A_YQH_1;2A_Hel18;2A_RVS1;2A_ATCC53993;2A_S10;2A_COP1;2A_GGI_221;2B_BY_3;2B_PQ506;2B_PQ505;2B_F221	ACK79197.1	ACK79197.1	COG1539	;Coenzyme metabolism;	;Dihydroneopterin aldolase;	gene_id AFE_0126 ; gene_name folB ; product dihydroneopterin aldolase ; protein_id ACK79197.1 ; transcript_id AFE_0126	ACK79799.1;ACK78966.1;ACK80572.1;ACK79228.1;ACK79197.1;ACK79426.1;ACK80090.1;ACK80734.1;ACK78277.1;ACK79072.1;	;ATCC53993_iMGE4;ATCC53993_iMGE6;		ACK79197.1	46324_RRN88285.1.faa	SoftCORE																				94	ACK79799.1;ACK78966.1;ACK80572.1;ACK79228.1;ACK79197.1;ACK79426.1;ACK80090.1;ACK80734.1;ACK78277.1;ACK79072.1;	;ATCC53993_iMGE4;ATCC53993_iMGE6;
95	2	122	2A_AFE_23270_genomic.gb.gff	CP001219	115885	117225	-	ACK79426.1	SoftCORE	CORE	14	14	2A_ATCC23270;2A_DSM16786;2A_DSM4253;2A_YQH_1;2A_Hel18;2A_RVS1;2A_ATCC53993;2A_S10;2A_COP1;2A_GGI_221;2B_BY_3;2B_PQ506;2B_PQ505;2B_F221	ACK79426.1	ACK79426.1	COG0621	;Translation, ribosomal structure and biogenesis;	;2-methylthioadenine synthetase;	gene_id AFE_0127 ; product MiaB-like tRNA modifying enzyme YliG, putative ; protein_id ACK79426.1 ; transcript_id AFE_0127	ACK79799.1;ACK78966.1;ACK80572.1;ACK79228.1;ACK79197.1;ACK79426.1;ACK80090.1;ACK80734.1;ACK78277.1;ACK79072.1;	;ATCC53993_iMGE4;ATCC53993_iMGE6;		ACK79426.1	46325_RRN88286.1.faa	SoftCORE																				95	ACK79799.1;ACK78966.1;ACK80572.1;ACK79228.1;ACK79197.1;ACK79426.1;ACK80090.1;ACK80734.1;ACK78277.1;ACK79072.1;	;ATCC53993_iMGE4;ATCC53993_iMGE6;
96	2	123	2A_AFE_23270_genomic.gb.gff	CP001219	117222	117614	-	ACK80090.1	CORE	CORE	15	15	2A_ATCC23270;2A_DSM16786;2A_DSM4253;2A_YQH_1;2A_Hel18;2A_RVS1;2A_ATCC53993;2A_S10;2A_COP1;2A_GGI_221;2A_DLC5;2B_BY_3;2B_PQ506;2B_PQ505;2B_F221	ACK80090.1	ACK80090.1	COG0694	;Posttranslational modification, protein turnover, chaperones;	;Thioredoxin-like proteins and domains;	gene_id AFE_0128 ; product NifU domain protein ; protein_id ACK80090.1 ; transcript_id AFE_0128	ACK78966.1;ACK80572.1;ACK79228.1;ACK79197.1;ACK79426.1;ACK80090.1;ACK80734.1;ACK78277.1;ACK79072.1;	;ATCC53993_iMGE6;		ACK80090.1	45939_RRN87692.1.faa	CORE																				96	ACK78966.1;ACK80572.1;ACK79228.1;ACK79197.1;ACK79426.1;ACK80090.1;ACK80734.1;ACK78277.1;ACK79072.1;	;ATCC53993_iMGE6;
97	2	124	2A_AFE_23270_genomic.gb.gff	CP001219	117611	118351	-	ACK80734.1	SoftCORE	CORE	15	14	2A_ATCC23270;2A_DSM16786;2A_DSM4253;2A_YQH_1;2A_Hel18;2A_RVS1;2A_ATCC53993;2A_S10;2A_COP1;2A_GGI_221;2B_BY_3;2B_PQ506;2B_PQ505;2B_F221	ACK80734.1	ACK80734.1	COG1028	;General function prediction only|Secondary metabolites biosynthesis, transport and catabolism|Lipid metabolism;	;Dehydrogenases with different specificities (related to short-chain alcohol dehydrogenases);	gene_id AFE_0129 ; product oxidoreductase, short-chain dehydrogenase/reductase family ; protein_id ACK80734.1 ; transcript_id AFE_0129	ACK78966.1;ACK80572.1;ACK79228.1;ACK79197.1;ACK79426.1;ACK80090.1;ACK80734.1;ACK78277.1;ACK79072.1;	;ATCC53993_iMGE6;		ACK80734.1	45143_RRN83734.1.faa	SoftCORE																				97	ACK78966.1;ACK80572.1;ACK79228.1;ACK79197.1;ACK79426.1;ACK80090.1;ACK80734.1;ACK78277.1;ACK79072.1;	;ATCC53993_iMGE6;
98	2	125	2A_AFE_23270_genomic.gb.gff	CP001219	118133	119488	+	ACK78277.1	FLEXIBLE	Inter	13	13	2A_ATCC23270;2A_DSM16786;2A_DSM4253;2A_YQH_1;2A_Hel18;2A_RVS1;2A_ATCC53993;2A_S10;2A_COP1;2A_GGI_221;2B_BY_3;2B_PQ506;2B_PQ505	ACK78277.1	ACK78277.1	COG1565	;Function unknown;	;Uncharacterized conserved protein;	gene_id AFE_0130 ; product conserved hypothetical protein ; protein_id ACK78277.1 ; transcript_id AFE_0130	ACK78966.1;ACK80572.1;ACK79228.1;ACK79197.1;ACK79426.1;ACK80090.1;ACK80734.1;ACK78277.1;ACK79072.1;ACK80037.1;	;ATCC53993_iMGE6;ATCC23270_iMGE4;		ACK78277.1	45941_RRN87694.1.faa	FLEXIBLE																				98	ACK78966.1;ACK80572.1;ACK79228.1;ACK79197.1;ACK79426.1;ACK80090.1;ACK80734.1;ACK78277.1;ACK79072.1;ACK80037.1;	;ATCC53993_iMGE6;ATCC23270_iMGE4;
99	2	126	2A_AFE_23270_genomic.gb.gff	CP001219	119591	120526	-	ACK79358.1	FLEXIBLE	Inter	13	13	2A_ATCC23270;2A_DSM16786;2A_DSM4253;2A_YQH_1;2A_Hel18;2A_RVS1;2A_ATCC53993;2A_S10;2A_COP1;2B_BY_3;2B_PQ506;2B_PQ505;2B_F221	ACK79358.1	ACK79358.1	COG3336	;Function unknown;	;Predicted membrane protein;	gene_id AFE_0131 ; product membrane protein, putative ; protein_id ACK79358.1 ; transcript_id AFE_0131	ACK78966.1;ACK80572.1;ACK79228.1;ACK79197.1;ACK79426.1;ACK80090.1;ACK80734.1;ACK78277.1;ACK79072.1;ACK80037.1;	;ATCC53993_iMGE6;ATCC23270_iMGE4;		ACK79358.1	45942_RRN87695.1.faa	FLEXIBLE																				99	ACK78966.1;ACK80572.1;ACK79228.1;ACK79197.1;ACK79426.1;ACK80090.1;ACK80734.1;ACK78277.1;ACK79072.1;ACK80037.1;	;ATCC53993_iMGE6;ATCC23270_iMGE4;
100	2	127	2A_AFE_23270_genomic.gb.gff	CP001219	120599	120724	+	ACK77992.1	FLEXIBLE	Intra_2A	2	2	2A_ATCC23270;2A_DLC5	ACK77992.1	NOT	NOT	NOT	NOT	gene_id AFE_0133 ; product hypothetical protein ; protein_id ACK77992.1 ; transcript_id AFE_0133	ACK78966.1;ACK80572.1;ACK79228.1;ACK79197.1;ACK79426.1;ACK80090.1;ACK80734.1;ACK78277.1;ACK79072.1;ACK80037.1;	;ATCC53993_iMGE6;ATCC23270_iMGE4;		ACK77992.1	169_ACK77992.1.faa	FLEXIBLE																				100	ACK78966.1;ACK80572.1;ACK79228.1;ACK79197.1;ACK79426.1;ACK80090.1;ACK80734.1;ACK78277.1;ACK79072.1;ACK80037.1;	;ATCC53993_iMGE6;ATCC23270_iMGE4;
101	2	128	2A_AFE_23270_genomic.gb.gff	CP001219	120643	120870	-	ACK80243.1	exclusive	Exclusive	1	1	2A_ATCC23270	ACK80243.1	NOT	NOT	NOT	NOT	gene_id AFE_0132 ; product hypothetical protein ; protein_id ACK80243.1 ; transcript_id AFE_0132	ACK78966.1;ACK80572.1;ACK79228.1;ACK79197.1;ACK79426.1;ACK80090.1;ACK80734.1;ACK78277.1;ACK79072.1;ACK80037.1;ACK79069.1;	;ATCC53993_iMGE6;ATCC23270_iMGE4;ATCC53993_iMGE1;		ACK80243.1	2420_ACK80243.1.faa	exclusive																				101	ACK78966.1;ACK80572.1;ACK79228.1;ACK79197.1;ACK79426.1;ACK80090.1;ACK80734.1;ACK78277.1;ACK79072.1;ACK80037.1;ACK79069.1;	;ATCC53993_iMGE6;ATCC23270_iMGE4;ATCC53993_iMGE1;
102	2	129	2A_AFE_23270_genomic.gb.gff	CP001219	121003	122394	-	ACK78788.1	FLEXIBLE	Inter	13	13	2A_ATCC23270;2A_DSM16786;2A_DSM4253;2A_YQH_1;2A_Hel18;2A_RVS1;2A_ATCC53993;2A_COP1;2A_GGI_221;2B_BY_3;2B_PQ506;2B_PQ505;2B_F221	ACK78788.1	ACK78788.1	COG0635	;Coenzyme metabolism;	;Coproporphyrinogen III oxidase and related Fe-S oxidoreductases;	gene_id AFE_0134 ; gene_name hemN ; product oxygen-independent coproporphyrinogen III oxidase ; protein_id ACK78788.1 ; transcript_id AFE_0134	ACK80572.1;ACK79228.1;ACK79197.1;ACK79426.1;ACK80090.1;ACK80734.1;ACK78277.1;ACK79072.1;ACK80037.1;ACK79069.1;	;ATCC53993_iMGE6;ATCC23270_iMGE4;ATCC53993_iMGE1;		ACK78788.1	45943_RRN87696.1.faa	FLEXIBLE																				102	ACK80572.1;ACK79228.1;ACK79197.1;ACK79426.1;ACK80090.1;ACK80734.1;ACK78277.1;ACK79072.1;ACK80037.1;ACK79069.1;	;ATCC53993_iMGE6;ATCC23270_iMGE4;ATCC53993_iMGE1;
103	2	130	2A_AFE_23270_genomic.gb.gff	CP001219	122432	123364	-	ACK79072.1	SoftCORE	CORE	14	14	2A_ATCC23270;2A_DSM16786;2A_DSM4253;2A_YQH_1;2A_Hel18;2A_RVS1;2A_ATCC53993;2A_S10;2A_GGI_221;2A_DLC5;2B_BY_3;2B_PQ506;2B_PQ505;2B_F221	ACK79072.1	ACK79072.1	ENOG410XQG7	;Transcription;	;Transcriptional regulator;	gene_id AFE_0135 ; product transcriptional regulator, LysR family ; protein_id ACK79072.1 ; transcript_id AFE_0135	ACK79228.1;ACK79197.1;ACK79426.1;ACK80090.1;ACK80734.1;ACK78277.1;ACK79072.1;ACK80037.1;ACK79069.1;	;ATCC53993_iMGE6;ATCC23270_iMGE4;ATCC53993_iMGE1;		ACK79072.1	45944_RRN87697.1.faa	SoftCORE																				103	ACK79228.1;ACK79197.1;ACK79426.1;ACK80090.1;ACK80734.1;ACK78277.1;ACK79072.1;ACK80037.1;ACK79069.1;	;ATCC53993_iMGE6;ATCC23270_iMGE4;ATCC53993_iMGE1;
104	2	131	2A_AFE_23270_genomic.gb.gff	CP001219	123387	123512	-	ACK78083.1	FLEXIBLE	Intra_2A	2	2	2A_ATCC23270;2A_DLC5	ACK78083.1	NOT	NOT	NOT	NOT	gene_id AFE_0136 ; product hypothetical protein ; protein_id ACK78083.1 ; transcript_id AFE_0136	ACK79197.1;ACK79426.1;ACK80090.1;ACK80734.1;ACK78277.1;ACK79072.1;ACK80037.1;ACK79069.1;	;ATCC53993_iMGE6;ATCC23270_iMGE4;ATCC53993_iMGE1;		ACK78083.1	260_ACK78083.1.faa	FLEXIBLE																				104	ACK79197.1;ACK79426.1;ACK80090.1;ACK80734.1;ACK78277.1;ACK79072.1;ACK80037.1;ACK79069.1;	;ATCC53993_iMGE6;ATCC23270_iMGE4;ATCC53993_iMGE1;
105	2	132	2A_AFE_23270_genomic.gb.gff	CP001219	123600	124943	+	ACK80323.1	CORE	CORE	28	15	2A_ATCC23270;2A_DSM16786;2A_DSM4253;2A_YQH_1;2A_Hel18;2A_RVS1;2A_ATCC53993;2A_S10;2A_COP1;2A_GGI_221;2A_DLC5;2B_BY_3;2B_PQ506;2B_PQ505;2B_F221	ACK80323.1	ACK80323.1	ENOG410XRCF	;Cell wall/membrane/envelope biogenesis;	;Outer membrane porin;	gene_id AFE_0137 ; product conserved hypothetical protein ; protein_id ACK80323.1 ; transcript_id AFE_0137	ACK79426.1;ACK80090.1;ACK80734.1;ACK78277.1;ACK79072.1;ACK80037.1;ACK79069.1;	;ATCC53993_iMGE6;ATCC23270_iMGE4;ATCC53993_iMGE1;		ACK80323.1	45063_RRN83556.1.faa	CORE																				105	ACK79426.1;ACK80090.1;ACK80734.1;ACK78277.1;ACK79072.1;ACK80037.1;ACK79069.1;	;ATCC53993_iMGE6;ATCC23270_iMGE4;ATCC53993_iMGE1;
106	2	133	2A_AFE_23270_genomic.gb.gff	CP001219	125017	126126	-	ACK79460.1	SoftCORE	CORE	14	14	2A_ATCC23270;2A_DSM16786;2A_DSM4253;2A_YQH_1;2A_Hel18;2A_RVS1;2A_ATCC53993;2A_S10;2A_COP1;2A_DLC5;2B_BY_3;2B_PQ506;2B_PQ505;2B_F221	ACK79460.1	ACK79460.1	COG0859	;Cell envelope biogenesis, outer membrane;	;ADP-heptose:LPS heptosyltransferase;	gene_id AFE_0138 ; product LPS heptosyltransferase II ; protein_id ACK79460.1 ; transcript_id AFE_0138	ACK80090.1;ACK80734.1;ACK78277.1;ACK79072.1;ACK80037.1;ACK79069.1;	;ATCC53993_iMGE6;ATCC23270_iMGE4;ATCC53993_iMGE1;		ACK79460.1	45946_RRN87699.1.faa	SoftCORE																				106	ACK80090.1;ACK80734.1;ACK78277.1;ACK79072.1;ACK80037.1;ACK79069.1;	;ATCC53993_iMGE6;ATCC23270_iMGE4;ATCC53993_iMGE1;
107	2	134	2A_AFE_23270_genomic.gb.gff	CP001219	126149	126913	-	ACK79150.1	CORE	CORE	15	15	2A_ATCC23270;2A_DSM16786;2A_DSM4253;2A_YQH_1;2A_Hel18;2A_RVS1;2A_ATCC53993;2A_S10;2A_COP1;2A_GGI_221;2A_DLC5;2B_BY_3;2B_PQ506;2B_PQ505;2B_F221	ACK79150.1	ACK79150.1	COG1723	;Function unknown;	;Uncharacterized conserved protein;	gene_id AFE_0139 ; product conserved hypothetical protein ; protein_id ACK79150.1 ; transcript_id AFE_0139	ACK80734.1;ACK78277.1;ACK79072.1;ACK80037.1;ACK79069.1;	;ATCC53993_iMGE6;ATCC23270_iMGE4;ATCC53993_iMGE1;		ACK79150.1	45947_RRN87700.1.faa	CORE																				107	ACK80734.1;ACK78277.1;ACK79072.1;ACK80037.1;ACK79069.1;	;ATCC53993_iMGE6;ATCC23270_iMGE4;ATCC53993_iMGE1;
108	2	135	2A_AFE_23270_genomic.gb.gff	CP001219	126917	128302	-	ACK80037.1	SoftCORE	CORE	14	14	2A_ATCC23270;2A_DSM16786;2A_DSM4253;2A_YQH_1;2A_Hel18;2A_RVS1;2A_ATCC53993;2A_COP1;2A_GGI_221;2A_DLC5;2B_BY_3;2B_PQ506;2B_PQ505;2B_F221	ACK80037.1	ACK80037.1	COG0277	;Energy production and conversion;	;FAD/FMN-containing dehydrogenases;	gene_id AFE_0140 ; product oxidase, FAD-binding ; protein_id ACK80037.1 ; transcript_id AFE_0140	ACK78277.1;ACK79072.1;ACK80037.1;ACK79069.1;	;ATCC53993_iMGE6;ATCC23270_iMGE4;ATCC53993_iMGE1;		ACK80037.1	45948_RRN87701.1.faa	SoftCORE																				108	ACK78277.1;ACK79072.1;ACK80037.1;ACK79069.1;	;ATCC53993_iMGE6;ATCC23270_iMGE4;ATCC53993_iMGE1;
109	2	136	2A_AFE_23270_genomic.gb.gff	CP001219	128299	129375	-	ACK78447.1	SoftCORE	CORE	14	14	2A_ATCC23270;2A_DSM16786;2A_DSM4253;2A_YQH_1;2A_Hel18;2A_RVS1;2A_ATCC53993;2A_S10;2A_COP1;2A_DLC5;2B_BY_3;2B_PQ506;2B_PQ505;2B_F221	ACK78447.1	ACK78447.1	COG0279;COG2870	;Carbohydrate transport and metabolism;Cell envelope biogenesis, outer membrane;	;Phosphoheptose isomerase;ADP-heptose synthase, bifunctional sugar kinase/adenylyltransferase;	gene_id AFE_0141 ; product phosphoheptose isomerase/cytidylyltransferase ; protein_id ACK78447.1 ; transcript_id AFE_0141	ACK79072.1;ACK80037.1;ACK79069.1;	;ATCC53993_iMGE6;ATCC23270_iMGE4;ATCC53993_iMGE1;		ACK78447.1	45949_RRN87702.1.faa	SoftCORE																				109	ACK79072.1;ACK80037.1;ACK79069.1;	;ATCC53993_iMGE6;ATCC23270_iMGE4;ATCC53993_iMGE1;
110	2	137	2A_AFE_23270_genomic.gb.gff	CP001219	129372	129737	-	ACK80365.1	CORE	CORE	15	15	2A_ATCC23270;2A_DSM16786;2A_DSM4253;2A_YQH_1;2A_Hel18;2A_RVS1;2A_ATCC53993;2A_S10;2A_COP1;2A_GGI_221;2A_DLC5;2B_BY_3;2B_PQ506;2B_PQ505;2B_F221	ACK80365.1	ACK80365.1	COG0792	;DNA replication, recombination and repair;	;Predicted endonuclease distantly related to archaeal Holliday junction resolvase;	gene_id AFE_0142 ; product conserved hypothetical protein TIGR00252 ; protein_id ACK80365.1 ; transcript_id AFE_0142	ACK79072.1;ACK80037.1;ACK79069.1;	;ATCC53993_iMGE6;ATCC23270_iMGE4;ATCC53993_iMGE1;		ACK80365.1	45950_RRN87703.1.faa	CORE																				110	ACK79072.1;ACK80037.1;ACK79069.1;	;ATCC53993_iMGE6;ATCC23270_iMGE4;ATCC53993_iMGE1;
111	2	138	2A_AFE_23270_genomic.gb.gff	CP001219	129741	131579	-	ACK79069.1	CORE	CORE	15	15	2A_ATCC23270;2A_DSM16786;2A_DSM4253;2A_YQH_1;2A_Hel18;2A_RVS1;2A_ATCC53993;2A_S10;2A_COP1;2A_GGI_221;2A_DLC5;2B_BY_3;2B_PQ506;2B_PQ505;2B_F221	ACK79069.1	ACK79069.1	COG3107	;General function prediction only;	;Putative lipoprotein;	gene_id AFE_0143 ; product lipoprotein, putative ; protein_id ACK79069.1 ; transcript_id AFE_0143	ACK79072.1;ACK80037.1;ACK79069.1;	;ATCC53993_iMGE6;ATCC23270_iMGE4;ATCC53993_iMGE1;		ACK79069.1	45951_RRN87704.1.faa	CORE																				111	ACK79072.1;ACK80037.1;ACK79069.1;	;ATCC53993_iMGE6;ATCC23270_iMGE4;ATCC53993_iMGE1;
112	2	139	2A_AFE_23270_genomic.gb.gff	CP001219	131649	132524	+	ACK78366.1	SoftCORE	CORE	14	14	2A_ATCC23270;2A_DSM16786;2A_DSM4253;2A_YQH_1;2A_Hel18;2A_RVS1;2A_ATCC53993;2A_S10;2A_COP1;2A_DLC5;2B_BY_3;2B_PQ506;2B_PQ505;2B_F221	ACK78366.1	ACK78366.1	COG0313	;General function prediction only;	;Predicted methyltransferases;	gene_id AFE_0144 ; product tetrapyrrole methylase family protein ; protein_id ACK78366.1 ; transcript_id AFE_0144	ACK79072.1;ACK80037.1;ACK79069.1;	;ATCC53993_iMGE6;ATCC23270_iMGE4;ATCC53993_iMGE1;		ACK78366.1	45952_RRN87705.1.faa	SoftCORE																				112	ACK79072.1;ACK80037.1;ACK79069.1;	;ATCC53993_iMGE6;ATCC23270_iMGE4;ATCC53993_iMGE1;
113	2	140	2A_AFE_23270_genomic.gb.gff	CP001219	132816	132965	+	ACK80955.1	FLEXIBLE	Intra_2A	2	2	2A_ATCC23270;2A_DLC5	ACK80955.1	NOT	NOT	NOT	NOT	gene_id AFE_0146 ; product hypothetical protein ; protein_id ACK80955.1 ; transcript_id AFE_0146	ACK79072.1;ACK80037.1;ACK79069.1;	;ATCC53993_iMGE6;ATCC23270_iMGE4;ATCC53993_iMGE1;		ACK80955.1	3132_ACK80955.1.faa	FLEXIBLE																				113	ACK79072.1;ACK80037.1;ACK79069.1;	;ATCC53993_iMGE6;ATCC23270_iMGE4;ATCC53993_iMGE1;
114	2	141	2A_AFE_23270_genomic.gb.gff	CP001219	133054	133299	-	ACK77936.1	FLEXIBLE	Inter	12	12	2A_ATCC23270;2A_DSM16786;2A_DSM4253;2A_YQH_1;2A_Hel18;2A_RVS1;2A_ATCC53993;2A_S10;2A_COP1;2A_GGI_221;2A_DLC5;2B_F221	ACK77936.1	ACK77936.1	ENOG41129B8	;Function unknown;	;;	gene_id AFE_0147 ; product conserved hypothetical protein ; protein_id ACK77936.1 ; transcript_id AFE_0147	ACK80037.1;ACK79069.1;	;ATCC23270_iMGE4;ATCC53993_iMGE1;		ACK77936.1	45953_RRN87706.1.faa	FLEXIBLE																				114	ACK80037.1;ACK79069.1;	;ATCC23270_iMGE4;ATCC53993_iMGE1;
115	2	142	2A_AFE_23270_genomic.gb.gff	CP001219	133298	133624	+	ACK79061.1	exclusive	Exclusive	1	1	2A_ATCC23270	ACK79061.1	NOT	NOT	NOT	NOT	gene_id AFE_0149 ; product hypothetical protein ; protein_id ACK79061.1 ; transcript_id AFE_0149	ACK80037.1;ACK79069.1;ACK80847.1;	;ATCC23270_iMGE4;ATCC53993_iMGE1;ATCC23270_iMGE3;		ACK79061.1	1238_ACK79061.1.faa	exclusive																				115	ACK80037.1;ACK79069.1;ACK80847.1;	;ATCC23270_iMGE4;ATCC53993_iMGE1;ATCC23270_iMGE3;
116	2	143	2A_AFE_23270_genomic.gb.gff	CP001219	133571	134074	-	ACK79747.1	SoftCORE	CORE	14	14	2A_ATCC23270;2A_DSM16786;2A_DSM4253;2A_YQH_1;2A_Hel18;2A_RVS1;2A_ATCC53993;2A_S10;2A_COP1;2A_GGI_221;2B_BY_3;2B_PQ506;2B_PQ505;2B_F221	ACK79747.1	NOT	NOT	NOT	NOT	gene_id AFE_0148 ; product hypothetical protein ; protein_id ACK79747.1 ; transcript_id AFE_0148	ACK80037.1;ACK79069.1;ACK80847.1;	;ATCC23270_iMGE4;ATCC53993_iMGE1;ATCC23270_iMGE3;		ACK79747.1	45954_RRN87707.1.faa	SoftCORE																				116	ACK80037.1;ACK79069.1;ACK80847.1;	;ATCC23270_iMGE4;ATCC53993_iMGE1;ATCC23270_iMGE3;
117	2	144	2A_AFE_23270_genomic.gb.gff	CP001219	134110	134904	-	ACK78996.1	SoftCORE	CORE	14	14	2A_ATCC23270;2A_DSM16786;2A_DSM4253;2A_YQH_1;2A_Hel18;2A_RVS1;2A_ATCC53993;2A_S10;2A_COP1;2A_GGI_221;2B_BY_3;2B_PQ506;2B_PQ505;2B_F221	ACK78996.1	ACK78996.1	COG0421	;Amino acid transport and metabolism;	;Spermidine synthase;	gene_id AFE_0150 ; product conserved hypothetical protein ; protein_id ACK78996.1 ; transcript_id AFE_0150	ACK80037.1;ACK79069.1;ACK80847.1;	;ATCC23270_iMGE4;ATCC53993_iMGE1;ATCC23270_iMGE3;		ACK78996.1	45955_RRN87708.1.faa	SoftCORE																				117	ACK80037.1;ACK79069.1;ACK80847.1;	;ATCC23270_iMGE4;ATCC53993_iMGE1;ATCC23270_iMGE3;
118	2	145	2A_AFE_23270_genomic.gb.gff	CP001219	135019	135417	-	ACK78122.1	CORE	CORE	15	15	2A_ATCC23270;2A_DSM16786;2A_DSM4253;2A_YQH_1;2A_Hel18;2A_RVS1;2A_ATCC53993;2A_S10;2A_COP1;2A_GGI_221;2A_DLC5;2B_BY_3;2B_PQ506;2B_PQ505;2B_F221	ACK78122.1	ACK78122.1	COG0607	;Inorganic ion transport and metabolism;	;Rhodanese-related sulfurtransferase;	gene_id AFE_0151 ; product rhodanese-like domain protein ; protein_id ACK78122.1 ; transcript_id AFE_0151	ACK80037.1;ACK79069.1;ACK80847.1;	;ATCC23270_iMGE4;ATCC53993_iMGE1;ATCC23270_iMGE3;		ACK78122.1	45956_RRN87709.1.faa	CORE																				118	ACK80037.1;ACK79069.1;ACK80847.1;	;ATCC23270_iMGE4;ATCC53993_iMGE1;ATCC23270_iMGE3;
119	2	146	2A_AFE_23270_genomic.gb.gff	CP001219	135448	135831	-	ACK79663.1	CORE	CORE	15	15	2A_ATCC23270;2A_DSM16786;2A_DSM4253;2A_YQH_1;2A_Hel18;2A_RVS1;2A_ATCC53993;2A_S10;2A_COP1;2A_GGI_221;2A_DLC5;2B_BY_3;2B_PQ506;2B_PQ505;2B_F221	ACK79663.1	ACK79663.1	COG2363	;Function unknown;	;Uncharacterized small membrane protein;	gene_id AFE_0152 ; product conserved hypothetical protein ; protein_id ACK79663.1 ; transcript_id AFE_0152	ACK79069.1;ACK80847.1;	;ATCC53993_iMGE1;ATCC23270_iMGE3;		ACK79663.1	45957_RRN87710.1.faa	CORE																				119	ACK79069.1;ACK80847.1;	;ATCC53993_iMGE1;ATCC23270_iMGE3;
120	2	147	2A_AFE_23270_genomic.gb.gff	CP001219	136020	136712	+	ACK80538.1	CORE	CORE	15	15	2A_ATCC23270;2A_DSM16786;2A_DSM4253;2A_YQH_1;2A_Hel18;2A_RVS1;2A_ATCC53993;2A_S10;2A_COP1;2A_GGI_221;2A_DLC5;2B_BY_3;2B_PQ506;2B_PQ505;2B_F221	ACK80538.1	ACK80538.1	COG1814	;Function unknown;	;Uncharacterized membrane protein;	gene_id AFE_0153 ; product integral membrane protein ; protein_id ACK80538.1 ; transcript_id AFE_0153	ACK79069.1;ACK80847.1;ACK80274.1;	;ATCC53993_iMGE1;ATCC23270_iMGE3;ATCC23270_iMGE6;		ACK80538.1	45958_RRN87711.1.faa	CORE																				120	ACK79069.1;ACK80847.1;ACK80274.1;	;ATCC53993_iMGE1;ATCC23270_iMGE3;ATCC23270_iMGE6;
121	2	148	2A_AFE_23270_genomic.gb.gff	CP001219	136964	137620	+	ACK78780.1	FLEXIBLE	Inter	12	12	2A_ATCC23270;2A_DSM16786;2A_YQH_1;2A_Hel18;2A_RVS1;2A_ATCC53993;2A_S10;2A_COP1;2B_BY_3;2B_PQ506;2B_PQ505;2B_F221	ACK78780.1	ACK78780.1	COG0580	;Carbohydrate transport and metabolism;	;Glycerol uptake facilitator and related permeases (Major Intrinsic Protein Family);	gene_id AFE_0154 ; product MIP family channel protein ; protein_id ACK78780.1 ; transcript_id AFE_0154	ACK79069.1;ACK80847.1;ACK80274.1;	;ATCC53993_iMGE1;ATCC23270_iMGE3;ATCC23270_iMGE6;		ACK78780.1	46205_RRN87958.1.faa	FLEXIBLE																				121	ACK79069.1;ACK80847.1;ACK80274.1;	;ATCC53993_iMGE1;ATCC23270_iMGE3;ATCC23270_iMGE6;
122	2	149	2A_AFE_23270_genomic.gb.gff	CP001219	137788	138393	+	ACK80239.1	CORE	CORE	15	15	2A_ATCC23270;2A_DSM16786;2A_DSM4253;2A_YQH_1;2A_Hel18;2A_RVS1;2A_ATCC53993;2A_S10;2A_COP1;2A_GGI_221;2A_DLC5;2B_BY_3;2B_PQ506;2B_PQ505;2B_F221	ACK80239.1	ACK80239.1	COG0406	;Carbohydrate transport and metabolism;	;Fructose-2,6-bisphosphatase;	gene_id AFE_0155 ; product phosphoglycerate mutase family protein ; protein_id ACK80239.1 ; transcript_id AFE_0155	ACK80847.1;ACK80274.1;	;ATCC23270_iMGE3;ATCC53993_iMGE1;ATCC23270_iMGE6;		ACK80239.1	45959_RRN87712.1.faa	CORE																				122	ACK80847.1;ACK80274.1;	;ATCC23270_iMGE3;ATCC53993_iMGE1;ATCC23270_iMGE6;
123	2	150	2A_AFE_23270_genomic.gb.gff	CP001219	138424	139374	-	ACK79548.1	SoftCORE	CORE	14	14	2A_ATCC23270;2A_DSM16786;2A_DSM4253;2A_YQH_1;2A_Hel18;2A_RVS1;2A_ATCC53993;2A_S10;2A_COP1;2A_GGI_221;2A_DLC5;2B_BY_3;2B_PQ505;2B_F221	ACK79548.1	ACK79548.1	COG0421	;Amino acid transport and metabolism;	;Spermidine synthase;	gene_id AFE_0156 ; gene_name speE ; product spermidine synthase ; protein_id ACK79548.1 ; transcript_id AFE_0156	ACK80847.1;ACK80274.1;ACK79294.1;	;ATCC23270_iMGE3;ATCC53993_iMGE1;ATCC23270_iMGE6;		ACK79548.1	45960_RRN87713.1.faa	SoftCORE																				123	ACK80847.1;ACK80274.1;ACK79294.1;	;ATCC23270_iMGE3;ATCC53993_iMGE1;ATCC23270_iMGE6;
124	2	151	2A_AFE_23270_genomic.gb.gff	CP001219	139376	139777	-	ACK79118.1	SoftCORE	CORE	14	14	2A_ATCC23270;2A_DSM16786;2A_DSM4253;2A_YQH_1;2A_Hel18;2A_RVS1;2A_ATCC53993;2A_S10;2A_COP1;2A_DLC5;2B_BY_3;2B_PQ506;2B_PQ505;2B_F221	ACK79118.1	ACK79118.1	COG1586	;Amino acid transport and metabolism;	;S-adenosylmethionine decarboxylase;	gene_id AFE_0157 ; product s-adenosylmethionine decarboxylase proenzyme ; protein_id ACK79118.1 ; transcript_id AFE_0157	ACK80847.1;ACK80274.1;ACK79294.1;	;ATCC23270_iMGE3;ATCC53993_iMGE1;ATCC23270_iMGE6;		ACK79118.1	45961_RRN87714.1.faa	SoftCORE																				124	ACK80847.1;ACK80274.1;ACK79294.1;	;ATCC23270_iMGE3;ATCC53993_iMGE1;ATCC23270_iMGE6;
125	2	152	2A_AFE_23270_genomic.gb.gff	CP001219	140091	140921	+	ACK80847.1	FLEXIBLE	Inter	13	13	2A_ATCC23270;2A_DSM16786;2A_DSM4253;2A_YQH_1;2A_Hel18;2A_RVS1;2A_ATCC53993;2A_S10;2A_COP1;2A_DLC5;2B_BY_3;2B_PQ506;2B_PQ505	ACK80847.1	ACK80847.1	COG1127	;Secondary metabolites biosynthesis, transport and catabolism;	;ABC-type transport system involved in resistance to organic solvents, ATPase component;	gene_id AFE_0158 ; product toluene ABC transporter, ATP-binding protein, putative ; protein_id ACK80847.1 ; transcript_id AFE_0158	ACK80847.1;ACK80274.1;ACK79294.1;	;ATCC23270_iMGE3;ATCC53993_iMGE1;ATCC23270_iMGE6;		ACK80847.1	45962_RRN87715.1.faa	FLEXIBLE																				125	ACK80847.1;ACK80274.1;ACK79294.1;	;ATCC23270_iMGE3;ATCC53993_iMGE1;ATCC23270_iMGE6;
126	2	153	2A_AFE_23270_genomic.gb.gff	CP001219	140924	141706	+	ACK80094.1	SoftCORE	CORE	14	14	2A_ATCC23270;2A_DSM16786;2A_DSM4253;2A_YQH_1;2A_Hel18;2A_RVS1;2A_ATCC53993;2A_COP1;2A_GGI_221;2A_DLC5;2B_BY_3;2B_PQ506;2B_PQ505;2B_F221	ACK80094.1	ACK80094.1	COG0767	;Secondary metabolites biosynthesis, transport and catabolism;	;ABC-type transport system involved in resistance to organic solvents, permease component;	gene_id AFE_0159 ; product toluene tolerance protein Ttg2B, putative ; protein_id ACK80094.1 ; transcript_id AFE_0159	ACK80847.1;ACK80274.1;ACK79294.1;	;ATCC23270_iMGE3;ATCC53993_iMGE1;ATCC23270_iMGE6;		ACK80094.1	45963_RRN87716.1.faa	SoftCORE																				126	ACK80847.1;ACK80274.1;ACK79294.1;	;ATCC23270_iMGE3;ATCC53993_iMGE1;ATCC23270_iMGE6;
127	2	154	2A_AFE_23270_genomic.gb.gff	CP001219	141721	142179	+	ACK77854.1	CORE	CORE	15	15	2A_ATCC23270;2A_DSM16786;2A_DSM4253;2A_YQH_1;2A_Hel18;2A_RVS1;2A_ATCC53993;2A_S10;2A_COP1;2A_GGI_221;2A_DLC5;2B_BY_3;2B_PQ506;2B_PQ505;2B_F221	ACK77854.1	ACK77854.1	COG1463	;Secondary metabolites biosynthesis, transport and catabolism;	;ABC-type transport system involved in resistance to organic solvents, periplasmic component;	gene_id AFE_0160 ; product mce-related protein ; protein_id ACK77854.1 ; transcript_id AFE_0160	ACK80847.1;ACK80274.1;ACK79294.1;	;ATCC23270_iMGE3;ATCC53993_iMGE1;ATCC23270_iMGE6;		ACK77854.1	45964_RRN87717.1.faa	CORE																				127	ACK80847.1;ACK80274.1;ACK79294.1;	;ATCC23270_iMGE3;ATCC53993_iMGE1;ATCC23270_iMGE6;
128	2	155	2A_AFE_23270_genomic.gb.gff	CP001219	142196	142834	+	ACK77842.1	SoftCORE	CORE	14	14	2A_ATCC23270;2A_DSM16786;2A_DSM4253;2A_YQH_1;2A_Hel18;2A_RVS1;2A_ATCC53993;2A_S10;2A_COP1;2A_GGI_221;2B_BY_3;2B_PQ506;2B_PQ505;2B_F221	ACK77842.1	ACK77842.1	COG2854	;Secondary metabolites biosynthesis, transport and catabolism;	;ABC-type transport system involved in resistance to organic solvents, auxiliary component;	gene_id AFE_0161 ; product toluene tolerance protein, putative ; protein_id ACK77842.1 ; transcript_id AFE_0161	ACK80847.1;ACK80274.1;ACK79294.1;	;ATCC23270_iMGE3;ATCC53993_iMGE1;ATCC23270_iMGE6;		ACK77842.1	45965_RRN87718.1.faa	SoftCORE																				128	ACK80847.1;ACK80274.1;ACK79294.1;	;ATCC23270_iMGE3;ATCC53993_iMGE1;ATCC23270_iMGE6;
129	2	156	2A_AFE_23270_genomic.gb.gff	CP001219	142906	143148	+	ACK79742.1	SoftCORE	CORE	14	14	2A_ATCC23270;2A_DSM16786;2A_DSM4253;2A_YQH_1;2A_Hel18;2A_RVS1;2A_ATCC53993;2A_COP1;2A_GGI_221;2A_DLC5;2B_BY_3;2B_PQ506;2B_PQ505;2B_F221	ACK79742.1	NOT	NOT	NOT	NOT	gene_id AFE_0162 ; product conserved hypothetical protein ; protein_id ACK79742.1 ; transcript_id AFE_0162	ACK80847.1;ACK80274.1;ACK79294.1;ACK79185.1;	;ATCC23270_iMGE3;ATCC53993_iMGE1;ATCC23270_iMGE6;ATCC53993_iMGE6;		ACK79742.1	45966_RRN87719.1.faa	SoftCORE																				129	ACK80847.1;ACK80274.1;ACK79294.1;ACK79185.1;	;ATCC23270_iMGE3;ATCC53993_iMGE1;ATCC23270_iMGE6;ATCC53993_iMGE6;
130	2	157	2A_AFE_23270_genomic.gb.gff	CP001219	143141	144061	+	ACK80274.1	CORE	CORE	15	15	2A_ATCC23270;2A_DSM16786;2A_DSM4253;2A_YQH_1;2A_Hel18;2A_RVS1;2A_ATCC53993;2A_S10;2A_COP1;2A_GGI_221;2A_DLC5;2B_BY_3;2B_PQ506;2B_PQ505;2B_F221	ACK80274.1	ACK80274.1	COG1131	;;	;ABC-type multidrug transport system, ATPase component;	gene_id AFE_0163 ; product ABC transporter, ATP-binding protein ; protein_id ACK80274.1 ; transcript_id AFE_0163	ACK80847.1;ACK80274.1;ACK79294.1;ACK79185.1;	;ATCC23270_iMGE3;ATCC53993_iMGE1;ATCC23270_iMGE6;ATCC53993_iMGE6;		ACK80274.1	45967_RRN87720.1.faa	CORE																				130	ACK80847.1;ACK80274.1;ACK79294.1;ACK79185.1;	;ATCC23270_iMGE3;ATCC53993_iMGE1;ATCC23270_iMGE6;ATCC53993_iMGE6;
131	2	158	2A_AFE_23270_genomic.gb.gff	CP001219	144064	144327	+	ACK77858.1	CORE	CORE	15	15	2A_ATCC23270;2A_DSM16786;2A_DSM4253;2A_YQH_1;2A_Hel18;2A_RVS1;2A_ATCC53993;2A_S10;2A_COP1;2A_GGI_221;2A_DLC5;2B_BY_3;2B_PQ506;2B_PQ505;2B_F221	ACK77858.1	ACK77858.1	COG1188	;Translation, ribosomal structure and biogenesis;	;Ribosome-associated heat shock protein implicated in the recycling of the 50S subunit (S4 paralog);	gene_id AFE_0164 ; product S4 domain protein ; protein_id ACK77858.1 ; transcript_id AFE_0164	ACK80847.1;ACK80274.1;ACK79294.1;ACK79185.1;	;ATCC23270_iMGE3;ATCC53993_iMGE1;ATCC23270_iMGE6;ATCC53993_iMGE6;		ACK77858.1	45968_RRN87721.1.faa	CORE																				131	ACK80847.1;ACK80274.1;ACK79294.1;ACK79185.1;	;ATCC23270_iMGE3;ATCC53993_iMGE1;ATCC23270_iMGE6;ATCC53993_iMGE6;
132	2	159	2A_AFE_23270_genomic.gb.gff	CP001219	144324	145325	+	ACK80626.1	SoftCORE	CORE	14	14	2A_ATCC23270;2A_DSM16786;2A_DSM4253;2A_YQH_1;2A_Hel18;2A_RVS1;2A_ATCC53993;2A_COP1;2A_GGI_221;2A_DLC5;2B_BY_3;2B_PQ506;2B_PQ505;2B_F221	ACK80626.1	ACK80626.1	COG1995	;Coenzyme metabolism;	;Pyridoxal phosphate biosynthesis protein;	gene_id AFE_0165 ; gene_name pdxA ; product 4-hydroxythreonine-4-phosphate dehydrogenase ; protein_id ACK80626.1 ; transcript_id AFE_0165	ACK80847.1;ACK80274.1;ACK79294.1;ACK79185.1;	;ATCC23270_iMGE3;ATCC53993_iMGE1;ATCC23270_iMGE6;ATCC53993_iMGE6;		ACK80626.1	45969_RRN87722.1.faa	SoftCORE																				132	ACK80847.1;ACK80274.1;ACK79294.1;ACK79185.1;	;ATCC23270_iMGE3;ATCC53993_iMGE1;ATCC23270_iMGE6;ATCC53993_iMGE6;
133	2	160	2A_AFE_23270_genomic.gb.gff	CP001219	145352	145906	-	ACK79294.1	CORE	CORE	15	15	2A_ATCC23270;2A_DSM16786;2A_DSM4253;2A_YQH_1;2A_Hel18;2A_RVS1;2A_ATCC53993;2A_S10;2A_COP1;2A_GGI_221;2A_DLC5;2B_BY_3;2B_PQ506;2B_PQ505;2B_F221	ACK79294.1	ACK79294.1	COG1403	;;	;Restriction endonuclease;	gene_id AFE_0166 ; product HNH endonuclease domain protein ; protein_id ACK79294.1 ; transcript_id AFE_0166	ACK80847.1;ACK80274.1;ACK79294.1;ACK79185.1;	;ATCC23270_iMGE3;ATCC53993_iMGE1;ATCC23270_iMGE6;ATCC53993_iMGE6;		ACK79294.1	45970_RRN87723.1.faa	CORE																				133	ACK80847.1;ACK80274.1;ACK79294.1;ACK79185.1;	;ATCC23270_iMGE3;ATCC53993_iMGE1;ATCC23270_iMGE6;ATCC53993_iMGE6;
134	2	161	2A_AFE_23270_genomic.gb.gff	CP001219	145972	146775	+	ACK79465.1	FLEXIBLE	Inter	13	13	2A_ATCC23270;2A_DSM16786;2A_DSM4253;2A_YQH_1;2A_Hel18;2A_RVS1;2A_ATCC53993;2A_COP1;2A_DLC5;2B_BY_3;2B_PQ506;2B_PQ505;2B_F221	ACK79465.1	ACK79465.1	COG0030	;Translation, ribosomal structure and biogenesis;	;Dimethyladenosine transferase (rRNA methylation);	gene_id AFE_0167 ; gene_name ksgA ; product dimethyladenosine transferase ; protein_id ACK79465.1 ; transcript_id AFE_0167	ACK80847.1;ACK80274.1;ACK79294.1;ACK79185.1;	;ATCC23270_iMGE3;ATCC53993_iMGE1;ATCC23270_iMGE6;ATCC53993_iMGE6;		ACK79465.1	46206_RRN87959.1.faa	FLEXIBLE																				134	ACK80847.1;ACK80274.1;ACK79294.1;ACK79185.1;	;ATCC23270_iMGE3;ATCC53993_iMGE1;ATCC23270_iMGE6;ATCC53993_iMGE6;
135	2	162	2A_AFE_23270_genomic.gb.gff	CP001219	146772	147239	+	ACK79635.1	FLEXIBLE	Inter	13	13	2A_ATCC23270;2A_DSM16786;2A_DSM4253;2A_YQH_1;2A_Hel18;2A_RVS1;2A_ATCC53993;2A_S10;2A_COP1;2B_BY_3;2B_PQ506;2B_PQ505;2B_F221	ACK79635.1	ACK79635.1	ENOG41124S2	;Function unknown;	;Pfam:DUF1790;	gene_id AFE_0169 ; product conserved domain protein ; protein_id ACK79635.1 ; transcript_id AFE_0169	ACK80847.1;ACK80274.1;ACK79294.1;ACK79185.1;	;ATCC23270_iMGE3;ATCC53993_iMGE1;ATCC23270_iMGE6;ATCC53993_iMGE6;		ACK79635.1	45971_RRN87724.1.faa	FLEXIBLE																				135	ACK80847.1;ACK80274.1;ACK79294.1;ACK79185.1;	;ATCC23270_iMGE3;ATCC53993_iMGE1;ATCC23270_iMGE6;ATCC53993_iMGE6;
136	2	163	2A_AFE_23270_genomic.gb.gff	CP001219	147205	148095	-	ACK80573.1	FLEXIBLE	Inter	13	13	2A_ATCC23270;2A_DSM16786;2A_DSM4253;2A_YQH_1;2A_Hel18;2A_RVS1;2A_ATCC53993;2A_S10;2A_COP1;2B_BY_3;2B_PQ506;2B_PQ505;2B_F221	ACK80573.1	NOT	NOT	NOT	NOT	gene_id AFE_0168 ; product hypothetical protein ; protein_id ACK80573.1 ; transcript_id AFE_0168	ACK80274.1;ACK79294.1;ACK79185.1;	;ATCC23270_iMGE3;ATCC23270_iMGE6;ATCC53993_iMGE1;ATCC53993_iMGE6;		ACK80573.1	45972_RRN87725.1.faa	FLEXIBLE																				136	ACK80274.1;ACK79294.1;ACK79185.1;	;ATCC23270_iMGE3;ATCC23270_iMGE6;ATCC53993_iMGE1;ATCC53993_iMGE6;
137	2	164	2A_AFE_23270_genomic.gb.gff	CP001219	148046	149785	-	ACK78518.1	SoftCORE	CORE	14	14	2A_ATCC23270;2A_DSM16786;2A_DSM4253;2A_YQH_1;2A_Hel18;2A_RVS1;2A_ATCC53993;2A_S10;2A_COP1;2A_DLC5;2B_BY_3;2B_PQ506;2B_PQ505;2B_F221	ACK78518.1	ACK78518.1	COG0018	;Translation, ribosomal structure and biogenesis;	;Arginyl-tRNA synthetase;	gene_id AFE_0170 ; gene_name argS ; product arginyl-tRNA synthetase ; protein_id ACK78518.1 ; transcript_id AFE_0170	ACK80274.1;ACK79294.1;ACK79185.1;	;ATCC23270_iMGE3;ATCC23270_iMGE6;ATCC53993_iMGE1;ATCC53993_iMGE6;		ACK78518.1	45973_RRN87726.1.faa	SoftCORE																				137	ACK80274.1;ACK79294.1;ACK79185.1;	;ATCC23270_iMGE3;ATCC23270_iMGE6;ATCC53993_iMGE1;ATCC53993_iMGE6;
138	2	165	2A_AFE_23270_genomic.gb.gff	CP001219	149925	151529	-	ACK79519.1	SoftCORE	CORE	14	14	2A_ATCC23270;2A_DSM16786;2A_DSM4253;2A_YQH_1;2A_Hel18;2A_RVS1;2A_ATCC53993;2A_S10;2A_COP1;2A_GGI_221;2B_BY_3;2B_PQ506;2B_PQ505;2B_F221	ACK79519.1	ACK79519.1	ENOG410YCWM	;Inorganic ion transport and metabolism;	;Major Facilitator Superfamily;	gene_id AFE_0171 ; product drug resistance transporter,putative, EmrB/QacA subfamily ; protein_id ACK79519.1 ; transcript_id AFE_0171	ACK80274.1;ACK79294.1;ACK79185.1;	;ATCC23270_iMGE3;ATCC23270_iMGE6;ATCC53993_iMGE1;ATCC53993_iMGE6;		ACK79519.1	45974_RRN87727.1.faa	SoftCORE																				138	ACK80274.1;ACK79294.1;ACK79185.1;	;ATCC23270_iMGE3;ATCC23270_iMGE6;ATCC53993_iMGE1;ATCC53993_iMGE6;
139	2	166	2A_AFE_23270_genomic.gb.gff	CP001219	151578	152471	+	ACK79185.1	FLEXIBLE	Inter	10	10	2A_ATCC23270;2A_DSM16786;2A_DSM4253;2A_YQH_1;2A_Hel18;2A_RVS1;2A_ATCC53993;2A_COP1;2A_DLC5;2B_BY_3	ACK79185.1	ACK79185.1	ENOG410XRIM	;Transcription;	;LysR family (Transcriptional regulator;	gene_id AFE_0172 ; product transcriptional regulator, LysR family ; protein_id ACK79185.1 ; transcript_id AFE_0172	ACK80274.1;ACK79294.1;ACK79185.1;	;ATCC23270_iMGE3;ATCC23270_iMGE6;ATCC53993_iMGE1;ATCC53993_iMGE6;		ACK79185.1	45975_RRN87728.1.faa	FLEXIBLE																				139	ACK80274.1;ACK79294.1;ACK79185.1;	;ATCC23270_iMGE3;ATCC23270_iMGE6;ATCC53993_iMGE1;ATCC53993_iMGE6;
140	2	167	2A_AFE_23270_genomic.gb.gff	CP001219	152487	153398	-	ACK78600.1	FLEXIBLE	Inter	13	13	2A_ATCC23270;2A_DSM16786;2A_DSM4253;2A_YQH_1;2A_Hel18;2A_RVS1;2A_ATCC53993;2A_S10;2A_COP1;2B_BY_3;2B_PQ506;2B_PQ505;2B_F221	ACK78600.1	ACK78600.1	COG2890	;Translation, ribosomal structure and biogenesis;	;Methylase of polypeptide chain release factors;	gene_id AFE_0173 ; gene_name prmB ; product ribosomal protein L3 N-methyltransferase ; protein_id ACK78600.1 ; transcript_id AFE_0173	ACK80274.1;ACK79294.1;ACK79185.1;ACK80962.1;	;ATCC23270_iMGE3;ATCC23270_iMGE6;ATCC53993_iMGE1;ATCC53993_iMGE6;		ACK78600.1	45976_RRN87729.1.faa	FLEXIBLE																				140	ACK80274.1;ACK79294.1;ACK79185.1;ACK80962.1;	;ATCC23270_iMGE3;ATCC23270_iMGE6;ATCC53993_iMGE1;ATCC53993_iMGE6;
141	2	168	2A_AFE_23270_genomic.gb.gff	CP001219	153399	154160	-	ACK78520.1	SoftCORE	CORE	14	14	2A_ATCC23270;2A_DSM16786;2A_DSM4253;2A_YQH_1;2A_Hel18;2A_RVS1;2A_ATCC53993;2A_S10;2A_COP1;2A_GGI_221;2B_BY_3;2B_PQ506;2B_PQ505;2B_F221	ACK78520.1	ACK78520.1	COG0708	;DNA replication, recombination and repair;	;Exonuclease III;	gene_id AFE_0174 ; gene_name xth-2 ; product exodeoxyribonuclease III ; protein_id ACK78520.1 ; transcript_id AFE_0174	ACK79294.1;ACK79185.1;ACK80962.1;	;ATCC23270_iMGE3;ATCC53993_iMGE6;ATCC23270_iMGE6;		ACK78520.1	46207_RRN87960.1.faa	SoftCORE																				141	ACK79294.1;ACK79185.1;ACK80962.1;	;ATCC23270_iMGE3;ATCC53993_iMGE6;ATCC23270_iMGE6;
142	2	169	2A_AFE_23270_genomic.gb.gff	CP001219	154173	154481	-	ACK80604.1	FLEXIBLE	Inter	12	12	2A_ATCC23270;2A_DSM16786;2A_DSM4253;2A_YQH_1;2A_Hel18;2A_RVS1;2A_ATCC53993;2A_S10;2A_COP1;2A_GGI_221;2A_DLC5;2B_BY_3	ACK80604.1	NOT	NOT	NOT	NOT	gene_id AFE_0175 ; product hypothetical protein ; protein_id ACK80604.1 ; transcript_id AFE_0175	ACK79294.1;ACK79185.1;ACK80962.1;ACK80362.1;	;ATCC23270_iMGE3;ATCC53993_iMGE6;ATCC23270_iMGE6;ATCC53993_iMGE1;		ACK80604.1	45977_RRN87730.1.faa	FLEXIBLE																				142	ACK79294.1;ACK79185.1;ACK80962.1;ACK80362.1;	;ATCC23270_iMGE3;ATCC53993_iMGE6;ATCC23270_iMGE6;ATCC53993_iMGE1;
143	2	170	2A_AFE_23270_genomic.gb.gff	CP001219	154478	155335	-	ACK79204.1	FLEXIBLE	Inter	13	13	2A_ATCC23270;2A_DSM16786;2A_DSM4253;2A_YQH_1;2A_Hel18;2A_RVS1;2A_ATCC53993;2A_S10;2A_GGI_221;2A_DLC5;2B_BY_3;2B_PQ506;2B_PQ505	ACK79204.1	ACK79204.1	COG2961	;General function prediction only;	;Protein involved in catabolism of external DNA;	gene_id AFE_0176 ; product conserved hypothetical protein ; protein_id ACK79204.1 ; transcript_id AFE_0176	ACK79294.1;ACK79185.1;ACK80962.1;ACK80362.1;	;ATCC23270_iMGE3;ATCC53993_iMGE6;ATCC23270_iMGE6;ATCC53993_iMGE1;		ACK79204.1	45978_RRN87731.1.faa	FLEXIBLE																				143	ACK79294.1;ACK79185.1;ACK80962.1;ACK80362.1;	;ATCC23270_iMGE3;ATCC53993_iMGE6;ATCC23270_iMGE6;ATCC53993_iMGE1;
144	2	171	2A_AFE_23270_genomic.gb.gff	CP001219	155427	156029	+	ACK78832.1	CORE	CORE	15	15	2A_ATCC23270;2A_DSM16786;2A_DSM4253;2A_YQH_1;2A_Hel18;2A_RVS1;2A_ATCC53993;2A_S10;2A_COP1;2A_GGI_221;2A_DLC5;2B_BY_3;2B_PQ506;2B_PQ505;2B_F221	ACK78832.1	ACK78832.1	COG0625	;Posttranslational modification, protein turnover, chaperones;	;Glutathione S-transferase;	gene_id AFE_0177 ; product glutathione S-transferase family protein ; protein_id ACK78832.1 ; transcript_id AFE_0177	ACK79185.1;ACK80962.1;ACK80362.1;	;ATCC53993_iMGE6;ATCC23270_iMGE6;ATCC53993_iMGE1;		ACK78832.1	46208_RRN87961.1.faa	CORE																				144	ACK79185.1;ACK80962.1;ACK80362.1;	;ATCC53993_iMGE6;ATCC23270_iMGE6;ATCC53993_iMGE1;
145	2	172	2A_AFE_23270_genomic.gb.gff	CP001219	156035	156808	+	ACK80177.1	FLEXIBLE	Inter	13	13	2A_ATCC23270;2A_DSM16786;2A_DSM4253;2A_YQH_1;2A_Hel18;2A_RVS1;2A_ATCC53993;2A_S10;2A_COP1;2B_BY_3;2B_PQ506;2B_PQ505;2B_F221	ACK80177.1	ACK80177.1	COG0708	;DNA replication, recombination and repair;	;Exonuclease III;	gene_id AFE_0178 ; gene_name xth-1 ; product exodeoxyribonuclease III ; protein_id ACK80177.1 ; transcript_id AFE_0178	ACK79185.1;ACK80962.1;ACK80362.1;	;ATCC53993_iMGE6;ATCC23270_iMGE6;ATCC53993_iMGE1;		ACK80177.1	45979_RRN87732.1.faa	FLEXIBLE																				145	ACK79185.1;ACK80962.1;ACK80362.1;	;ATCC53993_iMGE6;ATCC23270_iMGE6;ATCC53993_iMGE1;
146	2	173	2A_AFE_23270_genomic.gb.gff	CP001219	156805	157818	+	ACK80603.1	FLEXIBLE	Inter	13	13	2A_ATCC23270;2A_DSM16786;2A_DSM4253;2A_YQH_1;2A_Hel18;2A_RVS1;2A_ATCC53993;2A_S10;2A_GGI_221;2B_BY_3;2B_PQ506;2B_PQ505;2B_F221	ACK80603.1	ACK80603.1	COG0276	;Coenzyme metabolism;	;Protoheme ferro-lyase (ferrochelatase);	gene_id AFE_0179 ; gene_name hemH ; product ferrochelatase ; protein_id ACK80603.1 ; transcript_id AFE_0179	ACK79185.1;ACK80962.1;ACK80362.1;	;ATCC53993_iMGE6;ATCC23270_iMGE6;ATCC53993_iMGE1;		ACK80603.1	45980_RRN87733.1.faa	FLEXIBLE																				146	ACK79185.1;ACK80962.1;ACK80362.1;	;ATCC53993_iMGE6;ATCC23270_iMGE6;ATCC53993_iMGE1;
147	2	174	2A_AFE_23270_genomic.gb.gff	CP001219	157886	158374	+	ACK80040.1	SoftCORE	CORE	14	14	2A_ATCC23270;2A_DSM16786;2A_DSM4253;2A_YQH_1;2A_Hel18;2A_RVS1;2A_ATCC53993;2A_COP1;2A_GGI_221;2A_DLC5;2B_BY_3;2B_PQ506;2B_PQ505;2B_F221	ACK80040.1	ACK80040.1	COG1047	;Posttranslational modification, protein turnover, chaperones;	;FKBP-type peptidyl-prolyl cis-trans isomerases 2;	gene_id AFE_0180 ; product peptidyl-prolyl cis-trans isomerase, FKBP-type ; protein_id ACK80040.1 ; transcript_id AFE_0180	ACK79185.1;ACK80962.1;ACK80362.1;	;ATCC53993_iMGE6;ATCC23270_iMGE6;ATCC53993_iMGE1;		ACK80040.1	45981_RRN87734.1.faa	SoftCORE																				147	ACK79185.1;ACK80962.1;ACK80362.1;	;ATCC53993_iMGE6;ATCC23270_iMGE6;ATCC53993_iMGE1;
148	2	175	2A_AFE_23270_genomic.gb.gff	CP001219	158423	159604	+	ACK78866.1	CORE	CORE	15	15	2A_ATCC23270;2A_DSM16786;2A_DSM4253;2A_YQH_1;2A_Hel18;2A_RVS1;2A_ATCC53993;2A_S10;2A_COP1;2A_GGI_221;2A_DLC5;2B_BY_3;2B_PQ506;2B_PQ505;2B_F221	ACK78866.1	ACK78866.1	COG2377	;Posttranslational modification, protein turnover, chaperones;	;Predicted molecular chaperone distantly related to HSP70-fold metalloproteases;	gene_id AFE_0181 ; product conserved hypothetical protein ; protein_id ACK78866.1 ; transcript_id AFE_0181	ACK79185.1;ACK80962.1;ACK80362.1;ACK79068.1;	;ATCC53993_iMGE6;ATCC23270_iMGE6;ATCC53993_iMGE1;ATCC23270_iMGE3;		ACK78866.1	45982_RRN87735.1.faa	CORE																				148	ACK79185.1;ACK80962.1;ACK80362.1;ACK79068.1;	;ATCC53993_iMGE6;ATCC23270_iMGE6;ATCC53993_iMGE1;ATCC23270_iMGE3;
149	2	176	2A_AFE_23270_genomic.gb.gff	CP001219	159585	160481	+	ACK77948.1	CORE	CORE	15	15	2A_ATCC23270;2A_DSM16786;2A_DSM4253;2A_YQH_1;2A_Hel18;2A_RVS1;2A_ATCC53993;2A_S10;2A_COP1;2A_GGI_221;2A_DLC5;2B_BY_3;2B_PQ506;2B_PQ505;2B_F221	ACK77948.1	ACK77948.1	COG0169	;Amino acid transport and metabolism;	;Shikimate 5-dehydrogenase;	gene_id AFE_0182 ; gene_name aroE ; product shikimate 5-dehydrogenase ; protein_id ACK77948.1 ; transcript_id AFE_0182	ACK79185.1;ACK80962.1;ACK80362.1;ACK79068.1;	;ATCC53993_iMGE6;ATCC23270_iMGE6;ATCC53993_iMGE1;ATCC23270_iMGE3;		ACK77948.1	45983_RRN87736.1.faa	CORE																				149	ACK79185.1;ACK80962.1;ACK80362.1;ACK79068.1;	;ATCC53993_iMGE6;ATCC23270_iMGE6;ATCC53993_iMGE1;ATCC23270_iMGE3;
150	2	177	2A_AFE_23270_genomic.gb.gff	CP001219	160451	162160	+	ACK80962.1	SoftCORE	CORE	14	14	2A_ATCC23270;2A_DSM16786;2A_DSM4253;2A_YQH_1;2A_Hel18;2A_RVS1;2A_ATCC53993;2A_S10;2A_COP1;2A_DLC5;2B_BY_3;2B_PQ506;2B_PQ505;2B_F221	ACK80962.1	ACK80962.1	COG2804	;Cell motility and secretion;	;Type II secretory pathway, ATPase PulE/Tfp pilus assembly pathway, ATPase PilB;	gene_id AFE_0183 ; product type IV pilus assembly protein ; protein_id ACK80962.1 ; transcript_id AFE_0183	ACK80962.1;ACK80362.1;ACK79068.1;	;ATCC23270_iMGE6;ATCC53993_iMGE1;ATCC23270_iMGE3;		ACK80962.1	45984_RRN87737.1.faa	SoftCORE																				150	ACK80962.1;ACK80362.1;ACK79068.1;	;ATCC23270_iMGE6;ATCC53993_iMGE1;ATCC23270_iMGE3;
151	2	178	2A_AFE_23270_genomic.gb.gff	CP001219	162300	163892	+	ACK78203.1	SoftCORE	CORE	14	14	2A_ATCC23270;2A_DSM16786;2A_DSM4253;2A_YQH_1;2A_Hel18;2A_RVS1;2A_ATCC53993;2A_COP1;2A_GGI_221;2A_DLC5;2B_BY_3;2B_PQ506;2B_PQ505;2B_F221	ACK78203.1	ACK78203.1	ENOG410XSGR	;Signal transduction mechanisms;	;Histidine kinase;	gene_id AFE_0184 ; product sensor protein PilS, putative ; protein_id ACK78203.1 ; transcript_id AFE_0184	ACK80962.1;ACK80362.1;ACK79068.1;	;ATCC23270_iMGE6;ATCC53993_iMGE1;ATCC23270_iMGE3;		ACK78203.1	46209_RRN87962.1.faa	SoftCORE																				151	ACK80962.1;ACK80362.1;ACK79068.1;	;ATCC23270_iMGE6;ATCC53993_iMGE1;ATCC23270_iMGE3;
152	2	179	2A_AFE_23270_genomic.gb.gff	CP001219	163903	165240	+	ACK80362.1	SoftCORE	CORE	14	14	2A_ATCC23270;2A_DSM16786;2A_DSM4253;2A_YQH_1;2A_Hel18;2A_RVS1;2A_ATCC53993;2A_S10;2A_COP1;2A_DLC5;2B_BY_3;2B_PQ506;2B_PQ505;2B_F221	ACK80362.1	ACK80362.1	COG2204	;Signal transduction mechanisms;	;Response regulator containing CheY-like receiver, AAA-type ATPase, and DNA-binding domains;	gene_id AFE_0185 ; product type IV fimbriae expression regulatory protein PilR, putative ; protein_id ACK80362.1 ; transcript_id AFE_0185	ACK80962.1;ACK80362.1;ACK79068.1;	;ATCC23270_iMGE6;ATCC53993_iMGE1;ATCC23270_iMGE3;		ACK80362.1	45985_RRN87738.1.faa	SoftCORE																				152	ACK80962.1;ACK80362.1;ACK79068.1;	;ATCC23270_iMGE6;ATCC53993_iMGE1;ATCC23270_iMGE3;
153	2	180	2A_AFE_23270_genomic.gb.gff	CP001219	165237	166037	+	ACK78656.1	FLEXIBLE	Inter	13	13	2A_ATCC23270;2A_DSM16786;2A_DSM4253;2A_YQH_1;2A_Hel18;2A_RVS1;2A_ATCC53993;2A_COP1;2A_DLC5;2B_BY_3;2B_PQ506;2B_PQ505;2B_F221	ACK78656.1	ACK78656.1	COG1989	;Posttranslational modification, protein turnover, chaperones|Cell motility and secretion;	;Type II secretory pathway, prepilin signal peptidase PulO and related peptidases;	gene_id AFE_0186 ; gene_name pilD ; product type IV pilus prepilin peptidase PilD ; protein_id ACK78656.1 ; transcript_id AFE_0186	ACK80962.1;ACK80362.1;ACK79068.1;	;ATCC23270_iMGE6;ATCC53993_iMGE1;ATCC23270_iMGE3;		ACK78656.1	45986_RRN87739.1.faa	FLEXIBLE																				153	ACK80962.1;ACK80362.1;ACK79068.1;	;ATCC23270_iMGE6;ATCC53993_iMGE1;ATCC23270_iMGE3;
154	2	181	2A_AFE_23270_genomic.gb.gff	CP001219	166038	166652	+	ACK78448.1	SoftCORE	CORE	14	14	2A_ATCC23270;2A_DSM16786;2A_DSM4253;2A_YQH_1;2A_Hel18;2A_RVS1;2A_ATCC53993;2A_S10;2A_GGI_221;2A_DLC5;2B_BY_3;2B_PQ506;2B_PQ505;2B_F221	ACK78448.1	ACK78448.1	COG0237	;Coenzyme metabolism;	;Dephospho-CoA kinase;	gene_id AFE_0187 ; gene_name coaE ; product dephospho-CoA kinase ; protein_id ACK78448.1 ; transcript_id AFE_0187	ACK80962.1;ACK80362.1;ACK79068.1;	;ATCC23270_iMGE6;ATCC53993_iMGE1;ATCC23270_iMGE3;		ACK78448.1	45987_RRN87740.1.faa	SoftCORE																				154	ACK80962.1;ACK80362.1;ACK79068.1;	;ATCC23270_iMGE6;ATCC53993_iMGE1;ATCC23270_iMGE3;
155	2	182	2A_AFE_23270_genomic.gb.gff	CP001219	166771	167523	+	ACK78371.1	SoftCORE	CORE	14	14	2A_ATCC23270;2A_DSM16786;2A_DSM4253;2A_YQH_1;2A_Hel18;2A_RVS1;2A_ATCC53993;2A_S10;2A_COP1;2A_GGI_221;2B_BY_3;2B_PQ506;2B_PQ505;2B_F221	ACK78371.1	ACK78371.1	COG4582	;Function unknown;	;Uncharacterized protein conserved in bacteria;	gene_id AFE_0188 ; product conserved hypothetical protein ; protein_id ACK78371.1 ; transcript_id AFE_0188	ACK80962.1;ACK80362.1;ACK79068.1;	;ATCC23270_iMGE6;ATCC53993_iMGE1;ATCC23270_iMGE3;		ACK78371.1	45988_RRN87741.1.faa	SoftCORE																				155	ACK80962.1;ACK80362.1;ACK79068.1;	;ATCC23270_iMGE6;ATCC53993_iMGE1;ATCC23270_iMGE3;
156	2	183	2A_AFE_23270_genomic.gb.gff	CP001219	167554	168573	+	ACK80171.1	SoftCORE	CORE	14	14	2A_ATCC23270;2A_DSM16786;2A_DSM4253;2A_YQH_1;2A_Hel18;2A_RVS1;2A_ATCC53993;2A_S10;2A_COP1;2A_DLC5;2B_BY_3;2B_PQ506;2B_PQ505;2B_F221	ACK80171.1	ACK80171.1	COG0158	;Carbohydrate transport and metabolism;	;Fructose-1,6-bisphosphatase;	gene_id AFE_0189 ; gene_name fbp ; product fructose-1-6-bisphosphatase ; protein_id ACK80171.1 ; transcript_id AFE_0189	ACK80962.1;ACK80362.1;ACK79068.1;	;ATCC23270_iMGE6;ATCC53993_iMGE1;ATCC23270_iMGE3;		ACK80171.1	45989_RRN87742.1.faa	SoftCORE																				156	ACK80962.1;ACK80362.1;ACK79068.1;	;ATCC23270_iMGE6;ATCC53993_iMGE1;ATCC23270_iMGE3;
157	2	184	2A_AFE_23270_genomic.gb.gff	CP001219	168768	169193	+	ACK78549.1	FLEXIBLE	Inter	13	13	2A_ATCC23270;2A_DSM16786;2A_DSM4253;2A_YQH_1;2A_Hel18;2A_RVS1;2A_ATCC53993;2A_COP1;2A_GGI_221;2B_BY_3;2B_PQ506;2B_PQ505;2B_F221	ACK78549.1	ACK78549.1	COG2969	;General function prediction only;	;Stringent starvation protein B;	gene_id AFE_0190 ; gene_name sspB ; product stringent starvation protein B ; protein_id ACK78549.1 ; transcript_id AFE_0190	ACK80962.1;ACK80362.1;ACK79068.1;	;ATCC23270_iMGE6;ATCC53993_iMGE1;ATCC23270_iMGE3;		ACK78549.1	45990_RRN87743.1.faa	FLEXIBLE																				157	ACK80962.1;ACK80362.1;ACK79068.1;	;ATCC23270_iMGE6;ATCC53993_iMGE1;ATCC23270_iMGE3;
158	2	185	2A_AFE_23270_genomic.gb.gff	CP001219	169190	169855	+	ACK79068.1	FLEXIBLE	Inter	13	13	2A_ATCC23270;2A_DSM16786;2A_DSM4253;2A_YQH_1;2A_Hel18;2A_RVS1;2A_ATCC53993;2A_S10;2A_COP1;2B_BY_3;2B_PQ506;2B_PQ505;2B_F221	ACK79068.1	ACK79068.1	COG0741	;Cell envelope biogenesis, outer membrane;	;Soluble lytic murein transglycosylase and related regulatory proteins (some contain LysM/invasin domains);	gene_id AFE_0192 ; product transglycosylase, putative ; protein_id ACK79068.1 ; transcript_id AFE_0192	ACK80962.1;ACK80362.1;ACK79068.1;	;ATCC23270_iMGE6;ATCC53993_iMGE1;ATCC23270_iMGE3;		ACK79068.1	45991_RRN87744.1.faa	FLEXIBLE																				158	ACK80962.1;ACK80362.1;ACK79068.1;	;ATCC23270_iMGE6;ATCC53993_iMGE1;ATCC23270_iMGE3;
159	2	186	2A_AFE_23270_genomic.gb.gff	CP001219	169837	170079	-	ACK78167.1	FLEXIBLE	Inter	13	13	2A_ATCC23270;2A_DSM16786;2A_DSM4253;2A_YQH_1;2A_Hel18;2A_RVS1;2A_ATCC53993;2A_COP1;2A_DLC5;2B_BY_3;2B_PQ506;2B_PQ505;2B_F221	ACK78167.1	ACK78167.1	COG2901	;DNA replication, recombination and repair|Transcription;	;Factor for inversion stimulation Fis, transcriptional activator;	gene_id AFE_0191 ; product transcriptional regulator, Fis family ; protein_id ACK78167.1 ; transcript_id AFE_0191	ACK80962.1;ACK80362.1;ACK79068.1;	;ATCC23270_iMGE6;ATCC53993_iMGE1;ATCC23270_iMGE3;		ACK78167.1	45992_RRN87745.1.faa	FLEXIBLE																				159	ACK80962.1;ACK80362.1;ACK79068.1;	;ATCC23270_iMGE6;ATCC53993_iMGE1;ATCC23270_iMGE3;
160	2	187	2A_AFE_23270_genomic.gb.gff	CP001219	170091	170723	-	ACK78799.1	CORE	CORE	15	15	2A_ATCC23270;2A_DSM16786;2A_DSM4253;2A_YQH_1;2A_Hel18;2A_RVS1;2A_ATCC53993;2A_S10;2A_COP1;2A_GGI_221;2A_DLC5;2B_BY_3;2B_PQ506;2B_PQ505;2B_F221	ACK78799.1	NOT	NOT	NOT	NOT	gene_id AFE_0193 ; product MJ0042 family finger-like domain protein ; protein_id ACK78799.1 ; transcript_id AFE_0193	ACK80962.1;ACK80362.1;ACK79068.1;	;ATCC23270_iMGE6;ATCC53993_iMGE1;ATCC23270_iMGE3;		ACK78799.1	45993_RRN87746.1.faa	CORE																				160	ACK80962.1;ACK80362.1;ACK79068.1;	;ATCC23270_iMGE6;ATCC53993_iMGE1;ATCC23270_iMGE3;
161	2	188	2A_AFE_23270_genomic.gb.gff	CP001219	170726	171604	-	ACK78602.1	CORE	CORE	15	15	2A_ATCC23270;2A_DSM16786;2A_DSM4253;2A_YQH_1;2A_Hel18;2A_RVS1;2A_ATCC53993;2A_S10;2A_COP1;2A_GGI_221;2A_DLC5;2B_BY_3;2B_PQ506;2B_PQ505;2B_F221	ACK78602.1	ACK78602.1	COG2264	;Translation, ribosomal structure and biogenesis;	;Ribosomal protein L11 methylase;	gene_id AFE_0194 ; gene_name prmA ; product ribosomal protein L11 methyltransferase ; protein_id ACK78602.1 ; transcript_id AFE_0194	ACK80362.1;ACK79068.1;	;ATCC53993_iMGE1;ATCC23270_iMGE3;		ACK78602.1	45994_RRN87747.1.faa	CORE																				161	ACK80362.1;ACK79068.1;	;ATCC53993_iMGE1;ATCC23270_iMGE3;
162	2	189	2A_AFE_23270_genomic.gb.gff	CP001219	171601	172947	-	ACK80689.1	FLEXIBLE	Inter	12	12	2A_ATCC23270;2A_DSM16786;2A_DSM4253;2A_YQH_1;2A_Hel18;2A_RVS1;2A_ATCC53993;2A_GGI_221;2B_BY_3;2B_PQ506;2B_PQ505;2B_F221	ACK80689.1	ACK80689.1	COG0439	;Lipid metabolism;	;Biotin carboxylase;	gene_id AFE_0195 ; gene_name accC ; product acetyl-CoA carboxylase, biotin carboxylase ; protein_id ACK80689.1 ; transcript_id AFE_0195	ACK80362.1;ACK79068.1;	;ATCC53993_iMGE1;ATCC23270_iMGE3;		ACK80689.1	45995_RRN87748.1.faa	FLEXIBLE																				162	ACK80362.1;ACK79068.1;	;ATCC53993_iMGE1;ATCC23270_iMGE3;
163	2	190	2A_AFE_23270_genomic.gb.gff	CP001219	172949	173419	-	ACK77865.1	FLEXIBLE	Inter	11	11	2A_ATCC23270;2A_DSM16786;2A_DSM4253;2A_YQH_1;2A_Hel18;2A_RVS1;2A_ATCC53993;2A_S10;2B_BY_3;2B_PQ506;2B_PQ505	ACK77865.1	ACK77865.1	COG0511	;Lipid metabolism;	;Biotin carboxyl carrier protein;	gene_id AFE_0196 ; gene_name accB ; product acetyl-CoA carboxylase, biotin carboxyl carrier protein ; protein_id ACK77865.1 ; transcript_id AFE_0196	ACK79068.1;	;ATCC23270_iMGE3;		ACK77865.1	45996_RRN87749.1.faa	FLEXIBLE																				163	ACK79068.1;	;ATCC23270_iMGE3;
164	2	191	2A_AFE_23270_genomic.gb.gff	CP001219	173439	173900	-	ACK79611.1	SoftCORE	CORE	14	14	2A_ATCC23270;2A_DSM16786;2A_DSM4253;2A_YQH_1;2A_Hel18;2A_RVS1;2A_ATCC53993;2A_S10;2A_COP1;2A_GGI_221;2B_BY_3;2B_PQ506;2B_PQ505;2B_F221	ACK79611.1	ACK79611.1	COG0757	;Amino acid transport and metabolism;	;3-dehydroquinate dehydratase II;	gene_id AFE_0197 ; gene_name aroQ ; product 3-dehydroquinate dehydratase, type II ; protein_id ACK79611.1 ; transcript_id AFE_0197	ACK79068.1;	;ATCC23270_iMGE3;		ACK79611.1	45997_RRN87750.1.faa	SoftCORE																				164	ACK79068.1;	;ATCC23270_iMGE3;
165	2	192	2A_AFE_23270_genomic.gb.gff	CP001219	174068	174445	-	ACK78592.1	SoftCORE	CORE	14	14	2A_ATCC23270;2A_DSM16786;2A_DSM4253;2A_YQH_1;2A_Hel18;2A_RVS1;2A_ATCC53993;2A_COP1;2A_GGI_221;2A_DLC5;2B_BY_3;2B_PQ506;2B_PQ505;2B_F221	ACK78592.1	ACK78592.1	COG1733	;Transcription;	;Predicted transcriptional regulators;	gene_id AFE_0198 ; product transcriptional regulator ; protein_id ACK78592.1 ; transcript_id AFE_0198	ACK79068.1;	;ATCC23270_iMGE3;		ACK78592.1	45998_RRN87751.1.faa	SoftCORE																				165	ACK79068.1;	;ATCC23270_iMGE3;
166	2	193	2A_AFE_23270_genomic.gb.gff	CP001219	174782	175639	+	ACK80278.1	SoftCORE	CORE	14	14	2A_ATCC23270;2A_DSM16786;2A_DSM4253;2A_YQH_1;2A_Hel18;2A_RVS1;2A_ATCC53993;2A_S10;2A_COP1;2A_DLC5;2B_BY_3;2B_PQ506;2B_PQ505;2B_F221	ACK80278.1	ACK80278.1	ENOG410XT84	;Function unknown;	;;	gene_id AFE_0199 ; product conserved hypothetical protein ; protein_id ACK80278.1 ; transcript_id AFE_0199	ACK79068.1;	;ATCC23270_iMGE3;		ACK80278.1	45999_RRN87752.1.faa	SoftCORE																				166	ACK79068.1;	;ATCC23270_iMGE3;
167	2	194	2A_AFE_23270_genomic.gb.gff	CP001219	175761	176924	-	ACK78368.1	SoftCORE	CORE	14	14	2A_ATCC23270;2A_DSM16786;2A_DSM4253;2A_YQH_1;2A_Hel18;2A_RVS1;2A_ATCC53993;2A_S10;2A_COP1;2A_GGI_221;2B_BY_3;2B_PQ506;2B_PQ505;2B_F221	ACK78368.1	ACK78368.1	COG0206	;Cell division and chromosome partitioning;	;Cell division GTPase;	gene_id AFE_0200 ; gene_name ftsZ ; product cell division protein FtsZ ; protein_id ACK78368.1 ; transcript_id AFE_0200	ACK79068.1;	;ATCC23270_iMGE3;		ACK78368.1	46000_RRN87753.1.faa	SoftCORE																				167	ACK79068.1;	;ATCC23270_iMGE3;
168	2	195	2A_AFE_23270_genomic.gb.gff	CP001219	176983	178251	-	ACK78389.1	FLEXIBLE	Inter	13	13	2A_ATCC23270;2A_DSM16786;2A_DSM4253;2A_YQH_1;2A_Hel18;2A_RVS1;2A_ATCC53993;2A_COP1;2A_DLC5;2B_BY_3;2B_PQ506;2B_PQ505;2B_F221	ACK78389.1	ACK78389.1	COG0849	;Cell division and chromosome partitioning;	;Actin-like ATPase involved in cell division;	gene_id AFE_0201 ; gene_name ftsA ; product cell division protein FtsA ; protein_id ACK78389.1 ; transcript_id AFE_0201	ACK79068.1;	;ATCC23270_iMGE3;		ACK78389.1	46001_RRN87754.1.faa	FLEXIBLE																				168	ACK79068.1;	;ATCC23270_iMGE3;
169	3	212	2A_AFE_23270_genomic.gb.gff	CP001219	195622	197364	-	ACK79334.1	CORE	CORE	15	15	2A_ATCC23270;2A_DSM16786;2A_DSM4253;2A_YQH_1;2A_Hel18;2A_RVS1;2A_ATCC53993;2A_S10;2A_COP1;2A_GGI_221;2A_DLC5;2B_BY_3;2B_PQ506;2B_PQ505;2B_F221	ACK79334.1	ACK79334.1	COG1022	;Lipid metabolism;	;Long-chain acyl-CoA synthetases (AMP-forming);	gene_id AFE_0220 ; product AMP-binding protein ; protein_id ACK79334.1 ; transcript_id AFE_0220	ACK80212.1;	;ATCC23270_iMGE6;		ACK79334.1	46018_RRN87771.1.faa	CORE																				169	ACK80212.1;	;ATCC23270_iMGE6;
170	3	213	2A_AFE_23270_genomic.gb.gff	CP001219	197366	197986	-	ACK79449.1	CORE	CORE	15	15	2A_ATCC23270;2A_DSM16786;2A_DSM4253;2A_YQH_1;2A_Hel18;2A_RVS1;2A_ATCC53993;2A_S10;2A_COP1;2A_GGI_221;2A_DLC5;2B_BY_3;2B_PQ506;2B_PQ505;2B_F221	ACK79449.1	ACK79449.1	COG0625	;Posttranslational modification, protein turnover, chaperones;	;Glutathione S-transferase;	gene_id AFE_0221 ; gene_name sspA ; product stringent starvation protein A ; protein_id ACK79449.1 ; transcript_id AFE_0221	ACK80212.1;	;ATCC23270_iMGE6;		ACK79449.1	46019_RRN87772.1.faa	CORE																				170	ACK80212.1;	;ATCC23270_iMGE6;
171	3	214	2A_AFE_23270_genomic.gb.gff	CP001219	197967	198086	+	ACK79542.1	exclusive	Exclusive	1	1	2A_ATCC23270	ACK79542.1	NOT	NOT	NOT	NOT	gene_id AFE_0222 ; product hypothetical protein ; protein_id ACK79542.1 ; transcript_id AFE_0222	ACK80212.1;	;ATCC23270_iMGE6;		ACK79542.1	1719_ACK79542.1.faa	exclusive																				171	ACK80212.1;	;ATCC23270_iMGE6;
172	3	215	2A_AFE_23270_genomic.gb.gff	CP001219	198276	199190	+	ACK80426.1	CORE	CORE	15	15	2A_ATCC23270;2A_DSM16786;2A_DSM4253;2A_YQH_1;2A_Hel18;2A_RVS1;2A_ATCC53993;2A_S10;2A_COP1;2A_GGI_221;2A_DLC5;2B_BY_3;2B_PQ506;2B_PQ505;2B_F221	ACK80426.1	ACK80426.1	COG0774	;Cell envelope biogenesis, outer membrane;	;UDP-3-O-acyl-N-acetylglucosamine deacetylase;	gene_id AFE_0223 ; gene_name lpxC ; product UDP-3-0-acyl N-acetylglucosamine deacetylase ; protein_id ACK80426.1 ; transcript_id AFE_0223	ACK80212.1;	;ATCC23270_iMGE6;		ACK80426.1	46020_RRN87773.1.faa	CORE																				172	ACK80212.1;	;ATCC23270_iMGE6;
173	3	216	2A_AFE_23270_genomic.gb.gff	CP001219	199584	199679	+	ACK80763.1	exclusive	Exclusive	1	1	2A_ATCC23270	ACK80763.1	NOT	NOT	NOT	NOT	gene_id AFE_0224 ; product hypothetical protein ; protein_id ACK80763.1 ; transcript_id AFE_0224	ACK80212.1;	;ATCC23270_iMGE6;		ACK80763.1	2940_ACK80763.1.faa	exclusive																				173	ACK80212.1;	;ATCC23270_iMGE6;
174	3	217	2A_AFE_23270_genomic.gb.gff	CP001219	199695	202439	+	ACK77824.1	FLEXIBLE	Inter	13	13	2A_ATCC23270;2A_DSM16786;2A_DSM4253;2A_YQH_1;2A_Hel18;2A_RVS1;2A_ATCC53993;2A_COP1;2A_DLC5;2B_BY_3;2B_PQ506;2B_PQ505;2B_F221	ACK77824.1	ACK77824.1	COG0653	;;	;Preprotein translocase subunit SecA (ATPase, RNA helicase);	gene_id AFE_0225 ; gene_name secA ; product preprotein translocase, SecA subunit ; protein_id ACK77824.1 ; transcript_id AFE_0225	ACK80212.1;	;ATCC23270_iMGE6;		ACK77824.1	46021_RRN87774.1.faa	FLEXIBLE																				174	ACK80212.1;	;ATCC23270_iMGE6;
175	3	218	2A_AFE_23270_genomic.gb.gff	CP001219	202449	203675	+	ACK80061.1	SoftCORE	CORE	14	14	2A_ATCC23270;2A_DSM16786;2A_DSM4253;2A_YQH_1;2A_Hel18;2A_RVS1;2A_ATCC53993;2A_S10;2A_COP1;2A_DLC5;2B_BY_3;2B_PQ506;2B_PQ505;2B_F221	ACK80061.1	ACK80061.1	COG1364	;Amino acid transport and metabolism;	;N-acetylglutamate synthase (N-acetylornithine aminotransferase);	gene_id AFE_0226 ; gene_name argJ ; product arginine biosynthesis bifunctional protein ArgJ ; protein_id ACK80061.1 ; transcript_id AFE_0226	ACK80212.1;	;ATCC23270_iMGE6;		ACK80061.1	46022_RRN87775.1.faa	SoftCORE																				175	ACK80212.1;	;ATCC23270_iMGE6;
176	3	219	2A_AFE_23270_genomic.gb.gff	CP001219	203675	204664	+	ACK80735.1	SoftCORE	CORE	14	14	2A_ATCC23270;2A_DSM16786;2A_DSM4253;2A_YQH_1;2A_Hel18;2A_RVS1;2A_ATCC53993;2A_S10;2A_COP1;2A_DLC5;2B_BY_3;2B_PQ506;2B_PQ505;2B_F221	ACK80735.1	ACK80735.1	COG0494	;General function prediction only|DNA replication, recombination and repair;	;NTP pyrophosphohydrolases including oxidative damage repair enzymes;	gene_id AFE_0227 ; product mutator mutT protein/thiamine-phosphate pyrophosphorylase family protein ; protein_id ACK80735.1 ; transcript_id AFE_0227	ACK80212.1;	;ATCC23270_iMGE6;		ACK80735.1	46023_RRN87776.1.faa	SoftCORE																				176	ACK80212.1;	;ATCC23270_iMGE6;
177	3	220	2A_AFE_23270_genomic.gb.gff	CP001219	204665	205627	+	ACK78264.1	SoftCORE	CORE	14	14	2A_ATCC23270;2A_DSM16786;2A_DSM4253;2A_YQH_1;2A_Hel18;2A_RVS1;2A_ATCC53993;2A_S10;2A_COP1;2A_DLC5;2B_BY_3;2B_PQ506;2B_PQ505;2B_F221	ACK78264.1	ACK78264.1	COG0463	;Cell envelope biogenesis, outer membrane;	;Glycosyltransferases involved in cell wall biogenesis;	gene_id AFE_0228 ; product glycosyl transferase, group 2 family protein ; protein_id ACK78264.1 ; transcript_id AFE_0228	ACK80212.1;	;ATCC23270_iMGE6;		ACK78264.1	46024_RRN87777.1.faa	SoftCORE																				177	ACK80212.1;	;ATCC23270_iMGE6;
178	3	221	2A_AFE_23270_genomic.gb.gff	CP001219	205624	206340	+	ACK78934.1	CORE	CORE	15	15	2A_ATCC23270;2A_DSM16786;2A_DSM4253;2A_YQH_1;2A_Hel18;2A_RVS1;2A_ATCC53993;2A_S10;2A_COP1;2A_GGI_221;2A_DLC5;2B_BY_3;2B_PQ506;2B_PQ505;2B_F221	ACK78934.1	ACK78934.1	COG0726	;Carbohydrate transport and metabolism;	;Predicted xylanase/chitin deacetylase;	gene_id AFE_0229 ; product polysaccharide deacetylase family protein ; protein_id ACK78934.1 ; transcript_id AFE_0229	ACK80212.1;	;ATCC23270_iMGE6;		ACK78934.1	46025_RRN87778.1.faa	CORE																				178	ACK80212.1;	;ATCC23270_iMGE6;
179	3	222	2A_AFE_23270_genomic.gb.gff	CP001219	206406	207416	+	ACK80212.1	FLEXIBLE	Inter	13	13	2A_ATCC23270;2A_DSM16786;2A_DSM4253;2A_YQH_1;2A_Hel18;2A_RVS1;2A_ATCC53993;2A_COP1;2A_DLC5;2B_BY_3;2B_PQ506;2B_PQ505;2B_F221	ACK80212.1	ACK80212.1	COG0438	;Cell envelope biogenesis, outer membrane;	;Glycosyltransferase;	gene_id AFE_0230 ; product glycosyl transferase, group 1 family protein ; protein_id ACK80212.1 ; transcript_id AFE_0230	ACK80212.1;	;ATCC23270_iMGE6;		ACK80212.1	46212_RRN87965.1.faa	FLEXIBLE																				179	ACK80212.1;	;ATCC23270_iMGE6;
180	3	223	2A_AFE_23270_genomic.gb.gff	CP001219	207671	209062	+	ACK77853.1	SoftCORE	CORE	14	14	2A_ATCC23270;2A_DSM16786;2A_DSM4253;2A_YQH_1;2A_Hel18;2A_RVS1;2A_ATCC53993;2A_S10;2A_COP1;2A_GGI_221;2B_BY_3;2B_PQ506;2B_PQ505;2B_F221	ACK77853.1	ACK77853.1	COG1807	;Cell envelope biogenesis, outer membrane;	;4-amino-4-deoxy-L-arabinose transferase and related glycosyltransferases of PMT family;	gene_id AFE_0231 ; product dolichyl-phosphate-mannose-protein mannosyltransferase family protein ; protein_id ACK77853.1 ; transcript_id AFE_0231	ACK80212.1;	;ATCC23270_iMGE6;		ACK77853.1	46026_RRN87779.1.faa	SoftCORE																				180	ACK80212.1;	;ATCC23270_iMGE6;
181	3	224	2A_AFE_23270_genomic.gb.gff	CP001219	209110	210363	+	ACK80436.1	FLEXIBLE	Inter	13	13	2A_ATCC23270;2A_DSM16786;2A_DSM4253;2A_YQH_1;2A_Hel18;2A_RVS1;2A_ATCC53993;2A_COP1;2A_DLC5;2B_BY_3;2B_PQ506;2B_PQ505;2B_F221	ACK80436.1	ACK80436.1	ENOG4111Y8P	;Function unknown;	;O-Antigen Polymerase;	gene_id AFE_0232 ; product O-antigen polymerase family protein ; protein_id ACK80436.1 ; transcript_id AFE_0232	ACK80212.1;	;ATCC23270_iMGE6;		ACK80436.1	46027_RRN87780.1.faa	FLEXIBLE																				181	ACK80212.1;	;ATCC23270_iMGE6;
182	3	225	2A_AFE_23270_genomic.gb.gff	CP001219	210412	211359	+	ACK79770.1	SoftCORE	CORE	14	14	2A_ATCC23270;2A_DSM16786;2A_DSM4253;2A_YQH_1;2A_Hel18;2A_RVS1;2A_ATCC53993;2A_COP1;2A_GGI_221;2A_DLC5;2B_BY_3;2B_PQ506;2B_PQ505;2B_F221	ACK79770.1	ACK79770.1	COG1216	;General function prediction only;	;Predicted glycosyltransferases;	gene_id AFE_0233 ; product glycosyl transferase, group 2 family protein ; protein_id ACK79770.1 ; transcript_id AFE_0233	ACK80212.1;	;ATCC23270_iMGE6;		ACK79770.1	46213_RRN87966.1.faa	SoftCORE																				182	ACK80212.1;	;ATCC23270_iMGE6;
183	3	226	2A_AFE_23270_genomic.gb.gff	CP001219	211360	212157	+	ACK78226.1	SoftCORE	CORE	14	14	2A_ATCC23270;2A_DSM16786;2A_DSM4253;2A_YQH_1;2A_Hel18;2A_RVS1;2A_ATCC53993;2A_S10;2A_COP1;2A_DLC5;2B_BY_3;2B_PQ506;2B_PQ505;2B_F221	ACK78226.1	ACK78226.1	COG0463	;Cell envelope biogenesis, outer membrane;	;Glycosyltransferases involved in cell wall biogenesis;	gene_id AFE_0234 ; product lipopolysaccharide core biosynthesis glycosyl transferase ; protein_id ACK78226.1 ; transcript_id AFE_0234	ACK80212.1;	;ATCC23270_iMGE6;		ACK78226.1	46028_RRN87781.1.faa	SoftCORE																				183	ACK80212.1;	;ATCC23270_iMGE6;
184	3	227	2A_AFE_23270_genomic.gb.gff	CP001219	212157	213209	+	ACK80728.1	FLEXIBLE	Inter	11	11	2A_ATCC23270;2A_DSM16786;2A_DSM4253;2A_YQH_1;2A_Hel18;2A_RVS1;2A_ATCC53993;2A_DLC5;2B_BY_3;2B_PQ506;2B_PQ505	ACK80728.1	ACK80728.1	COG0859	;Cell envelope biogenesis, outer membrane;	;ADP-heptose:LPS heptosyltransferase;	gene_id AFE_0235 ; gene_name rfaC ; product lipopolysaccharide heptosyltransferase 1 ; protein_id ACK80728.1 ; transcript_id AFE_0235	ACK80212.1;	;ATCC23270_iMGE6;		ACK80728.1	46029_RRN87782.1.faa	FLEXIBLE																				184	ACK80212.1;	;ATCC23270_iMGE6;
185	3	228	2A_AFE_23270_genomic.gb.gff	CP001219	213206	213886	+	ACK80951.1	SoftCORE	CORE	14	14	2A_ATCC23270;2A_DSM16786;2A_DSM4253;2A_YQH_1;2A_Hel18;2A_RVS1;2A_ATCC53993;2A_S10;2A_COP1;2A_DLC5;2B_BY_3;2B_PQ506;2B_PQ505;2B_F221	ACK80951.1	ACK80951.1	COG2365	;Signal transduction mechanisms;	;Protein tyrosine/serine phosphatase;	gene_id AFE_0236 ; product conserved hypothetical protein ; protein_id ACK80951.1 ; transcript_id AFE_0236	ACK80212.1;ACK78741.1;	;ATCC23270_iMGE6;ATCC23270_iMGE4;		ACK80951.1	46030_RRN87783.1.faa	SoftCORE																				185	ACK80212.1;ACK78741.1;	;ATCC23270_iMGE6;ATCC23270_iMGE4;
186	3	229	2A_AFE_23270_genomic.gb.gff	CP001219	213883	215136	+	ACK78131.1	FLEXIBLE	Inter	12	12	2A_ATCC23270;2A_DSM16786;2A_DSM4253;2A_YQH_1;2A_Hel18;2A_RVS1;2A_ATCC53993;2A_DLC5;2B_BY_3;2B_PQ506;2B_PQ505;2B_F221	ACK78131.1	ACK78131.1	COG1519	;Cell envelope biogenesis, outer membrane;	;3-deoxy-D-manno-octulosonic-acid transferase;	gene_id AFE_0237 ; gene_name kdtA ; product 3-deoxy-D-manno-octulosonic-acid transferase ; protein_id ACK78131.1 ; transcript_id AFE_0237	ACK80212.1;ACK78741.1;ACK80528.1;	;ATCC23270_iMGE6;ATCC23270_iMGE4;ATCC23270_iMGE3;		ACK78131.1	46031_RRN87784.1.faa	FLEXIBLE																				186	ACK80212.1;ACK78741.1;ACK80528.1;	;ATCC23270_iMGE6;ATCC23270_iMGE4;ATCC23270_iMGE3;
187	3	230	2A_AFE_23270_genomic.gb.gff	CP001219	215142	216050	-	ACK80575.1	CORE	CORE	15	15	2A_ATCC23270;2A_DSM16786;2A_DSM4253;2A_YQH_1;2A_Hel18;2A_RVS1;2A_ATCC53993;2A_S10;2A_COP1;2A_GGI_221;2A_DLC5;2B_BY_3;2B_PQ506;2B_PQ505;2B_F221	ACK80575.1	ACK80575.1	COG1560	;Cell envelope biogenesis, outer membrane;	;Lauroyl/myristoyl acyltransferase;	gene_id AFE_0238 ; product lipid A biosynthesis lauroyl acyltransferase ; protein_id ACK80575.1 ; transcript_id AFE_0238	ACK80212.1;ACK78741.1;ACK80528.1;	;ATCC23270_iMGE6;ATCC23270_iMGE4;ATCC23270_iMGE3;		ACK80575.1	46032_RRN87785.1.faa	CORE																				187	ACK80212.1;ACK78741.1;ACK80528.1;	;ATCC23270_iMGE6;ATCC23270_iMGE4;ATCC23270_iMGE3;
188	3	231	2A_AFE_23270_genomic.gb.gff	CP001219	216151	217308	-	ACK79196.1	SoftCORE	CORE	14	14	2A_ATCC23270;2A_DSM16786;2A_DSM4253;2A_YQH_1;2A_Hel18;2A_RVS1;2A_ATCC53993;2A_S10;2A_COP1;2A_DLC5;2B_BY_3;2B_PQ506;2B_PQ505;2B_F221	ACK79196.1	ACK79196.1	COG1168	;Amino acid transport and metabolism;	;Bifunctional PLP-dependent enzyme with beta-cystathionase and maltose regulon repressor activities;	gene_id AFE_0239 ; product aminotransferase, class II ; protein_id ACK79196.1 ; transcript_id AFE_0239	ACK80212.1;ACK78741.1;ACK80528.1;	;ATCC23270_iMGE6;ATCC23270_iMGE4;ATCC23270_iMGE3;		ACK79196.1	46033_RRN87786.1.faa	SoftCORE																				188	ACK80212.1;ACK78741.1;ACK80528.1;	;ATCC23270_iMGE6;ATCC23270_iMGE4;ATCC23270_iMGE3;
189	3	232	2A_AFE_23270_genomic.gb.gff	CP001219	217305	219413	-	ACK79910.1	CORE	CORE	15	15	2A_ATCC23270;2A_DSM16786;2A_DSM4253;2A_YQH_1;2A_Hel18;2A_RVS1;2A_ATCC53993;2A_S10;2A_COP1;2A_GGI_221;2A_DLC5;2B_BY_3;2B_PQ506;2B_PQ505;2B_F221	ACK79910.1	ACK79910.1	COG1262	;Function unknown;	;Uncharacterized conserved protein;	gene_id AFE_0240 ; product conserved hypothetical protein ; protein_id ACK79910.1 ; transcript_id AFE_0240	ACK80212.1;ACK78741.1;ACK80528.1;	;ATCC23270_iMGE6;ATCC23270_iMGE4;ATCC23270_iMGE3;		ACK79910.1	46034_RRN87787.1.faa	CORE																				189	ACK80212.1;ACK78741.1;ACK80528.1;	;ATCC23270_iMGE6;ATCC23270_iMGE4;ATCC23270_iMGE3;
190	3	233	2A_AFE_23270_genomic.gb.gff	CP001219	219457	219972	-	ACK78924.1	SoftCORE	CORE	14	14	2A_ATCC23270;2A_DSM16786;2A_DSM4253;2A_YQH_1;2A_Hel18;2A_RVS1;2A_ATCC53993;2A_S10;2A_COP1;2A_DLC5;2B_BY_3;2B_PQ506;2B_PQ505;2B_F221	ACK78924.1	ACK78924.1	COG0219	;Translation, ribosomal structure and biogenesis;	;Predicted rRNA methylase (SpoU class);	gene_id AFE_0241 ; product RNA methyltransferase, TrmH family, group 2 ; protein_id ACK78924.1 ; transcript_id AFE_0241	ACK78741.1;ACK80528.1;	;ATCC23270_iMGE4;ATCC23270_iMGE3;		ACK78924.1	46035_RRN87788.1.faa	SoftCORE																				190	ACK78741.1;ACK80528.1;	;ATCC23270_iMGE4;ATCC23270_iMGE3;
191	3	234	2A_AFE_23270_genomic.gb.gff	CP001219	219983	220774	-	ACK80879.1	FLEXIBLE	Inter	13	13	2A_ATCC23270;2A_DSM16786;2A_DSM4253;2A_YQH_1;2A_Hel18;2A_RVS1;2A_ATCC53993;2A_S10;2A_GGI_221;2B_BY_3;2B_PQ506;2B_PQ505;2B_F221	ACK80879.1	ACK80879.1	COG1040	;General function prediction only;	;Predicted amidophosphoribosyltransferases;	gene_id AFE_0242 ; gene_name comF ; product competence protein ; protein_id ACK80879.1 ; transcript_id AFE_0242	ACK78741.1;ACK80528.1;ACK78162.1;	;ATCC23270_iMGE4;ATCC23270_iMGE3;		ACK80879.1	46036_RRN87789.1.faa	FLEXIBLE																				191	ACK78741.1;ACK80528.1;ACK78162.1;	;ATCC23270_iMGE4;ATCC23270_iMGE3;
192	3	235	2A_AFE_23270_genomic.gb.gff	CP001219	220808	221977	+	ACK78375.1	CORE	CORE	25	15	2A_ATCC23270;2A_DSM16786;2A_DSM4253;2A_YQH_1;2A_Hel18;2A_RVS1;2A_ATCC53993;2A_S10;2A_COP1;2A_GGI_221;2A_DLC5;2B_BY_3;2B_PQ506;2B_PQ505;2B_F221	ACK78375.1	ACK78375.1	COG0156	;Coenzyme metabolism;	;7-keto-8-aminopelargonate synthetase and related enzymes;	gene_id AFE_0243 ; gene_name bioF ; product 8-amino-7-oxononanoate synthase ; protein_id ACK78375.1 ; transcript_id AFE_0243	ACK78741.1;ACK80528.1;ACK78162.1;ACK79343.1;	;ATCC23270_iMGE4;ATCC23270_iMGE3;ATCC53993_iMGE6;		ACK78375.1	43912_RRN81763.1.faa	CORE																				192	ACK78741.1;ACK80528.1;ACK78162.1;ACK79343.1;	;ATCC23270_iMGE4;ATCC23270_iMGE3;ATCC53993_iMGE6;
193	3	236	2A_AFE_23270_genomic.gb.gff	CP001219	221974	222738	+	ACK80636.1	SoftCORE	CORE	14	14	2A_ATCC23270;2A_DSM16786;2A_DSM4253;2A_YQH_1;2A_Hel18;2A_RVS1;2A_ATCC53993;2A_S10;2A_GGI_221;2A_DLC5;2B_BY_3;2B_PQ506;2B_PQ505;2B_F221	ACK80636.1	ACK80636.1	COG0596	;General function prediction only;	;Predicted hydrolases or acyltransferases (alpha/beta hydrolase superfamily) ;	gene_id AFE_0244 ; gene_name bioH ; product bioH protein ; protein_id ACK80636.1 ; transcript_id AFE_0244	ACK78741.1;ACK80528.1;ACK78162.1;ACK79343.1;	;ATCC23270_iMGE4;ATCC23270_iMGE3;ATCC53993_iMGE6;		ACK80636.1	46038_RRN87791.1.faa	SoftCORE																				193	ACK78741.1;ACK80528.1;ACK78162.1;ACK79343.1;	;ATCC23270_iMGE4;ATCC23270_iMGE3;ATCC53993_iMGE6;
194	3	237	2A_AFE_23270_genomic.gb.gff	CP001219	222735	223613	+	ACK80107.1	SoftCORE	CORE	14	14	2A_ATCC23270;2A_DSM16786;2A_DSM4253;2A_YQH_1;2A_Hel18;2A_RVS1;2A_ATCC53993;2A_COP1;2A_GGI_221;2A_DLC5;2B_BY_3;2B_PQ506;2B_PQ505;2B_F221	ACK80107.1	ACK80107.1	COG0500	;General function prediction only|Secondary metabolites biosynthesis, transport and catabolism;	;SAM-dependent methyltransferases;	gene_id AFE_0245 ; gene_name bioC ; product biotin synthesis protein BioC ; protein_id ACK80107.1 ; transcript_id AFE_0245	ACK78741.1;ACK80528.1;ACK78162.1;ACK79343.1;	;ATCC23270_iMGE4;ATCC23270_iMGE3;ATCC53993_iMGE6;		ACK80107.1	46039_RRN87792.1.faa	SoftCORE																				194	ACK78741.1;ACK80528.1;ACK78162.1;ACK79343.1;	;ATCC23270_iMGE4;ATCC23270_iMGE3;ATCC53993_iMGE6;
195	3	238	2A_AFE_23270_genomic.gb.gff	CP001219	223610	224314	+	ACK78741.1	CORE	CORE	15	15	2A_ATCC23270;2A_DSM16786;2A_DSM4253;2A_YQH_1;2A_Hel18;2A_RVS1;2A_ATCC53993;2A_S10;2A_COP1;2A_GGI_221;2A_DLC5;2B_BY_3;2B_PQ506;2B_PQ505;2B_F221	ACK78741.1	ACK78741.1	COG0132	;Coenzyme metabolism;	;Dethiobiotin synthetase;	gene_id AFE_0246 ; gene_name bioD-2 ; product dethiobiotin synthetase ; protein_id ACK78741.1 ; transcript_id AFE_0246	ACK78741.1;ACK80528.1;ACK78162.1;ACK79343.1;	;ATCC23270_iMGE4;ATCC23270_iMGE3;ATCC53993_iMGE6;		ACK78741.1	46040_RRN87793.1.faa	CORE																				195	ACK78741.1;ACK80528.1;ACK78162.1;ACK79343.1;	;ATCC23270_iMGE4;ATCC23270_iMGE3;ATCC53993_iMGE6;
196	3	239	2A_AFE_23270_genomic.gb.gff	CP001219	224428	225324	+	ACK80528.1	SoftCORE	CORE	14	14	2A_ATCC23270;2A_DSM16786;2A_DSM4253;2A_YQH_1;2A_Hel18;2A_RVS1;2A_ATCC53993;2A_COP1;2A_GGI_221;2A_DLC5;2B_BY_3;2B_PQ506;2B_PQ505;2B_F221	ACK80528.1	ACK80528.1	COG0501	;Posttranslational modification, protein turnover, chaperones;	;Zn-dependent protease with chaperone function;	gene_id AFE_0247 ; gene_name htpX-2 ; product heat shock protein HtpX ; protein_id ACK80528.1 ; transcript_id AFE_0247	ACK78741.1;ACK80528.1;ACK78162.1;ACK79343.1;	;ATCC23270_iMGE4;ATCC23270_iMGE3;ATCC53993_iMGE6;		ACK80528.1	46041_RRN87794.1.faa	SoftCORE																				196	ACK78741.1;ACK80528.1;ACK78162.1;ACK79343.1;	;ATCC23270_iMGE4;ATCC23270_iMGE3;ATCC53993_iMGE6;
197	3	240	2A_AFE_23270_genomic.gb.gff	CP001219	225371	226096	+	ACK78973.1	CORE	CORE	15	15	2A_ATCC23270;2A_DSM16786;2A_DSM4253;2A_YQH_1;2A_Hel18;2A_RVS1;2A_ATCC53993;2A_S10;2A_COP1;2A_GGI_221;2A_DLC5;2B_BY_3;2B_PQ506;2B_PQ505;2B_F221	ACK78973.1	ACK78973.1	COG2360	;Posttranslational modification, protein turnover, chaperones;	;Leu/Phe-tRNA-protein transferase;	gene_id AFE_0248 ; gene_name aat ; product leucyl/phenylalanyl-tRNA--protein transferase ; protein_id ACK78973.1 ; transcript_id AFE_0248	ACK78741.1;ACK80528.1;ACK78162.1;ACK79343.1;	;ATCC23270_iMGE4;ATCC23270_iMGE3;ATCC53993_iMGE6;		ACK78973.1	46042_RRN87795.1.faa	CORE																				197	ACK78741.1;ACK80528.1;ACK78162.1;ACK79343.1;	;ATCC23270_iMGE4;ATCC23270_iMGE3;ATCC53993_iMGE6;
198	3	241	2A_AFE_23270_genomic.gb.gff	CP001219	226099	226809	+	ACK79561.1	SoftCORE	CORE	14	14	2A_ATCC23270;2A_DSM16786;2A_DSM4253;2A_YQH_1;2A_Hel18;2A_RVS1;2A_ATCC53993;2A_COP1;2A_GGI_221;2A_DLC5;2B_BY_3;2B_PQ506;2B_PQ505;2B_F221	ACK79561.1	ACK79561.1	COG2935	;Posttranslational modification, protein turnover, chaperones;	;Putative arginyl-tRNA:protein arginylyltransferase;	gene_id AFE_0249 ; gene_name ate ; product arginine-tRNA--protein transferase ; protein_id ACK79561.1 ; transcript_id AFE_0249	ACK78741.1;ACK80528.1;ACK78162.1;ACK79343.1;	;ATCC23270_iMGE4;ATCC23270_iMGE3;ATCC53993_iMGE6;		ACK79561.1	46043_RRN87796.1.faa	SoftCORE																				198	ACK78741.1;ACK80528.1;ACK78162.1;ACK79343.1;	;ATCC23270_iMGE4;ATCC23270_iMGE3;ATCC53993_iMGE6;
199	3	242	2A_AFE_23270_genomic.gb.gff	CP001219	226806	227585	+	ACK79368.1	SoftCORE	CORE	14	14	2A_ATCC23270;2A_DSM16786;2A_DSM4253;2A_YQH_1;2A_Hel18;2A_RVS1;2A_ATCC53993;2A_S10;2A_COP1;2A_GGI_221;2B_BY_3;2B_PQ506;2B_PQ505;2B_F221	ACK79368.1	ACK79368.1	COG0390	;General function prediction only;	;ABC-type uncharacterized transport system, permease component;	gene_id AFE_0250 ; product membrane protein, putative ; protein_id ACK79368.1 ; transcript_id AFE_0250	ACK78741.1;ACK80528.1;ACK78162.1;ACK79343.1;ACK77906.1;	;ATCC23270_iMGE4;ATCC23270_iMGE3;ATCC53993_iMGE6;ATCC53993_iMGE1;		ACK79368.1	46044_RRN87797.1.faa	SoftCORE																				199	ACK78741.1;ACK80528.1;ACK78162.1;ACK79343.1;ACK77906.1;	;ATCC23270_iMGE4;ATCC23270_iMGE3;ATCC53993_iMGE6;ATCC53993_iMGE1;
200	3	243	2A_AFE_23270_genomic.gb.gff	CP001219	227592	228197	+	ACK79890.1	FLEXIBLE	Inter	13	13	2A_ATCC23270;2A_DSM16786;2A_DSM4253;2A_YQH_1;2A_Hel18;2A_RVS1;2A_ATCC53993;2A_COP1;2A_DLC5;2B_BY_3;2B_PQ506;2B_PQ505;2B_F221	ACK79890.1	ACK79890.1	COG0847	;DNA replication, recombination and repair;	;DNA polymerase III, epsilon subunit and related 3'-5' exonucleases;	gene_id AFE_0251 ; gene_name rnt ; product ribonuclease T ; protein_id ACK79890.1 ; transcript_id AFE_0251	ACK78741.1;ACK80528.1;ACK78162.1;ACK79343.1;ACK77906.1;	;ATCC23270_iMGE4;ATCC23270_iMGE3;ATCC53993_iMGE6;ATCC53993_iMGE1;		ACK79890.1	46045_RRN87798.1.faa	FLEXIBLE																				200	ACK78741.1;ACK80528.1;ACK78162.1;ACK79343.1;ACK77906.1;	;ATCC23270_iMGE4;ATCC23270_iMGE3;ATCC53993_iMGE6;ATCC53993_iMGE1;
201	3	244	2A_AFE_23270_genomic.gb.gff	CP001219	228273	229289	+	ACK78162.1	FLEXIBLE	Inter	13	13	2A_ATCC23270;2A_DSM16786;2A_DSM4253;2A_YQH_1;2A_Hel18;2A_RVS1;2A_ATCC53993;2A_COP1;2A_GGI_221;2B_BY_3;2B_PQ506;2B_PQ505;2B_F221	ACK78162.1	ACK78162.1	COG0543	;Energy production and conversion|Coenzyme metabolism;	;2-polyprenylphenol hydroxylase and related flavodoxin oxidoreductases;	gene_id AFE_0252 ; product CDP-6-deoxy-L-threo-D-glycero-4-hexulose-3- dehydrase reductase, putative ; protein_id ACK78162.1 ; transcript_id AFE_0252	ACK78741.1;ACK80528.1;ACK78162.1;ACK79343.1;ACK77906.1;	;ATCC23270_iMGE4;ATCC23270_iMGE3;ATCC53993_iMGE6;ATCC53993_iMGE1;		ACK78162.1	46046_RRN87799.1.faa	FLEXIBLE																				201	ACK78741.1;ACK80528.1;ACK78162.1;ACK79343.1;ACK77906.1;	;ATCC23270_iMGE4;ATCC23270_iMGE3;ATCC53993_iMGE6;ATCC53993_iMGE1;
202	3	245	2A_AFE_23270_genomic.gb.gff	CP001219	229352	229720	+	ACK79343.1	SoftCORE	CORE	14	14	2A_ATCC23270;2A_DSM16786;2A_DSM4253;2A_YQH_1;2A_Hel18;2A_RVS1;2A_ATCC53993;2A_S10;2A_COP1;2A_GGI_221;2B_BY_3;2B_PQ506;2B_PQ505;2B_F221	ACK79343.1	NOT	NOT	NOT	NOT	gene_id AFE_0253 ; product conserved domain protein ; protein_id ACK79343.1 ; transcript_id AFE_0253	ACK78741.1;ACK80528.1;ACK78162.1;ACK79343.1;ACK77906.1;	;ATCC23270_iMGE4;ATCC23270_iMGE3;ATCC53993_iMGE6;ATCC53993_iMGE1;		ACK79343.1	46047_RRN87800.1.faa	SoftCORE																				202	ACK78741.1;ACK80528.1;ACK78162.1;ACK79343.1;ACK77906.1;	;ATCC23270_iMGE4;ATCC23270_iMGE3;ATCC53993_iMGE6;ATCC53993_iMGE1;
203	3	246	2A_AFE_23270_genomic.gb.gff	CP001219	230113	231051	-	ACK78013.1	CORE	CORE	15	15	2A_ATCC23270;2A_DSM16786;2A_DSM4253;2A_YQH_1;2A_Hel18;2A_RVS1;2A_ATCC53993;2A_S10;2A_COP1;2A_GGI_221;2A_DLC5;2B_BY_3;2B_PQ506;2B_PQ505;2B_F221	ACK78013.1	ACK78013.1	ENOG410Z2AF	;Function unknown;	;;	gene_id AFE_0254 ; product membrane protein, putative ; protein_id ACK78013.1 ; transcript_id AFE_0254	ACK78741.1;ACK80528.1;ACK78162.1;ACK79343.1;ACK77906.1;	;ATCC23270_iMGE4;ATCC23270_iMGE3;ATCC53993_iMGE6;ATCC53993_iMGE1;		ACK78013.1	46049_RRN87802.1.faa	CORE																				203	ACK78741.1;ACK80528.1;ACK78162.1;ACK79343.1;ACK77906.1;	;ATCC23270_iMGE4;ATCC23270_iMGE3;ATCC53993_iMGE6;ATCC53993_iMGE1;
204	3	247	2A_AFE_23270_genomic.gb.gff	CP001219	231155	231886	+	ACK79888.1	SoftCORE	CORE	14	14	2A_ATCC23270;2A_DSM16786;2A_DSM4253;2A_YQH_1;2A_Hel18;2A_RVS1;2A_ATCC53993;2A_COP1;2A_GGI_221;2A_DLC5;2B_BY_3;2B_PQ506;2B_PQ505;2B_F221	ACK79888.1	ACK79888.1	ENOG410XUF9	;Transcription;	;TetR family transcriptional Regulator;	gene_id AFE_0255 ; product transcriptional regulator, TetR family ; protein_id ACK79888.1 ; transcript_id AFE_0255	ACK78741.1;ACK80528.1;ACK78162.1;ACK79343.1;ACK77906.1;	;ATCC23270_iMGE4;ATCC23270_iMGE3;ATCC53993_iMGE6;ATCC53993_iMGE1;		ACK79888.1	46050_RRN87803.1.faa	SoftCORE																				204	ACK78741.1;ACK80528.1;ACK78162.1;ACK79343.1;ACK77906.1;	;ATCC23270_iMGE4;ATCC23270_iMGE3;ATCC53993_iMGE6;ATCC53993_iMGE1;
205	3	248	2A_AFE_23270_genomic.gb.gff	CP001219	231883	232755	+	ACK79120.1	SoftCORE	CORE	14	14	2A_ATCC23270;2A_DSM16786;2A_DSM4253;2A_YQH_1;2A_Hel18;2A_RVS1;2A_ATCC53993;2A_S10;2A_COP1;2A_DLC5;2B_BY_3;2B_PQ506;2B_PQ505;2B_F221	ACK79120.1	ACK79120.1	COG0548	;Amino acid transport and metabolism;	;Acetylglutamate kinase;	gene_id AFE_0256 ; gene_name argB ; product acetylglutamate kinase ; protein_id ACK79120.1 ; transcript_id AFE_0256	ACK78741.1;ACK80528.1;ACK78162.1;ACK79343.1;ACK77906.1;	;ATCC23270_iMGE4;ATCC23270_iMGE3;ATCC53993_iMGE6;ATCC53993_iMGE1;		ACK79120.1	46051_RRN87804.1.faa	SoftCORE																				205	ACK78741.1;ACK80528.1;ACK78162.1;ACK79343.1;ACK77906.1;	;ATCC23270_iMGE4;ATCC23270_iMGE3;ATCC53993_iMGE6;ATCC53993_iMGE1;
206	3	249	2A_AFE_23270_genomic.gb.gff	CP001219	232838	233851	-	ACK80891.1	CORE	CORE	15	15	2A_ATCC23270;2A_DSM16786;2A_DSM4253;2A_YQH_1;2A_Hel18;2A_RVS1;2A_ATCC53993;2A_S10;2A_COP1;2A_GGI_221;2A_DLC5;2B_BY_3;2B_PQ506;2B_PQ505;2B_F221	ACK80891.1	ACK80891.1	COG1566	;;	;Multidrug resistance efflux pump;	gene_id AFE_0257 ; product secretion protein, HlyD family ; protein_id ACK80891.1 ; transcript_id AFE_0257	ACK80528.1;ACK78162.1;ACK79343.1;ACK77906.1;ACK80058.1;	;ATCC23270_iMGE3;ATCC23270_iMGE4;ATCC53993_iMGE6;ATCC53993_iMGE1;		ACK80891.1	46052_RRN87805.1.faa	CORE																				206	ACK80528.1;ACK78162.1;ACK79343.1;ACK77906.1;ACK80058.1;	;ATCC23270_iMGE3;ATCC23270_iMGE4;ATCC53993_iMGE6;ATCC53993_iMGE1;
207	3	250	2A_AFE_23270_genomic.gb.gff	CP001219	234088	234654	+	ACK78024.1	CORE	CORE	15	15	2A_ATCC23270;2A_DSM16786;2A_DSM4253;2A_YQH_1;2A_Hel18;2A_RVS1;2A_ATCC53993;2A_S10;2A_COP1;2A_GGI_221;2A_DLC5;2B_BY_3;2B_PQ506;2B_PQ505;2B_F221	ACK78024.1	ACK78024.1	ENOG41122B0	;Function unknown;	;Lipid A 3-O-deacylase (PagL);	gene_id AFE_0258 ; product hypothetical protein ; protein_id ACK78024.1 ; transcript_id AFE_0258	ACK78162.1;ACK79343.1;ACK77906.1;ACK80058.1;	;ATCC23270_iMGE4;ATCC53993_iMGE6;ATCC53993_iMGE1;		ACK78024.1	46053_RRN87806.1.faa	CORE																				207	ACK78162.1;ACK79343.1;ACK77906.1;ACK80058.1;	;ATCC23270_iMGE4;ATCC53993_iMGE6;ATCC53993_iMGE1;
208	3	251	2A_AFE_23270_genomic.gb.gff	CP001219	234701	235651	-	ACK80546.1	FLEXIBLE	Inter	13	13	2A_ATCC23270;2A_DSM16786;2A_DSM4253;2A_YQH_1;2A_Hel18;2A_RVS1;2A_ATCC53993;2A_S10;2A_DLC5;2B_BY_3;2B_PQ506;2B_PQ505;2B_F221	ACK80546.1	ACK80546.1	COG0502	;Coenzyme metabolism;	;Biotin synthase and related enzymes;	gene_id AFE_0259 ; gene_name bioB ; product biotin synthase ; protein_id ACK80546.1 ; transcript_id AFE_0259	ACK78162.1;ACK79343.1;ACK77906.1;ACK80058.1;	;ATCC23270_iMGE4;ATCC53993_iMGE6;ATCC53993_iMGE1;		ACK80546.1	46054_RRN87807.1.faa	FLEXIBLE																				208	ACK78162.1;ACK79343.1;ACK77906.1;ACK80058.1;	;ATCC23270_iMGE4;ATCC53993_iMGE6;ATCC53993_iMGE1;
209	3	252	2A_AFE_23270_genomic.gb.gff	CP001219	235648	235998	-	ACK77906.1	FLEXIBLE	Inter	13	13	2A_ATCC23270;2A_DSM16786;2A_DSM4253;2A_YQH_1;2A_Hel18;2A_RVS1;2A_ATCC53993;2A_GGI_221;2A_DLC5;2B_BY_3;2B_PQ506;2B_PQ505;2B_F221	ACK77906.1	ACK77906.1	COG1872	;Function unknown;	;Uncharacterized conserved protein;	gene_id AFE_0260 ; product conserved hypothetical protein TIGR00251, putative ; protein_id ACK77906.1 ; transcript_id AFE_0260	ACK78162.1;ACK79343.1;ACK77906.1;ACK80058.1;	;ATCC23270_iMGE4;ATCC53993_iMGE6;ATCC53993_iMGE1;		ACK77906.1	46055_RRN87808.1.faa	FLEXIBLE																				209	ACK78162.1;ACK79343.1;ACK77906.1;ACK80058.1;	;ATCC23270_iMGE4;ATCC53993_iMGE6;ATCC53993_iMGE1;
210	3	253	2A_AFE_23270_genomic.gb.gff	CP001219	236023	236301	-	ACK80264.1	SoftCORE	CORE	14	14	2A_ATCC23270;2A_DSM16786;2A_DSM4253;2A_YQH_1;2A_Hel18;2A_RVS1;2A_ATCC53993;2A_COP1;2A_GGI_221;2A_DLC5;2B_BY_3;2B_PQ506;2B_PQ505;2B_F221	ACK80264.1	ACK80264.1	COG0762	;Function unknown;	;Predicted integral membrane protein;	gene_id AFE_0261 ; product YGGT family protein ; protein_id ACK80264.1 ; transcript_id AFE_0261	ACK78162.1;ACK79343.1;ACK77906.1;ACK80058.1;	;ATCC23270_iMGE4;ATCC53993_iMGE6;ATCC53993_iMGE1;		ACK80264.1	46056_RRN87809.1.faa	SoftCORE																				210	ACK78162.1;ACK79343.1;ACK77906.1;ACK80058.1;	;ATCC23270_iMGE4;ATCC53993_iMGE6;ATCC53993_iMGE1;
211	3	254	2A_AFE_23270_genomic.gb.gff	CP001219	236298	237125	-	ACK80823.1	CORE	CORE	15	15	2A_ATCC23270;2A_DSM16786;2A_DSM4253;2A_YQH_1;2A_Hel18;2A_RVS1;2A_ATCC53993;2A_S10;2A_COP1;2A_GGI_221;2A_DLC5;2B_BY_3;2B_PQ506;2B_PQ505;2B_F221	ACK80823.1	ACK80823.1	COG0345	;Amino acid transport and metabolism;	;Pyrroline-5-carboxylate reductase;	gene_id AFE_0262 ; gene_name proC ; product pyrroline-5-carboxylate reductase ; protein_id ACK80823.1 ; transcript_id AFE_0262	ACK78162.1;ACK79343.1;ACK77906.1;ACK80058.1;	;ATCC23270_iMGE4;ATCC53993_iMGE6;ATCC53993_iMGE1;		ACK80823.1	46057_RRN87810.1.faa	CORE																				211	ACK78162.1;ACK79343.1;ACK77906.1;ACK80058.1;	;ATCC23270_iMGE4;ATCC53993_iMGE6;ATCC53993_iMGE1;
212	3	255	2A_AFE_23270_genomic.gb.gff	CP001219	237122	237790	-	ACK78525.1	CORE	CORE	15	15	2A_ATCC23270;2A_DSM16786;2A_DSM4253;2A_YQH_1;2A_Hel18;2A_RVS1;2A_ATCC53993;2A_S10;2A_COP1;2A_GGI_221;2A_DLC5;2B_BY_3;2B_PQ506;2B_PQ505;2B_F221	ACK78525.1	ACK78525.1	COG0325	;General function prediction only;	;Predicted enzyme with a TIM-barrel fold;	gene_id AFE_0263 ; product conserved hypothetical protein TIGR00044 ; protein_id ACK78525.1 ; transcript_id AFE_0263	ACK79343.1;ACK77906.1;ACK80058.1;	;ATCC53993_iMGE6;ATCC53993_iMGE1;		ACK78525.1	46058_RRN87811.1.faa	CORE																				212	ACK79343.1;ACK77906.1;ACK80058.1;	;ATCC53993_iMGE6;ATCC53993_iMGE1;
213	3	256	2A_AFE_23270_genomic.gb.gff	CP001219	237892	238941	+	ACK79148.1	CORE	CORE	15	15	2A_ATCC23270;2A_DSM16786;2A_DSM4253;2A_YQH_1;2A_Hel18;2A_RVS1;2A_ATCC53993;2A_S10;2A_COP1;2A_GGI_221;2A_DLC5;2B_BY_3;2B_PQ506;2B_PQ505;2B_F221	ACK79148.1	ACK79148.1	COG2805	;Cell motility and secretion;	;Tfp pilus assembly protein, pilus retraction ATPase PilT;	gene_id AFE_0264 ; gene_name pilT-2 ; product twitching motility protein PilT ; protein_id ACK79148.1 ; transcript_id AFE_0264	ACK77906.1;ACK80058.1;	;ATCC53993_iMGE1;ATCC53993_iMGE6;		ACK79148.1	46059_RRN87812.1.faa	CORE																				213	ACK77906.1;ACK80058.1;	;ATCC53993_iMGE1;ATCC53993_iMGE6;
214	3	257	2A_AFE_23270_genomic.gb.gff	CP001219	238951	240081	+	ACK79105.1	CORE	CORE	15	15	2A_ATCC23270;2A_DSM16786;2A_DSM4253;2A_YQH_1;2A_Hel18;2A_RVS1;2A_ATCC53993;2A_S10;2A_COP1;2A_GGI_221;2A_DLC5;2B_BY_3;2B_PQ506;2B_PQ505;2B_F221	ACK79105.1	ACK79105.1	COG5008	;Cell motility and secretion;	;Tfp pilus assembly protein, ATPase PilU;	gene_id AFE_0265 ; gene_name pilT-1 ; product twitching motility protein PilT ; protein_id ACK79105.1 ; transcript_id AFE_0265	ACK77906.1;ACK80058.1;	;ATCC53993_iMGE1;ATCC53993_iMGE6;		ACK79105.1	46060_RRN87813.1.faa	CORE																				214	ACK77906.1;ACK80058.1;	;ATCC53993_iMGE1;ATCC53993_iMGE6;
215	3	258	2A_AFE_23270_genomic.gb.gff	CP001219	240009	241235	+	ACK80934.1	FLEXIBLE	Inter	13	13	2A_ATCC23270;2A_DSM16786;2A_DSM4253;2A_YQH_1;2A_Hel18;2A_RVS1;2A_ATCC53993;2A_COP1;2A_DLC5;2B_BY_3;2B_PQ506;2B_PQ505;2B_F221	ACK80934.1	ACK80934.1	COG0463	;Cell envelope biogenesis, outer membrane;	;Glycosyltransferases involved in cell wall biogenesis;	gene_id AFE_0266 ; product glycosyl transferase, group 2 family protein ; protein_id ACK80934.1 ; transcript_id AFE_0266	ACK77906.1;ACK80058.1;	;ATCC53993_iMGE1;ATCC53993_iMGE6;		ACK80934.1	46061_RRN87814.1.faa	FLEXIBLE																				215	ACK77906.1;ACK80058.1;	;ATCC53993_iMGE1;ATCC53993_iMGE6;
216	3	259	2A_AFE_23270_genomic.gb.gff	CP001219	241295	242422	-	ACK80058.1	CORE	CORE	16	15	2A_ATCC23270;2A_DSM16786;2A_DSM4253;2A_YQH_1;2A_Hel18;2A_RVS1;2A_ATCC53993;2A_S10;2A_COP1;2A_GGI_221;2A_DLC5;2B_BY_3;2B_PQ506;2B_PQ505;2B_F221	ACK80058.1	ACK80058.1	COG0446	;General function prediction only;	;Uncharacterized NAD(FAD)-dependent dehydrogenases;	gene_id AFE_0267 ; gene_name sqr ; product sulfide quinone reductase, putative ; protein_id ACK80058.1 ; transcript_id AFE_0267	ACK77906.1;ACK80058.1;	;ATCC53993_iMGE1;ATCC53993_iMGE6;		ACK80058.1	46062_RRN87815.1.faa	CORE																				216	ACK77906.1;ACK80058.1;	;ATCC53993_iMGE1;ATCC53993_iMGE6;
217	3	260	2A_AFE_23270_genomic.gb.gff	CP001219	242547	243164	-	ACK77911.1	FLEXIBLE	Inter	13	13	2A_ATCC23270;2A_DSM16786;2A_DSM4253;2A_YQH_1;2A_Hel18;2A_RVS1;2A_ATCC53993;2A_COP1;2A_GGI_221;2B_BY_3;2B_PQ506;2B_PQ505;2B_F221	ACK77911.1	ACK77911.1	ENOG4111ZV7	;Function unknown;	;;	gene_id AFE_0268 ; product conserved domain protein ; protein_id ACK77911.1 ; transcript_id AFE_0268	ACK77906.1;ACK80058.1;ACK79835.1;	;ATCC53993_iMGE1;ATCC53993_iMGE6;ATCC23270_iMGE3;		ACK77911.1	46063_RRN87816.1.faa	FLEXIBLE																				217	ACK77906.1;ACK80058.1;ACK79835.1;	;ATCC53993_iMGE1;ATCC53993_iMGE6;ATCC23270_iMGE3;
218	3	261	2A_AFE_23270_genomic.gb.gff	CP001219	243177	243866	-	ACK79351.1	CORE	CORE	15	15	2A_ATCC23270;2A_DSM16786;2A_DSM4253;2A_YQH_1;2A_Hel18;2A_RVS1;2A_ATCC53993;2A_S10;2A_COP1;2A_GGI_221;2A_DLC5;2B_BY_3;2B_PQ506;2B_PQ505;2B_F221	ACK79351.1	ACK79351.1	COG0491	;General function prediction only;	;Zn-dependent hydrolases, including glyoxylases;	gene_id AFE_0269 ; product metallo-beta-lactamase family protein ; protein_id ACK79351.1 ; transcript_id AFE_0269	ACK77906.1;ACK80058.1;ACK79835.1;	;ATCC53993_iMGE1;ATCC53993_iMGE6;ATCC23270_iMGE3;		ACK79351.1	46064_RRN87817.1.faa	CORE																				218	ACK77906.1;ACK80058.1;ACK79835.1;	;ATCC53993_iMGE1;ATCC53993_iMGE6;ATCC23270_iMGE3;
219	3	262	2A_AFE_23270_genomic.gb.gff	CP001219	244007	244708	-	ACK80650.1	FLEXIBLE	Inter	13	13	2A_ATCC23270;2A_DSM16786;2A_DSM4253;2A_YQH_1;2A_Hel18;2A_RVS1;2A_ATCC53993;2A_COP1;2A_GGI_221;2B_BY_3;2B_PQ506;2B_PQ505;2B_F221	ACK80650.1	ACK80650.1	COG0664	;Signal transduction mechanisms;	;cAMP-binding proteins - catabolite gene activator and regulatory subunit of cAMP-dependent protein kinases;	gene_id AFE_0270 ; product transcriptional regulator, Crp/Fnr family ; protein_id ACK80650.1 ; transcript_id AFE_0270	ACK77906.1;ACK80058.1;ACK79835.1;	;ATCC53993_iMGE1;ATCC53993_iMGE6;ATCC23270_iMGE3;		ACK80650.1	46065_RRN87818.1.faa	FLEXIBLE																				219	ACK77906.1;ACK80058.1;ACK79835.1;	;ATCC53993_iMGE1;ATCC53993_iMGE6;ATCC23270_iMGE3;
220	3	263	2A_AFE_23270_genomic.gb.gff	CP001219	244705	245388	-	ACK78559.1	SoftCORE	CORE	14	14	2A_ATCC23270;2A_DSM16786;2A_DSM4253;2A_YQH_1;2A_Hel18;2A_RVS1;2A_ATCC53993;2A_COP1;2A_GGI_221;2A_DLC5;2B_BY_3;2B_PQ506;2B_PQ505;2B_F221	ACK78559.1	ACK78559.1	COG0220	;General function prediction only;	;Predicted S-adenosylmethionine-dependent methyltransferase;	gene_id AFE_0271 ; gene_name trmB ; product tRNA (guanine-N(7)-)-methyltransferase ; protein_id ACK78559.1 ; transcript_id AFE_0271	ACK80058.1;ACK79835.1;	;ATCC53993_iMGE6;ATCC23270_iMGE3;		ACK78559.1	46214_RRN87967.1.faa	SoftCORE																				220	ACK80058.1;ACK79835.1;	;ATCC53993_iMGE6;ATCC23270_iMGE3;
221	3	264	2A_AFE_23270_genomic.gb.gff	CP001219	245435	245932	+	ACK78847.1	CORE	CORE	15	15	2A_ATCC23270;2A_DSM16786;2A_DSM4253;2A_YQH_1;2A_Hel18;2A_RVS1;2A_ATCC53993;2A_S10;2A_COP1;2A_GGI_221;2A_DLC5;2B_BY_3;2B_PQ506;2B_PQ505;2B_F221	ACK78847.1	ACK78847.1	COG0041	;Nucleotide transport and metabolism;	;Phosphoribosylcarboxyaminoimidazole (NCAIR) mutase;	gene_id AFE_0272 ; gene_name purE ; product phosphoribosylaminoimidazole carboxylase, catalytic subunit ; protein_id ACK78847.1 ; transcript_id AFE_0272	ACK80058.1;ACK79835.1;ACK77981.1;	;ATCC53993_iMGE6;ATCC23270_iMGE3;ATCC23270_iMGE6;		ACK78847.1	46066_RRN87819.1.faa	CORE																				221	ACK80058.1;ACK79835.1;ACK77981.1;	;ATCC53993_iMGE6;ATCC23270_iMGE3;ATCC23270_iMGE6;
222	3	265	2A_AFE_23270_genomic.gb.gff	CP001219	245929	247062	+	ACK79968.1	FLEXIBLE	Inter	12	12	2A_ATCC23270;2A_DSM16786;2A_DSM4253;2A_YQH_1;2A_Hel18;2A_RVS1;2A_ATCC53993;2A_S10;2B_BY_3;2B_PQ506;2B_PQ505;2B_F221	ACK79968.1	ACK79968.1	COG0026	;Nucleotide transport and metabolism;	;Phosphoribosylaminoimidazole carboxylase (NCAIR synthetase);	gene_id AFE_0273 ; gene_name purK ; product phosphoribosylaminoimidazole carboxylase, ATPase subunit ; protein_id ACK79968.1 ; transcript_id AFE_0273	ACK80058.1;ACK79835.1;ACK77981.1;	;ATCC53993_iMGE6;ATCC23270_iMGE3;ATCC23270_iMGE6;		ACK79968.1	46067_RRN87820.1.faa	FLEXIBLE																				222	ACK80058.1;ACK79835.1;ACK77981.1;	;ATCC53993_iMGE6;ATCC23270_iMGE3;ATCC23270_iMGE6;
223	3	266	2A_AFE_23270_genomic.gb.gff	CP001219	247096	247632	-	ACK77886.1	SoftCORE	CORE	14	14	2A_ATCC23270;2A_DSM16786;2A_DSM4253;2A_YQH_1;2A_Hel18;2A_RVS1;2A_ATCC53993;2A_S10;2A_COP1;2A_DLC5;2B_BY_3;2B_PQ506;2B_PQ505;2B_F221	ACK77886.1	NOT	NOT	NOT	NOT	gene_id AFE_0274 ; product disulfide bond formation protein B, putative ; protein_id ACK77886.1 ; transcript_id AFE_0274	ACK80058.1;ACK79835.1;ACK77981.1;	;ATCC53993_iMGE6;ATCC23270_iMGE3;ATCC23270_iMGE6;		ACK77886.1	46068_RRN87821.1.faa	SoftCORE																				223	ACK80058.1;ACK79835.1;ACK77981.1;	;ATCC53993_iMGE6;ATCC23270_iMGE3;ATCC23270_iMGE6;
224	3	267	2A_AFE_23270_genomic.gb.gff	CP001219	247605	248216	-	ACK78711.1	SoftCORE	CORE	14	14	2A_ATCC23270;2A_DSM16786;2A_DSM4253;2A_YQH_1;2A_Hel18;2A_RVS1;2A_ATCC53993;2A_S10;2A_COP1;2A_GGI_221;2B_BY_3;2B_PQ506;2B_PQ505;2B_F221	ACK78711.1	ACK78711.1	COG1651	;Posttranslational modification, protein turnover, chaperones;	;Protein-disulfide isomerase;	gene_id AFE_0275 ; product thiol:disulfide interchange domain protein ; protein_id ACK78711.1 ; transcript_id AFE_0275	ACK80058.1;ACK79835.1;ACK77981.1;	;ATCC53993_iMGE6;ATCC23270_iMGE3;ATCC23270_iMGE6;		ACK78711.1	46069_RRN87822.1.faa	SoftCORE																				224	ACK80058.1;ACK79835.1;ACK77981.1;	;ATCC53993_iMGE6;ATCC23270_iMGE3;ATCC23270_iMGE6;
225	3	268	2A_AFE_23270_genomic.gb.gff	CP001219	248213	249883	-	ACK79323.1	SoftCORE	CORE	25	14	2A_ATCC23270;2A_DSM16786;2A_DSM4253;2A_YQH_1;2A_Hel18;2A_RVS1;2A_ATCC53993;2A_S10;2A_COP1;2A_DLC5;2B_BY_3;2B_PQ506;2B_PQ505;2B_F221	ACK79323.1	ACK79323.1	COG1807	;Cell envelope biogenesis, outer membrane;	;4-amino-4-deoxy-L-arabinose transferase and related glycosyltransferases of PMT family;	gene_id AFE_0276 ; product dolichyl-phosphate-mannose-protein mannosyltransferase family protein ; protein_id ACK79323.1 ; transcript_id AFE_0276	ACK80058.1;ACK79835.1;ACK77981.1;	;ATCC53993_iMGE6;ATCC23270_iMGE3;ATCC23270_iMGE6;		ACK79323.1	44114_RRN82002.1.faa	SoftCORE																				225	ACK80058.1;ACK79835.1;ACK77981.1;	;ATCC53993_iMGE6;ATCC23270_iMGE3;ATCC23270_iMGE6;
226	3	269	2A_AFE_23270_genomic.gb.gff	CP001219	249876	250337	-	ACK79318.1	SoftCORE	CORE	14	14	2A_ATCC23270;2A_DSM16786;2A_DSM4253;2A_YQH_1;2A_Hel18;2A_RVS1;2A_ATCC53993;2A_COP1;2A_GGI_221;2A_DLC5;2B_BY_3;2B_PQ506;2B_PQ505;2B_F221	ACK79318.1	ACK79318.1	COG0691	;Posttranslational modification, protein turnover, chaperones;	;tmRNA-binding protein;	gene_id AFE_0277 ; gene_name smpB ; product SsrA-binding protein ; protein_id ACK79318.1 ; transcript_id AFE_0277	ACK80058.1;ACK79835.1;ACK77981.1;	;ATCC53993_iMGE6;ATCC23270_iMGE3;ATCC23270_iMGE6;		ACK79318.1	46071_RRN87824.1.faa	SoftCORE																				226	ACK80058.1;ACK79835.1;ACK77981.1;	;ATCC53993_iMGE6;ATCC23270_iMGE3;ATCC23270_iMGE6;
227	3	270	2A_AFE_23270_genomic.gb.gff	CP001219	250534	251634	+	ACK79835.1	SoftCORE	CORE	14	14	2A_ATCC23270;2A_DSM4253;2A_YQH_1;2A_Hel18;2A_RVS1;2A_ATCC53993;2A_S10;2A_COP1;2A_GGI_221;2A_DLC5;2B_BY_3;2B_PQ506;2B_PQ505;2B_F221	ACK79835.1	ACK79835.1	COG1502	;Lipid metabolism;	;Phosphatidylserine/phosphatidylglycerophosphate/cardiolipin synthases and related enzymes;	gene_id AFE_0278 ; product phospholipase D family protein ; protein_id ACK79835.1 ; transcript_id AFE_0278	ACK79835.1;ACK77981.1;	;ATCC23270_iMGE3;ATCC23270_iMGE6;		ACK79835.1	46072_RRN87825.1.faa	SoftCORE																				227	ACK79835.1;ACK77981.1;	;ATCC23270_iMGE3;ATCC23270_iMGE6;
228	3	271	2A_AFE_23270_genomic.gb.gff	CP001219	251644	252129	+	ACK78483.1	FLEXIBLE	Inter	13	13	2A_ATCC23270;2A_DSM16786;2A_DSM4253;2A_YQH_1;2A_Hel18;2A_RVS1;2A_ATCC53993;2A_S10;2A_COP1;2B_BY_3;2B_PQ506;2B_PQ505;2B_F221	ACK78483.1	ACK78483.1	COG2867	;Lipid metabolism;	;Oligoketide cyclase/lipid transport protein;	gene_id AFE_0280 ; product conserved hypothetical protein ; protein_id ACK78483.1 ; transcript_id AFE_0280	ACK79835.1;ACK77981.1;	;ATCC23270_iMGE3;ATCC23270_iMGE6;		ACK78483.1	46073_RRN87826.1.faa	FLEXIBLE																				228	ACK79835.1;ACK77981.1;	;ATCC23270_iMGE3;ATCC23270_iMGE6;
229	3	272	2A_AFE_23270_genomic.gb.gff	CP001219	252126	252473	-	ACK79629.1	SoftCORE	CORE	14	14	2A_ATCC23270;2A_DSM16786;2A_DSM4253;2A_YQH_1;2A_Hel18;2A_RVS1;2A_ATCC53993;2A_S10;2A_COP1;2A_GGI_221;2B_BY_3;2B_PQ506;2B_PQ505;2B_F221	ACK79629.1	ACK79629.1	COG2913	;Translation, ribosomal structure and biogenesis;	;Small protein A (tmRNA-binding);	gene_id AFE_0279 ; product lipoprotein, SmpA/OmlA family ; protein_id ACK79629.1 ; transcript_id AFE_0279	ACK79835.1;ACK77981.1;ACK79623.1;	;ATCC23270_iMGE3;ATCC23270_iMGE6;ATCC23270_iMGE5;ATCC53993_iMGE1;ATCC23270_iMGE4;		ACK79629.1	46074_RRN87827.1.faa	SoftCORE																				229	ACK79835.1;ACK77981.1;ACK79623.1;	;ATCC23270_iMGE3;ATCC23270_iMGE6;ATCC23270_iMGE5;ATCC53993_iMGE1;ATCC23270_iMGE4;
230	3	273	2A_AFE_23270_genomic.gb.gff	CP001219	252540	253016	+	ACK80623.1	SoftCORE	CORE	14	14	2A_ATCC23270;2A_DSM16786;2A_DSM4253;2A_YQH_1;2A_Hel18;2A_RVS1;2A_ATCC53993;2A_COP1;2A_GGI_221;2A_DLC5;2B_BY_3;2B_PQ506;2B_PQ505;2B_F221	ACK80623.1	ACK80623.1	COG0735	;Inorganic ion transport and metabolism;	;Fe2+/Zn2+ uptake regulation proteins;	gene_id AFE_0282 ; gene_name fur ; product ferric uptake regulation protein ; protein_id ACK80623.1 ; transcript_id AFE_0282	ACK79835.1;ACK77981.1;ACK79623.1;	;ATCC23270_iMGE3;ATCC23270_iMGE6;ATCC23270_iMGE5;ATCC53993_iMGE1;ATCC23270_iMGE4;		ACK80623.1	46075_RRN87828.1.faa	SoftCORE																				230	ACK79835.1;ACK77981.1;ACK79623.1;	;ATCC23270_iMGE3;ATCC23270_iMGE6;ATCC23270_iMGE5;ATCC53993_iMGE1;ATCC23270_iMGE4;
231	3	274	2A_AFE_23270_genomic.gb.gff	CP001219	253013	254143	-	ACK77981.1	CORE	CORE	15	15	2A_ATCC23270;2A_DSM16786;2A_DSM4253;2A_YQH_1;2A_Hel18;2A_RVS1;2A_ATCC53993;2A_S10;2A_COP1;2A_GGI_221;2A_DLC5;2B_BY_3;2B_PQ506;2B_PQ505;2B_F221	ACK77981.1	ACK77981.1	COG0263	;Amino acid transport and metabolism;	;Glutamate 5-kinase;	gene_id AFE_0281 ; gene_name proB-3 ; product glutamate 5-kinase ; protein_id ACK77981.1 ; transcript_id AFE_0281	ACK79835.1;ACK77981.1;ACK79623.1;	;ATCC23270_iMGE3;ATCC23270_iMGE6;ATCC23270_iMGE5;ATCC53993_iMGE1;ATCC23270_iMGE4;		ACK77981.1	46076_RRN87829.1.faa	CORE																				231	ACK79835.1;ACK77981.1;ACK79623.1;	;ATCC23270_iMGE3;ATCC23270_iMGE6;ATCC23270_iMGE5;ATCC53993_iMGE1;ATCC23270_iMGE4;
232	3	275	2A_AFE_23270_genomic.gb.gff	CP001219	254140	255264	-	ACK80361.1	SoftCORE	CORE	14	14	2A_ATCC23270;2A_DSM16786;2A_DSM4253;2A_YQH_1;2A_Hel18;2A_RVS1;2A_ATCC53993;2A_S10;2A_GGI_221;2A_DLC5;2B_BY_3;2B_PQ506;2B_PQ505;2B_F221	ACK80361.1	ACK80361.1	COG0536	;General function prediction only;	;Predicted GTPase;	gene_id AFE_0283 ; product GTP-binding protein Obg/CgtA ; protein_id ACK80361.1 ; transcript_id AFE_0283	ACK79835.1;ACK77981.1;ACK79623.1;	;ATCC23270_iMGE3;ATCC23270_iMGE6;ATCC23270_iMGE5;ATCC53993_iMGE1;ATCC23270_iMGE4;		ACK80361.1	46077_RRN87830.1.faa	SoftCORE																				232	ACK79835.1;ACK77981.1;ACK79623.1;	;ATCC23270_iMGE3;ATCC23270_iMGE6;ATCC23270_iMGE5;ATCC53993_iMGE1;ATCC23270_iMGE4;
233	3	276	2A_AFE_23270_genomic.gb.gff	CP001219	255320	255580	-	ACK78123.1	CORE	CORE	15	15	2A_ATCC23270;2A_DSM16786;2A_DSM4253;2A_YQH_1;2A_Hel18;2A_RVS1;2A_ATCC53993;2A_S10;2A_COP1;2A_GGI_221;2A_DLC5;2B_BY_3;2B_PQ506;2B_PQ505;2B_F221	ACK78123.1	ACK78123.1	COG0211	;Translation, ribosomal structure and biogenesis;	;Ribosomal protein L27;	gene_id AFE_0284 ; gene_name rpmA ; product ribosomal protein L27 ; protein_id ACK78123.1 ; transcript_id AFE_0284	ACK79835.1;ACK77981.1;ACK79623.1;	;ATCC23270_iMGE3;ATCC23270_iMGE6;ATCC23270_iMGE5;ATCC53993_iMGE1;ATCC23270_iMGE4;		ACK78123.1	46078_RRN87831.1.faa	CORE																				233	ACK79835.1;ACK77981.1;ACK79623.1;	;ATCC23270_iMGE3;ATCC23270_iMGE6;ATCC23270_iMGE5;ATCC53993_iMGE1;ATCC23270_iMGE4;
234	3	277	2A_AFE_23270_genomic.gb.gff	CP001219	255592	255903	-	ACK79503.1	CORE	CORE	15	15	2A_ATCC23270;2A_DSM16786;2A_DSM4253;2A_YQH_1;2A_Hel18;2A_RVS1;2A_ATCC53993;2A_S10;2A_COP1;2A_GGI_221;2A_DLC5;2B_BY_3;2B_PQ506;2B_PQ505;2B_F221	ACK79503.1	ACK79503.1	COG0261	;Translation, ribosomal structure and biogenesis;	;Ribosomal protein L21;	gene_id AFE_0285 ; gene_name rplU ; product ribosomal protein L21 ; protein_id ACK79503.1 ; transcript_id AFE_0285	ACK79835.1;ACK77981.1;ACK79623.1;	;ATCC23270_iMGE3;ATCC23270_iMGE6;ATCC23270_iMGE5;ATCC53993_iMGE1;ATCC23270_iMGE4;		ACK79503.1	46079_RRN87832.1.faa	CORE																				234	ACK79835.1;ACK77981.1;ACK79623.1;	;ATCC23270_iMGE3;ATCC23270_iMGE6;ATCC23270_iMGE5;ATCC53993_iMGE1;ATCC23270_iMGE4;
235	3	278	2A_AFE_23270_genomic.gb.gff	CP001219	256086	257636	-	ACK80903.1	FLEXIBLE	Inter	13	13	2A_ATCC23270;2A_DSM16786;2A_DSM4253;2A_YQH_1;2A_Hel18;2A_RVS1;2A_ATCC53993;2A_S10;2A_DLC5;2B_BY_3;2B_PQ506;2B_PQ505;2B_F221	ACK80903.1	ACK80903.1	COG0659	;Inorganic ion transport and metabolism;	;Sulfate permease and related transporters (MFS superfamily);	gene_id AFE_0286 ; product sulfate transporter family protein ; protein_id ACK80903.1 ; transcript_id AFE_0286	ACK79835.1;ACK77981.1;ACK79623.1;	;ATCC23270_iMGE3;ATCC23270_iMGE6;ATCC23270_iMGE5;ATCC53993_iMGE1;ATCC23270_iMGE4;		ACK80903.1	46080_RRN87833.1.faa	FLEXIBLE																				235	ACK79835.1;ACK77981.1;ACK79623.1;	;ATCC23270_iMGE3;ATCC23270_iMGE6;ATCC23270_iMGE5;ATCC53993_iMGE1;ATCC23270_iMGE4;
236	3	279	2A_AFE_23270_genomic.gb.gff	CP001219	257646	258275	-	ACK79050.1	SoftCORE	CORE	14	14	2A_ATCC23270;2A_DSM16786;2A_DSM4253;2A_YQH_1;2A_Hel18;2A_RVS1;2A_ATCC53993;2A_S10;2A_GGI_221;2A_DLC5;2B_BY_3;2B_PQ506;2B_PQ505;2B_F221	ACK79050.1	ACK79050.1	COG0288	;Inorganic ion transport and metabolism;	;Carbonic anhydrase;	gene_id AFE_0287 ; product carbonic anhydrase ; protein_id ACK79050.1 ; transcript_id AFE_0287	ACK79835.1;ACK77981.1;ACK79623.1;	;ATCC23270_iMGE3;ATCC23270_iMGE6;ATCC23270_iMGE5;ATCC53993_iMGE1;ATCC23270_iMGE4;		ACK79050.1	46081_RRN87834.1.faa	SoftCORE																				236	ACK79835.1;ACK77981.1;ACK79623.1;	;ATCC23270_iMGE3;ATCC23270_iMGE6;ATCC23270_iMGE5;ATCC53993_iMGE1;ATCC23270_iMGE4;
237	3	280	2A_AFE_23270_genomic.gb.gff	CP001219	258443	260797	-	ACK80924.1	FLEXIBLE	Inter	11	11	2A_ATCC23270;2A_DSM16786;2A_DSM4253;2A_YQH_1;2A_Hel18;2A_RVS1;2A_ATCC53993;2B_BY_3;2B_PQ506;2B_PQ505;2B_F221	ACK80924.1	ACK80924.1	COG0620	;Amino acid transport and metabolism;	;Methionine synthase II (cobalamin-independent);	gene_id AFE_0288 ; gene_name metE ; product 5-methyltetrahydropteroyltriglutamate-- homocysteine S-methyltransferase ; protein_id ACK80924.1 ; transcript_id AFE_0288	ACK79835.1;ACK77981.1;ACK79623.1;	;ATCC23270_iMGE3;ATCC23270_iMGE6;ATCC23270_iMGE5;ATCC53993_iMGE1;ATCC23270_iMGE4;		ACK80924.1	46082_RRN87835.1.faa	FLEXIBLE																				237	ACK79835.1;ACK77981.1;ACK79623.1;	;ATCC23270_iMGE3;ATCC23270_iMGE6;ATCC23270_iMGE5;ATCC53993_iMGE1;ATCC23270_iMGE4;
238	3	281	2A_AFE_23270_genomic.gb.gff	CP001219	260783	260896	+	ACK79130.1	exclusive	Exclusive	1	1	2A_ATCC23270	ACK79130.1	NOT	NOT	NOT	NOT	gene_id AFE_0290 ; product hypothetical protein ; protein_id ACK79130.1 ; transcript_id AFE_0290	ACK77981.1;ACK79623.1;	;ATCC23270_iMGE6;ATCC23270_iMGE5;ATCC53993_iMGE1;ATCC23270_iMGE4;		ACK79130.1	1307_ACK79130.1.faa	exclusive																				238	ACK77981.1;ACK79623.1;	;ATCC23270_iMGE6;ATCC23270_iMGE5;ATCC53993_iMGE1;ATCC23270_iMGE4;
239	3	282	2A_AFE_23270_genomic.gb.gff	CP001219	260893	261678	-	ACK79623.1	SoftCORE	CORE	14	14	2A_ATCC23270;2A_DSM16786;2A_DSM4253;2A_YQH_1;2A_Hel18;2A_RVS1;2A_ATCC53993;2A_S10;2A_GGI_221;2A_DLC5;2B_BY_3;2B_PQ506;2B_PQ505;2B_F221	ACK79623.1	ACK79623.1	COG2226	;Coenzyme metabolism;	;Methylase involved in ubiquinone/menaquinone biosynthesis;	gene_id AFE_0289 ; gene_name ubiE ; product ubiquinone/menaquinone biosynthesis methlytransferase UbiE ; protein_id ACK79623.1 ; transcript_id AFE_0289	ACK77981.1;ACK79623.1;	;ATCC23270_iMGE6;ATCC23270_iMGE5;ATCC53993_iMGE1;ATCC23270_iMGE4;		ACK79623.1	46083_RRN87836.1.faa	SoftCORE																				239	ACK77981.1;ACK79623.1;	;ATCC23270_iMGE6;ATCC23270_iMGE5;ATCC53993_iMGE1;ATCC23270_iMGE4;
240	3	283	2A_AFE_23270_genomic.gb.gff	CP001219	261726	262382	-	ACK78018.1	SoftCORE	CORE	14	14	2A_ATCC23270;2A_DSM16786;2A_DSM4253;2A_YQH_1;2A_Hel18;2A_RVS1;2A_ATCC53993;2A_S10;2A_COP1;2A_GGI_221;2B_BY_3;2B_PQ506;2B_PQ505;2B_F221	ACK78018.1	ACK78018.1	ENOG410XSIX	;Posttranslational modification, protein turnover, chaperones;	;glutathione Stransferase;	gene_id AFE_0291 ; product glutathione S-transferase family protein ; protein_id ACK78018.1 ; transcript_id AFE_0291	ACK77981.1;ACK79623.1;	;ATCC23270_iMGE6;ATCC23270_iMGE5;ATCC53993_iMGE1;ATCC23270_iMGE4;		ACK78018.1	46084_RRN87837.1.faa	SoftCORE																				240	ACK77981.1;ACK79623.1;	;ATCC23270_iMGE6;ATCC23270_iMGE5;ATCC53993_iMGE1;ATCC23270_iMGE4;
241	3	284	2A_AFE_23270_genomic.gb.gff	CP001219	262402	263007	-	ACK79419.1	CORE	CORE	15	15	2A_ATCC23270;2A_DSM16786;2A_DSM4253;2A_YQH_1;2A_Hel18;2A_RVS1;2A_ATCC53993;2A_S10;2A_COP1;2A_GGI_221;2A_DLC5;2B_BY_3;2B_PQ506;2B_PQ505;2B_F221	ACK79419.1	ACK79419.1	COG0500	;General function prediction only|Secondary metabolites biosynthesis, transport and catabolism;	;SAM-dependent methyltransferases;	gene_id AFE_0292 ; gene_name metW ; product methionine biosynthesis protein MetW ; protein_id ACK79419.1 ; transcript_id AFE_0292	ACK77981.1;ACK79623.1;ACK79077.1;	;ATCC23270_iMGE6;ATCC23270_iMGE5;ATCC53993_iMGE1;ATCC23270_iMGE4;ATCC23270_iMGE7;		ACK79419.1	46085_RRN87838.1.faa	CORE																				241	ACK77981.1;ACK79623.1;ACK79077.1;	;ATCC23270_iMGE6;ATCC23270_iMGE5;ATCC53993_iMGE1;ATCC23270_iMGE4;ATCC23270_iMGE7;
242	3	285	2A_AFE_23270_genomic.gb.gff	CP001219	263004	264155	-	ACK78927.1	SoftCORE	CORE	14	14	2A_ATCC23270;2A_DSM16786;2A_DSM4253;2A_YQH_1;2A_Hel18;2A_RVS1;2A_ATCC53993;2A_S10;2A_COP1;2A_DLC5;2B_BY_3;2B_PQ506;2B_PQ505;2B_F221	ACK78927.1	ACK78927.1	COG2021	;Amino acid transport and metabolism;	;Homoserine acetyltransferase;	gene_id AFE_0293 ; gene_name metX ; product homoserine O-acetyltransferase ; protein_id ACK78927.1 ; transcript_id AFE_0293	ACK79623.1;ACK79077.1;ACK77957.1;	;ATCC23270_iMGE5;ATCC53993_iMGE1;ATCC23270_iMGE4;ATCC23270_iMGE7;ATCC53993_iMGE4;		ACK78927.1	46086_RRN87839.1.faa	SoftCORE																				242	ACK79623.1;ACK79077.1;ACK77957.1;	;ATCC23270_iMGE5;ATCC53993_iMGE1;ATCC23270_iMGE4;ATCC23270_iMGE7;ATCC53993_iMGE4;
243	3	286	2A_AFE_23270_genomic.gb.gff	CP001219	264373	265125	+	ACK79045.1	CORE	CORE	15	15	2A_ATCC23270;2A_DSM16786;2A_DSM4253;2A_YQH_1;2A_Hel18;2A_RVS1;2A_ATCC53993;2A_S10;2A_COP1;2A_GGI_221;2A_DLC5;2B_BY_3;2B_PQ506;2B_PQ505;2B_F221	ACK79045.1	NOT	NOT	NOT	NOT	gene_id AFE_0294 ; product hypothetical protein ; protein_id ACK79045.1 ; transcript_id AFE_0294	ACK79623.1;ACK79077.1;ACK77957.1;	;ATCC23270_iMGE5;ATCC53993_iMGE1;ATCC23270_iMGE4;ATCC23270_iMGE7;ATCC53993_iMGE4;		ACK79045.1	46087_RRN87840.1.faa	CORE																				243	ACK79623.1;ACK79077.1;ACK77957.1;	;ATCC23270_iMGE5;ATCC53993_iMGE1;ATCC23270_iMGE4;ATCC23270_iMGE7;ATCC53993_iMGE4;
244	3	287	2A_AFE_23270_genomic.gb.gff	CP001219	265259	266503	+	ACK78912.1	SoftCORE	CORE	14	14	2A_ATCC23270;2A_DSM16786;2A_DSM4253;2A_YQH_1;2A_Hel18;2A_RVS1;2A_ATCC53993;2A_S10;2A_COP1;2A_DLC5;2B_BY_3;2B_PQ506;2B_PQ505;2B_F221	ACK78912.1	ACK78912.1	COG0112	;Amino acid transport and metabolism;	;Glycine/serine hydroxymethyltransferase;	gene_id AFE_0295 ; gene_name glyA ; product serine hydroxymethyltransferase ; protein_id ACK78912.1 ; transcript_id AFE_0295	ACK79623.1;ACK79077.1;ACK77957.1;	;ATCC23270_iMGE5;ATCC53993_iMGE1;ATCC23270_iMGE4;ATCC23270_iMGE7;ATCC53993_iMGE4;		ACK78912.1	46088_RRN87841.1.faa	SoftCORE																				244	ACK79623.1;ACK79077.1;ACK77957.1;	;ATCC23270_iMGE5;ATCC53993_iMGE1;ATCC23270_iMGE4;ATCC23270_iMGE7;ATCC53993_iMGE4;
245	3	288	2A_AFE_23270_genomic.gb.gff	CP001219	266510	267001	+	ACK80828.1	CORE	CORE	15	15	2A_ATCC23270;2A_DSM16786;2A_DSM4253;2A_YQH_1;2A_Hel18;2A_RVS1;2A_ATCC53993;2A_S10;2A_COP1;2A_GGI_221;2A_DLC5;2B_BY_3;2B_PQ506;2B_PQ505;2B_F221	ACK80828.1	ACK80828.1	COG1327	;Transcription;	;Predicted transcriptional regulator, consists of a Zn-ribbon and ATP-cone domains;	gene_id AFE_0296 ; gene_name nrdR ; product transcriptional regulator, NrdR family ; protein_id ACK80828.1 ; transcript_id AFE_0296	ACK79623.1;ACK79077.1;ACK77957.1;	;ATCC23270_iMGE5;ATCC53993_iMGE1;ATCC23270_iMGE4;ATCC23270_iMGE7;ATCC53993_iMGE4;		ACK80828.1	46089_RRN87842.1.faa	CORE																				245	ACK79623.1;ACK79077.1;ACK77957.1;	;ATCC23270_iMGE5;ATCC53993_iMGE1;ATCC23270_iMGE4;ATCC23270_iMGE7;ATCC53993_iMGE4;
246	3	289	2A_AFE_23270_genomic.gb.gff	CP001219	266991	268091	+	ACK80807.1	SoftCORE	CORE	14	14	2A_ATCC23270;2A_DSM16786;2A_DSM4253;2A_YQH_1;2A_Hel18;2A_RVS1;2A_ATCC53993;2A_S10;2A_COP1;2A_GGI_221;2B_BY_3;2B_PQ506;2B_PQ505;2B_F221	ACK80807.1	ACK80807.1	COG0117;COG1985	;Coenzyme metabolism;Coenzyme metabolism;	;Pyrimidine deaminase;Pyrimidine reductase, riboflavin biosynthesis;	gene_id AFE_0297 ; gene_name ribD ; product riboflavin biosynthesis protein RibD ; protein_id ACK80807.1 ; transcript_id AFE_0297	ACK79623.1;ACK79077.1;ACK77957.1;	;ATCC23270_iMGE5;ATCC53993_iMGE1;ATCC23270_iMGE4;ATCC23270_iMGE7;ATCC53993_iMGE4;		ACK80807.1	46090_RRN87843.1.faa	SoftCORE																				246	ACK79623.1;ACK79077.1;ACK77957.1;	;ATCC23270_iMGE5;ATCC53993_iMGE1;ATCC23270_iMGE4;ATCC23270_iMGE7;ATCC53993_iMGE4;
247	3	290	2A_AFE_23270_genomic.gb.gff	CP001219	268095	268751	+	ACK78922.1	CORE	CORE	15	15	2A_ATCC23270;2A_DSM16786;2A_DSM4253;2A_YQH_1;2A_Hel18;2A_RVS1;2A_ATCC53993;2A_S10;2A_COP1;2A_GGI_221;2A_DLC5;2B_BY_3;2B_PQ506;2B_PQ505;2B_F221	ACK78922.1	ACK78922.1	COG0307	;Coenzyme metabolism;	;Riboflavin synthase alpha chain;	gene_id AFE_0298 ; gene_name ribE ; product riboflavin synthase, alpha subunit ; protein_id ACK78922.1 ; transcript_id AFE_0298	ACK79623.1;ACK79077.1;ACK77957.1;	;ATCC23270_iMGE5;ATCC53993_iMGE1;ATCC23270_iMGE4;ATCC23270_iMGE7;ATCC53993_iMGE4;		ACK78922.1	46091_RRN87844.1.faa	CORE																				247	ACK79623.1;ACK79077.1;ACK77957.1;	;ATCC23270_iMGE5;ATCC53993_iMGE1;ATCC23270_iMGE4;ATCC23270_iMGE7;ATCC53993_iMGE4;
248	3	291	2A_AFE_23270_genomic.gb.gff	CP001219	268748	269881	+	ACK78065.1	FLEXIBLE	Inter	13	13	2A_ATCC23270;2A_DSM16786;2A_DSM4253;2A_YQH_1;2A_Hel18;2A_RVS1;2A_ATCC53993;2A_S10;2A_DLC5;2B_BY_3;2B_PQ506;2B_PQ505;2B_F221	ACK78065.1	ACK78065.1	COG0108;COG0807	;Coenzyme metabolism;Coenzyme metabolism;	;3,4-dihydroxy-2-butanone 4-phosphate synthase;GTP cyclohydrolase II;	gene_id AFE_0299 ; gene_name ribBA ; product 3,4-dihydroxy-2-butanone 4-phosphate synthase/GTP cyclohydrolase II ; protein_id ACK78065.1 ; transcript_id AFE_0299	ACK79623.1;ACK79077.1;ACK77957.1;	;ATCC23270_iMGE5;ATCC53993_iMGE1;ATCC23270_iMGE4;ATCC23270_iMGE7;ATCC53993_iMGE4;		ACK78065.1	46092_RRN87845.1.faa	FLEXIBLE																				248	ACK79623.1;ACK79077.1;ACK77957.1;	;ATCC23270_iMGE5;ATCC53993_iMGE1;ATCC23270_iMGE4;ATCC23270_iMGE7;ATCC53993_iMGE4;
249	3	292	2A_AFE_23270_genomic.gb.gff	CP001219	269878	270342	+	ACK78084.1	SoftCORE	CORE	14	14	2A_ATCC23270;2A_DSM16786;2A_DSM4253;2A_YQH_1;2A_Hel18;2A_RVS1;2A_ATCC53993;2A_S10;2A_GGI_221;2A_DLC5;2B_BY_3;2B_PQ506;2B_PQ505;2B_F221	ACK78084.1	ACK78084.1	COG0054	;Coenzyme metabolism;	;Riboflavin synthase beta-chain;	gene_id AFE_0300 ; gene_name ribH ; product 6,7-dimethyl-8-ribityllumazine synthase ; protein_id ACK78084.1 ; transcript_id AFE_0300	ACK79623.1;ACK79077.1;ACK77957.1;	;ATCC23270_iMGE5;ATCC53993_iMGE1;ATCC23270_iMGE4;ATCC23270_iMGE7;ATCC53993_iMGE4;		ACK78084.1	46093_RRN87846.1.faa	SoftCORE																				249	ACK79623.1;ACK79077.1;ACK77957.1;	;ATCC23270_iMGE5;ATCC53993_iMGE1;ATCC23270_iMGE4;ATCC23270_iMGE7;ATCC53993_iMGE4;
250	3	293	2A_AFE_23270_genomic.gb.gff	CP001219	270353	270796	+	ACK79909.1	CORE	CORE	15	15	2A_ATCC23270;2A_DSM16786;2A_DSM4253;2A_YQH_1;2A_Hel18;2A_RVS1;2A_ATCC53993;2A_S10;2A_COP1;2A_GGI_221;2A_DLC5;2B_BY_3;2B_PQ506;2B_PQ505;2B_F221	ACK79909.1	ACK79909.1	COG0781	;Transcription;	;Transcription termination factor;	gene_id AFE_0301 ; gene_name nusB ; product transcription antitermination factor NusB ; protein_id ACK79909.1 ; transcript_id AFE_0301	ACK79077.1;ACK77957.1;	;ATCC23270_iMGE7;ATCC53993_iMGE4;		ACK79909.1	46094_RRN87847.1.faa	CORE																				250	ACK79077.1;ACK77957.1;	;ATCC23270_iMGE7;ATCC53993_iMGE4;
251	3	294	2A_AFE_23270_genomic.gb.gff	CP001219	270924	271205	+	ACK79077.1	SoftCORE	CORE	14	14	2A_ATCC23270;2A_DSM16786;2A_DSM4253;2A_YQH_1;2A_Hel18;2A_RVS1;2A_ATCC53993;2A_S10;2A_COP1;2A_DLC5;2B_BY_3;2B_PQ506;2B_PQ505;2B_F221	ACK79077.1	NOT	NOT	NOT	NOT	gene_id AFE_0302 ; product conserved domain protein ; protein_id ACK79077.1 ; transcript_id AFE_0302	ACK79077.1;ACK77957.1;	;ATCC23270_iMGE7;ATCC53993_iMGE4;		ACK79077.1	46095_RRN87848.1.faa	SoftCORE																				251	ACK79077.1;ACK77957.1;	;ATCC23270_iMGE7;ATCC53993_iMGE4;
252	3	295	2A_AFE_23270_genomic.gb.gff	CP001219	271364	271936	+	ACK77957.1	CORE	CORE	15	15	2A_ATCC23270;2A_DSM16786;2A_DSM4253;2A_YQH_1;2A_Hel18;2A_RVS1;2A_ATCC53993;2A_S10;2A_COP1;2A_GGI_221;2A_DLC5;2B_BY_3;2B_PQ506;2B_PQ505;2B_F221	ACK77957.1	ACK77957.1	COG0790	;General function prediction only;	;FOG: TPR repeat, SEL1 subfamily;	gene_id AFE_0303 ; product conserved domain protein ; protein_id ACK77957.1 ; transcript_id AFE_0303	ACK79077.1;ACK77957.1;	;ATCC23270_iMGE7;ATCC53993_iMGE4;		ACK77957.1	46096_RRN87849.1.faa	CORE																				252	ACK79077.1;ACK77957.1;	;ATCC23270_iMGE7;ATCC53993_iMGE4;
253	3	296	2A_AFE_23270_genomic.gb.gff	CP001219	271954	272307	-	ACK80836.1	SoftCORE	CORE	14	14	2A_ATCC23270;2A_DSM16786;2A_DSM4253;2A_YQH_1;2A_Hel18;2A_RVS1;2A_ATCC53993;2A_S10;2A_COP1;2A_GGI_221;2B_BY_3;2B_PQ506;2B_PQ505;2B_F221	ACK80836.1	ACK80836.1	COG5416	;Function unknown;	;Uncharacterized integral membrane protein;	gene_id AFE_0304 ; product conserved hypothetical protein ; protein_id ACK80836.1 ; transcript_id AFE_0304	ACK79077.1;ACK77957.1;	;ATCC23270_iMGE7;ATCC53993_iMGE4;		ACK80836.1	46097_RRN87850.1.faa	SoftCORE																				253	ACK79077.1;ACK77957.1;	;ATCC23270_iMGE7;ATCC53993_iMGE4;
254	3	297	2A_AFE_23270_genomic.gb.gff	CP001219	272362	274044	-	ACK79723.1	FLEXIBLE	Inter	13	13	2A_ATCC23270;2A_DSM16786;2A_DSM4253;2A_YQH_1;2A_Hel18;2A_RVS1;2A_ATCC53993;2A_COP1;2A_DLC5;2B_BY_3;2B_PQ506;2B_PQ505;2B_F221	ACK79723.1	ACK79723.1	COG0661	;General function prediction only;	;Predicted unusual protein kinase;	gene_id AFE_0305 ; gene_name ubiB ; product 2-polyprenylphenol 6-hydroxylase ; protein_id ACK79723.1 ; transcript_id AFE_0305	ACK79077.1;ACK77957.1;	;ATCC23270_iMGE7;ATCC53993_iMGE4;		ACK79723.1	46098_RRN87851.1.faa	FLEXIBLE																				254	ACK79077.1;ACK77957.1;	;ATCC23270_iMGE7;ATCC53993_iMGE4;
255	3	298	2A_AFE_23270_genomic.gb.gff	CP001219	274144	274797	-	ACK80440.1	FLEXIBLE	Inter	13	13	2A_ATCC23270;2A_DSM16786;2A_DSM4253;2A_YQH_1;2A_Hel18;2A_RVS1;2A_ATCC53993;2A_S10;2A_GGI_221;2A_DLC5;2B_BY_3;2B_PQ506;2B_F221	ACK80440.1	ACK80440.1	COG2885	;Cell envelope biogenesis, outer membrane;	;Outer membrane protein and related peptidoglycan-associated (lipo)proteins;	gene_id AFE_0306 ; product OmpA family protein ; protein_id ACK80440.1 ; transcript_id AFE_0306	ACK79077.1;ACK77957.1;	;ATCC23270_iMGE7;ATCC53993_iMGE4;		ACK80440.1	46099_RRN87852.1.faa	FLEXIBLE																				255	ACK79077.1;ACK77957.1;	;ATCC23270_iMGE7;ATCC53993_iMGE4;
[truncated: 37,136 more rows]

## Sheet: C
							Sublineage	2A	2A	2A	2A	2A	2A	2A	2A	2A	2A	2A	2B	2B	2B	2B
[truncated: 611 more rows]

## Sheet: E
iMGE name	Primer name	Primer sequence
[truncated: 26 more rows]

## Sheet: F
	Exposure 1
	Exposure 2
[truncated: 2 more rows]
