# Supplementary material for: Influence of mobile genetic elements and insertion sequences in long- and short-term adaptive processes of Acidithiobacillus ferrooxidans strains
Source: Sci Rep. 2023 Jul 5;13:10876. doi: 10.1038/s41598-023-37341-4 (PMC10322971; doi:10.1038/s41598-023-37341-4)
Supplement: Supplementary file 8 — Supplementary Information 5. [file 41598_2023_37341_MOESM8_ESM.xlsx]

## Sheet: Legend
Supplementary Table 5. Candidate eMGEs in the genomes of A. ferrooxidans strains. (A) List of all genes and protein products encoded in plasmid pAF4253 isolated from A. ferrooxidans CCM 4253. (B) Original gel image in Fig. 4D at three different exposures. (C) Summary of reads recovered from A. ferrooxidans CCM 4253 sequencing (QKQP01) and resequencing of iron- and sulfur-adapted cultures. Alignme…

## Sheet: A
Locus Ids	Gene names	Protein names
DN052_16320	tnpA (ISAfd1)	transposase
DN052_16315	invA	recombinase family protein
DN052_16310	orf2	hypothetical protein
DN052_16305	parA	ParA family protein
DN052_16300	orf3	hypothetical protein
DN052_16295	repA	replication protein
DN052_16375	tnpA (IST3091)	IS30-like element IST3091 family transposase
DN052_16370	vapB	type II toxin-antitoxin system Phd/YefM family antitoxin
DN052_16365	vapC	type II toxin-antitoxin system VapC family toxin
DN052_16360	tnpA (ISAfe25)	Tn3 family transposase
DN052_16355	tnpR (ISAfe25)	recombinase family protein
DN052_16345	ntcA	Crp/Fnr family transcriptional regulator
DN052_16340	hcp	hydroxylamine reductase
DN052_16335	hcr	NADH oxidoreductase
DN052_16330	nnrS	NnrS family protein
DN052_16325	orf1	DUF3579 domain-containing protein

## Sheet: B
		Exposure 1
		Exposure 2
		Exposure 3
	Original gel image for cropped gel in Fig. 4D at three different exposures corresponding to the BamHI restriction analysis of pTF5-like plasmid of strain CCM 4253. Lane M represents a 1-kb DNA ladder; lane 1 represents uncut plasmid DNA; lane 2 represents plasmid DNA digested with a BamHI-HF® restriction endonuclease (New England Biolabs) for 1 hour at 37 °C. The plasmid and restriction products …

## Sheet: C
Accession_ID	Original Sequencing					Genome resequencing of Iron					Genome resequencing of Sulfur
#ID	Avg_fold	Length	Covered_percent	Covered_bases	Std_Dev	Avg_fold	Length	Covered_percent	Covered_bases	Std_Dev	Avg_fold	Length	Ref_GC	Covered_percent	Covered_bases	Std_Dev
QKQP01000001.1	241.8	1474269	99.9999	1474268	27.19	360.1253	1474269	100	1474269	63.89	371.7104	1474269	0	99.99	1474267	63.04
QKQP01000002.1	262.2	167248	100	167248	116.34	411.2486	167248	100	167248	279.06	406.0614	167248	0	100	167248	224.89
QKQP01000003.1	244.3	6306	100	6306	45.23	374.3473	6306	100	6306	72.59	362.9232	6306	0	99.98	6305	65.96
QKQP01000004.1	47.1	516	100	516	19.74	120.9806	516	100	516	57.85	127.814	516	0	100	516	55.7
QKQP01000005.1	250.7	683820	99.9999	683819	26.82	365.873	683820	100	683820	69.22	359.7154	683820	0	99.99	683819	68.52
QKQP01000006.1	247.7	278215	100	278215	29.05	371.7652	278215	100	278215	66.67	369.6349	278215	0	100	278215	64.33
QKQP01000007.1	256.1	19738	100	19738	35.02	403.5964	19738	100	19738	58.91	410.7421	19738	0	100	19738	59.23
QKQP01000008.1	223.2	17579	100	17579	58.55	338.5777	17579	99.99	17578	105.77	345.4515	17579	0	100	17579	106.28
QKQP01000009.1	234.3	19261	100	19261	40.92	362.1228	19261	100	19261	72.76	378.9293	19261	0	100	19261	74.63
QKQP01000010.1	240.3	44348	100	44348	30.79	369.4157	44348	100	44348	63.62	364.1325	44348	0	100	44348	69.65
QKQP01000011.1	240.8	128174	100	128174	24.93	351.722	128174	100	128174	56.72	350.7862	128174	0	100	128174	56.05
QKQP01000012.1	234.3	292001	99.9979	291995	24.73	345.7109	292001	100	292001	58.55	360.3301	292001	0	99.99	291999	62.32
QKQP01000013.1	262.6	44613	100	44613	81.34	410.5953	44613	100	44613	141.17	407.0731	44613	0	100	44613	130.21
QKQP01000014.1	124.7	1389	99.856	1387	40.52	227.9518	1389	99.99	1388	63.45	224.2433	1389	0	100	1389	58.8
Average chromosome	222.2					343.9					345.7
QKQP01000015.1	1004.1	19085	100	19085	347.73	2255.4977	19085	100	19085	863.79	1915.7029	19085	0	100	19085	726.3
Plasmid Nx	4.519595077					6.559358946					5.541807608
