# Supplementary material for: Influence of mobile genetic elements and insertion sequences in long- and short-term adaptive processes of Acidithiobacillus ferrooxidans strains
Source: Sci Rep. 2023 Jul 5;13:10876. doi: 10.1038/s41598-023-37341-4 (PMC10322971; doi:10.1038/s41598-023-37341-4)
Supplement: Supplementary file 9 — Supplementary Information 6. [file 41598_2023_37341_MOESM9_ESM.xlsx]

## Sheet: Legend
Supplementary Table 6. Functional assignment and classification of all recovered MGEs-associated gene products in A. ferrooxidans genomes. Genes are classified on the basis of their assignment to different pangenome gene complement pools, and presence /absence in the different sub/lineages under comparison, as well as by the CDD, COGs and KEGG classifications.

## Sheet: FAMs_annotation
Fams	Pangenome gene complement	Total orthologs	Total genomes with orthologs	Fraction orthologs/genomes	Genomes with orthologs of the Protein family	Occurrence category	gene	CDD	CDD_desc	COG_ID	COG_category	COG_description	KEGG_ID	KEGG_name	KEGG_description	KEGG_class
PFC_ID_44174	FLEXIBLE	37	13	3	2A_ATCC23270;2A_DSM16786;2A_DSM4253;2A_YQH_1;2A_Hel18;2A_RVS1;2A_ATCC53993;2A_S10;2A_COP1;2B_BY_3;2B_PQ506;2B_PQ505;2B_F221	Inter	KdpA	pfam03814	K+-transporting ATPase, A chain [Inorganic ion transport and metabolism].	COG2060	;Inorganic ion transport and metabolism;	;K+-transporting ATPase, A chain;	K01546	kdpA	K+-transporting ATPase ATPase A chain [EC:3.6.3.12]	Environmental Information Processing; Signal transduction; Two-component system
PFC_ID_3325	FLEXIBLE	36	10	4	2A_DSM4253;2A_YQH_1;2A_Hel18;2A_S10;2A_COP1;2A_GGI_221;2A_DLC5;2B_BY_3;2B_PQ505;2B_F221	Inter	transpos_ISL3	NF033550	ISL3 family transposase.	COG3464	;DNA replication, recombination and repair;	;Transposase and inactivated derivatives;	K07485	K07485	transposase	Not Included in Pathway or Brite; Unclassified: genetic information processing; Replication and repair
PFC_ID_44398	FLEXIBLE	36	13	3	2A_ATCC23270;2A_DSM16786;2A_DSM4253;2A_YQH_1;2A_Hel18;2A_RVS1;2A_ATCC53993;2A_S10;2A_DLC5;2B_BY_3;2B_PQ506;2B_PQ505;2B_F221	Inter	CusA	COG3696	Cu/Ag efflux pump CusA [Inorganic ion transport and metabolism].	COG3696	;Inorganic ion transport and metabolism;	;Putative silver efflux pump;	K07787	cusA, silA	Cu(I)/Ag(I) efflux system membrane protein CusA/SilA	Environmental Information Processing; Signal transduction; Two-component system | Brite Hierarchies; Protein families: signaling and cellular processes; Transporters
PFC_ID_45184	FLEXIBLE	33	13	3	2A_ATCC23270;2A_DSM16786;2A_DSM4253;2A_YQH_1;2A_Hel18;2A_RVS1;2A_ATCC53993;2A_COP1;2A_DLC5;2B_BY_3;2B_PQ506;2B_PQ505;2B_F221	Inter	PRK13873	PRK13873	conjugal transfer ATPase TrbE; Provisional	COG3451	;;	;Type IV secretory pathway, VirB4 components;	K20530	trbE	type IV secretion system protein TrbE	Cellular Processes; Cellular community - prokaryotes; Quorum sensing | Brite Hierarchies; Protein families: signaling and cellular processes; Secretion system
PFC_ID_6324	FLEXIBLE	31	5	6	2A_DSM16786;2A_ATCC53993;2B_BY_3;2B_PQ506;2B_PQ505	Inter	DUF4338,transpos_ISAs1	pfam14236,NF033564	Domain of unknown function (DUF4338). This family of proteins is functionally uncharacterized. This family of proteins is found in bacteria. Proteins in this family are typically between 206 and 475 amino acids in length.	COG5433	;DNA replication, recombination and repair;	;Transposase;	NOT	NOT
PFC_ID_15980	EXCLUSIVE	1	1	1	2A_COP1	Exclusive_2A	PNPOx/FlaRed_like	cl00381	Pyridoxine 5'-phosphate (PNP) oxidase-like and flavin reductase-like proteins. Pyridoxamine 5'-phosphate oxidase is a FMN flavoprotein that catalyzes the oxidation of pyridoxamine-5-P (PMP) and pyridoxine-5-P (PNP) to pyridoxal-5-P (PLP). This entry contains several pyridoxamine 5'-phosphate oxidases, and related proteins.	COG2808	;Transcription;	;Transcriptional regulator;	K07734	paiB	transcriptional regulator	Brite Hierarchies; Protein families: genetic information processing; Transcription factors
PFC_ID_45161	FLEXIBLE	25	13	2	2A_ATCC23270;2A_DSM16786;2A_DSM4253;2A_YQH_1;2A_Hel18;2A_RVS1;2A_ATCC53993;2A_COP1;2A_DLC5;2B_BY_3;2B_PQ506;2B_PQ505;2B_F221	Inter	PRK10060,CZB	PRK10060,pfam13682	cyclic di-GMP phosphodiesterase.	ENOG410XNMH	;Signal transduction mechanisms;	;Histidine kinase;	K02030	ABC.PA.S	polar amino acid transport system substrate-binding protein	Brite Hierarchies; Protein families: signaling and cellular processes; Transporters
PFC_ID_45522	FLEXIBLE	24	13	2	2A_ATCC23270;2A_DSM16786;2A_DSM4253;2A_YQH_1;2A_Hel18;2A_RVS1;2A_ATCC53993;2A_S10;2A_COP1;2A_GGI_221;2B_BY_3;2B_PQ506;2B_PQ505	Inter	hypothetical protein	NOT in CDD	hypothetical protein	NOT	NOT	NOT	NOT	NOT
PFC_ID_44125	FLEXIBLE	24	13	2	2A_ATCC23270;2A_DSM16786;2A_DSM4253;2A_YQH_1;2A_Hel18;2A_RVS1;2A_ATCC53993;2A_GGI_221;2A_DLC5;2B_BY_3;2B_PQ506;2B_PQ505;2B_F221	Inter	IS66_TnpB	NF033819	IS66 family insertion sequence element accessory protein TnpB. The IS66 family insertion sequence element encodes a DDE transposase TnpC, and two accessory proteins, TnpA and TnpB. It has been assumed that the TnpA, TnpB, and TnpC proteins are produced independently in appropriate amounts and form a complex, which acts as a transposase to promote the transposition of an IS66 family element.	ENOG4111NDY	;Replication, recombination and repair;	;Pfam:Transposase_34;	K07484	K07484	transposase	Not Included in Pathway or Brite; Unclassified: genetic information processing; Replication and repair
PFC_ID_45179	FLEXIBLE	24	13	2	2A_ATCC23270;2A_DSM16786;2A_DSM4253;2A_YQH_1;2A_Hel18;2A_RVS1;2A_ATCC53993;2A_COP1;2A_DLC5;2B_BY_3;2B_PQ506;2B_PQ505;2B_F221	Inter	PRK13880	PRK13880	conjugal transfer coupling protein TraG; Provisional	COG3505	;;	;Type IV secretory pathway, VirD4 components;	K03205	virD4, lvhD4	type IV secretion system protein VirD4	Environmental Information Processing; Membrane transport; Bacterial secretion system | Brite Hierarchies; Protein families: signaling and cellular processes; Secretion system
PFC_ID_45320	FLEXIBLE	23	12	2	2A_ATCC23270;2A_DSM16786;2A_DSM4253;2A_YQH_1;2A_Hel18;2A_RVS1;2A_ATCC53993;2A_DLC5;2B_BY_3;2B_PQ506;2B_PQ505;2B_F221	Inter	MntH	COG1914	Mn2+ and Fe2+ transporters of the NRAMP family [Inorganic ion transport and metabolism].	COG1914	;Inorganic ion transport and metabolism;	;Mn2+ and Fe2+ transporters of the NRAMP family;	NOT	NOT
PFC_ID_45195	FLEXIBLE	23	13	2	2A_ATCC23270;2A_DSM16786;2A_DSM4253;2A_YQH_1;2A_Hel18;2A_RVS1;2A_ATCC53993;2A_S10;2A_COP1;2B_BY_3;2B_PQ506;2B_PQ505;2B_F221	Inter	Fdhalpha-like	TIGR01701	oxidoreductase alpha (molybdopterin) subunit. This model represents a well-defined clade of oxidoreductase alpha subunits most closely related to a group of formate dehydrogenases including the E. coli FdhH protein (TIGR01591). These alpha subunits contain a molybdopterin cofactor and generally associate with two other subunits which contain iron-sulfur clusters and cytochromes. The particular su…	COG0243	;Energy production and conversion;	;Anaerobic dehydrogenases, typically selenocysteine-containing;	K00123	fdoG, fdhF, fdwA	formate dehydrogenase major subunit [EC:1.17.1.9]	Metabolism; Carbohydrate metabolism; Glyoxylate and dicarboxylate metabolism | Metabolism; Energy metabolism; Methane metabolism
PFC_ID_44168	FLEXIBLE	22	11	2	2A_ATCC23270;2A_DSM16786;2A_DSM4253;2A_YQH_1;2A_RVS1;2A_ATCC53993;2A_GGI_221;2A_DLC5;2B_BY_3;2B_PQ506;2B_PQ505	Inter	transpos_IS66,LZ_Tnp_IS66	NF033517,pfam13007	IS66 family transposase. Members of this protein family are DDE transposases from the IS66 family insertion sequences, which typically consist of two accessary genes (TnpA and TnpB) and the third gene encoding the transposase.	COG3436	;DNA replication, recombination and repair;	;Transposase and inactivated derivatives;	K07484	K07484	transposase	Not Included in Pathway or Brite; Unclassified: genetic information processing; Replication and repair
PFC_ID_44491	FLEXIBLE	22	12	2	2A_ATCC23270;2A_DSM16786;2A_DSM4253;2A_YQH_1;2A_Hel18;2A_RVS1;2A_ATCC53993;2A_COP1;2B_BY_3;2B_PQ506;2B_PQ505;2B_F221	Inter	efflux_EmrB	TIGR00711	drug resistance transporter, EmrB/QacA subfamily. This subfamily of drug efflux proteins, a part of the major faciliator family, is predicted to have 14 potential membrane-spanning regions. Members with known activities include EmrB (multiple drug resistance efflux pump) in E. coli, FarB (antibacterial fatty acid resistance) in Neisseria gonorrhoeae, TcmA (tetracenomycin C resistance) in Streptom…	NOT	NOT	NOT	K03446	emrB	MFS transporter, DHA2 family, multidrug resistance protein	Brite Hierarchies; Protein families: signaling and cellular processes; Transporters
PFC_ID_44650	FLEXIBLE	22	12	2	2A_ATCC23270;2A_DSM16786;2A_DSM4253;2A_YQH_1;2A_Hel18;2A_RVS1;2A_ATCC53993;2A_S10;2B_BY_3;2B_PQ506;2B_PQ505;2B_F221	Inter	RND_permease_2	NF033617	multidrug efflux RND transporter permease subunit.	COG0841	;;	;Cation/multidrug efflux pump;	K18138	acrB, mexB, adeJ, smeE, mtrD, cmeB	multidrug efflux pump	Human Diseases; Drug resistance: Antimicrobial; beta-Lactam resistance | Human Diseases; Drug resistance: Antimicrobial; Cationic antimicrobial peptide (CAMP) resistance | Brite Hierarchies; Protein families: signaling and cellular processes; Transporters | Brite Hierarchies; Protein families: signaling and cellular processes; Antimicrobial resistance genes
PFC_ID_45243	FLEXIBLE	22	13	2	2A_ATCC23270;2A_DSM16786;2A_DSM4253;2A_YQH_1;2A_Hel18;2A_RVS1;2A_ATCC53993;2A_S10;2A_GGI_221;2A_DLC5;2B_BY_3;2B_PQ506;2B_PQ505	Inter	TrbB_P	TIGR02782	P-type conjugative transfer ATPase TrbB. The TrbB protein is found in the trb locus of Agrobacterium Ti plasmids where it is involved in the type IV secretion system for plasmid conjugative transfer. TrbB is a homolog of the vir system VirB11 ATPase, and the Flp pilus sytem ATPase TadA. [Cellular processes, Conjugation]	COG4962	;;	;Flp pilus assembly protein, ATPase CpaF;	K20527	trbB	type IV secretion system protein TrbB	Cellular Processes; Cellular community - prokaryotes; Quorum sensing | Brite Hierarchies; Protein families: signaling and cellular processes; Secretion system
PFC_ID_43838	FLEXIBLE	21	13	2	2A_ATCC23270;2A_DSM16786;2A_DSM4253;2A_YQH_1;2A_Hel18;2A_RVS1;2A_ATCC53993;2A_S10;2A_COP1;2A_GGI_221;2A_DLC5;2B_PQ506;2B_PQ505	Inter	P-loop_NTPase	cl38936	P-loop containing Nucleoside Triphosphate Hydrolases. NVL exists in two forms with N-terminal extensions of different lengths in mammalian cells. NVL has two alternatively spliced isoforms, a short form, NVL1, and a long form, NVL2. NVL2, the major species, is mainly present in the nucleolus, whereas NVL1 is nucleoplasmic. Each has an N-terminal domain, followed by two tandem ATPase domains; this…	COG1484	;DNA replication, recombination and repair;	;DNA replication protein;	K11144	dnaI	primosomal protein DnaI	Brite Hierarchies; Protein families: genetic information processing; DNA replication proteins
PFC_ID_45302	FLEXIBLE	21	9	2	2A_ATCC23270;2A_DSM4253;2A_YQH_1;2A_Hel18;2A_RVS1;2A_DLC5;2B_BY_3;2B_PQ506;2B_PQ505	Inter	transpos_IS256	NF033543	IS256 family transposase. Members of this family belong to the branch of the IS256-like family of transposases that includes the founding member. It excludes the IS1249 group.	COG3328	;DNA replication, recombination and repair;	;Transposase and inactivated derivatives;	NOT	NOT
PFC_ID_43991	FLEXIBLE	21	11	2	2A_ATCC23270;2A_DSM16786;2A_DSM4253;2A_YQH_1;2A_Hel18;2A_RVS1;2A_S10;2A_DLC5;2B_BY_3;2B_PQ506;2B_PQ505	Inter	hypothetical protein	NOT in CDD	hypothetical protein	NOT	NOT	NOT	NOT	NOT
PFC_ID_43878	FLEXIBLE	21	13	2	2A_ATCC23270;2A_DSM16786;2A_DSM4253;2A_YQH_1;2A_Hel18;2A_RVS1;2A_ATCC53993;2A_S10;2A_GGI_221;2A_DLC5;2B_BY_3;2B_PQ505;2B_F221	Inter	OM_channels	cl21487	Porin superfamily. These outer membrane channels share a beta-barrel structure that differ in strand and shear number. Classical (gram-negative ) porins are non-specific channels for small hydrophillic molecules and form 16 beta-stranded barrels (16,20), which associate as trimers. Maltoporin-like channels have specificities for various sugars and form 18 beta-stranded barrels (18,22), which asso…	COG1629	;Inorganic ion transport and metabolism;	;Outer membrane receptor proteins, mostly Fe transport;	K02014	TC.FEV.OM	iron complex outermembrane recepter protein	Brite Hierarchies; Protein families: signaling and cellular processes; Transporters
PFC_ID_44615	FLEXIBLE	21	13	2	2A_ATCC23270;2A_DSM16786;2A_DSM4253;2A_YQH_1;2A_Hel18;2A_RVS1;2A_ATCC53993;2A_S10;2A_DLC5;2B_BY_3;2B_PQ506;2B_PQ505;2B_F221	Inter	PRK05657	PRK05657	RNA polymerase sigma factor RpoS; Validated	COG0568	;Transcription;	;DNA-directed RNA polymerase, sigma subunit (sigma70/sigma32);	K03087	rpoS	RNA polymerase nonessential primary-like sigma factor	Cellular Processes; Cellular community - prokaryotes; Biofilm formation - Vibrio cholerae | Cellular Processes; Cellular community - prokaryotes; Biofilm formation - Escherichia coli | Brite Hierarchies; Protein families: genetic information processing; Transcription machinery
PFC_ID_45176	FLEXIBLE	21	13	2	2A_ATCC23270;2A_DSM16786;2A_DSM4253;2A_YQH_1;2A_Hel18;2A_RVS1;2A_ATCC53993;2A_S10;2A_COP1;2A_GGI_221;2B_PQ506;2B_PQ505;2B_F221	Inter	hypothetical protein	NOT in CDD	hypothetical protein	NOT	NOT	NOT	K20532	trbG	type IV secretion system protein TrbG	Cellular Processes; Cellular community - prokaryotes; Quorum sensing | Brite Hierarchies; Protein families: signaling and cellular processes; Secretion system
PFC_ID_44527	FLEXIBLE	20	13	2	2A_ATCC23270;2A_DSM4253;2A_YQH_1;2A_Hel18;2A_RVS1;2A_ATCC53993;2A_S10;2A_COP1;2A_DLC5;2B_BY_3;2B_PQ506;2B_PQ505;2B_F221	Inter	DNA_BRE_C	cl00213	DNA breaking-rejoining enzymes, C-terminal catalytic domain. The DNA breaking-rejoining enzyme superfamily includes type IB topoisomerases and tyrosine based site-specific recombinases (integrases) that share the same fold in their catalytic domain containing conserved active site residues. The best-studied members of this diverse superfamily include Human topoisomerase I, the bacteriophage lambd…	COG0582	;DNA replication, recombination and repair;	;Integrase;	K04763	xerD	integrase/recombinase XerD	Brite Hierarchies; Protein families: genetic information processing; Chromosome and associated proteins
PFC_ID_44173	FLEXIBLE	20	11	2	2A_ATCC23270;2A_DSM16786;2A_DSM4253;2A_YQH_1;2A_RVS1;2A_ATCC53993;2A_GGI_221;2B_BY_3;2B_PQ506;2B_PQ505;2B_F221	Inter	PRK01122	PRK01122	potassium-transporting ATPase subunit KdpB.	COG2216	;Inorganic ion transport and metabolism;	;High-affinity K+ transport system, ATPase chain B;	K01547	kdpB	K+-transporting ATPase ATPase B chain [EC:3.6.3.12]	Environmental Information Processing; Signal transduction; Two-component system
PFC_ID_43839	FLEXIBLE	20	12	2	2A_ATCC23270;2A_DSM16786;2A_DSM4253;2A_YQH_1;2A_Hel18;2A_RVS1;2A_ATCC53993;2A_S10;2A_COP1;2A_DLC5;2B_PQ506;2B_PQ505	Inter	transpos_IS21	NF033546	IS21 family transposase.	ENOG410YRAS	;Replication, recombination and repair;	;Integrase catalytic subunit;	NOT	NOT
PFC_ID_44794	FLEXIBLE	20	13	2	2A_ATCC23270;2A_DSM16786;2A_DSM4253;2A_YQH_1;2A_RVS1;2A_ATCC53993;2A_S10;2A_COP1;2A_DLC5;2B_BY_3;2B_PQ506;2B_PQ505;2B_F221	Inter	PRK05261	PRK05261	phosphoketolase.	NOT	NOT	NOT	K01621	xfp, xpk	xylulose-5-phosphate/fructose-6-phosphate phosphoketolase [EC:4.1.2.9 4.1.2.22]	Metabolism; Carbohydrate metabolism; Pentose phosphate pathway | Metabolism; Energy metabolism; Carbon fixation in photosynthetic organisms
PFC_ID_3634	FLEXIBLE	20	10	2	2A_DSM16786;2A_DSM4253;2A_YQH_1;2A_Hel18;2A_ATCC53993;2A_COP1;2A_DLC5;2B_BY_3;2B_PQ506;2B_F221	Inter	VirB10,VirB10	cd16429,COG2948	Type IV secretory pathway, VirB10 components [Intracellular trafficking, secretion, and vesicular transport].	COG2948	;;	;Type IV secretory pathway, VirB10 components;	K20533	trbI	type IV secretion system protein TrbI	Cellular Processes; Cellular community - prokaryotes; Quorum sensing | Brite Hierarchies; Protein families: signaling and cellular processes; Secretion system
PFC_ID_44526	FLEXIBLE	20	13	2	2A_ATCC23270;2A_DSM4253;2A_YQH_1;2A_Hel18;2A_RVS1;2A_ATCC53993;2A_S10;2A_COP1;2A_DLC5;2B_BY_3;2B_PQ506;2B_PQ505;2B_F221	Inter	DNA_BRE_C,Phage_int_SAM_1	cl00213,pfam02899	DNA breaking-rejoining enzymes, C-terminal catalytic domain. The DNA breaking-rejoining enzyme superfamily includes type IB topoisomerases and tyrosine based site-specific recombinases (integrases) that share the same fold in their catalytic domain containing conserved active site residues. The best-studied members of this diverse superfamily include Human topoisomerase I, the bacteriophage lambd…	COG0582	;DNA replication, recombination and repair;	;Integrase;	NOT	NOT
PFC_ID_45245	FLEXIBLE	19	12	2	2A_ATCC23270;2A_DSM16786;2A_DSM4253;2A_YQH_1;2A_Hel18;2A_RVS1;2A_ATCC53993;2A_S10;2A_GGI_221;2B_PQ506;2B_PQ505;2B_F221	Inter	hypothetical protein	NOT in CDD	hypothetical protein	NOT	NOT	NOT	NOT	NOT
PFC_ID_45740	FLEXIBLE	19	13	1	2A_ATCC23270;2A_DSM16786;2A_DSM4253;2A_YQH_1;2A_Hel18;2A_RVS1;2A_ATCC53993;2A_COP1;2A_GGI_221;2B_BY_3;2B_PQ506;2B_PQ505;2B_F221	Inter	hypothetical protein	NOT in CDD	hypothetical protein	ENOG41124A0	;Function unknown;	;protein involved in mobility of Tn6049;	NOT	NOT
PFC_ID_43990	FLEXIBLE	19	13	1	2A_ATCC23270;2A_DSM16786;2A_DSM4253;2A_YQH_1;2A_Hel18;2A_RVS1;2A_ATCC53993;2A_S10;2A_COP1;2A_GGI_221;2B_PQ506;2B_PQ505;2B_F221	Inter	HAD_like	cl21460	Haloacid dehalogenase-like hydrolases. The haloacid dehalogenase-like (HAD) superfamily includes L-2-haloacid dehalogenase, epoxide hydrolase, phosphoserine phosphatase, phosphomannomutase, phosphoglycolate phosphatase, P-type ATPase, and many others. This superfamily includes a variety of enzymes that catalyze the cleavage of substrate C-Cl, P-C, and P-OP bonds via nucleophilic substitution path…	COG2217	;Inorganic ion transport and metabolism;	;Cation transport ATPase;	NOT	NOT	NOT	NOT
PFC_ID_44386	FLEXIBLE	19	13	1	2A_ATCC23270;2A_DSM16786;2A_DSM4253;2A_YQH_1;2A_Hel18;2A_RVS1;2A_ATCC53993;2A_S10;2A_COP1;2A_DLC5;2B_PQ506;2B_PQ505;2B_F221	Inter	P-type_ATPase_Cu-like,HMA,HMA	cd02094,cd00371,cd00371	P-type heavy metal-transporting ATPase, similar to human copper-transporting ATPases, ATP7A and ATP7B. The mammalian copper-transporting P-type ATPases, ATP7A and ATP7B are key molecules required for the regulation and maintenance of copper homeostasis. Menkes and Wilson diseases are caused by mutation in ATP7A and ATP7B respectively. This subfamily includes other copper-transporting ATPases such…	COG2217	;Inorganic ion transport and metabolism;	;Cation transport ATPase;	K17686	copA, ATP7	Cu+-exporting ATPase [EC:3.6.3.54]	Environmental Information Processing; Signal transduction; MAPK signaling pathway - plant | Human Diseases; Drug resistance: Antineoplastic; Platinum drug resistance
PFC_ID_45177	FLEXIBLE	19	12	2	2A_DSM16786;2A_DSM4253;2A_YQH_1;2A_Hel18;2A_RVS1;2A_ATCC53993;2A_S10;2A_COP1;2A_GGI_221;2B_PQ506;2B_PQ505;2B_F221	Inter	hypothetical protein	NOT in CDD	hypothetical protein	NOT	NOT	NOT	NOT	NOT
PFC_ID_45256	FLEXIBLE	19	11	2	2A_ATCC23270;2A_DSM16786;2A_DSM4253;2A_YQH_1;2A_Hel18;2A_RVS1;2A_ATCC53993;2A_DLC5;2B_PQ506;2B_PQ505;2B_F221	Inter	ArdC,DUF3560	COG4227,pfam12083	Antirestriction protein ArdC [Replication, recombination and repair].	COG4227	;DNA replication, recombination and repair;	;Antirestriction protein;	NOT	NOT
PFC_ID_45258	FLEXIBLE	18	11	2	2A_ATCC23270;2A_DSM16786;2A_DSM4253;2A_YQH_1;2A_Hel18;2A_RVS1;2A_ATCC53993;2A_S10;2B_PQ506;2B_PQ505;2B_F221	Inter	hypothetical protein	NOT in CDD	hypothetical protein	NOT	NOT	NOT	NOT	NOT
PFC_ID_45240	FLEXIBLE	18	13	1	2A_ATCC23270;2A_DSM16786;2A_DSM4253;2A_YQH_1;2A_Hel18;2A_RVS1;2A_ATCC53993;2A_S10;2A_COP1;2A_GGI_221;2B_PQ506;2B_PQ505;2B_F221	Inter	HTH_XRE	cl22854	Helix-turn-helix XRE-family like proteins. Prokaryotic DNA binding proteins belonging to the xenobiotic response element family of transcriptional regulators.	COG3636	;Transcription;	;Predicted transcriptional regulator;	NOT	NOT
PFC_ID_44236	FLEXIBLE	17	9	2	2A_ATCC23270;2A_DSM16786;2A_DSM4253;2A_YQH_1;2A_RVS1;2A_ATCC53993;2B_BY_3;2B_PQ506;2B_PQ505	Inter	HdrB,HdrB	COG2048,COG2048	Heterodisulfide reductase, subunit B [Energy production and conversion].	NOT	NOT	NOT	K03389	hdrB2	heterodisulfide reductase subunit B2 [EC:1.8.7.3 1.8.98.4 1.8.98.5 1.8.98.6]	Metabolism; Energy metabolism; Methane metabolism
PFC_ID_45275	FLEXIBLE	17	12	1	2A_ATCC23270;2A_DSM16786;2A_DSM4253;2A_YQH_1;2A_Hel18;2A_RVS1;2A_ATCC53993;2A_S10;2A_GGI_221;2B_PQ506;2B_PQ505;2B_F221	Inter	hypothetical protein	NOT in CDD	hypothetical protein	ENOG4111SFE	;Function unknown;	;;	NOT	NOT
PFC_ID_45279	FLEXIBLE	17	11	2	2A_ATCC23270;2A_DSM16786;2A_DSM4253;2A_YQH_1;2A_Hel18;2A_RVS1;2A_S10;2A_COP1;2A_GGI_221;2A_DLC5;2B_BY_3	Inter	DDE_5,DDE_Tnp_1,transpos_IS4_1	pfam13546,pfam01609,NF033592	DDE superfamily endonuclease. This family of proteins are related to pfam00665 and are probably endonucleases of the DDE superfamily. Transposase proteins are necessary for efficient DNA transposition. This domain is a member of the DDE superfamily, which contain three carboxylate residues that are believed to be responsible for coordinating metal ions needed for catalysis. The catalytic activity…	ENOG4111GRF	;Replication, recombination and repair;	;Transposase (IS4 family protein);	NOT	NOT
PFC_ID_43792	FLEXIBLE	17	13	1	2A_ATCC23270;2A_DSM16786;2A_DSM4253;2A_Hel18;2A_RVS1;2A_ATCC53993;2A_COP1;2A_GGI_221;2A_DLC5;2B_BY_3;2B_PQ506;2B_PQ505;2B_F221	Inter	FadH2	COG0446	NADPH-dependent 2,4-dienoyl-CoA reductase, sulfur reductase, or a related oxidoreductase [Lipid transport and metabolism].	COG0446	;General function prediction only;	;Uncharacterized NAD(FAD)-dependent dehydrogenases;	K17218	sqr	sulfide:quinone oxidoreductase [EC:1.8.5.4]	Metabolism; Energy metabolism; Sulfur metabolism
PFC_ID_44179	FLEXIBLE	17	11	2	2A_ATCC23270;2A_DSM16786;2A_DSM4253;2A_YQH_1;2A_Hel18;2A_RVS1;2A_ATCC53993;2A_S10;2A_DLC5;2B_BY_3;2B_F221	Inter	PRK13748	PRK13748	putative mercuric reductase; Provisional	COG1249	;Energy production and conversion;	;Pyruvate/2-oxoglutarate dehydrogenase complex, dihydrolipoamide dehydrogenase (E3) component, and related enzymes;	K00520	merA	mercuric reductase [EC:1.16.1.1]	Not Included in Pathway or Brite; Unclassified: metabolism; Enzymes with EC numbers
PFC_ID_43998	FLEXIBLE	17	12	1	2A_ATCC23270;2A_DSM16786;2A_DSM4253;2A_YQH_1;2A_Hel18;2A_RVS1;2A_ATCC53993;2A_S10;2B_BY_3;2B_PQ506;2B_PQ505;2B_F221	Inter	COG0610	COG0610	Type I site-specific restriction-modification system, R (restriction) subunit and related helicases ... [Defense mechanisms].	COG0610	;;	;Type I site-specific restriction-modification system, R (restriction) subunit and related helicases;	K01153	hsdR	type I restriction enzyme, R subunit [EC:3.1.21.3]	Brite Hierarchies; Protein families: signaling and cellular processes; Prokaryotic defense system
PFC_ID_45617	FLEXIBLE	17	13	1	2A_ATCC23270;2A_DSM16786;2A_DSM4253;2A_YQH_1;2A_Hel18;2A_RVS1;2A_ATCC53993;2A_S10;2A_DLC5;2B_BY_3;2B_PQ506;2B_PQ505;2B_F221	Inter	HsdM	COG0286	Type I restriction-modification system, DNA methylase subunit [Defense mechanisms].	COG0286	;;	;Type I restriction-modification system methyltransferase subunit;	K03427	hsdM	type I restriction enzyme M protein [EC:2.1.1.72]	Brite Hierarchies; Protein families: signaling and cellular processes; Prokaryotic defense system
PFC_ID_44588	FLEXIBLE	17	13	1	2A_ATCC23270;2A_DSM16786;2A_DSM4253;2A_YQH_1;2A_Hel18;2A_RVS1;2A_ATCC53993;2A_COP1;2A_GGI_221;2A_DLC5;2B_BY_3;2B_PQ506;2B_PQ505	Inter	Glycosyltransferase_GTB-type	cl10013	glycosyltransferase family 1 and related proteins with GTB topology. Glycosyltransferases catalyze the transfer of sugar moieties from activated donor molecules to specific acceptor molecules, forming glycosidic bonds. The acceptor molecule can be a lipid, a protein, a heterocyclic compound, or another carbohydrate residue. The structures of the formed glycoconjugates are extremely diverse, refle…	NOT	NOT	NOT	K00688	PYG, glgP	glycogen phosphorylase [EC:2.4.1.1]	Metabolism; Carbohydrate metabolism; Starch and sucrose metabolism | Cellular Processes; Cell growth and death; Necroptosis | Cellular Processes; Cellular community - prokaryotes; Biofilm formation - Escherichia coli | Organismal Systems; Endocrine system; Insulin signaling pathway | Organismal Systems; Endocrine system; Glucagon signaling pathway | Human Diseases; Endocrine and metabolic disease…
PFC_ID_45434	FLEXIBLE	17	13	1	2A_ATCC23270;2A_DSM16786;2A_DSM4253;2A_YQH_1;2A_Hel18;2A_RVS1;2A_ATCC53993;2A_COP1;2A_GGI_221;2A_DLC5;2B_BY_3;2B_PQ506;2B_PQ505	Inter	Cyt_bd_oxida_I	cl00562	Cytochrome bd terminal oxidase subunit I. cytochrome bd-II oxidase subunit 1; Provisional	COG1271	;Energy production and conversion;	;Cytochrome bd-type quinol oxidase, subunit 1;	K00425	cydA	cytochrome bd ubiquinol oxidase subunit I [EC:7.1.1.7]	Metabolism; Energy metabolism; Oxidative phosphorylation | Environmental Information Processing; Signal transduction; Two-component system
PFC_ID_43812	FLEXIBLE	17	12	1	2A_ATCC23270;2A_DSM16786;2A_DSM4253;2A_Hel18;2A_RVS1;2A_ATCC53993;2A_COP1;2A_GGI_221;2B_BY_3;2B_PQ506;2B_PQ505;2B_F221	Inter	MFS	cl28910	MFS family permease [Carbohydrate transport and metabolism, Amino acid transport and metabolism, Inorganic ion transport and metabolism, General function prediction only].	COG0477	;General function prediction only|Inorganic ion transport and metabolism|Amino acid transport and metabolism|Carbohydrate transport and metabolism;	;Permeases of the major facilitator superfamily;	K07552	bcr, tcaB	MFS transporter, DHA1 family, multidrug resistance protein	Brite Hierarchies; Protein families: signaling and cellular processes; Transporters
PFC_ID_44998	FLEXIBLE	16	13	1	2A_ATCC23270;2A_DSM16786;2A_DSM4253;2A_YQH_1;2A_Hel18;2A_RVS1;2A_ATCC53993;2A_COP1;2A_DLC5;2B_BY_3;2B_PQ506;2B_PQ505;2B_F221	Inter	Glycosyltransferase_GTB-type	cl10013	glycosyltransferase family 1 and related proteins with GTB topology. Glycosyltransferases catalyze the transfer of sugar moieties from activated donor molecules to specific acceptor molecules, forming glycosidic bonds. The acceptor molecule can be a lipid, a protein, a heterocyclic compound, or another carbohydrate residue. The structures of the formed glycoconjugates are extremely diverse, refle…	COG0438	;Cell envelope biogenesis, outer membrane;	;Glycosyltransferase;	K00786	-.-	glycosyltransferase [EC:2.4.-.-]	Brite Hierarchies; Protein families: metabolism; Lipopolysaccharide biosynthesis proteins
PFC_ID_45251	FLEXIBLE	16	11	1	2A_ATCC23270;2A_DSM16786;2A_DSM4253;2A_YQH_1;2A_Hel18;2A_RVS1;2A_ATCC53993;2A_S10;2A_COP1;2B_PQ506;2B_PQ505	Inter	hypothetical protein	NOT in CDD	hypothetical protein	NOT	NOT	NOT	NOT	NOT
PFC_ID_44377	FLEXIBLE	16	13	1	2A_ATCC23270;2A_DSM16786;2A_DSM4253;2A_YQH_1;2A_Hel18;2A_RVS1;2A_ATCC53993;2A_S10;2A_DLC5;2B_BY_3;2B_PQ506;2B_PQ505;2B_F221	Inter	HTH_metalloreg	NF033788	metalloregulator ArsR/SmtB family transcription factor. Transcriptional repressors that sense toxic heavy metals such as arsenic or cadmium, and are released from DNA so that resistance factors will be expressed, include ArsR, SmtB, ZiaR, CadC, CadX, KmtR, etc. However, some members of this family, including the sporulation delaying system autorepressor SdpR and its family (see NF033789), may lac…	ENOG410XUQV	;Transcription;	;Transcriptional regulator, arsR family;	K21903	cadC, smtB	ArsR family transcriptional regulator, lead/cadmium/zinc/bismuth-responsive transcriptional repressor	Brite Hierarchies; Protein families: genetic information processing; Transcription factors
PFC_ID_45257	FLEXIBLE	16	11	1	2A_ATCC23270;2A_DSM16786;2A_DSM4253;2A_YQH_1;2A_Hel18;2A_RVS1;2A_ATCC53993;2A_GGI_221;2A_DLC5;2B_PQ506;2B_PQ505	Inter	hypothetical protein	NOT in CDD	hypothetical protein	COG4227	;DNA replication, recombination and repair;	;Antirestriction protein;	NOT	NOT
PFC_ID_43985	FLEXIBLE	16	12	1	2A_ATCC23270;2A_DSM16786;2A_DSM4253;2A_YQH_1;2A_Hel18;2A_RVS1;2A_S10;2A_COP1;2A_DLC5;2B_BY_3;2B_PQ506;2B_PQ505	Inter	PRK11752	PRK11752	putative S-transferase; Provisional	COG0625	;Posttranslational modification, protein turnover, chaperones;	;Glutathione S-transferase;	K11209	yghU, yfcG	GSH-dependent disulfide-bond oxidoreductase [EC:1.8.4.-]	Not Included in Pathway or Brite; Unclassified: metabolism; Enzymes with EC numbers
PFC_ID_44705	FLEXIBLE	16	13	1	2A_ATCC23270;2A_DSM16786;2A_DSM4253;2A_YQH_1;2A_Hel18;2A_RVS1;2A_ATCC53993;2A_S10;2A_COP1;2B_BY_3;2B_PQ506;2B_PQ505;2B_F221	Inter	Periplasmic_Binding_Protein_Type_2	cl21456	Type 2 periplasmic binding fold superfamily. This evolutionary model and hierarchy represent the ligand-binding domains found in solute binding proteins that serve as initial receptors in the transport, signal transduction and channel gating. The PBP2 proteins share the same architecture as periplasmic binding proteins type 1 (PBP1), but have a different topology. They are typically comprised of …	COG0226	;Inorganic ion transport and metabolism;	;ABC-type phosphate transport system, periplasmic component;	K02040	pstS	phosphate transport system substrate-binding protein	Environmental Information Processing; Membrane transport; ABC transporters | Environmental Information Processing; Signal transduction; Two-component system | Human Diseases; Infectious diseases: Bacterial; Tuberculosis | Brite Hierarchies; Protein families: signaling and cellular processes; Transporters
PFC_ID_45511	FLEXIBLE	16	11	1	2A_DSM16786;2A_DSM4253;2A_YQH_1;2A_Hel18;2A_RVS1;2A_S10;2A_COP1;2A_DLC5;2B_BY_3;2B_PQ506;2B_PQ505	Inter	transpos_IS110	NF033542	IS110 family transposase. Proteins of this family are DEDD (Asp, Glu, Asp, Asp) type transposases, which are encoded by the IS110 family elements.	COG3547	;DNA replication, recombination and repair;	;Transposase and inactivated derivatives;	K07486	K07486	transposase	Not Included in Pathway or Brite; Unclassified: genetic information processing; Replication and repair
PFC_ID_45141	FLEXIBLE	16	13	1	2A_ATCC23270;2A_DSM16786;2A_DSM4253;2A_YQH_1;2A_Hel18;2A_RVS1;2A_ATCC53993;2A_S10;2A_COP1;2A_DLC5;2B_PQ506;2B_PQ505;2B_F221	Inter	hypothetical protein	NOT in CDD	hypothetical protein	NOT	NOT	NOT	NOT	NOT
PFC_ID_45049	FLEXIBLE	16	12	1	2A_ATCC23270;2A_DSM16786;2A_DSM4253;2A_YQH_1;2A_Hel18;2A_RVS1;2A_ATCC53993;2A_COP1;2B_BY_3;2B_PQ506;2B_PQ505;2B_F221	Inter	TonB_dep_Rec	pfam00593	TonB dependent receptor. This model now only covers the conserved part of the barrel structure.	COG1629	;Inorganic ion transport and metabolism;	;Outer membrane receptor proteins, mostly Fe transport;	K02014	TC.FEV.OM	iron complex outermembrane recepter protein	Brite Hierarchies; Protein families: signaling and cellular processes; Transporters
PFC_ID_45153	FLEXIBLE	16	11	1	2A_ATCC23270;2A_DSM16786;2A_DSM4253;2A_YQH_1;2A_Hel18;2A_RVS1;2A_ATCC53993;2A_GGI_221;2B_PQ506;2B_PQ505;2B_F221	Inter	HTH_XRE	cl22854	Helix-turn-helix XRE-family like proteins. Prokaryotic DNA binding proteins belonging to the xenobiotic response element family of transcriptional regulators.	COG3636	;Transcription;	;Predicted transcriptional regulator;	NOT	NOT
PFC_ID_45891	FLEXIBLE	16	12	1	2A_ATCC23270;2A_DSM16786;2A_DSM4253;2A_YQH_1;2A_Hel18;2A_RVS1;2A_ATCC53993;2A_DLC5;2B_BY_3;2B_PQ506;2B_PQ505;2B_F221	Inter	PotE	COG0531	Amino acid transporter [Amino acid transport and metabolism].	COG0531	;Amino acid transport and metabolism;	;Amino acid transporters;	K20265	gadC	glutamate:GABA antiporter	Cellular Processes; Cellular community - prokaryotes; Quorum sensing | Brite Hierarchies; Protein families: signaling and cellular processes; Transporters
PFC_ID_44871	FLEXIBLE	15	12	1	2A_ATCC23270;2A_DSM16786;2A_DSM4253;2A_YQH_1;2A_Hel18;2A_RVS1;2A_ATCC53993;2A_DLC5;2B_BY_3;2B_PQ506;2B_PQ505;2B_F221	Inter	pbp2_mrdA	TIGR03423	penicillin-binding protein 2. Members of this protein family are penicillin-binding protein 2 (PBP-2), a protein whose gene (designated pbpA or mrdA) generally is found next to the gene for RodA, a protein required for rod (bacillus) shape in many bacteria. PBP-2 acts as a transpeptidase for cell elongation (hence, rod-shape). [Cell envelope, Biosynthesis and degradation of murein sacculus and pe…	COG0768	;Cell envelope biogenesis, outer membrane;	;Cell division protein FtsI/penicillin-binding protein 2;	K05515	mrdA	penicillin-binding protein 2 [EC:3.4.16.4]	Metabolism; Glycan biosynthesis and metabolism; Peptidoglycan biosynthesis | Human Diseases; Drug resistance: Antimicrobial; beta-Lactam resistance | Brite Hierarchies; Protein families: metabolism; Peptidoglycan biosynthesis and degradation proteins
PFC_ID_45148	FLEXIBLE	15	13	1	2A_ATCC23270;2A_DSM16786;2A_DSM4253;2A_YQH_1;2A_Hel18;2A_RVS1;2A_ATCC53993;2A_COP1;2A_GGI_221;2B_BY_3;2B_PQ506;2B_PQ505;2B_F221	Inter	COG4190	COG4190	Predicted transcriptional regulator [Transcription].	COG4190	;Transcription;	;Predicted transcriptional regulator;	NOT	NOT
PFC_ID_44387	FLEXIBLE	15	13	1	2A_ATCC23270;2A_DSM16786;2A_DSM4253;2A_YQH_1;2A_Hel18;2A_RVS1;2A_ATCC53993;2A_COP1;2A_DLC5;2B_BY_3;2B_PQ506;2B_PQ505;2B_F221	Inter	DUF302	cd14797	Uncharacterized conserved protein, DUF302 family [Function unknown].	COG3439	;Function unknown;	;Uncharacterized conserved protein;	NOT	NOT
PFC_ID_45290	FLEXIBLE	15	12	1	2A_ATCC23270;2A_DSM16786;2A_DSM4253;2A_YQH_1;2A_Hel18;2A_RVS1;2A_ATCC53993;2A_COP1;2A_DLC5;2B_PQ506;2B_PQ505;2B_F221	Inter	hypothetical protein	NOT in CDD	hypothetical protein	NOT	NOT	NOT	NOT	NOT
PFC_ID_45149	FLEXIBLE	15	12	1	2A_DSM16786;2A_DSM4253;2A_YQH_1;2A_Hel18;2A_RVS1;2A_ATCC53993;2A_S10;2A_COP1;2A_GGI_221;2B_PQ506;2B_PQ505;2B_F221	Inter	hypothetical protein	NOT in CDD	hypothetical protein	NOT	NOT	NOT	NOT	NOT
PFC_ID_45170	FLEXIBLE	15	10	2	2A_ATCC23270;2A_DSM16786;2A_DSM4253;2A_YQH_1;2A_Hel18;2A_RVS1;2A_ATCC53993;2A_GGI_221;2B_PQ506;2B_PQ505	Inter	ParB_N_Srx,Spo0J	cl28891,COG1475	ParB N-terminal domain and sulfiredoxin protein-related families. The ParB N-terminal domain/Sulfiredoxin (Srx) superfamily contains proteins with diverse activities. Many of the families are involved in segregation and competition between plasmids and chromosomes. Several families share similar activities with the N-terminal domain of ParB (Spo0J in Bacillus subtilis), a DNA-binding component of…	COG1475	;Transcription;	;Predicted transcriptional regulators;	K03497	parB, spo0J	chromosome partitioning protein, ParB family	Brite Hierarchies; Protein families: genetic information processing; Transcription factors | Brite Hierarchies; Protein families: genetic information processing; Chromosome and associated proteins | Brite Hierarchies; Protein families: signaling and cellular processes; Cytoskeleton proteins
PFC_ID_43853	FLEXIBLE	15	12	1	2A_ATCC23270;2A_DSM16786;2A_DSM4253;2A_YQH_1;2A_Hel18;2A_RVS1;2A_ATCC53993;2A_S10;2A_COP1;2A_DLC5;2B_PQ506;2B_PQ505	Inter	Mu-transpos_C,rve	pfam09299,pfam00665	Mu transposase, C-terminal. Members of this family are found in various prokaryotic integrases and transposases. They adopt a beta-barrel structure with Greek-key topology.	ENOG410XQED	;Replication, recombination and repair;	;Integrase, catalytic region;	NOT	NOT
PFC_ID_44320	FLEXIBLE	15	12	1	2A_ATCC23270;2A_DSM16786;2A_DSM4253;2A_YQH_1;2A_Hel18;2A_RVS1;2A_ATCC53993;2A_S10;2B_BY_3;2B_PQ506;2B_PQ505;2B_F221	Inter	PolY_Pol_IV_kappa	cd03586	DNA Polymerase IV/Kappa. Pol IV, also known as Pol kappa, DinB, and Dpo4, is a translesion synthesis (TLS) polymerase. Translesion synthesis is a process that allows the bypass of a variety of DNA lesions. TLS polymerases lack proofreading activity and have low fidelity and low processivity. They use damaged DNA as templates and insert nucleotides opposite the lesions. Known primarily as Pol IV i…	COG0389	;DNA replication, recombination and repair;	;Nucleotidyltransferase/DNA polymerase involved in DNA repair;	K02346	dinB	DNA polymerase IV [EC:2.7.7.7]	Brite Hierarchies; Protein families: genetic information processing; DNA repair and recombination proteins
PFC_ID_45519	FLEXIBLE	15	12	1	2A_ATCC23270;2A_DSM16786;2A_DSM4253;2A_YQH_1;2A_Hel18;2A_RVS1;2A_ATCC53993;2A_S10;2A_DLC5;2B_BY_3;2B_PQ506;2B_PQ505	Inter	IstB_IS21	pfam01695	IstB-like ATP binding protein. This protein contains an ATP/GTP binding P-loop motif. It is found associated with IS21 family insertion sequences. The function of this protein is unknown, but it may perform a transposase function.	COG1484	;DNA replication, recombination and repair;	;DNA replication protein;	K02315	dnaC	DNA replication protein DnaC	Brite Hierarchies; Protein families: genetic information processing; DNA replication proteins
PFC_ID_44622	FLEXIBLE	15	13	1	2A_ATCC23270;2A_DSM16786;2A_DSM4253;2A_YQH_1;2A_Hel18;2A_RVS1;2A_ATCC53993;2A_S10;2A_COP1;2A_GGI_221;2A_DLC5;2B_BY_3;2B_F221	Inter	DUF1971,PreA,DUF3470	pfam09313,COG1146,pfam11953	Domain of unknown function (DUF1971). Members of this family of functionally uncharacterized domains are predominantly found in bacterial Tellurite resistance protein.	COG1146	;Energy production and conversion;	;Ferredoxin;	K05524	fdxA	ferredoxin	Not Included in Pathway or Brite; Unclassified: metabolism; Energy metabolism
PFC_ID_45730	FLEXIBLE	15	13	1	2A_ATCC23270;2A_DSM16786;2A_DSM4253;2A_YQH_1;2A_Hel18;2A_RVS1;2A_ATCC53993;2A_S10;2A_COP1;2A_DLC5;2B_BY_3;2B_PQ506;2B_F221	Inter	LysR	COG0583	LysR transcriptional regulator; Provisional	ENOG4111RI8	;Transcription;	;transcriptional regulator, lysr family;	K03576	metR	LysR family transcriptional regulator, regulator for metE and metH	Brite Hierarchies; Protein families: genetic information processing; Transcription factors
PFC_ID_44194	FLEXIBLE	15	13	1	2A_ATCC23270;2A_DSM16786;2A_DSM4253;2A_YQH_1;2A_Hel18;2A_RVS1;2A_S10;2A_COP1;2A_DLC5;2B_BY_3;2B_PQ506;2B_PQ505;2B_F221	Inter	TniB	pfam05621	Bacterial TniB protein. This family consists of several bacterial TniB NTP-binding proteins. TniB is a probable ATP-binding protein which is involved in Tn5053 mercury resistance transposition.	ENOG410YC0E	;Function unknown;	;NTP-binding protein;	K07132	MuB	ATP-dependent target DNA activator [EC:3.6.1.3]	Not Included in Pathway or Brite; Unclassified: metabolism; Enzymes with EC numbers
PFC_ID_45546	FLEXIBLE	15	11	1	2A_ATCC23270;2A_DSM16786;2A_DSM4253;2A_YQH_1;2A_Hel18;2A_RVS1;2A_ATCC53993;2A_COP1;2A_GGI_221;2A_DLC5;2B_F221	Inter	DUF5666,DUF5666	pfam18914,pfam18914	Domain of unknown function (DUF5666). This presumed domain is functionally uncharacterized. This domain family is found in bacteria and archaea, and is approximately 60 amino acids in length. This domain is likely to adopt an OB-fold based on similarity to other families.	ENOG4111TWJ	;Function unknown;	;;	NOT	NOT
PFC_ID_45164	FLEXIBLE	15	10	2	2A_ATCC23270;2A_DSM16786;2A_DSM4253;2A_YQH_1;2A_Hel18;2A_RVS1;2A_ATCC53993;2B_PQ506;2B_PQ505;2B_F221	Inter	hypothetical protein	NOT in CDD	hypothetical protein	NOT	NOT	NOT	NOT	NOT
PFC_ID_45924	FLEXIBLE	15	13	1	2A_ATCC23270;2A_DSM16786;2A_DSM4253;2A_YQH_1;2A_Hel18;2A_RVS1;2A_ATCC53993;2A_COP1;2A_GGI_221;2A_DLC5;2B_BY_3;2B_PQ506;2B_PQ505	Inter	PRK11070	PRK11070	single-stranded-DNA-specific exonuclease RecJ.	COG0608	;DNA replication, recombination and repair;	;Single-stranded DNA-specific exonuclease;	K07462	recJ	single-stranded-DNA-specific exonuclease [EC:3.1.-.-]	Genetic Information Processing; Replication and repair; Base excision repair | Genetic Information Processing; Replication and repair; Mismatch repair | Genetic Information Processing; Replication and repair; Homologous recombination | Brite Hierarchies; Protein families: genetic information processing; DNA repair and recombination proteins
PFC_ID_45728	FLEXIBLE	15	13	1	2A_ATCC23270;2A_DSM16786;2A_DSM4253;2A_YQH_1;2A_Hel18;2A_RVS1;2A_ATCC53993;2A_S10;2A_COP1;2B_BY_3;2B_PQ506;2B_PQ505;2B_F221	Inter	Voltage_gated_ClC	cd00400	CLC voltage-gated chloride channel. The ClC chloride channels catalyse the selective flow of Cl- ions across cell membranes, thereby regulating electrical excitation in skeletal muscle and the flow of salt and water across epithelial barriers. This domain is found in the halogen ions (Cl-, Br- and I-) transport proteins of the ClC family. The ClC channels are found in all three kingdoms of life a…	COG0038	;Inorganic ion transport and metabolism;	;Chloride channel protein EriC;	K03281	TC.CIC	chloride channel protein, CIC family	Not Included in Pathway or Brite; Unclassified: signaling and cellular processes; Transport
PFC_ID_1318	FLEXIBLE	15	13	1	2A_ATCC23270;2A_DSM16786;2A_DSM4253;2A_YQH_1;2A_Hel18;2A_ATCC53993;2A_S10;2A_GGI_221;2A_DLC5;2B_BY_3;2B_PQ506;2B_PQ505;2B_F221	Inter	VapC	COG1487	Predicted nucleic acid-binding protein, contains PIN domain [General function prediction only].	COG1487	;General function prediction only;	;Predicted nucleic acid-binding protein, contains PIN domain;	NOT	NOT
PFC_ID_45721	FLEXIBLE	15	13	1	2A_ATCC23270;2A_DSM16786;2A_DSM4253;2A_YQH_1;2A_Hel18;2A_RVS1;2A_ATCC53993;2A_S10;2A_COP1;2A_DLC5;2B_BY_3;2B_PQ506;2B_PQ505	Inter	GH3	pfam03321	Alpha-glucosidase, glycosyl hydrolase family GH31 [Carbohydrate transport and metabolism].	NOT	NOT	NOT	NOT	NOT
PFC_ID_44036	FLEXIBLE	15	13	1	2A_ATCC23270;2A_DSM16786;2A_DSM4253;2A_YQH_1;2A_Hel18;2A_RVS1;2A_ATCC53993;2A_S10;2A_DLC5;2B_BY_3;2B_PQ506;2B_PQ505;2B_F221	Inter	glgC	PRK00725	glucose-1-phosphate adenylyltransferase; Provisional	COG0448	;Carbohydrate transport and metabolism;	;ADP-glucose pyrophosphorylase;	K00975	glgC	glucose-1-phosphate adenylyltransferase [EC:2.7.7.27]	Metabolism; Carbohydrate metabolism; Starch and sucrose metabolism | Metabolism; Carbohydrate metabolism; Amino sugar and nucleotide sugar metabolism | Cellular Processes; Cellular community - prokaryotes; Biofilm formation - Escherichia coli
PFC_ID_44090	FLEXIBLE	15	11	1	2A_ATCC23270;2A_DSM16786;2A_DSM4253;2A_YQH_1;2A_Hel18;2A_RVS1;2A_ATCC53993;2A_DLC5;2B_BY_3;2B_PQ506;2B_PQ505	Inter	FtsI	COG0768	Cell division protein FtsI/penicillin-binding protein 2 [Cell cycle control, cell division, chromosome partitioning, Cell wall/membrane/envelope biogenesis].	COG0768	;Cell envelope biogenesis, outer membrane;	;Cell division protein FtsI/penicillin-binding protein 2;	K03587	ftsI	cell division protein FtsI (penicillin-binding protein 3) [EC:3.4.16.4]	Metabolism; Glycan biosynthesis and metabolism; Peptidoglycan biosynthesis | Human Diseases; Drug resistance: Antimicrobial; beta-Lactam resistance | Brite Hierarchies; Protein families: metabolism; Peptidoglycan biosynthesis and degradation proteins | Brite Hierarchies; Protein families: genetic information processing; Chromosome and associated proteins
PFC_ID_45700	FLEXIBLE	14	13	1	2A_ATCC23270;2A_DSM16786;2A_DSM4253;2A_YQH_1;2A_Hel18;2A_RVS1;2A_ATCC53993;2A_COP1;2A_DLC5;2B_BY_3;2B_PQ506;2B_PQ505;2B_F221	Inter	PRK09201	PRK09201	AtzE family amidohydrolase.	NOT	NOT	NOT	K19837	atzE	biuret amidohydrolase [EC:3.5.1.84]	Metabolism; Xenobiotics biodegradation and metabolism; Atrazine degradation
PFC_ID_43925	FLEXIBLE	14	13	1	2A_ATCC23270;2A_DSM16786;2A_DSM4253;2A_YQH_1;2A_Hel18;2A_RVS1;2A_ATCC53993;2A_S10;2A_COP1;2A_DLC5;2B_BY_3;2B_PQ506;2B_PQ505	Inter	hypothetical protein	NOT in CDD	hypothetical protein	NOT	NOT	NOT	NOT	NOT
PFC_ID_45147	FLEXIBLE	14	13	1	2A_ATCC23270;2A_DSM16786;2A_DSM4253;2A_YQH_1;2A_Hel18;2A_RVS1;2A_ATCC53993;2A_S10;2A_COP1;2A_GGI_221;2B_PQ506;2B_PQ505;2B_F221	Inter	AKR_AKR11B1	cd19148	AKR11B1/AKR11B2 subfamily of aldo-keto reductase (AKR). Bacillus subtilis YhdN, also called general stress protein 69 (GSP69), is a founding member of aldo-keto reductase family 11 member B1 (AKR11B1). It acts as an aldo-keto reductase (AKR) that catalyzes the reversible reduction of ketones to the respective alcohols using NAD(P)H as a hydride donor. Escherichia coli YdjG is a founding member of…	COG0667	;Energy production and conversion;	;Predicted oxidoreductases (related to aryl-alcohol dehydrogenases);	K06607	iolS	myo-inositol catabolism protein IolS [EC:1.1.1.-]	Not Included in Pathway or Brite; Unclassified: metabolism; Enzymes with EC numbers
PFC_ID_45189	FLEXIBLE	14	13	1	2A_ATCC23270;2A_DSM16786;2A_DSM4253;2A_YQH_1;2A_Hel18;2A_RVS1;2A_ATCC53993;2A_S10;2A_COP1;2A_GGI_221;2B_PQ506;2B_PQ505;2B_F221	Inter	hypothetical protein	NOT in CDD	hypothetical protein	NOT	NOT	NOT	NOT	NOT
PFC_ID_44970	FLEXIBLE	14	13	1	2A_ATCC23270;2A_DSM16786;2A_DSM4253;2A_YQH_1;2A_RVS1;2A_ATCC53993;2A_S10;2A_COP1;2A_GGI_221;2B_BY_3;2B_PQ506;2B_PQ505;2B_F221	Inter	FIST	COG4398	Uncharacterized conserved protein, contains FIST_N domain [Function unknown].	COG4398	;Function unknown;	;Uncharacterized protein conserved in bacteria;	NOT	NOT
PFC_ID_43852	FLEXIBLE	14	12	1	2A_ATCC23270;2A_DSM16786;2A_DSM4253;2A_YQH_1;2A_Hel18;2A_RVS1;2A_ATCC53993;2A_S10;2A_COP1;2A_DLC5;2B_PQ506;2B_PQ505	Inter	AAA_22	pfam13401	AAA domain.	ENOG410XSCE	;Function unknown;	;Transposition protein;	NOT	NOT
PFC_ID_44905	FLEXIBLE	14	12	1	2A_ATCC23270;2A_DSM16786;2A_DSM4253;2A_YQH_1;2A_Hel18;2A_RVS1;2A_ATCC53993;2A_S10;2B_BY_3;2B_PQ506;2B_PQ505;2B_F221	Inter	efflux_EmrB	TIGR00711	drug resistance transporter, EmrB/QacA subfamily. This subfamily of drug efflux proteins, a part of the major faciliator family, is predicted to have 14 potential membrane-spanning regions. Members with known activities include EmrB (multiple drug resistance efflux pump) in E. coli, FarB (antibacterial fatty acid resistance) in Neisseria gonorrhoeae, TcmA (tetracenomycin C resistance) in Streptom…	ENOG410XNN3	;Inorganic ion transport and metabolism;	;drug resistance transporter emrb qaca subfamily;	K03446	emrB	MFS transporter, DHA2 family, multidrug resistance protein	Brite Hierarchies; Protein families: signaling and cellular processes; Transporters
PFC_ID_44892	FLEXIBLE	14	13	1	2A_ATCC23270;2A_DSM16786;2A_DSM4253;2A_YQH_1;2A_Hel18;2A_RVS1;2A_ATCC53993;2A_S10;2A_COP1;2A_DLC5;2B_BY_3;2B_PQ506;2B_PQ505	Inter	TolC	COG1538	Outer membrane protein TolC [Cell wall/membrane/envelope biogenesis].	COG1538	;Cell envelope biogenesis, outer membrane;	;Outer membrane protein;	NOT	NOT
PFC_ID_43694	FLEXIBLE	14	13	1	2A_ATCC23270;2A_DSM16786;2A_DSM4253;2A_YQH_1;2A_Hel18;2A_RVS1;2A_ATCC53993;2A_S10;2A_DLC5;2B_BY_3;2B_PQ506;2B_PQ505;2B_F221	Inter	DUF3857,YebA,DUF3858	pfam12969,COG1305,pfam12970	Domain of Unknown Function with PDB structure (DUF3857). This family is based on the first domain of the PDB structure 3KD4(residues 1-228). It is structurally similar to domains in other hydrolases, eg. M1 family aminopeptidase (3ebi, Z=10, rmsd 3.6A for 152 CA, seq id 12%), despite lack of any significant sequence similarity.	COG1305	;Amino acid transport and metabolism;	;Transglutaminase-like enzymes, putative cysteine proteases;	NOT	NOT
PFC_ID_46287	FLEXIBLE	14	13	1	2A_ATCC23270;2A_DSM16786;2A_DSM4253;2A_YQH_1;2A_Hel18;2A_RVS1;2A_ATCC53993;2A_COP1;2A_GGI_221;2A_DLC5;2B_BY_3;2B_PQ506;2B_PQ505	Inter	MATE_Wzx_like	cd13128	Wzx, a subfamily of the multidrug and toxic compound extrusion (MATE)-like proteins. Escherichia coli Wzx and related proteins from other gram-negative bacteria are thought to act as flippases, assisting in the membrane translocation of lipopolysaccharides including those containing O-antigens. Proteins from the MATE family are involved in exporting metabolites across the cell membrane and are of…	ENOG4110SW9	;Cell wall/membrane/envelope biogenesis;	;polysaccharide biosynthesis protein;	NOT	NOT
PFC_ID_44104	FLEXIBLE	14	8	2	2A_ATCC23270;2A_DSM16786;2A_DSM4253;2A_RVS1;2A_ATCC53993;2B_BY_3;2B_PQ506;2B_PQ505	Inter	BBP2	pfam07642	PHD finger 1 found in lysine-specific demethylase 5B (KDM5B). KDM5B (also termed Cancer/testis antigen 31 (CT31), Histone demethylase JARID1B, Jumonji/ARID domain-containing protein 1B (JARID1B), PLU-1, or retinoblastoma-binding protein 2 homolog 1 (RBP2-H1 or RBBP2H1A)) is a member of the JARID subfamily within the JmjC proteins. It has a restricted expression pattern in the testis, ovary, and t…	ENOG4111HXY	;Function unknown;	;;	NOT	NOT
PFC_ID_5585	FLEXIBLE	14	9	2	2A_DSM4253;2A_YQH_1;2A_Hel18;2A_COP1;2A_GGI_221;2A_DLC5;2B_BY_3;2B_PQ506;2B_PQ505	Inter	MPP_superfamily	cl13995	metallophosphatase superfamily, metallophosphatase domain. Metallophosphatases (MPPs), also known as metallophosphoesterases, phosphodiesterases (PDEs), binuclear metallophosphoesterases, and dimetal-containing phosphoesterases (DMPs), represent a diverse superfamily of enzymes with a conserved domain containing an active site consisting of two metal ions (usually manganese, iron, or zinc) coordi…	ENOG4111PK8	;Function unknown;	;metallophosphoesterase;	NOT	NOT
PFC_ID_44013	FLEXIBLE	14	10	1	2A_ATCC23270;2A_DSM16786;2A_DSM4253;2A_YQH_1;2A_RVS1;2A_ATCC53993;2A_GGI_221;2B_BY_3;2B_PQ506;2B_PQ505	Inter	YebA	COG1305	Transglutaminase-like enzyme, putative cysteine protease [Posttranslational modification, protein turnover, chaperones].	COG1305	;Amino acid transport and metabolism;	;Transglutaminase-like enzymes, putative cysteine proteases;	NOT	NOT
PFC_ID_43927	FLEXIBLE	14	13	1	2A_ATCC23270;2A_DSM16786;2A_DSM4253;2A_YQH_1;2A_Hel18;2A_RVS1;2A_ATCC53993;2A_S10;2A_COP1;2A_DLC5;2B_BY_3;2B_PQ506;2B_PQ505	Inter	PDDEXK_nuclease-like	cl40440	PDDEXK family nucleases. Superfamily of PDDEXK nucleases including very short patch repair (Vsr) endonucleases, archaeal Holliday junction resolvases, MutH methyl-directed DNA mismatch-repair endonucleases, and catalytic domains of many restriction endonucleases, such as EcoRI, BamHI, and FokI.	ENOG4111M39	;Function unknown;	;tnsa endonuclease;	NOT	NOT
PFC_ID_44589	FLEXIBLE	14	13	1	2A_ATCC23270;2A_DSM16786;2A_DSM4253;2A_YQH_1;2A_Hel18;2A_RVS1;2A_ATCC53993;2A_S10;2A_DLC5;2B_BY_3;2B_PQ506;2B_PQ505;2B_F221	Inter	PRK05826	PRK05826	pyruvate kinase; Provisional	NOT	NOT	NOT	K00873	PK, pyk	pyruvate kinase [EC:2.7.1.40]	Metabolism; Carbohydrate metabolism; Glycolysis / Gluconeogenesis | Metabolism; Carbohydrate metabolism; Pyruvate metabolism | Metabolism; Nucleotide metabolism; Purine metabolism | Organismal Systems; Endocrine system; Glucagon signaling pathway | Human Diseases; Cancers: Overview; Central carbon metabolism in cancer | Human Diseases; Cancers: Overview; Viral carcinogenesis | Human Diseases; End…
PFC_ID_44778	FLEXIBLE	14	13	1	2A_ATCC23270;2A_DSM16786;2A_DSM4253;2A_YQH_1;2A_Hel18;2A_RVS1;2A_ATCC53993;2A_S10;2A_COP1;2A_DLC5;2B_BY_3;2B_PQ506;2B_F221	Inter	PRK05559	PRK05559	DNA topoisomerase IV subunit B; Reviewed	COG0187	;DNA replication, recombination and repair;	;Type IIA topoisomerase (DNA gyrase/topo II, topoisomerase IV), B subunit;	K02622	parE	topoisomerase IV subunit B [EC:5.99.1.-]	Brite Hierarchies; Protein families: genetic information processing; DNA replication proteins | Brite Hierarchies; Protein families: genetic information processing; Chromosome and associated proteins | Brite Hierarchies; Protein families: signaling and cellular processes; Prokaryotic defense system
PFC_ID_44891	FLEXIBLE	14	13	1	2A_ATCC23270;2A_DSM16786;2A_DSM4253;2A_YQH_1;2A_Hel18;2A_RVS1;2A_ATCC53993;2A_S10;2A_COP1;2A_DLC5;2B_BY_3;2B_PQ506;2B_PQ505	Inter	SunT	COG2274	ABC-type bacteriocin/lantibiotic exporters, contain an N-terminal double-glycine peptidase domain [Defense mechanisms].	COG2274	;;	;ABC-type bacteriocin/lantibiotic exporters, contain an N-terminal double-glycine peptidase domain;	K13409	raxB, cvaB	ATP-binding cassette, subfamily B, bacterial RaxB	Environmental Information Processing; Membrane transport; ABC transporters | Organismal Systems; Environmental adaptation; Plant-pathogen interaction | Brite Hierarchies; Protein families: signaling and cellular processes; Transporters | Brite Hierarchies; Protein families: signaling and cellular processes; Secretion system
PFC_ID_45259	FLEXIBLE	14	13	1	2A_ATCC23270;2A_DSM16786;2A_DSM4253;2A_YQH_1;2A_Hel18;2A_RVS1;2A_ATCC53993;2A_S10;2A_COP1;2A_DLC5;2B_PQ506;2B_PQ505;2B_F221	Inter	hypothetical protein	NOT in CDD	hypothetical protein	NOT	NOT	NOT	NOT	NOT
PFC_ID_46285	FLEXIBLE	14	13	1	2A_ATCC23270;2A_DSM16786;2A_DSM4253;2A_YQH_1;2A_Hel18;2A_RVS1;2A_ATCC53993;2A_S10;2A_COP1;2A_GGI_221;2A_DLC5;2B_PQ506;2B_PQ505	Inter	hypothetical protein	NOT in CDD	hypothetical protein	ENOG410Y2QE	;Function unknown;	;;	NOT	NOT
PFC_ID_46222	FLEXIBLE	14	12	1	2A_ATCC23270;2A_DSM16786;2A_DSM4253;2A_YQH_1;2A_Hel18;2A_RVS1;2A_ATCC53993;2A_S10;2A_DLC5;2B_PQ506;2B_PQ505;2B_F221	Inter	DUF1376	pfam07120	Uncharacterized conserved protein YdaU, DUF1376 family [Function unknown].	ENOG4111MZS	;Function unknown;	;;	NOT	NOT
PFC_ID_45222	FLEXIBLE	14	13	1	2A_ATCC23270;2A_DSM16786;2A_DSM4253;2A_YQH_1;2A_Hel18;2A_RVS1;2A_ATCC53993;2A_GGI_221;2A_DLC5;2B_BY_3;2B_PQ506;2B_PQ505;2B_F221	Inter	BMC_CsoS1	cd07058	Carboxysome Shell 1 (CsoS1); Bacterial Micro-Compartment (BMC) domain. The cso operon in Halothiobacillus neapolitanus contains the genes involved in alpha carboxysome function including those for the carboxysome shell proteins: CsoS1A, CsoS1B, and CsoS1C. CsoS1A has been shown to form hexameric units which further assemble into the flat facets of the polyhedral carboxysome shell. The structures …	COG4577	;Energy production and conversion|Secondary metabolites biosynthesis, transport and catabolism;	;Carbon dioxide concentrating mechanism/carboxysome shell protein;	K04027	eutM	ethanolamine utilization protein EutM	Not Included in Pathway or Brite; Unclassified: metabolism; Amino acid metabolism
PFC_ID_45199	FLEXIBLE	14	12	1	2A_ATCC23270;2A_DSM16786;2A_DSM4253;2A_YQH_1;2A_Hel18;2A_RVS1;2A_ATCC53993;2A_S10;2A_COP1;2A_DLC5;2B_BY_3;2B_F221	Inter	MMO_FAD_NAD_binding,fer2	cd06210,cd00207	Methane monooxygenase (MMO) reductase of methanotrophs catalyzes the NADH-dependent hydroxylation of methane to methanol. This multicomponent enzyme mediates electron transfer via a hydroxylase (MMOH), a coupling protein, and a reductase which is comprised of an N-terminal [2Fe-2S] ferredoxin domain, an FAD binding subdomain, and an NADH binding subdomain. Oxygenases oxidize hydrocarbons using di…	COG0543	;Energy production and conversion|Coenzyme metabolism;	;2-polyprenylphenol hydroxylase and related flavodoxin oxidoreductases;	K16161	mmoC	methane monooxygenase component C [EC:1.14.13.25]	Metabolism; Energy metabolism; Methane metabolism
PFC_ID_45169	FLEXIBLE	14	12	1	2A_ATCC23270;2A_DSM16786;2A_DSM4253;2A_YQH_1;2A_Hel18;2A_RVS1;2A_ATCC53993;2A_DLC5;2B_BY_3;2B_PQ506;2B_PQ505;2B_F221	Inter	hypothetical protein	NOT in CDD	hypothetical protein	NOT	NOT	NOT	NOT	NOT
PFC_ID_43994	FLEXIBLE	14	12	1	2A_ATCC23270;2A_DSM16786;2A_DSM4253;2A_YQH_1;2A_Hel18;2A_RVS1;2A_ATCC53993;2A_GGI_221;2B_BY_3;2B_PQ506;2B_PQ505;2B_F221	Inter	hypothetical protein	NOT in CDD	hypothetical protein	ENOG410YMVV	;Function unknown;	;;	NOT	NOT
PFC_ID_45237	FLEXIBLE	14	13	1	2A_ATCC23270;2A_DSM16786;2A_DSM4253;2A_YQH_1;2A_Hel18;2A_RVS1;2A_ATCC53993;2A_S10;2A_DLC5;2B_BY_3;2B_PQ506;2B_PQ505;2B_F221	Inter	CsoS2_M	pfam12288	Carboxysome shell peptide mid-region. This domain family is found in bacteria and eukaryotes, and is approximately 430 amino acids in length. This family is annotated frequently as a carboxysome shell peptide, however there is little publication to confirm this.	ENOG410ZPJK	;Function unknown;	;Carboxysome shell protein CsoS2;	NOT	NOT
PFC_ID_45726	FLEXIBLE	14	12	1	2A_ATCC23270;2A_DSM16786;2A_DSM4253;2A_YQH_1;2A_Hel18;2A_RVS1;2A_ATCC53993;2A_DLC5;2B_BY_3;2B_PQ506;2B_PQ505;2B_F221	Inter	hypothetical protein	NOT in CDD	hypothetical protein	NOT	NOT	NOT	NOT	NOT
PFC_ID_44235	FLEXIBLE	14	13	1	2A_ATCC23270;2A_DSM16786;2A_DSM4253;2A_YQH_1;2A_Hel18;2A_RVS1;2A_ATCC53993;2A_GGI_221;2A_DLC5;2B_BY_3;2B_PQ506;2B_PQ505;2B_F221	Inter	HdrA	COG1148	Heterodisulfide reductase, subunit A (polyferredoxin) [Energy production and conversion].	NOT	NOT	NOT	K03388	hdrA2	heterodisulfide reductase subunit A2 [EC:1.8.7.3 1.8.98.4 1.8.98.5 1.8.98.6]	Metabolism; Energy metabolism; Methane metabolism
PFC_ID_44370	FLEXIBLE	14	13	1	2A_ATCC23270;2A_DSM16786;2A_DSM4253;2A_YQH_1;2A_Hel18;2A_RVS1;2A_S10;2A_GGI_221;2A_DLC5;2B_BY_3;2B_PQ506;2B_PQ505;2B_F221	Inter	transpos_IS481,Mu-transpos_C	NF033577,pfam09299	IS481 family transposase.	ENOG410XQED	;Replication, recombination and repair;	;Integrase, catalytic region;	K07497	K07497	putative transposase	Not Included in Pathway or Brite; Unclassified: genetic information processing; Replication and repair
PFC_ID_45188	FLEXIBLE	14	8	2	2A_ATCC23270;2A_DSM16786;2A_DSM4253;2A_YQH_1;2A_Hel18;2A_RVS1;2A_ATCC53993;2B_F221	Inter	TrbL_P,Treacle	TIGR02783,pfam03546	P-type conjugative transfer protein TrbL. The TrbL protein is found in the trb locus of Agrobacterium Ti plasmids where it is involved in the type IV secretion system for plasmid conjugative transfer. TrbL is a homolog of the F-type TraG protein (which is believed to be a mating pair stabilization pore-forming protein, pfam07916) as well as the vir system VirB6 protein. [Cellular processes, Conju…	COG3846	;;	;Type IV secretory pathway, TrbL components;	K07344	trbL	type IV secretion system protein TrbL	Cellular Processes; Cellular community - prokaryotes; Quorum sensing | Brite Hierarchies; Protein families: signaling and cellular processes; Secretion system
PFC_ID_44439	FLEXIBLE	14	13	1	2A_ATCC23270;2A_DSM16786;2A_DSM4253;2A_YQH_1;2A_Hel18;2A_RVS1;2A_ATCC53993;2A_S10;2A_COP1;2A_DLC5;2B_PQ506;2B_PQ505;2B_F221	Inter	PhnJ	pfam06007	Alpha-D-ribose 1-methylphosphonate 5-phosphate C-P lyase [Inorganic ion transport and metabolism].	COG3627	;Inorganic ion transport and metabolism;	;Uncharacterized enzyme of phosphonate metabolism;	K06163	phnJ	alpha-D-ribose 1-methylphosphonate 5-phosphate C-P lyase [EC:4.7.1.1]	Metabolism; Metabolism of other amino acids; Phosphonate and phosphinate metabolism
PFC_ID_45761	FLEXIBLE	14	13	1	2A_ATCC23270;2A_DSM16786;2A_DSM4253;2A_YQH_1;2A_Hel18;2A_RVS1;2A_ATCC53993;2A_S10;2A_COP1;2A_GGI_221;2A_DLC5;2B_BY_3;2B_F221	Inter	DUF2283	pfam10049	Uncharacterized protein YuzE, DUF2283 family [Function unknown].	NOT	NOT	NOT	NOT	NOT
PFC_ID_45540	FLEXIBLE	13	13	1	2A_ATCC23270;2A_DSM16786;2A_DSM4253;2A_YQH_1;2A_Hel18;2A_RVS1;2A_ATCC53993;2A_S10;2A_DLC5;2B_BY_3;2B_PQ506;2B_PQ505;2B_F221	Inter	lnt	PRK00302	apolipoprotein N-acyltransferase; Reviewed	COG0815	;Cell envelope biogenesis, outer membrane;	;Apolipoprotein N-acyltransferase;	K03820	lnt	apolipoprotein N-acyltransferase [EC:2.3.1.269]	Not Included in Pathway or Brite; Unclassified: metabolism; Enzymes with EC numbers
PFC_ID_46166	FLEXIBLE	13	13	1	2A_ATCC23270;2A_DSM16786;2A_DSM4253;2A_YQH_1;2A_Hel18;2A_RVS1;2A_ATCC53993;2A_GGI_221;2A_DLC5;2B_BY_3;2B_PQ506;2B_PQ505;2B_F221	Inter	OM_channels	cl21487	Porin superfamily. These outer membrane channels share a beta-barrel structure that differ in strand and shear number. Classical (gram-negative ) porins are non-specific channels for small hydrophillic molecules and form 16 beta-stranded barrels (16,20), which associate as trimers. Maltoporin-like channels have specificities for various sugars and form 18 beta-stranded barrels (18,22), which asso…	COG2067	;Lipid metabolism;	;Long-chain fatty acid transport protein;	K06076	fadL	long-chain fatty acid transport protein	Brite Hierarchies; Protein families: signaling and cellular processes; Transporters
PFC_ID_46252	FLEXIBLE	13	13	1	2A_ATCC23270;2A_DSM16786;2A_DSM4253;2A_YQH_1;2A_Hel18;2A_RVS1;2A_ATCC53993;2A_COP1;2A_GGI_221;2B_BY_3;2B_PQ506;2B_PQ505;2B_F221	Inter	PRK11819	PRK11819	putative ABC transporter ATP-binding protein; Reviewed	COG0488	;General function prediction only;	;ATPase components of ABC transporters with duplicated ATPase domains;	K06020	ettA	energy-dependent translational throttle protein EttA	Brite Hierarchies; Protein families: genetic information processing; Transfer RNA biogenesis
PFC_ID_44894	FLEXIBLE	13	13	1	2A_ATCC23270;2A_DSM16786;2A_DSM4253;2A_YQH_1;2A_Hel18;2A_RVS1;2A_ATCC53993;2A_S10;2A_COP1;2A_GGI_221;2B_BY_3;2B_PQ506;2B_PQ505	Inter	DUF4015,CarbopepD_reg_2	pfam13200,pfam13715	Putative glycosyl hydrolase domain. This domain is related to other known glycosyl hydrolases suggesting this domain is also involved in carbohydrate break down.	COG1306	;Function unknown;	;Uncharacterized conserved protein;	NOT	NOT
PFC_ID_46046	FLEXIBLE	13	13	1	2A_ATCC23270;2A_DSM16786;2A_DSM4253;2A_YQH_1;2A_Hel18;2A_RVS1;2A_ATCC53993;2A_COP1;2A_GGI_221;2B_BY_3;2B_PQ506;2B_PQ505;2B_F221	Inter	PRK07609	PRK07609	CDP-6-deoxy-delta-3,4-glucoseen reductase; Validated	COG0543	;Energy production and conversion|Coenzyme metabolism;	;2-polyprenylphenol hydroxylase and related flavodoxin oxidoreductases;	K00523	ascD, ddhD, rfbI	CDP-4-dehydro-6-deoxyglucose reductase, E3 [EC:1.17.1.1]	Metabolism; Carbohydrate metabolism; Amino sugar and nucleotide sugar metabolism
PFC_ID_46159	FLEXIBLE	13	13	1	2A_ATCC23270;2A_DSM16786;2A_DSM4253;2A_YQH_1;2A_Hel18;2A_RVS1;2A_ATCC53993;2A_GGI_221;2A_DLC5;2B_BY_3;2B_PQ506;2B_PQ505;2B_F221	Inter	truD	PRK00984	tRNA pseudouridine synthase D; Reviewed	COG0585	;Function unknown;	;Uncharacterized conserved protein;	K06176	truD, PUS7	tRNA pseudouridine13 synthase [EC:5.4.99.27]	Brite Hierarchies; Protein families: genetic information processing; Transfer RNA biogenesis
PFC_ID_45111	FLEXIBLE	13	13	1	2A_ATCC23270;2A_DSM16786;2A_DSM4253;2A_YQH_1;2A_Hel18;2A_RVS1;2A_ATCC53993;2A_S10;2A_GGI_221;2B_BY_3;2B_PQ506;2B_PQ505;2B_F221	Inter	sucr_P_syn_N,sucr_syn_bact_C	TIGR02472,TIGR02471	sucrose-phosphate synthase, putative, glycosyltransferase domain. This family consists of the N-terminal regions, or in some cases the entirety, of bacterial proteins closely related to plant sucrose-phosphate synthases (SPS). The C-terminal domain (TIGR02471), found with most members of this family, resembles both bona fide plant sucrose-phosphate phosphatases (SPP) and the SPP-like domain of pl…	COG0438;COG0561	;Cell envelope biogenesis, outer membrane;General function prediction only;	;Glycosyltransferase;Predicted hydrolases of the HAD superfamily;	K00696		sucrose-phosphate synthase [EC:2.4.1.14]	Metabolism; Carbohydrate metabolism; Starch and sucrose metabolism
PFC_ID_5103	FLEXIBLE	13	11	1	2A_DSM16786;2A_DSM4253;2A_YQH_1;2A_Hel18;2A_COP1;2A_GGI_221;2A_DLC5;2B_BY_3;2B_PQ506;2B_PQ505;2B_F221	Inter	DEXHc_Snf,SF2_C_SNF	cd17919,cd18793	DEXH/Q-box helicase domain of DEAD-like helicase Snf family proteins. Sucrose Non-Fermenting (SNF) proteins DEAD-like helicases superfamily. A diverse family of proteins involved in ATP-dependent RNA or DNA unwinding. This domain contains the ATP-binding region.	COG0553	;DNA replication, recombination and repair|Transcription;	;Superfamily II DNA/RNA helicases, SNF2 family;	K14440	SMARCAL1, HARP	SWI/SNF-related matrix-associated actin-dependent regulator of chromatin subfamily A-like protein 1 [EC:3.6.4.12]	Brite Hierarchies; Protein families: genetic information processing; Chromosome and associated proteins
PFC_ID_44899	FLEXIBLE	13	13	1	2A_ATCC23270;2A_DSM16786;2A_DSM4253;2A_YQH_1;2A_Hel18;2A_RVS1;2A_ATCC53993;2A_S10;2A_COP1;2B_BY_3;2B_PQ506;2B_PQ505;2B_F221	Inter	PsrB	cd10551	polysulfide reductase beta (PsrB) subunit. This family includes the beta subunit of bacterial polysulfide reductase (PsrABC), an integral membrane-bound enzyme responsible for quinone-coupled reduction of polysulfides, a process important in extreme environments such as deep-sea vents and hot springs. Polysulfide reductase contains three subunits: a catalytic subunit PsrA, an electron transfer Ps…	NOT	NOT	NOT	K17220	sreB	sulfur reductase FeS subunit	Metabolism; Energy metabolism; Sulfur metabolism
PFC_ID_44204	FLEXIBLE	13	13	1	2A_ATCC23270;2A_DSM16786;2A_DSM4253;2A_YQH_1;2A_Hel18;2A_RVS1;2A_ATCC53993;2A_COP1;2A_GGI_221;2B_BY_3;2B_PQ506;2B_PQ505;2B_F221	Inter	hypothetical protein	NOT in CDD	hypothetical protein	NOT	NOT	NOT	NOT	NOT
PFC_ID_44845	FLEXIBLE	13	13	1	2A_ATCC23270;2A_DSM16786;2A_DSM4253;2A_YQH_1;2A_Hel18;2A_RVS1;2A_ATCC53993;2A_S10;2A_COP1;2B_BY_3;2B_PQ506;2B_PQ505;2B_F221	Inter	HpnM	TIGR03481	hopanoid biosynthesis associated membrane protein HpnM. The genomes containing members of this family share the machinery for the biosynthesis of hopanoid lipids. Furthermore, the genes of this family are usually located proximal to other components of this biological process. The proteins are members of the pfam05494 family of putative transporters known as toluene tolerance protein Ttg2D, altho…	ENOG4111YA0	;Function unknown;	;Toluene tolerance, Ttg2 ;	K07323	mlaC	phospholipid transport system substrate-binding protein	Environmental Information Processing; Membrane transport; ABC transporters | Brite Hierarchies; Protein families: signaling and cellular processes; Transporters
PFC_ID_45479	FLEXIBLE	13	12	1	2A_DSM16786;2A_DSM4253;2A_YQH_1;2A_Hel18;2A_RVS1;2A_ATCC53993;2A_COP1;2A_DLC5;2B_BY_3;2B_PQ506;2B_PQ505;2B_F221	Inter	transpos_IS21	NF033546	IS21 family transposase.	COG4584	;DNA replication, recombination and repair;	;Transposase and inactivated derivatives;	NOT	NOT
PFC_ID_46145	FLEXIBLE	13	13	1	2A_ATCC23270;2A_DSM16786;2A_DSM4253;2A_YQH_1;2A_Hel18;2A_RVS1;2A_ATCC53993;2A_S10;2A_COP1;2B_BY_3;2B_PQ506;2B_PQ505;2B_F221	Inter	PRK00024	PRK00024	DNA repair protein RadC.	COG2003	;DNA replication, recombination and repair;	;DNA repair proteins;	K03630	radC	DNA repair protein RadC	Not Included in Pathway or Brite; Unclassified: genetic information processing; Replication and repair
PFC_ID_45017	FLEXIBLE	13	13	1	2A_ATCC23270;2A_DSM16786;2A_DSM4253;2A_YQH_1;2A_Hel18;2A_RVS1;2A_ATCC53993;2A_S10;2A_DLC5;2B_BY_3;2B_PQ506;2B_PQ505;2B_F221	Inter	CTP_transf_1	pfam01148	Cytidylyltransferase family. CDP-archaeol synthase functions in the archaeal lipid biosynthetic pathway. It catalyzes the transfer of the nucleotide to its specific archaeal lipid substrate, leading to the formation of a CDP-activated precursor (CDP-archaeol) to which polar head groups are attached. Bacterial members of this family are uncharacterized.	COG0575	;Lipid metabolism;	;CDP-diglyceride synthetase;	K00981	CDS1, CDS2, cdsA	phosphatidate cytidylyltransferase [EC:2.7.7.41]	Metabolism; Lipid metabolism; Glycerophospholipid metabolism | Environmental Information Processing; Signal transduction; Phosphatidylinositol signaling system
PFC_ID_44137	FLEXIBLE	13	13	1	2A_ATCC23270;2A_DSM16786;2A_DSM4253;2A_YQH_1;2A_Hel18;2A_RVS1;2A_ATCC53993;2A_S10;2A_COP1;2A_GGI_221;2B_BY_3;2B_PQ506;2B_PQ505	Inter	OmpA	COG2885	Outer membrane protein OmpA and related peptidoglycan-associated (lipo)proteins [Cell wall/membrane/envelope biogenesis].	NOT	NOT	NOT	NOT	NOT
PFC_ID_44609	FLEXIBLE	13	13	1	2A_ATCC23270;2A_DSM16786;2A_DSM4253;2A_YQH_1;2A_Hel18;2A_RVS1;2A_ATCC53993;2A_S10;2A_COP1;2B_BY_3;2B_PQ506;2B_PQ505;2B_F221	Inter	metallo-dependent_hydrolases	cl00281	Superfamily of metallo-dependent hydrolases (also called amidohydrolase superfamily) is a large group of proteins that show conservation in their 3-dimensional fold (TIM barrel) and in details of their active site. The vast majority of the members have a conserved metal binding site, involving four histidines and one aspartic acid residue. In the common reaction mechanism, the metal ion (or ions)…	COG0402	;General function prediction only|Nucleotide transport and metabolism;	;Cytosine deaminase and related metal-dependent hydrolases;	K12960	mtaD	5-methylthioadenosine/S-adenosylhomocysteine deaminase [EC:3.5.4.31 3.5.4.28]	Metabolism; Amino acid metabolism; Cysteine and methionine metabolism
PFC_ID_45929	FLEXIBLE	13	13	1	2A_ATCC23270;2A_DSM16786;2A_DSM4253;2A_YQH_1;2A_Hel18;2A_RVS1;2A_ATCC53993;2A_COP1;2A_DLC5;2B_BY_3;2B_PQ506;2B_PQ505;2B_F221	Inter	lolCE	TIGR02212	lipoprotein releasing system, transmembrane protein, LolC/E family. This model describes the LolC protein, and its paralog LolE found in some species. These proteins are homologous to permease proteins of ABC transporters. In some species, two paralogs occur, designated LolC and LolE. In others, a single form is found and tends to be designated LolC. [Protein fate, Protein and peptide secretion a…	COG4591	;Cell envelope biogenesis, outer membrane;	;ABC-type transport system, involved in lipoprotein release, permease component;	K09808	lolC_E	lipoprotein-releasing system permease protein	Environmental Information Processing; Membrane transport; ABC transporters | Brite Hierarchies; Protein families: signaling and cellular processes; Transporters
PFC_ID_45816	FLEXIBLE	13	13	1	2A_ATCC23270;2A_DSM16786;2A_DSM4253;2A_YQH_1;2A_Hel18;2A_RVS1;2A_ATCC53993;2A_S10;2A_GGI_221;2B_BY_3;2B_PQ506;2B_PQ505;2B_F221	Inter	AmmeMemoSam_rS	TIGR04337	AmmeMemoRadiSam system radical SAM enzyme. Members of this protein family are uncharacterized radical SAM enzymes that occur in a prokaryotic three-gene system along with homologs of mammalian proteins Memo (Mediator of ErbB2-driven cell MOtility) and AMMERCR1 (Alport syndrome, Mental Retardation, Midface hypoplasia, and Elliptocytosis). Among radical SAM enzymes that have been experimentally cha…	NOT	NOT	NOT	K04069	pflA, pflC, pflE	pyruvate formate lyase activating enzyme [EC:1.97.1.4]	Not Included in Pathway or Brite; Unclassified: metabolism; Enzymes with EC numbers
PFC_ID_44580	FLEXIBLE	13	13	1	2A_ATCC23270;2A_DSM16786;2A_DSM4253;2A_YQH_1;2A_Hel18;2A_RVS1;2A_ATCC53993;2A_S10;2A_GGI_221;2B_BY_3;2B_PQ506;2B_PQ505;2B_F221	Inter	ScpA	COG1354	Chromatin segregation and condensation protein Rec8/ScpA/Scc1, kleisin family [Replication, recombination and repair].	COG1354	;Function unknown;	;Uncharacterized conserved protein;	K05896	scpA	segregation and condensation protein A	Brite Hierarchies; Protein families: genetic information processing; Chromosome and associated proteins
PFC_ID_45800	FLEXIBLE	13	13	1	2A_ATCC23270;2A_DSM16786;2A_DSM4253;2A_YQH_1;2A_Hel18;2A_RVS1;2A_ATCC53993;2A_S10;2A_COP1;2B_BY_3;2B_PQ506;2B_PQ505;2B_F221	Inter	hypothetical protein	NOT in CDD	hypothetical protein	NOT	NOT	NOT	NOT	NOT
PFC_ID_44579	FLEXIBLE	13	13	1	2A_ATCC23270;2A_DSM16786;2A_DSM4253;2A_YQH_1;2A_Hel18;2A_RVS1;2A_ATCC53993;2A_S10;2A_COP1;2B_BY_3;2B_PQ506;2B_PQ505;2B_F221	Inter	PRK12283	PRK12283	tryptophanyl-tRNA synthetase; Reviewed	COG0180	;Translation, ribosomal structure and biogenesis;	;Tryptophanyl-tRNA synthetase;	K01867	WARS, trpS	tryptophanyl-tRNA synthetase [EC:6.1.1.2]	Genetic Information Processing; Translation; Aminoacyl-tRNA biosynthesis | Brite Hierarchies; Protein families: metabolism; Amino acid related enzymes | Brite Hierarchies; Protein families: genetic information processing; Transfer RNA biogenesis
PFC_ID_44583	FLEXIBLE	13	13	1	2A_ATCC23270;2A_DSM16786;2A_DSM4253;2A_YQH_1;2A_Hel18;2A_RVS1;2A_ATCC53993;2A_S10;2A_COP1;2B_BY_3;2B_PQ506;2B_PQ505;2B_F221	Inter	PRK10700	PRK10700	23S rRNA pseudouridine(2605) synthase RluB.	COG1187	;Translation, ribosomal structure and biogenesis;	;16S rRNA uridine-516 pseudouridylate synthase and related pseudouridylate synthases;	K06178	rluB	23S rRNA pseudouridine2605 synthase [EC:5.4.99.22]	Brite Hierarchies; Protein families: genetic information processing; Ribosome biogenesis
PFC_ID_45054	FLEXIBLE	13	13	1	2A_ATCC23270;2A_DSM16786;2A_DSM4253;2A_YQH_1;2A_Hel18;2A_RVS1;2A_ATCC53993;2A_S10;2A_COP1;2A_DLC5;2B_BY_3;2B_PQ506;2B_PQ505	Inter	hypothetical protein	NOT in CDD	hypothetical protein	NOT	NOT	NOT	NOT	NOT
PFC_ID_45347	FLEXIBLE	13	13	1	2A_ATCC23270;2A_DSM16786;2A_DSM4253;2A_YQH_1;2A_Hel18;2A_RVS1;2A_ATCC53993;2A_S10;2A_COP1;2B_BY_3;2B_PQ506;2B_PQ505;2B_F221	Inter	PRK05298	PRK05298	excinuclease ABC subunit UvrB.	COG0556	;DNA replication, recombination and repair;	;Helicase subunit of the DNA excision repair complex;	K03702	uvrB	excinuclease ABC subunit B	Genetic Information Processing; Replication and repair; Nucleotide excision repair | Brite Hierarchies; Protein families: genetic information processing; DNA repair and recombination proteins
PFC_ID_44234	FLEXIBLE	13	13	1	2A_ATCC23270;2A_DSM16786;2A_DSM4253;2A_YQH_1;2A_Hel18;2A_RVS1;2A_ATCC53993;2A_COP1;2A_GGI_221;2B_BY_3;2B_PQ506;2B_PQ505;2B_F221	Inter	hypothetical protein	NOT in CDD	hypothetical protein	NOT	NOT	NOT	NOT	NOT
PFC_ID_45221	FLEXIBLE	13	13	1	2A_ATCC23270;2A_DSM16786;2A_DSM4253;2A_YQH_1;2A_Hel18;2A_RVS1;2A_ATCC53993;2A_S10;2A_GGI_221;2A_DLC5;2B_PQ506;2B_PQ505;2B_F221	Inter	BMC_CsoS1	cd07058	Carboxysome Shell 1 (CsoS1); Bacterial Micro-Compartment (BMC) domain. The cso operon in Halothiobacillus neapolitanus contains the genes involved in alpha carboxysome function including those for the carboxysome shell proteins: CsoS1A, CsoS1B, and CsoS1C. CsoS1A has been shown to form hexameric units which further assemble into the flat facets of the polyhedral carboxysome shell. The structures …	COG4577	;Energy production and conversion|Secondary metabolites biosynthesis, transport and catabolism;	;Carbon dioxide concentrating mechanism/carboxysome shell protein;	K04027	eutM	ethanolamine utilization protein EutM	Not Included in Pathway or Brite; Unclassified: metabolism; Amino acid metabolism
PFC_ID_43793	FLEXIBLE	13	10	1	2A_DSM16786;2A_DSM4253;2A_YQH_1;2A_Hel18;2A_RVS1;2A_ATCC53993;2A_GGI_221;2A_DLC5;2B_PQ506;2B_PQ505	Inter	hypothetical protein	NOT in CDD	hypothetical protein	NOT	NOT	NOT	NOT	NOT
PFC_ID_45597	FLEXIBLE	13	13	1	2A_ATCC23270;2A_DSM16786;2A_DSM4253;2A_YQH_1;2A_Hel18;2A_RVS1;2A_ATCC53993;2A_S10;2A_GGI_221;2B_BY_3;2B_PQ506;2B_PQ505;2B_F221	Inter	PRK00911	PRK00911	dihydroxy-acid dehydratase; Provisional	COG0129	;Carbohydrate transport and metabolism|Amino acid transport and metabolism;	;Dihydroxyacid dehydratase/phosphogluconate dehydratase;	K01687	ilvD	dihydroxy-acid dehydratase [EC:4.2.1.9]	Metabolism; Amino acid metabolism; Valine, leucine and isoleucine biosynthesis | Metabolism; Metabolism of cofactors and vitamins; Pantothenate and CoA biosynthesis
PFC_ID_44593	FLEXIBLE	13	13	1	2A_ATCC23270;2A_DSM16786;2A_DSM4253;2A_YQH_1;2A_Hel18;2A_RVS1;2A_ATCC53993;2A_S10;2A_DLC5;2B_BY_3;2B_PQ506;2B_PQ505;2B_F221	Inter	1-PFK	TIGR03168	hexose kinase, 1-phosphofructokinase family. This family consists largely of 1-phosphofructokinases, but also includes tagatose-6-kinases and 6-phosphofructokinases.	NOT	NOT	NOT	K16370	pfkB	6-phosphofructokinase 2 [EC:2.7.1.11]	Metabolism; Carbohydrate metabolism; Glycolysis / Gluconeogenesis | Metabolism; Carbohydrate metabolism; Pentose phosphate pathway | Metabolism; Carbohydrate metabolism; Fructose and mannose metabolism | Metabolism; Carbohydrate metabolism; Galactose metabolism | Metabolism; Energy metabolism; Methane metabolism
PFC_ID_45683	FLEXIBLE	13	13	1	2A_ATCC23270;2A_DSM16786;2A_DSM4253;2A_YQH_1;2A_Hel18;2A_RVS1;2A_ATCC53993;2A_S10;2A_DLC5;2B_BY_3;2B_PQ506;2B_PQ505;2B_F221	Inter	DUF45	pfam01863	Predicted RNase H-related nuclease YkuK, DUF458 family [General function prediction only].	COG1451	;General function prediction only;	;Predicted metal-dependent hydrolase;	K07043	K07043	uncharacterized protein	Not Included in Pathway or Brite; Poorly characterized; Function unknown
PFC_ID_44775	FLEXIBLE	13	13	1	2A_ATCC23270;2A_DSM16786;2A_DSM4253;2A_YQH_1;2A_Hel18;2A_RVS1;2A_ATCC53993;2A_S10;2A_COP1;2B_BY_3;2B_PQ506;2B_PQ505;2B_F221	Inter	HTH_metalloreg	NF033788	metalloregulator ArsR/SmtB family transcription factor. Transcriptional repressors that sense toxic heavy metals such as arsenic or cadmium, and are released from DNA so that resistance factors will be expressed, include ArsR, SmtB, ZiaR, CadC, CadX, KmtR, etc. However, some members of this family, including the sporulation delaying system autorepressor SdpR and its family (see NF033789), may lac…	ENOG410XUQV	;Transcription;	;Transcriptional regulator, arsR family;	K22043	czrA	ArsR family transcriptional regulator, zinc-responsive transcriptional repressor	Brite Hierarchies; Protein families: genetic information processing; Transcription factors
PFC_ID_43653	FLEXIBLE	13	13	1	2A_ATCC23270;2A_DSM16786;2A_DSM4253;2A_YQH_1;2A_Hel18;2A_RVS1;2A_ATCC53993;2A_S10;2A_COP1;2B_BY_3;2B_PQ506;2B_PQ505;2B_F221	Inter	GlpC	COG0247	Fe-S oxidoreductase [Energy production and conversion].	COG0247	;Energy production and conversion;	;Fe-S oxidoreductase;	K11473	glcF	glycolate oxidase iron-sulfur subunit	Metabolism; Carbohydrate metabolism; Glyoxylate and dicarboxylate metabolism
PFC_ID_45055	FLEXIBLE	13	13	1	2A_ATCC23270;2A_DSM16786;2A_DSM4253;2A_YQH_1;2A_Hel18;2A_RVS1;2A_ATCC53993;2A_S10;2A_COP1;2A_DLC5;2B_BY_3;2B_PQ506;2B_PQ505	Inter	TroA-like	cl00262	Helical backbone metal receptor (TroA-like domain). These proteins have been shown to function in the ABC transport of ferric siderophores and metal ions such as Mn2+, Fe3+, Cu2+ and/or Zn2+. Their ligand binding site is formed in the interface between two globular domains linked by a single helix. Many of these proteins also possess a low complexity region containing a metal-binding histidine-ri…	COG0614	;Inorganic ion transport and metabolism;	;ABC-type Fe3+-hydroxamate transport system, periplasmic component;	K02016	ABC.FEV.S	iron complex transport system substrate-binding protein	Environmental Information Processing; Membrane transport; ABC transporters | Brite Hierarchies; Protein families: signaling and cellular processes; Transporters
PFC_ID_45093	FLEXIBLE	13	13	1	2A_ATCC23270;2A_DSM16786;2A_DSM4253;2A_YQH_1;2A_Hel18;2A_RVS1;2A_ATCC53993;2A_COP1;2A_DLC5;2B_BY_3;2B_PQ506;2B_PQ505;2B_F221	Inter	hypothetical protein	NOT in CDD	hypothetical protein	ENOG4111IAS	;Function unknown;	;;	NOT	NOT
PFC_ID_45838	FLEXIBLE	13	13	1	2A_ATCC23270;2A_DSM16786;2A_DSM4253;2A_YQH_1;2A_Hel18;2A_RVS1;2A_ATCC53993;2A_S10;2A_COP1;2A_GGI_221;2B_BY_3;2B_PQ506;2B_PQ505	Inter	VOC	cl14632	VOC family metalloprotein YjdN.	COG3865	;Function unknown;	;Uncharacterized protein conserved in bacteria;	K00568	ubiG	2-polyprenyl-6-hydroxyphenyl methylase / 3-demethylubiquinone-9 3-methyltransferase [EC:2.1.1.222 2.1.1.64]	Metabolism; Metabolism of cofactors and vitamins; Ubiquinone and other terpenoid-quinone biosynthesis
PFC_ID_44208	FLEXIBLE	13	13	1	2A_ATCC23270;2A_DSM16786;2A_DSM4253;2A_YQH_1;2A_Hel18;2A_RVS1;2A_ATCC53993;2A_S10;2A_DLC5;2B_BY_3;2B_PQ506;2B_PQ505;2B_F221	Inter	FeoB	cl40736	Fe2+ transport system protein B [Inorganic ion transport and metabolism].	COG0370	;Inorganic ion transport and metabolism;	;Fe2+ transport system protein B;	K04759	feoB	ferrous iron transport protein B	Brite Hierarchies; Protein families: signaling and cellular processes; Transporters
PFC_ID_46279	FLEXIBLE	13	13	1	2A_ATCC23270;2A_DSM16786;2A_DSM4253;2A_YQH_1;2A_Hel18;2A_RVS1;2A_ATCC53993;2A_S10;2A_COP1;2B_BY_3;2B_PQ506;2B_PQ505;2B_F221	Inter	TonB_2,tolA_full	pfam13103,TIGR02794	TonB C terminal. This family contains TonB members that are not captured by pfam03544.	ENOG4111YK7	;Function unknown;	;Pfam:TonB;	K03646	tolA	colicin import membrane protein	Brite Hierarchies; Protein families: signaling and cellular processes; Transporters
PFC_ID_44648	FLEXIBLE	13	13	1	2A_ATCC23270;2A_DSM16786;2A_DSM4253;2A_YQH_1;2A_Hel18;2A_RVS1;2A_ATCC53993;2A_S10;2A_DLC5;2B_BY_3;2B_PQ506;2B_PQ505;2B_F221	Inter	PRK05443	PRK05443	polyphosphate kinase; Provisional	COG0855	;Inorganic ion transport and metabolism;	;Polyphosphate kinase;	K00937	ppk	polyphosphate kinase [EC:2.7.4.1]	Metabolism; Energy metabolism; Oxidative phosphorylation | Genetic Information Processing; Folding, sorting and degradation; RNA degradation | Brite Hierarchies; Protein families: genetic information processing; Messenger RNA biogenesis
PFC_ID_44421	FLEXIBLE	13	13	1	2A_ATCC23270;2A_DSM16786;2A_DSM4253;2A_YQH_1;2A_Hel18;2A_RVS1;2A_ATCC53993;2A_S10;2A_DLC5;2B_BY_3;2B_PQ506;2B_PQ505;2B_F221	Inter	SUA5	COG0009	tRNA A37 threonylcarbamoyladenosine synthetase subunit TsaC/SUA5/YrdC [Translation, ribosomal structure and biogenesis].	NOT	NOT	NOT	K07566	tsaC, rimN, SUA5	L-threonylcarbamoyladenylate synthase [EC:2.7.7.87]	Brite Hierarchies; Protein families: genetic information processing; Ribosome biogenesis | Brite Hierarchies; Protein families: genetic information processing; Transfer RNA biogenesis
PFC_ID_44724	FLEXIBLE	13	13	1	2A_ATCC23270;2A_DSM16786;2A_DSM4253;2A_YQH_1;2A_Hel18;2A_RVS1;2A_ATCC53993;2A_S10;2A_COP1;2B_BY_3;2B_PQ506;2B_PQ505;2B_F221	Inter	PLN02598	PLN02598	omega-6 fatty acid desaturase	COG3239	;Lipid metabolism;	;Fatty acid desaturase;	K10255	FAD6, desA	acyl-lipid omega-6 desaturase (Delta-12 desaturase) [EC:1.14.19.23 1.14.19.45]	Environmental Information Processing; Signal transduction; Two-component system | Brite Hierarchies; Protein families: metabolism; Lipid biosynthesis proteins
PFC_ID_44908	FLEXIBLE	13	13	1	2A_ATCC23270;2A_DSM16786;2A_DSM4253;2A_YQH_1;2A_Hel18;2A_RVS1;2A_ATCC53993;2A_S10;2A_DLC5;2B_BY_3;2B_PQ506;2B_PQ505;2B_F221	Inter	rep	TIGR01074	preprotein translocase subunit SecA; Validated	COG0210	;DNA replication, recombination and repair;	;Superfamily I DNA and RNA helicases;	K03656	rep	ATP-dependent DNA helicase Rep [EC:3.6.4.12]	Brite Hierarchies; Protein families: genetic information processing; DNA repair and recombination proteins
PFC_ID_43696	FLEXIBLE	13	13	1	2A_ATCC23270;2A_DSM16786;2A_DSM4253;2A_YQH_1;2A_Hel18;2A_RVS1;2A_ATCC53993;2A_S10;2A_COP1;2B_BY_3;2B_PQ506;2B_PQ505;2B_F221	Inter	MarC	COG2095	Small neutral amino acid transporter SnatA, MarC family [Amino acid transport and metabolism].	COG2095	;;	;Multiple antibiotic transporter;	K05595	marC	multiple antibiotic resistance protein	Brite Hierarchies; Protein families: signaling and cellular processes; Transporters
PFC_ID_45910	FLEXIBLE	13	13	1	2A_ATCC23270;2A_DSM16786;2A_DSM4253;2A_YQH_1;2A_Hel18;2A_RVS1;2A_ATCC53993;2A_S10;2A_COP1;2B_BY_3;2B_PQ506;2B_PQ505;2B_F221	Inter	YceI	COG2353	Polyisoprenoid-binding periplasmic protein YceI [General function prediction only].	NOT	NOT	NOT	NOT	NOT
PFC_ID_43789	FLEXIBLE	13	13	1	2A_ATCC23270;2A_DSM16786;2A_DSM4253;2A_YQH_1;2A_Hel18;2A_RVS1;2A_ATCC53993;2A_S10;2A_COP1;2B_BY_3;2B_PQ506;2B_PQ505;2B_F221	Inter	PsiE	cl01264	Phosphate starvation-inducible membrane PsiE (function unknown) [General function prediction only].	ENOG410XVFU	;Function unknown;	;Phosphate-starvation-inducible E;	NOT	NOT
PFC_ID_44536	FLEXIBLE	13	13	1	2A_ATCC23270;2A_DSM4253;2A_YQH_1;2A_Hel18;2A_RVS1;2A_ATCC53993;2A_S10;2A_COP1;2A_DLC5;2B_BY_3;2B_PQ506;2B_PQ505;2B_F221	Inter	Acetyltransf_7,RimI	pfam13508,COG0456	Acetyltransferase (GNAT) domain. This domain catalyzes N-acetyltransferase reactions.	ENOG4111N3Z	;Function unknown;	;gCN5-related N-acetyltransferase;	K06976	K06976	uncharacterized protein	Not Included in Pathway or Brite; Poorly characterized; Function unknown
PFC_ID_44984	FLEXIBLE	13	13	1	2A_ATCC23270;2A_DSM16786;2A_DSM4253;2A_YQH_1;2A_Hel18;2A_RVS1;2A_ATCC53993;2A_S10;2A_COP1;2B_BY_3;2B_PQ506;2B_PQ505;2B_F221	Inter	recO	PRK00085	DNA repair protein RecO; Reviewed	COG1381	;DNA replication, recombination and repair;	;Recombinational DNA repair protein (RecF pathway);	K03584	recO	DNA repair protein RecO (recombination protein O)	Genetic Information Processing; Replication and repair; Homologous recombination | Brite Hierarchies; Protein families: genetic information processing; DNA repair and recombination proteins
PFC_ID_44141	FLEXIBLE	13	13	1	2A_ATCC23270;2A_DSM16786;2A_DSM4253;2A_YQH_1;2A_Hel18;2A_RVS1;2A_ATCC53993;2A_S10;2A_GGI_221;2B_BY_3;2B_PQ506;2B_PQ505;2B_F221	Inter	PRK11100	PRK11100	sensory histidine kinase CreC; Provisional	ENOG410Y4CW	;Signal transduction mechanisms;	;Histidine kinase;	K07711	glrK, qseE	two-component system, NtrC family, sensor histidine kinase GlrK [EC:2.7.13.3]	Environmental Information Processing; Signal transduction; Two-component system | Cellular Processes; Cellular community - prokaryotes; Quorum sensing | Brite Hierarchies; Protein families: metabolism; Protein kinases | Brite Hierarchies; Protein families: signaling and cellular processes; Two-component system
PFC_ID_44790	FLEXIBLE	13	13	1	2A_ATCC23270;2A_DSM16786;2A_DSM4253;2A_YQH_1;2A_Hel18;2A_RVS1;2A_ATCC53993;2A_S10;2A_COP1;2A_DLC5;2B_BY_3;2B_PQ506;2B_PQ505	Inter	hypothetical protein	NOT in CDD	hypothetical protein	NOT	NOT	NOT	K02115	ATPF1G, atpG	F-type H+-transporting ATPase subunit gamma	Metabolism; Energy metabolism; Oxidative phosphorylation | Metabolism; Energy metabolism; Photosynthesis | Brite Hierarchies; Protein families: metabolism; Photosynthesis proteins
PFC_ID_46320	FLEXIBLE	13	13	1	2A_ATCC23270;2A_DSM16786;2A_DSM4253;2A_YQH_1;2A_Hel18;2A_RVS1;2A_ATCC53993;2A_S10;2A_COP1;2B_BY_3;2B_PQ506;2B_PQ505;2B_F221	Inter	DUF455	pfam04305	Uncharacterized conserved protein, contains ferritin-like DUF455 domain [Function unknown].	COG2833	;Function unknown;	;Uncharacterized protein conserved in bacteria;	NOT	NOT
PFC_ID_46206	FLEXIBLE	13	13	1	2A_ATCC23270;2A_DSM16786;2A_DSM4253;2A_YQH_1;2A_Hel18;2A_RVS1;2A_ATCC53993;2A_COP1;2A_DLC5;2B_BY_3;2B_PQ506;2B_PQ505;2B_F221	Inter	ksgA	PRK00274	16S rRNA (adenine(1518)-N(6)/adenine(1519)-N(6))-dimethyltransferase RsmA.	COG0030	;Translation, ribosomal structure and biogenesis;	;Dimethyladenosine transferase (rRNA methylation);	K02528	ksgA	16S rRNA (adenine1518-N6/adenine1519-N6)-dimethyltransferase [EC:2.1.1.182]	Brite Hierarchies; Protein families: genetic information processing; Ribosome biogenesis
PFC_ID_45471	FLEXIBLE	13	13	1	2A_ATCC23270;2A_DSM16786;2A_DSM4253;2A_YQH_1;2A_Hel18;2A_RVS1;2A_ATCC53993;2A_S10;2A_COP1;2A_DLC5;2B_BY_3;2B_PQ506;2B_PQ505	Inter	hypothetical protein	NOT in CDD	hypothetical protein	NOT	NOT	NOT	NOT	NOT
PFC_ID_44365	FLEXIBLE	13	13	1	2A_ATCC23270;2A_DSM16786;2A_DSM4253;2A_YQH_1;2A_Hel18;2A_RVS1;2A_ATCC53993;2A_GGI_221;2A_DLC5;2B_BY_3;2B_PQ506;2B_PQ505;2B_F221	Inter	Peptidase_A24	pfam01478	Type IV leader peptidase family. Peptidase A24, or the prepilin peptidase as it is also known, processes the N-terminus of the prepilins. The processing is essential for the correct formation of the pseudopili of type IV bacterial protein secretion. The enzyme is found across eubacteria and archaea.	ENOG410ZSZ3	;Function unknown;	;Type IV leader peptidase family;	K02278	cpaA, tadV	prepilin peptidase CpaA [EC:3.4.23.43]	Brite Hierarchies; Protein families: metabolism; Peptidases | Brite Hierarchies; Protein families: signaling and cellular processes; Secretion system | Brite Hierarchies; Protein families: signaling and cellular processes; Bacterial motility proteins
PFC_ID_45628	FLEXIBLE	13	13	1	2A_ATCC23270;2A_DSM16786;2A_DSM4253;2A_YQH_1;2A_Hel18;2A_RVS1;2A_ATCC53993;2A_S10;2A_DLC5;2B_BY_3;2B_PQ506;2B_PQ505;2B_F221	Inter	AtoC	COG2204	DNA-binding transcriptional response regulator, NtrC family, contains REC, AAA-type ATPase, and a Fis-type DNA-binding domains [Signal transduction mechanisms].	COG2204	;Signal transduction mechanisms;	;Response regulator containing CheY-like receiver, AAA-type ATPase, and DNA-binding domains;	K19641	hupR, hoxA	two-component system, NtrC family, response regulator HupR/HoxA	Environmental Information Processing; Signal transduction; Two-component system | Brite Hierarchies; Protein families: signaling and cellular processes; Two-component system
PFC_ID_44954	FLEXIBLE	13	13	1	2A_ATCC23270;2A_DSM16786;2A_DSM4253;2A_YQH_1;2A_Hel18;2A_RVS1;2A_ATCC53993;2A_S10;2A_COP1;2B_BY_3;2B_PQ506;2B_PQ505;2B_F221	Inter	DUF2202	pfam09968	Uncharacterized protein domain (DUF2202). This domain, found in various hypothetical archaeal proteins, has no known function.	COG4902	;Function unknown;	;Uncharacterized protein conserved in archaea;	NOT	NOT
PFC_ID_45043	FLEXIBLE	13	13	1	2A_ATCC23270;2A_DSM16786;2A_DSM4253;2A_YQH_1;2A_Hel18;2A_RVS1;2A_ATCC53993;2A_GGI_221;2A_DLC5;2B_BY_3;2B_PQ506;2B_PQ505;2B_F221	Inter	hypothetical protein	NOT in CDD	hypothetical protein	NOT	NOT	NOT	NOT	NOT
PFC_ID_44585	FLEXIBLE	13	13	1	2A_DSM16786;2A_DSM4253;2A_YQH_1;2A_Hel18;2A_RVS1;2A_ATCC53993;2A_S10;2A_COP1;2A_DLC5;2B_BY_3;2B_PQ506;2B_PQ505;2B_F221	Inter	YeaQ	COG2261	Uncharacterized membrane protein YeaQ/YmgE, transglycosylase-associated protein family [General function prediction only].	ENOG410XWD0	;Function unknown;	;Transglycosylase-associated protein;	NOT	NOT
PFC_ID_44445	FLEXIBLE	13	13	1	2A_ATCC23270;2A_DSM16786;2A_DSM4253;2A_YQH_1;2A_Hel18;2A_RVS1;2A_ATCC53993;2A_S10;2A_COP1;2A_DLC5;2B_PQ506;2B_PQ505;2B_F221	Inter	C_P_lyase_phnF	TIGR02325	phosphonates metabolism transcriptional regulator PhnF. All members of the seed alignment for this family are predicted helix-turn-helix transcriptional regulatory proteins of the broader gntR and are found associated with genes for the import and degradation of phosphonates and/or related compounds (e.g. phosphonites) with a direct C-P bond. [Transport and binding proteins, Anions, Regulatory fu…	COG2188	;Transcription;	;Transcriptional regulators;	K02043	phnF	GntR family transcriptional regulator, phosphonate transport system regulatory protein	Brite Hierarchies; Protein families: genetic information processing; Transcription factors
PFC_ID_43735	FLEXIBLE	13	13	1	2A_ATCC23270;2A_DSM16786;2A_DSM4253;2A_YQH_1;2A_Hel18;2A_RVS1;2A_ATCC53993;2A_COP1;2A_DLC5;2B_BY_3;2B_PQ506;2B_PQ505;2B_F221	Inter	hisH	PRK13141	imidazole glycerol phosphate synthase subunit hisH; Provisional	COG0118	;Amino acid transport and metabolism;	;Glutamine amidotransferase;	K02501	hisH	imidazole glycerol-phosphate synthase subunit HisH [EC:4.3.2.10]	Metabolism; Amino acid metabolism; Histidine metabolism
PFC_ID_45822	FLEXIBLE	13	13	1	2A_ATCC23270;2A_DSM16786;2A_DSM4253;2A_YQH_1;2A_Hel18;2A_RVS1;2A_ATCC53993;2A_COP1;2A_GGI_221;2B_BY_3;2B_PQ506;2B_PQ505;2B_F221	Inter	PerM	COG0628	Predicted PurR-regulated permease PerM [General function prediction only].	NOT	NOT	NOT	NOT	NOT
PFC_ID_44923	FLEXIBLE	13	13	1	2A_ATCC23270;2A_DSM16786;2A_DSM4253;2A_YQH_1;2A_Hel18;2A_RVS1;2A_ATCC53993;2A_S10;2A_DLC5;2B_BY_3;2B_PQ506;2B_PQ505;2B_F221	Inter	hypothetical protein	NOT in CDD	hypothetical protein	NOT	NOT	NOT	NOT	NOT
PFC_ID_44217	FLEXIBLE	13	13	1	2A_ATCC23270;2A_DSM16786;2A_DSM4253;2A_YQH_1;2A_Hel18;2A_RVS1;2A_ATCC53993;2A_S10;2A_DLC5;2B_BY_3;2B_PQ506;2B_PQ505;2B_F221	Inter	AKR_unchar	cd19099	uncharacterized aldo-keto reductase (AKR) superfamily protein. This family includes a group of uncharacterized AKR superfamily proteins. Aldo-keto reductases (AKRs) are a superfamily of soluble NAD(P)(H) oxidoreductases whose chief purpose is to reduce aldehydes and ketones to primary and secondary alcohols. AKRs are present in all phyla and are of importance in both health and industrial applica…	COG0667	;Energy production and conversion;	;Predicted oxidoreductases (related to aryl-alcohol dehydrogenases);	NOT	NOT
PFC_ID_43964	FLEXIBLE	13	13	1	2A_ATCC23270;2A_DSM16786;2A_DSM4253;2A_YQH_1;2A_Hel18;2A_RVS1;2A_ATCC53993;2A_COP1;2A_DLC5;2B_BY_3;2B_PQ506;2B_PQ505;2B_F221	Inter	hslU	PRK05201	ATP-dependent protease ATPase subunit HslU.	COG1220	;Posttranslational modification, protein turnover, chaperones;	;ATP-dependent protease HslVU (ClpYQ), ATPase subunit;	K03667	hslU	ATP-dependent HslUV protease ATP-binding subunit HslU	Brite Hierarchies; Protein families: genetic information processing; Chaperones and folding catalysts
PFC_ID_44492	FLEXIBLE	13	13	1	2A_ATCC23270;2A_DSM16786;2A_DSM4253;2A_YQH_1;2A_Hel18;2A_RVS1;2A_ATCC53993;2A_S10;2A_COP1;2B_BY_3;2B_PQ506;2B_PQ505;2B_F221	Inter	DacC	COG1686	D-alanyl-D-alanine carboxypeptidase [Cell wall/membrane/envelope biogenesis].	NOT	NOT	NOT	K07258	dacC, dacA, dacD	serine-type D-Ala-D-Ala carboxypeptidase (penicillin-binding protein 5/6) [EC:3.4.16.4]	Metabolism; Glycan biosynthesis and metabolism; Peptidoglycan biosynthesis | Brite Hierarchies; Protein families: metabolism; Peptidases | Brite Hierarchies; Protein families: metabolism; Peptidoglycan biosynthesis and degradation proteins
PFC_ID_46248	FLEXIBLE	13	13	1	2A_ATCC23270;2A_DSM16786;2A_DSM4253;2A_YQH_1;2A_Hel18;2A_RVS1;2A_ATCC53993;2A_S10;2A_COP1;2B_BY_3;2B_PQ506;2B_PQ505;2B_F221	Inter	trmE	PRK05291	tRNA uridine-5-carboxymethylaminomethyl(34) synthesis GTPase MnmE.	COG0486	;General function prediction only;	;Predicted GTPase;	K03650	mnmE, trmE, MSS1	tRNA modification GTPase [EC:3.6.-.-]	Brite Hierarchies; Protein families: genetic information processing; Transfer RNA biogenesis
PFC_ID_45986	FLEXIBLE	13	13	1	2A_ATCC23270;2A_DSM16786;2A_DSM4253;2A_YQH_1;2A_Hel18;2A_RVS1;2A_ATCC53993;2A_COP1;2A_DLC5;2B_BY_3;2B_PQ506;2B_PQ505;2B_F221	Inter	PulO	COG1989	Prepilin signal peptidase PulO (type II secretory pathway) or related peptidase [Cell motility, Intracellular trafficking, secretion, and vesicular transport].	COG1989	;Posttranslational modification, protein turnover, chaperones|Cell motility and secretion;	;Type II secretory pathway, prepilin signal peptidase PulO and related peptidases;	K02654	pilD, pppA	leader peptidase (prepilin peptidase) / N-methyltransferase [EC:3.4.23.43 2.1.1.-]	Brite Hierarchies; Protein families: metabolism; Peptidases | Brite Hierarchies; Protein families: signaling and cellular processes; Secretion system | Brite Hierarchies; Protein families: signaling and cellular processes; Bacterial motility proteins
PFC_ID_44649	FLEXIBLE	13	13	1	2A_ATCC23270;2A_DSM16786;2A_DSM4253;2A_YQH_1;2A_Hel18;2A_RVS1;2A_ATCC53993;2A_S10;2A_COP1;2B_BY_3;2B_PQ506;2B_PQ505;2B_F221	Inter	PRK10792	PRK10792	bifunctional methylenetetrahydrofolate dehydrogenase/methenyltetrahydrofolate cyclohydrolase FolD.	COG0190	;Coenzyme metabolism;	;5,10-methylene-tetrahydrofolate dehydrogenase/Methenyl tetrahydrofolate cyclohydrolase;	K01491	folD	methylenetetrahydrofolate dehydrogenase (NADP+) / methenyltetrahydrofolate cyclohydrolase [EC:1.5.1.5 3.5.4.9]	Metabolism; Energy metabolism; Carbon fixation pathways in prokaryotes | Metabolism; Metabolism of cofactors and vitamins; One carbon pool by folate
PFC_ID_44927	FLEXIBLE	13	13	1	2A_ATCC23270;2A_DSM16786;2A_DSM4253;2A_YQH_1;2A_Hel18;2A_RVS1;2A_ATCC53993;2A_S10;2A_GGI_221;2B_BY_3;2B_PQ506;2B_PQ505;2B_F221	Inter	DUF805	pfam05656	Uncharacterized membrane protein YhaH, DUF805 family [Function unknown].	COG3152	;Function unknown;	;Predicted membrane protein;	NOT	NOT
PFC_ID_45114	FLEXIBLE	13	13	1	2A_ATCC23270;2A_DSM16786;2A_DSM4253;2A_YQH_1;2A_Hel18;2A_RVS1;2A_ATCC53993;2A_S10;2A_COP1;2B_BY_3;2B_PQ506;2B_PQ505;2B_F221	Inter	DUF202	cl09954	Uncharacterized membrane protein YidH, DUF202 family [Function unknown].	ENOG4111XQW	;Function unknown;	;Domain of unknown function (DUF202);	NOT	NOT
PFC_ID_46217	FLEXIBLE	13	13	1	2A_ATCC23270;2A_DSM16786;2A_DSM4253;2A_YQH_1;2A_Hel18;2A_RVS1;2A_ATCC53993;2A_S10;2A_GGI_221;2B_BY_3;2B_PQ506;2B_PQ505;2B_F221	Inter	Iso_dh	cl00445	Isocitrate/isopropylmalate dehydrogenase. Tartrate dehydrogenase catalyzes the oxidation of both meso- and (+)-tartrate as well as a D-malate. These enzymes are closely related to the 3-isopropylmalate and isohomocitrate dehydrogenases found in TIGR00169 and TIGR02088, respectively. [Energy metabolism, Other]	COG0538	;Energy production and conversion;	;Isocitrate dehydrogenases;	K00031	IDH1, IDH2, icd	isocitrate dehydrogenase [EC:1.1.1.42]	Metabolism; Carbohydrate metabolism; Citrate cycle (TCA cycle) | Metabolism; Energy metabolism; Carbon fixation pathways in prokaryotes | Metabolism; Metabolism of other amino acids; Glutathione metabolism | Cellular Processes; Transport and catabolism; Peroxisome
PFC_ID_45811	FLEXIBLE	13	13	1	2A_ATCC23270;2A_DSM16786;2A_DSM4253;2A_YQH_1;2A_Hel18;2A_RVS1;2A_ATCC53993;2A_S10;2A_DLC5;2B_BY_3;2B_PQ506;2B_PQ505;2B_F221	Inter	PRK10917	PRK10917	ATP-dependent DNA helicase RecG; Provisional	NOT	NOT	NOT	K03655	recG	ATP-dependent DNA helicase RecG [EC:3.6.4.12]	Genetic Information Processing; Replication and repair; Homologous recombination | Brite Hierarchies; Protein families: genetic information processing; DNA repair and recombination proteins
PFC_ID_46167	FLEXIBLE	13	13	1	2A_ATCC23270;2A_DSM16786;2A_DSM4253;2A_YQH_1;2A_Hel18;2A_RVS1;2A_ATCC53993;2A_S10;2A_COP1;2A_GGI_221;2B_BY_3;2B_PQ506;2B_PQ505	Inter	PRK13342	PRK13342	recombination factor protein RarA; Reviewed	COG2256	;DNA replication, recombination and repair;	;ATPase related to the helicase subunit of the Holliday junction resolvase;	K07478	ycaJ	putative ATPase	Not Included in Pathway or Brite; Unclassified: genetic information processing; Replication and repair
PFC_ID_45410	FLEXIBLE	13	13	1	2A_ATCC23270;2A_DSM16786;2A_DSM4253;2A_YQH_1;2A_Hel18;2A_RVS1;2A_ATCC53993;2A_COP1;2A_DLC5;2B_BY_3;2B_PQ506;2B_PQ505;2B_F221	Inter	PRK00347	PRK00347	DNA/RNA nuclease SfsA.	COG1489	;General function prediction only;	;DNA-binding protein, stimulates sugar fermentation;	K06206	sfsA	sugar fermentation stimulation protein A	Not Included in Pathway or Brite; Unclassified: metabolism; Carbohydrate metabolism
PFC_ID_46055	FLEXIBLE	13	13	1	2A_ATCC23270;2A_DSM16786;2A_DSM4253;2A_YQH_1;2A_Hel18;2A_RVS1;2A_ATCC53993;2A_GGI_221;2A_DLC5;2B_BY_3;2B_PQ506;2B_PQ505;2B_F221	Inter	DUF167	cl00811	Uncharacterized conserved protein YggU, UPF0235/DUF167 family [Function unknown].	COG1872	;Function unknown;	;Uncharacterized conserved protein;	K09131	K09131	uncharacterized protein	Not Included in Pathway or Brite; Poorly characterized; Function unknown
PFC_ID_46045	FLEXIBLE	13	13	1	2A_ATCC23270;2A_DSM16786;2A_DSM4253;2A_YQH_1;2A_Hel18;2A_RVS1;2A_ATCC53993;2A_COP1;2A_DLC5;2B_BY_3;2B_PQ506;2B_PQ505;2B_F221	Inter	PRK05168	PRK05168	ribonuclease T; Provisional	COG0847	;DNA replication, recombination and repair;	;DNA polymerase III, epsilon subunit and related 3'-5' exonucleases;	K03683	rnt	ribonuclease T [EC:3.1.13.-]	Brite Hierarchies; Protein families: genetic information processing; Transfer RNA biogenesis
PFC_ID_44225	FLEXIBLE	13	13	1	2A_ATCC23270;2A_DSM16786;2A_DSM4253;2A_YQH_1;2A_Hel18;2A_RVS1;2A_ATCC53993;2A_COP1;2A_DLC5;2B_BY_3;2B_PQ506;2B_PQ505;2B_F221	Inter	COG2516	COG2516	Biotin synthase-related protein, radical SAM superfamily [General function prediction only].	COG2516	;General function prediction only;	;Biotin synthase-related enzyme;	K01012	bioB	biotin synthase [EC:2.8.1.6]	Metabolism; Metabolism of cofactors and vitamins; Biotin metabolism
PFC_ID_46331	FLEXIBLE	13	13	1	2A_ATCC23270;2A_DSM16786;2A_DSM4253;2A_YQH_1;2A_Hel18;2A_RVS1;2A_ATCC53993;2A_COP1;2A_GGI_221;2B_BY_3;2B_PQ506;2B_PQ505;2B_F221	Inter	efflux_EmrB	TIGR00711	drug resistance transporter, EmrB/QacA subfamily. This subfamily of drug efflux proteins, a part of the major faciliator family, is predicted to have 14 potential membrane-spanning regions. Members with known activities include EmrB (multiple drug resistance efflux pump) in E. coli, FarB (antibacterial fatty acid resistance) in Neisseria gonorrhoeae, TcmA (tetracenomycin C resistance) in Streptom…	NOT	NOT	NOT	K03446	emrB	MFS transporter, DHA2 family, multidrug resistance protein	Brite Hierarchies; Protein families: signaling and cellular processes; Transporters
PFC_ID_45941	FLEXIBLE	13	13	1	2A_ATCC23270;2A_DSM16786;2A_DSM4253;2A_YQH_1;2A_Hel18;2A_RVS1;2A_ATCC53993;2A_S10;2A_COP1;2A_GGI_221;2B_BY_3;2B_PQ506;2B_PQ505	Inter	AdoMet_MTases	cl17173	S-adenosylmethionine-dependent methyltransferases (SAM or AdoMet-MTase), class I; AdoMet-MTases are enzymes that use S-adenosyl-L-methionine (SAM or AdoMet) as a substrate for methyltransfer, creating the product S-adenosyl-L-homocysteine (AdoHcy). There are at least five structurally distinct families of AdoMet-MTases, class I being the largest and most diverse. Within this class enzymes can be …	COG1565	;Function unknown;	;Uncharacterized conserved protein;	NOT	NOT
PFC_ID_45100	FLEXIBLE	13	13	1	2A_ATCC23270;2A_DSM16786;2A_DSM4253;2A_YQH_1;2A_Hel18;2A_RVS1;2A_ATCC53993;2A_S10;2A_COP1;2B_BY_3;2B_PQ506;2B_PQ505;2B_F221	Inter	AHBA_syn	cd00616	3-amino-5-hydroxybenoic acid synthesis related protein. The enzymes in this equivalog are all located in the operons for the biosynthesis of 3-amino-5-hydroxybenoic acid (AHBA), which is a precursor of several antibiotics including ansatrienin, naphthomycin, rifamycin and mitomycin. The role that this enzyme plays in this biosynthesis has not been elucidated. This enzyme is a member of the Haloac…	COG0399	;Cell envelope biogenesis, outer membrane;	;Predicted pyridoxal phosphate-dependent enzyme apparently involved in regulation of cell wall biogenesis;	K13010	per, rfbE	perosamine synthetase [EC:2.6.1.102]	Metabolism; Carbohydrate metabolism; Amino sugar and nucleotide sugar metabolism | Brite Hierarchies; Protein families: metabolism; Lipopolysaccharide biosynthesis proteins | Brite Hierarchies; Protein families: metabolism; Amino acid related enzymes
PFC_ID_46063	FLEXIBLE	13	13	1	2A_ATCC23270;2A_DSM16786;2A_DSM4253;2A_YQH_1;2A_Hel18;2A_RVS1;2A_ATCC53993;2A_COP1;2A_GGI_221;2B_BY_3;2B_PQ506;2B_PQ505;2B_F221	Inter	hypothetical protein	NOT in CDD	hypothetical protein	ENOG4111ZV7	;Function unknown;	;;	NOT	NOT
PFC_ID_44286	FLEXIBLE	13	13	1	2A_ATCC23270;2A_DSM16786;2A_DSM4253;2A_YQH_1;2A_Hel18;2A_RVS1;2A_ATCC53993;2A_S10;2A_COP1;2B_BY_3;2B_PQ506;2B_PQ505;2B_F221	Inter	pheS	PRK00488	pheST operon leader peptide PheM.	COG0016	;Translation, ribosomal structure and biogenesis;	;Phenylalanyl-tRNA synthetase alpha subunit;	K01889	FARSA, pheS	phenylalanyl-tRNA synthetase alpha chain [EC:6.1.1.20]	Genetic Information Processing; Translation; Aminoacyl-tRNA biosynthesis | Brite Hierarchies; Protein families: metabolism; Amino acid related enzymes | Brite Hierarchies; Protein families: genetic information processing; Transfer RNA biogenesis
PFC_ID_44880	FLEXIBLE	13	13	1	2A_ATCC23270;2A_DSM16786;2A_DSM4253;2A_YQH_1;2A_Hel18;2A_RVS1;2A_ATCC53993;2A_S10;2A_DLC5;2B_BY_3;2B_PQ506;2B_PQ505;2B_F221	Inter	Oxidored_q6	cl17194	NADH ubiquinone oxidoreductase, 20 Kd subunit. This model describes the B chain of complexes that resemble NADH-quinone oxidoreductases. The electron acceptor is a quinone, ubiquinone, in mitochondria and most bacteria, including Escherichia coli, where the recommended gene symbol is nuoB. The quinone is plastoquinone in Synechocystis (where the chain is designated K) and in chloroplast, where NA…	COG3260	;Energy production and conversion;	;Ni,Fe-hydrogenase III small subunit;	K18023	mbhJ	membrane-bound hydrogenase subunit mbhJ [EC:1.12.7.2]	Not Included in Pathway or Brite; Unclassified: metabolism; Enzymes with EC numbers
PFC_ID_44479	FLEXIBLE	13	13	1	2A_ATCC23270;2A_DSM16786;2A_DSM4253;2A_YQH_1;2A_Hel18;2A_RVS1;2A_ATCC53993;2A_COP1;2A_DLC5;2B_BY_3;2B_PQ506;2B_PQ505;2B_F221	Inter	dnaG	PRK05667	DNA primase; Validated	NOT	NOT	NOT	K02316	dnaG	DNA primase [EC:2.7.7.101]	Genetic Information Processing; Replication and repair; DNA replication | Brite Hierarchies; Protein families: genetic information processing; DNA replication proteins
PFC_ID_45806	FLEXIBLE	13	13	1	2A_ATCC23270;2A_DSM16786;2A_DSM4253;2A_YQH_1;2A_Hel18;2A_RVS1;2A_ATCC53993;2A_COP1;2A_DLC5;2B_BY_3;2B_PQ506;2B_PQ505;2B_F221	Inter	PRK11820	PRK11820	YicC family protein.	COG1561	;Function unknown;	;Uncharacterized stress-induced protein;	NOT	NOT
PFC_ID_45992	FLEXIBLE	13	13	1	2A_ATCC23270;2A_DSM16786;2A_DSM4253;2A_YQH_1;2A_Hel18;2A_RVS1;2A_ATCC53993;2A_COP1;2A_DLC5;2B_BY_3;2B_PQ506;2B_PQ505;2B_F221	Inter	HTH_8	cl22895	Bacterial regulatory protein, Fis family.	COG2901	;DNA replication, recombination and repair|Transcription;	;Factor for inversion stimulation Fis, transcriptional activator;	K03557	fis	Fis family transcriptional regulator, factor for inversion stimulation protein	Cellular Processes; Cellular community - prokaryotes; Biofilm formation - Vibrio cholerae | Brite Hierarchies; Protein families: genetic information processing; Transcription factors | Brite Hierarchies; Protein families: genetic information processing; Chromosome and associated proteins | Brite Hierarchies; Protein families: genetic information processing; DNA repair and recombination proteins
PFC_ID_45798	FLEXIBLE	13	13	1	2A_ATCC23270;2A_DSM16786;2A_DSM4253;2A_YQH_1;2A_Hel18;2A_RVS1;2A_ATCC53993;2A_S10;2A_COP1;2B_BY_3;2B_PQ506;2B_PQ505;2B_F221	Inter	YddA	COG4178	ABC-type uncharacterized transport system, permease and ATPase components [General function prediction only].	COG4178	;General function prediction only;	;ABC-type uncharacterized transport system, permease and ATPase components;	K02471	bacA	vitamin B12/bleomycin/antimicrobial peptide transport system ATP-binding/permease protein	Environmental Information Processing; Membrane transport; ABC transporters | Brite Hierarchies; Protein families: signaling and cellular processes; Transporters
PFC_ID_45462	FLEXIBLE	13	13	1	2A_ATCC23270;2A_DSM16786;2A_DSM4253;2A_YQH_1;2A_Hel18;2A_RVS1;2A_ATCC53993;2A_S10;2A_GGI_221;2B_BY_3;2B_PQ506;2B_PQ505;2B_F221	Inter	hypothetical protein	NOT in CDD	hypothetical protein	ENOG4112AHG	;Function unknown;	;;	NOT	NOT
PFC_ID_44873	FLEXIBLE	13	13	1	2A_ATCC23270;2A_DSM16786;2A_DSM4253;2A_YQH_1;2A_Hel18;2A_RVS1;2A_ATCC53993;2A_S10;2A_COP1;2A_DLC5;2B_BY_3;2B_PQ506;2B_PQ505	Inter	PRK05426	PRK05426	peptidyl-tRNA hydrolase; Provisional	COG0193	;Translation, ribosomal structure and biogenesis;	;Peptidyl-tRNA hydrolase;	K01056	PTH1, pth, spoVC	peptidyl-tRNA hydrolase, PTH1 family [EC:3.1.1.29]	Brite Hierarchies; Protein families: genetic information processing; Translation factors
PFC_ID_45409	FLEXIBLE	13	13	1	2A_ATCC23270;2A_DSM16786;2A_DSM4253;2A_YQH_1;2A_Hel18;2A_RVS1;2A_ATCC53993;2A_COP1;2A_DLC5;2B_BY_3;2B_PQ506;2B_PQ505;2B_F221	Inter	PRK05716	PRK05716	methionine aminopeptidase; Validated	COG0024	;Translation, ribosomal structure and biogenesis;	;Methionine aminopeptidase;	K01265	map	methionyl aminopeptidase [EC:3.4.11.18]	Brite Hierarchies; Protein families: metabolism; Peptidases
PFC_ID_45903	FLEXIBLE	13	13	1	2A_ATCC23270;2A_DSM16786;2A_DSM4253;2A_YQH_1;2A_Hel18;2A_RVS1;2A_ATCC53993;2A_S10;2A_COP1;2A_DLC5;2B_BY_3;2B_PQ506;2B_PQ505	Inter	BPL_LplA_LipB	cl14057	biotin-lipoate ligase family. This family includes biotin protein ligase (BPL), lipoate-protein ligase A (LplA) and octanoyl-[acyl carrier protein]-protein acyltransferase (LipB). Biotin is covalently attached at the active site of certain enzymes that transfer carbon dioxide from bicarbonate to organic acids to form cellular metabolites. Biotin protein ligase (BPL) is the enzyme responsible for …	COG0340	;Coenzyme metabolism;	;Biotin-(acetyl-CoA carboxylase) ligase;	K03524	birA	BirA family transcriptional regulator, biotin operon repressor / biotin---[acetyl-CoA-carboxylase] ligase [EC:6.3.4.15]	Metabolism; Metabolism of cofactors and vitamins; Biotin metabolism | Brite Hierarchies; Protein families: genetic information processing; Transcription factors
PFC_ID_44091	FLEXIBLE	13	13	1	2A_ATCC23270;2A_DSM16786;2A_DSM4253;2A_YQH_1;2A_Hel18;2A_RVS1;2A_ATCC53993;2A_S10;2A_GGI_221;2B_BY_3;2B_PQ506;2B_PQ505;2B_F221	Inter	Wzy_C	pfam04932	O-Antigen ligase. This family of proteins is suggested to transport inorganic carbon (HCO3-), based on the phenotype of a mutant of IctB in Synechococcus sp. strain PCC 7942. Bicarbonate uptake is used by many photosynthetic organisms including cyanobacteria. These organisms are able to concentrate CO2/HCO3- against a greater than ten-fold concentration gradient. Cyanobacteria may have several su…	COG3307	;Cell envelope biogenesis, outer membrane;	;Lipid A core - O-antigen ligase and related enzymes;	K18814	ictB	putative inorganic carbon (hco3(-)) transporter	Brite Hierarchies; Protein families: signaling and cellular processes; Transporters
PFC_ID_46036	FLEXIBLE	13	13	1	2A_ATCC23270;2A_DSM16786;2A_DSM4253;2A_YQH_1;2A_Hel18;2A_RVS1;2A_ATCC53993;2A_S10;2A_GGI_221;2B_BY_3;2B_PQ506;2B_PQ505;2B_F221	Inter	ComFC	COG1040	Predicted amidophosphoribosyltransferases [General function prediction only].	COG1040	;General function prediction only;	;Predicted amidophosphoribosyltransferases;	K00764	purF, PPAT	amidophosphoribosyltransferase [EC:2.4.2.14]	Metabolism; Nucleotide metabolism; Purine metabolism | Metabolism; Amino acid metabolism; Alanine, aspartate and glutamate metabolism | Brite Hierarchies; Protein families: metabolism; Peptidases
PFC_ID_43894	FLEXIBLE	13	13	1	2A_ATCC23270;2A_DSM16786;2A_DSM4253;2A_YQH_1;2A_Hel18;2A_RVS1;2A_ATCC53993;2A_S10;2A_GGI_221;2B_BY_3;2B_PQ506;2B_PQ505;2B_F221	Inter	PRK05581	PRK05581	ribulose-phosphate 3-epimerase; Validated	COG0036	;Carbohydrate transport and metabolism;	;Pentose-5-phosphate-3-epimerase;	K01783	rpe, RPE	ribulose-phosphate 3-epimerase [EC:5.1.3.1]	Metabolism; Carbohydrate metabolism; Pentose phosphate pathway | Metabolism; Carbohydrate metabolism; Pentose and glucuronate interconversions | Metabolism; Energy metabolism; Carbon fixation in photosynthetic organisms
PFC_ID_44743	FLEXIBLE	13	13	1	2A_ATCC23270;2A_DSM16786;2A_DSM4253;2A_YQH_1;2A_Hel18;2A_RVS1;2A_ATCC53993;2A_S10;2A_GGI_221;2B_BY_3;2B_PQ506;2B_PQ505;2B_F221	Inter	MPP_superfamily	cl13995	metallophosphatase superfamily, metallophosphatase domain. Metallophosphatases (MPPs), also known as metallophosphoesterases, phosphodiesterases (PDEs), binuclear metallophosphoesterases, and dimetal-containing phosphoesterases (DMPs), represent a diverse superfamily of enzymes with a conserved domain containing an active site consisting of two metal ions (usually manganese, iron, or zinc) coordi…	COG2908	;Function unknown;	;Uncharacterized protein conserved in bacteria;	K03269	lpxH	UDP-2,3-diacylglucosamine hydrolase [EC:3.6.1.54]	Metabolism; Glycan biosynthesis and metabolism; Lipopolysaccharide biosynthesis | Brite Hierarchies; Protein families: metabolism; Lipopolysaccharide biosynthesis proteins
PFC_ID_44181	FLEXIBLE	13	13	1	2A_ATCC23270;2A_DSM16786;2A_DSM4253;2A_YQH_1;2A_Hel18;2A_RVS1;2A_ATCC53993;2A_S10;2A_COP1;2A_GGI_221;2B_BY_3;2B_PQ506;2B_PQ505	Inter	hypothetical protein	NOT in CDD	hypothetical protein	NOT	NOT	NOT	NOT	NOT
PFC_ID_44497	FLEXIBLE	13	13	1	2A_ATCC23270;2A_DSM16786;2A_DSM4253;2A_YQH_1;2A_Hel18;2A_RVS1;2A_ATCC53993;2A_S10;2A_GGI_221;2B_BY_3;2B_PQ506;2B_PQ505;2B_F221	Inter	PRK07492	PRK07492	adenylosuccinate lyase; Provisional	NOT	NOT	NOT	K01756	purB, ADSL	adenylosuccinate lyase [EC:4.3.2.2]	Metabolism; Nucleotide metabolism; Purine metabolism | Metabolism; Amino acid metabolism; Alanine, aspartate and glutamate metabolism
PFC_ID_44964	FLEXIBLE	13	13	1	2A_ATCC23270;2A_DSM16786;2A_DSM4253;2A_YQH_1;2A_Hel18;2A_RVS1;2A_ATCC53993;2A_COP1;2A_DLC5;2B_BY_3;2B_PQ506;2B_PQ505;2B_F221	Inter	PRK06458	PRK06458	hydrogenase 4 subunit F; Validated	COG0651	;Inorganic ion transport and metabolism|Energy production and conversion;	;Formate hydrogenlyase subunit 3/Multisubunit Na+/H+ antiporter, MnhD subunit;	K12141	hyfF	hydrogenase-4 component F [EC:1.-.-.-]	Not Included in Pathway or Brite; Unclassified: metabolism; Enzymes with EC numbers
PFC_ID_43910	FLEXIBLE	13	13	1	2A_ATCC23270;2A_DSM16786;2A_DSM4253;2A_YQH_1;2A_Hel18;2A_RVS1;2A_ATCC53993;2A_S10;2A_COP1;2A_DLC5;2B_BY_3;2B_PQ505;2B_F221	Inter	PRK15078	PRK15078	polysaccharide export protein Wza; Provisional	COG1596	;Cell envelope biogenesis, outer membrane;	;Periplasmic protein involved in polysaccharide export;	K01991	wza, gfcE	polysaccharide biosynthesis/export protein	Cellular Processes; Cellular community - prokaryotes; Biofilm formation - Escherichia coli | Brite Hierarchies; Protein families: signaling and cellular processes; Transporters
PFC_ID_45045	FLEXIBLE	13	13	1	2A_ATCC23270;2A_DSM16786;2A_DSM4253;2A_YQH_1;2A_Hel18;2A_RVS1;2A_ATCC53993;2A_COP1;2A_DLC5;2B_BY_3;2B_PQ506;2B_PQ505;2B_F221	Inter	PRK10015	cl29772	oxidoreductase; Provisional	NOT	NOT	NOT	K00313	fixC	electron transfer flavoprotein-quinone oxidoreductase [EC:1.5.5.-]	Not Included in Pathway or Brite; Unclassified: metabolism; Enzymes with EC numbers
PFC_ID_45942	FLEXIBLE	13	13	1	2A_ATCC23270;2A_DSM16786;2A_DSM4253;2A_YQH_1;2A_Hel18;2A_RVS1;2A_ATCC53993;2A_S10;2A_COP1;2B_BY_3;2B_PQ506;2B_PQ505;2B_F221	Inter	Caa3_CtaG	pfam09678	Cytochrome c oxidase caa3 assembly factor (Caa3_CtaG). Members of this family are the CtaG protein required for assembly of active cytochrome c oxidase of the caa3 type, as in Bacillus subtilis.	COG3336	;Function unknown;	;Predicted membrane protein;	NOT	NOT
PFC_ID_44728	FLEXIBLE	13	13	1	2A_ATCC23270;2A_DSM16786;2A_DSM4253;2A_YQH_1;2A_RVS1;2A_ATCC53993;2A_COP1;2A_GGI_221;2A_DLC5;2B_BY_3;2B_PQ506;2B_PQ505;2B_F221	Inter	PRK00174	PRK00174	acetyl-CoA synthetase; Provisional	COG0365	;Lipid metabolism;	;Acyl-coenzyme A synthetases/AMP-(fatty) acid ligases;	K01895	ACSS, acs	acetyl-CoA synthetase [EC:6.2.1.1]	Metabolism; Carbohydrate metabolism; Glycolysis / Gluconeogenesis | Metabolism; Carbohydrate metabolism; Pyruvate metabolism | Metabolism; Carbohydrate metabolism; Glyoxylate and dicarboxylate metabolism | Metabolism; Carbohydrate metabolism; Propanoate metabolism | Metabolism; Energy metabolism; Carbon fixation pathways in prokaryotes | Metabolism; Energy metabolism; Methane metabolism | Brite H…
PFC_ID_43886	FLEXIBLE	13	13	1	2A_ATCC23270;2A_DSM16786;2A_DSM4253;2A_YQH_1;2A_Hel18;2A_RVS1;2A_ATCC53993;2A_COP1;2A_GGI_221;2B_BY_3;2B_PQ506;2B_PQ505;2B_F221	Inter	DMQ_monoox_COQ7	NF033656	2-polyprenyl-3-methyl-6-methoxy-1,4-benzoquinone monooxygenase.	COG2941	;Coenzyme metabolism;	;Ubiquinone biosynthesis protein COQ7;	K06134	COQ7	3-demethoxyubiquinol 3-hydroxylase [EC:1.14.99.60]	Metabolism; Metabolism of cofactors and vitamins; Ubiquinone and other terpenoid-quinone biosynthesis
PFC_ID_44800	FLEXIBLE	13	13	1	2A_ATCC23270;2A_DSM16786;2A_DSM4253;2A_YQH_1;2A_Hel18;2A_RVS1;2A_ATCC53993;2A_GGI_221;2A_DLC5;2B_BY_3;2B_PQ506;2B_PQ505;2B_F221	Inter	queA	PRK00147	S-adenosylmethionine:tRNA ribosyltransferase-isomerase; Provisional	NOT	NOT	NOT	K07568	queA	S-adenosylmethionine:tRNA ribosyltransferase-isomerase [EC:2.4.99.17]	Brite Hierarchies; Protein families: genetic information processing; Transfer RNA biogenesis
PFC_ID_45856	FLEXIBLE	13	13	1	2A_ATCC23270;2A_DSM16786;2A_DSM4253;2A_YQH_1;2A_Hel18;2A_RVS1;2A_ATCC53993;2A_S10;2A_COP1;2B_BY_3;2B_PQ506;2B_PQ505;2B_F221	Inter	CtpA	COG0793	C-terminal processing protease CtpA/Prc, contains a PDZ domain [Posttranslational modification, protein turnover, chaperones].	NOT	NOT	NOT	K03797	prc, ctpA	carboxyl-terminal processing protease [EC:3.4.21.102]	Brite Hierarchies; Protein families: metabolism; Peptidases
PFC_ID_44677	FLEXIBLE	13	13	1	2A_ATCC23270;2A_DSM16786;2A_DSM4253;2A_YQH_1;2A_Hel18;2A_RVS1;2A_ATCC53993;2A_S10;2A_COP1;2B_BY_3;2B_PQ506;2B_PQ505;2B_F221	Inter	FabD	COG0331	Malonyl CoA-acyl carrier protein transacylase [Lipid transport and metabolism].	COG0331	;Lipid metabolism;	;(acyl-carrier-protein) S-malonyltransferase;	K00645	fabD	[acyl-carrier-protein] S-malonyltransferase [EC:2.3.1.39]	Metabolism; Lipid metabolism; Fatty acid biosynthesis | Metabolism; Biosynthesis of other secondary metabolites; Prodigiosin biosynthesis | Brite Hierarchies; Protein families: metabolism; Lipid biosynthesis proteins
PFC_ID_44867	FLEXIBLE	13	13	1	2A_ATCC23270;2A_DSM16786;2A_DSM4253;2A_YQH_1;2A_Hel18;2A_RVS1;2A_ATCC53993;2A_S10;2A_DLC5;2B_BY_3;2B_PQ506;2B_PQ505;2B_F221	Inter	COG3975	COG3975	Predicted metalloprotease, contains C-terminal PDZ domain [General function prediction only].	COG3975	;General function prediction only;	;Predicted protease with the C-terminal PDZ domain;	NOT	NOT
PFC_ID_44950	FLEXIBLE	13	13	1	2A_ATCC23270;2A_DSM16786;2A_DSM4253;2A_YQH_1;2A_Hel18;2A_RVS1;2A_ATCC53993;2A_S10;2A_DLC5;2B_BY_3;2B_PQ506;2B_PQ505;2B_F221	Inter	2A0109	TIGR00887	phosphate:H+ symporter. This model represents the phosphate uptake symporter subfamily of the major facilitator superfamily (pfam00083). [Transport and binding proteins, Anions]	NOT	NOT	NOT	K08368	yaaU	MFS transporter, putative metabolite transport protein	Brite Hierarchies; Protein families: signaling and cellular processes; Transporters
PFC_ID_44951	FLEXIBLE	13	13	1	2A_ATCC23270;2A_DSM16786;2A_DSM4253;2A_YQH_1;2A_Hel18;2A_RVS1;2A_ATCC53993;2A_S10;2A_COP1;2A_GGI_221;2B_BY_3;2B_PQ506;2B_F221	Inter	DapC_gpp	TIGR03538	succinyldiaminopimelate transaminase. This family of succinyldiaminopimelate transaminases (DapC) includes the experimentally characterized enzyme from Bordatella pertussis. The majority of genes in this family are proximal to genes encoding components of the lysine biosynthesis via diaminopimelate pathway (GenProp0125).	COG0436	;Amino acid transport and metabolism;	;Aspartate/tyrosine/aromatic aminotransferase;	K14267	dapC	N-succinyldiaminopimelate aminotransferase [EC:2.6.1.17]	Metabolism; Amino acid metabolism; Lysine biosynthesis | Brite Hierarchies; Protein families: metabolism; Amino acid related enzymes
PFC_ID_43637	FLEXIBLE	13	13	1	2A_ATCC23270;2A_DSM16786;2A_DSM4253;2A_Hel18;2A_RVS1;2A_ATCC53993;2A_S10;2A_COP1;2A_GGI_221;2A_DLC5;2B_PQ506;2B_PQ505;2B_F221	Inter	PIN_SF	cl28905	PIN (PilT N terminus) domain: Superfamily. The PIN (PilT N terminus) domain belongs to a large nuclease superfamily, and were originally named for their sequence similarity to the N-terminal domain of an annotated pili biogenesis protein, PilT, a domain fusion between a PIN-domain and a PilT ATPase domain. The structural properties of the PIN domain indicate its active center, consisting of three…	ENOG4111SZH	;Function unknown;	;PINc;	K07063	K07063	uncharacterized protein	Not Included in Pathway or Brite; Poorly characterized; Function unknown
PFC_ID_44567	FLEXIBLE	13	13	1	2A_ATCC23270;2A_DSM16786;2A_DSM4253;2A_YQH_1;2A_Hel18;2A_RVS1;2A_ATCC53993;2A_S10;2A_GGI_221;2B_BY_3;2B_PQ506;2B_PQ505;2B_F221	Inter	PRK05567	PRK05567	inosine 5'-monophosphate dehydrogenase; Reviewed	COG0516;COG0517	;Nucleotide transport and metabolism;General function prediction only;	;IMP dehydrogenase/GMP reductase;FOG: CBS domain;	K00088	IMPDH, guaB	IMP dehydrogenase [EC:1.1.1.205]	Metabolism; Nucleotide metabolism; Purine metabolism | Metabolism; Xenobiotics biodegradation and metabolism; Drug metabolism - other enzymes | Brite Hierarchies; Protein families: signaling and cellular processes; Exosome
PFC_ID_45824	FLEXIBLE	13	13	1	2A_ATCC23270;2A_DSM16786;2A_DSM4253;2A_YQH_1;2A_Hel18;2A_RVS1;2A_ATCC53993;2A_S10;2A_COP1;2B_BY_3;2B_PQ506;2B_PQ505;2B_F221	Inter	LPG_synthase_TM	pfam03706	Lysylphosphatidylglycerol synthase TM region. This family of hydrophobic proteins is observed in two distinct contexts. It is primarily found in the presence of genes for the biosynthesis and elaboration of hopene where we assign the gene symbol HpnL. In a subset of the genomes containing HpnL a second, often plasmid-encoded, homolog is observed in a context implying the biosynthesis of 2-aminoet…	NOT	NOT	NOT	K07027	K07027	glycosyltransferase 2 family protein	Brite Hierarchies; Protein families: signaling and cellular processes; Transporters
PFC_ID_45420	FLEXIBLE	13	13	1	2A_ATCC23270;2A_DSM16786;2A_DSM4253;2A_YQH_1;2A_Hel18;2A_RVS1;2A_ATCC53993;2A_S10;2A_DLC5;2B_BY_3;2B_PQ506;2B_PQ505;2B_F221	Inter	Complex1_49kDa	cl21493	Respiratory-chain NADH dehydrogenase, 49 Kd subunit. This model represents that clade of F420-dependent hydrogenases (FRH) beta subunits found exclusively and universally in methanogenic archaea. This protein is a member of the Nickel-dependent hydrogenase superfamily represented by Pfam model, pfam00374.	COG3259	;Energy production and conversion;	;Coenzyme F420-reducing hydrogenase, alpha subunit;	K17993	hydA	sulfhydrogenase subunit alpha [EC:1.12.1.3 1.12.1.5]	Metabolism; Energy metabolism; Sulfur metabolism
PFC_ID_44612	FLEXIBLE	13	13	1	2A_ATCC23270;2A_DSM16786;2A_DSM4253;2A_YQH_1;2A_Hel18;2A_RVS1;2A_ATCC53993;2A_S10;2A_COP1;2A_GGI_221;2B_BY_3;2B_PQ506;2B_PQ505	Inter	MlaC	pfam05494	ABC-type transporter Mla maintaining outer membrane lipid asymmetry, periplasmic MlaC component [Lipid transport and metabolism].	COG2854	;Secondary metabolites biosynthesis, transport and catabolism;	;ABC-type transport system involved in resistance to organic solvents, auxiliary component;	K07323	mlaC	phospholipid transport system substrate-binding protein	Environmental Information Processing; Membrane transport; ABC transporters | Brite Hierarchies; Protein families: signaling and cellular processes; Transporters
PFC_ID_43642	FLEXIBLE	13	13	1	2A_ATCC23270;2A_DSM16786;2A_DSM4253;2A_YQH_1;2A_Hel18;2A_RVS1;2A_ATCC53993;2A_COP1;2A_DLC5;2B_BY_3;2B_PQ506;2B_PQ505;2B_F221	Inter	CpxP_like	cl01482	CpxP component of the bacterial Cpx-two-component system and related proteins. This family summarizes bacterial proteins related to CpxP, a periplasmic protein that forms part of a two-component system which acts as a global modulator of cell-envelope stress in gram-negative bacteria. CpxP aids in combating extracytoplasmic protein-mediated toxicity, and may also be involved in the response to al…	NOT	NOT	NOT	NOT	NOT
PFC_ID_44054	FLEXIBLE	13	13	1	2A_ATCC23270;2A_DSM16786;2A_DSM4253;2A_YQH_1;2A_Hel18;2A_RVS1;2A_ATCC53993;2A_S10;2A_COP1;2B_BY_3;2B_PQ506;2B_PQ505;2B_F221	Inter	PRK10867	PRK10867	signal recognition particle protein; Provisional	COG0541	;;	;Signal recognition particle GTPase;	K03106	SRP54, ffh	signal recognition particle subunit SRP54 [EC:3.6.5.4]	Genetic Information Processing; Folding, sorting and degradation; Protein export | Environmental Information Processing; Membrane transport; Bacterial secretion system | Cellular Processes; Cellular community - prokaryotes; Quorum sensing | Brite Hierarchies; Protein families: signaling and cellular processes; Secretion system
PFC_ID_44796	FLEXIBLE	13	13	1	2A_ATCC23270;2A_DSM16786;2A_DSM4253;2A_YQH_1;2A_Hel18;2A_RVS1;2A_ATCC53993;2A_S10;2A_DLC5;2B_BY_3;2B_PQ506;2B_PQ505;2B_F221	Inter	secF	PRK13022	preprotein translocase subunit SecF; Reviewed	NOT	NOT	NOT	K03074	secF	preprotein translocase subunit SecF	Genetic Information Processing; Folding, sorting and degradation; Protein export | Environmental Information Processing; Membrane transport; Bacterial secretion system | Brite Hierarchies; Protein families: signaling and cellular processes; Secretion system
PFC_ID_45435	FLEXIBLE	13	13	1	2A_ATCC23270;2A_DSM16786;2A_DSM4253;2A_YQH_1;2A_Hel18;2A_RVS1;2A_ATCC53993;2A_COP1;2A_GGI_221;2B_BY_3;2B_PQ506;2B_PQ505;2B_F221	Inter	POD-like_MBL-fold	cd07724	ETHE1 (PDO type I), persulfide dioxygenase A (PDOA, PDO type II) and related proteins; MBL-fold metallo-hydrolase domain. Persulfide dioxygenase (PDO, also known as sulfur dioxygenase, SDO, EC 1.13.11.18) is a non-heme iron-dependent oxygenase which catalyzes the oxidation of glutathione persulfide to glutathione and persulfite in the mitochondria. Mutations in ethe1 (the human PDO gene) are resp…	COG0491	;General function prediction only;	;Zn-dependent hydrolases, including glyoxylases;	K17725	ETHE1	sulfur dioxygenase [EC:1.13.11.18]	Metabolism; Energy metabolism; Sulfur metabolism | Brite Hierarchies; Protein families: genetic information processing; Mitochondrial biogenesis
PFC_ID_44660	FLEXIBLE	13	13	1	2A_ATCC23270;2A_DSM16786;2A_DSM4253;2A_YQH_1;2A_Hel18;2A_RVS1;2A_ATCC53993;2A_S10;2A_COP1;2B_BY_3;2B_PQ506;2B_PQ505;2B_F221	Inter	tRNA-synt_His	pfam13393	Histidyl-tRNA synthetase. This is a family of class II aminoacyl-tRNA synthetase-like and ATP phosphoribosyltransferase regulatory subunits.	COG3705	;Amino acid transport and metabolism;	;ATP phosphoribosyltransferase involved in histidine biosynthesis;	K02502	hisZ	ATP phosphoribosyltransferase regulatory subunit	Metabolism; Amino acid metabolism; Histidine metabolism
PFC_ID_44002	FLEXIBLE	13	8	2	2A_ATCC23270;2A_DSM16786;2A_DSM4253;2A_YQH_1;2A_Hel18;2A_RVS1;2A_ATCC53993;2B_BY_3	Inter	HsdM	COG0286	Type I restriction-modification system, DNA methylase subunit [Defense mechanisms].	COG0286	;;	;Type I restriction-modification system methyltransferase subunit;	K03427	hsdM	type I restriction enzyme M protein [EC:2.1.1.72]	Brite Hierarchies; Protein families: signaling and cellular processes; Prokaryotic defense system
PFC_ID_44518	FLEXIBLE	13	9	1	2A_ATCC23270;2A_DSM16786;2A_DSM4253;2A_YQH_1;2A_Hel18;2A_RVS1;2A_ATCC53993;2A_DLC5;2B_F221	Inter	COG0610	COG0610	Type I site-specific restriction-modification system, R (restriction) subunit and related helicases ... [Defense mechanisms].	COG0610	;;	;Type I site-specific restriction-modification system, R (restriction) subunit and related helicases;	K01153	hsdR	type I restriction enzyme, R subunit [EC:3.1.21.3]	Brite Hierarchies; Protein families: signaling and cellular processes; Prokaryotic defense system
PFC_ID_44188	FLEXIBLE	13	11	1	2A_ATCC23270;2A_DSM16786;2A_RVS1;2A_ATCC53993;2A_S10;2A_GGI_221;2A_DLC5;2B_BY_3;2B_PQ506;2B_PQ505;2B_F221	Inter	hypothetical protein	NOT in CDD	hypothetical protein	NOT	NOT	NOT	NOT	NOT
PFC_ID_44825	FLEXIBLE	13	11	1	2A_ATCC23270;2A_DSM16786;2A_DSM4253;2A_YQH_1;2A_Hel18;2A_RVS1;2A_ATCC53993;2A_S10;2A_GGI_221;2A_DLC5;2B_F221	Inter	CAD2	cd08298	Cinnamyl alcohol dehydrogenases (CAD). These alcohol dehydrogenases are related to the cinnamyl alcohol dehydrogenases (CAD), members of the medium chain dehydrogenase/reductase family. NAD(P)(H)-dependent oxidoreductases are the major enzymes in the interconversion of alcohols and aldehydes, or ketones. Cinnamyl alcohol dehydrogenases (CAD) reduce cinnamaldehydes to cinnamyl alcohols in the last…	COG1064	;General function prediction only;	;Zn-dependent alcohol dehydrogenases;	K13953	adhP	alcohol dehydrogenase, propanol-preferring [EC:1.1.1.1]	Metabolism; Carbohydrate metabolism; Glycolysis / Gluconeogenesis | Metabolism; Lipid metabolism; Fatty acid degradation | Metabolism; Amino acid metabolism; Tyrosine metabolism | Metabolism; Metabolism of cofactors and vitamins; Retinol metabolism | Metabolism; Xenobiotics biodegradation and metabolism; Chloroalkane and chloroalkene degradation | Metabolism; Xenobiotics biodegradation and metabo…
PFC_ID_43746	FLEXIBLE	13	12	1	2A_ATCC23270;2A_DSM16786;2A_DSM4253;2A_YQH_1;2A_Hel18;2A_RVS1;2A_ATCC53993;2A_COP1;2B_BY_3;2B_PQ506;2B_PQ505;2B_F221	Inter	COG5001,GAF_2,PAS	COG5001,pfam13185,cl21578	Predicted signal transduction protein containing a membrane domain, an EAL and a GGDEF domain [Signal transduction mechanisms].	COG2203;COG5001	;Signal transduction mechanisms;Signal transduction mechanisms;	;FOG: GAF domain;Predicted signal transduction protein containing a membrane domain, an EAL and a GGDEF domain;	K21023	mucR	diguanylate cyclase [EC:2.7.7.65]	Cellular Processes; Cellular community - prokaryotes; Biofilm formation - Pseudomonas aeruginosa
PFC_ID_43851	FLEXIBLE	13	12	1	2A_ATCC23270;2A_DSM16786;2A_DSM4253;2A_YQH_1;2A_Hel18;2A_RVS1;2A_ATCC53993;2A_S10;2A_COP1;2A_DLC5;2B_PQ506;2B_PQ505	Inter	TnsD,TniQ	pfam15978,pfam06527	Transposon Tn7 transposition protein TnsA. TnsA is part of the Tn7 transposon mobile genetic element working together with TnsB, TnsC, and TnsD to facilitate insertion of the transposon. TnsA catalyzes cleavage at the transposon 5' ends, and TnsC is the activator of the composite TnsAB transposase. TnsA belongs to a superfamily of nucleases including very short patch repair (Vsr) endonucleases, a…	ENOG410XRIV	;Function unknown;	;Transposition protein;	NOT	NOT
PFC_ID_44890	FLEXIBLE	13	12	1	2A_ATCC23270;2A_DSM16786;2A_DSM4253;2A_YQH_1;2A_RVS1;2A_ATCC53993;2A_S10;2A_GGI_221;2A_DLC5;2B_BY_3;2B_PQ506;2B_PQ505	Inter	type_I_hlyD	TIGR01843	type I secretion membrane fusion protein, HlyD family. Type I secretion is an ABC transport process that exports proteins, without cleavage of any signal sequence, from the cytosol to extracellular medium across both inner and outer membranes. The secretion signal is found in the C-terminus of the transported protein. This model represents the adaptor protein between the ATP-binding cassette (ABC…	COG0845	;Cell envelope biogenesis, outer membrane;	;Membrane-fusion protein;	K13408	raxA	membrane fusion protein	Organismal Systems; Environmental adaptation; Plant-pathogen interaction | Brite Hierarchies; Protein families: signaling and cellular processes; Transporters | Brite Hierarchies; Protein families: signaling and cellular processes; Secretion system
PFC_ID_43647	FLEXIBLE	13	13	1	2A_ATCC23270;2A_DSM16786;2A_DSM4253;2A_YQH_1;2A_Hel18;2A_RVS1;2A_ATCC53993;2A_COP1;2A_GGI_221;2A_DLC5;2B_BY_3;2B_PQ506;2B_PQ505	Inter	hypothetical protein	NOT in CDD	hypothetical protein	NOT	NOT	NOT	NOT	NOT
PFC_ID_43688	FLEXIBLE	13	13	1	2A_ATCC23270;2A_DSM16786;2A_DSM4253;2A_YQH_1;2A_Hel18;2A_RVS1;2A_ATCC53993;2A_S10;2A_DLC5;2B_BY_3;2B_PQ506;2B_PQ505;2B_F221	Inter	DppD	COG0444	ABC-type dipeptide/oligopeptide/nickel transport system, ATPase component [Amino acid transport and metabolism, Inorganic ion transport and metabolism].	COG4608	;Amino acid transport and metabolism;	;ABC-type oligopeptide transport system, ATPase component;	K02032	ABC.PE.A1	peptide/nickel transport system ATP-binding protein	Cellular Processes; Cellular community - prokaryotes; Quorum sensing | Brite Hierarchies; Protein families: signaling and cellular processes; Transporters
PFC_ID_43689	FLEXIBLE	13	13	1	2A_ATCC23270;2A_DSM16786;2A_DSM4253;2A_YQH_1;2A_Hel18;2A_RVS1;2A_ATCC53993;2A_S10;2A_COP1;2B_BY_3;2B_PQ506;2B_PQ505;2B_F221	Inter	DppD	COG0444	ABC-type dipeptide/oligopeptide/nickel transport system, ATPase component [Amino acid transport and metabolism, Inorganic ion transport and metabolism].	COG0444	;Inorganic ion transport and metabolism|Amino acid transport and metabolism;	;ABC-type dipeptide/oligopeptide/nickel transport system, ATPase component;	K02031	ABC.PE.A	peptide/nickel transport system ATP-binding protein	Cellular Processes; Cellular community - prokaryotes; Quorum sensing | Brite Hierarchies; Protein families: signaling and cellular processes; Transporters
PFC_ID_43693	FLEXIBLE	13	13	1	2A_ATCC23270;2A_DSM16786;2A_DSM4253;2A_YQH_1;2A_Hel18;2A_RVS1;2A_ATCC53993;2A_S10;2A_COP1;2B_BY_3;2B_PQ506;2B_PQ505;2B_F221	Inter	DUF3857,Transglut_core	pfam12969,pfam01841	Domain of Unknown Function with PDB structure (DUF3857). This family is based on the first domain of the PDB structure 3KD4(residues 1-228). It is structurally similar to domains in other hydrolases, eg. M1 family aminopeptidase (3ebi, Z=10, rmsd 3.6A for 152 CA, seq id 12%), despite lack of any significant sequence similarity.	COG1305	;Amino acid transport and metabolism;	;Transglutaminase-like enzymes, putative cysteine proteases;	NOT	NOT
PFC_ID_43697	FLEXIBLE	13	13	1	2A_ATCC23270;2A_DSM16786;2A_DSM4253;2A_YQH_1;2A_Hel18;2A_RVS1;2A_ATCC53993;2A_S10;2A_COP1;2B_BY_3;2B_PQ506;2B_PQ505;2B_F221	Inter	Mdh	COG0039	Malate/lactate dehydrogenase [Energy production and conversion].	NOT	NOT	NOT	K00024	mdh	malate dehydrogenase [EC:1.1.1.37]	Metabolism; Carbohydrate metabolism; Citrate cycle (TCA cycle) | Metabolism; Carbohydrate metabolism; Pyruvate metabolism | Metabolism; Carbohydrate metabolism; Glyoxylate and dicarboxylate metabolism | Metabolism; Energy metabolism; Carbon fixation in photosynthetic organisms | Metabolism; Energy metabolism; Carbon fixation pathways in prokaryotes | Metabolism; Energy metabolism; Methane metabol…
PFC_ID_43701	FLEXIBLE	13	13	1	2A_ATCC23270;2A_DSM16786;2A_DSM4253;2A_YQH_1;2A_Hel18;2A_RVS1;2A_ATCC53993;2A_S10;2A_COP1;2B_BY_3;2B_PQ506;2B_PQ505;2B_F221	Inter	ExbD	pfam02472	Biopolymer transport protein ExbD [Intracellular trafficking, secretion, and vesicular transport].	NOT	NOT	NOT	K03559	exbD	biopolymer transport protein ExbD	Brite Hierarchies; Protein families: signaling and cellular processes; Transporters
PFC_ID_43703	FLEXIBLE	13	13	1	2A_ATCC23270;2A_DSM16786;2A_DSM4253;2A_YQH_1;2A_Hel18;2A_RVS1;2A_ATCC53993;2A_S10;2A_COP1;2A_GGI_221;2A_DLC5;2B_PQ505;2B_F221	Inter	GT4_MtfB-like	cd03809	glycosyltransferases MtfB, WbpX, and similar proteins. This family is most closely related to the GT4 family of glycosyltransferases. MtfB (mannosyltransferase B) in E. coli has been shown to direct the growth of the O9-specific polysaccharide chain. It transfers two mannoses into the position 3 of the previously synthesized polysaccharide.	NOT	NOT	NOT	K12993	wbpX	alpha-1,2-rhamnosyltransferase [EC:2.4.1.-]	Brite Hierarchies; Protein families: metabolism; Glycosyltransferases | Brite Hierarchies; Protein families: metabolism; Lipopolysaccharide biosynthesis proteins
PFC_ID_43709	FLEXIBLE	13	13	1	2A_ATCC23270;2A_DSM16786;2A_DSM4253;2A_YQH_1;2A_Hel18;2A_RVS1;2A_ATCC53993;2A_S10;2A_GGI_221;2B_BY_3;2B_PQ506;2B_PQ505;2B_F221	Inter	MutY	COG1194	Adenine-specific DNA glycosylase, acts on AG and A-oxoG pairs [Replication, recombination and repair].	COG1194	;DNA replication, recombination and repair;	;A/G-specific DNA glycosylase;	K03575	mutY	A/G-specific adenine glycosylase [EC:3.2.2.31]	Genetic Information Processing; Replication and repair; Base excision repair | Brite Hierarchies; Protein families: genetic information processing; DNA repair and recombination proteins
PFC_ID_43710	FLEXIBLE	13	13	1	2A_ATCC23270;2A_DSM16786;2A_DSM4253;2A_YQH_1;2A_Hel18;2A_RVS1;2A_ATCC53993;2A_S10;2A_DLC5;2B_BY_3;2B_PQ506;2B_PQ505;2B_F221	Inter	AsmA	COG2982	Uncharacterized protein involved in outer membrane biogenesis [Cell wall/membrane/envelope biogenesis].	NOT	NOT	NOT	NOT	NOT
PFC_ID_43714	FLEXIBLE	13	13	1	2A_ATCC23270;2A_DSM16786;2A_DSM4253;2A_YQH_1;2A_Hel18;2A_RVS1;2A_ATCC53993;2A_GGI_221;2A_DLC5;2B_BY_3;2B_PQ506;2B_PQ505;2B_F221	Inter	hpr-ser	TIGR00679	Hpr(Ser) kinase/phosphatase. Members of this family are the bifunctional enzyme, HPr kinase/phosphatase. All members of the seed alignment (n=57) have a gene tightly clustered with a gene for the phospocarrier protein HPr, its target. [Regulatory functions, Protein interactions, Signal transduction, PTS]	COG1493	;Signal transduction mechanisms;	;Serine kinase of the HPr protein, regulates carbohydrate metabolism;	K06023	hprK, ptsK	HPr kinase/phosphorylase [EC:2.7.11.- 2.7.4.-]	Not Included in Pathway or Brite; Unclassified: metabolism; Enzymes with EC numbers
PFC_ID_43722	FLEXIBLE	13	13	1	2A_DSM16786;2A_DSM4253;2A_YQH_1;2A_Hel18;2A_RVS1;2A_ATCC53993;2A_S10;2A_COP1;2A_DLC5;2B_BY_3;2B_PQ506;2B_PQ505;2B_F221	Inter	hypothetical protein	NOT in CDD	hypothetical protein	NOT	NOT	NOT	NOT	NOT
PFC_ID_43724	FLEXIBLE	13	13	1	2A_ATCC23270;2A_DSM16786;2A_DSM4253;2A_YQH_1;2A_Hel18;2A_RVS1;2A_ATCC53993;2A_S10;2A_GGI_221;2B_BY_3;2B_PQ506;2B_PQ505;2B_F221	Inter	PKc_like	cl21453	Catalytic domain of the Protein Kinase superfamily. The PK superfamily contains the large family of typical PKs that includes serine/threonine kinases (STKs), protein tyrosine kinases (PTKs), and dual-specificity PKs that phosphorylate both serine/threonine and tyrosine residues of target proteins, as well as pseudokinases that lack crucial residues for catalytic activity and/or ATP binding. It a…	COG3178	;General function prediction only;	;Predicted phosphotransferase related to Ser/Thr protein kinases;	K07102	amgK	N-acetylmuramate 1-kinase [EC:2.7.1.221]	Metabolism; Carbohydrate metabolism; Amino sugar and nucleotide sugar metabolism
PFC_ID_43726	FLEXIBLE	13	13	1	2A_ATCC23270;2A_DSM16786;2A_DSM4253;2A_YQH_1;2A_Hel18;2A_RVS1;2A_ATCC53993;2A_S10;2A_GGI_221;2B_BY_3;2B_PQ506;2B_PQ505;2B_F221	Inter	PRK10770	PRK10770	peptidyl-prolyl cis-trans isomerase SurA; Provisional	COG0760	;Posttranslational modification, protein turnover, chaperones;	;Parvulin-like peptidyl-prolyl isomerase;	K03771	surA	peptidyl-prolyl cis-trans isomerase SurA [EC:5.2.1.8]	Brite Hierarchies; Protein families: genetic information processing; Chaperones and folding catalysts
PFC_ID_43727	FLEXIBLE	13	13	1	2A_ATCC23270;2A_DSM16786;2A_DSM4253;2A_YQH_1;2A_Hel18;2A_RVS1;2A_ATCC53993;2A_S10;2A_DLC5;2B_BY_3;2B_PQ506;2B_PQ505;2B_F221	Inter	ABC2_membrane	cl21474	ABC-2 type transporter. This is the N-terminal region of 7tm proteins. The function is not known.	COG0842	;;	;ABC-type multidrug transport system, permease component;	K01992	ABC-2.P	ABC-2 type transport system permease protein	Brite Hierarchies; Protein families: signaling and cellular processes; Transporters
PFC_ID_43748	FLEXIBLE	13	13	1	2A_ATCC23270;2A_DSM16786;2A_DSM4253;2A_YQH_1;2A_Hel18;2A_RVS1;2A_ATCC53993;2A_S10;2A_COP1;2B_BY_3;2B_PQ506;2B_PQ505;2B_F221	Inter	pyrB	PRK00856	aspartate carbamoyltransferase catalytic subunit.	COG0540	;Nucleotide transport and metabolism;	;Aspartate carbamoyltransferase, catalytic chain;	K00609	pyrB, PYR2	aspartate carbamoyltransferase catalytic subunit [EC:2.1.3.2]	Metabolism; Nucleotide metabolism; Pyrimidine metabolism | Metabolism; Amino acid metabolism; Alanine, aspartate and glutamate metabolism
PFC_ID_43756	FLEXIBLE	13	13	1	2A_ATCC23270;2A_DSM16786;2A_DSM4253;2A_YQH_1;2A_Hel18;2A_RVS1;2A_ATCC53993;2A_COP1;2A_DLC5;2B_BY_3;2B_PQ506;2B_PQ505;2B_F221	Inter	Lpd,PRK11856,lipoyl_domain	COG1249,PRK11856,cd06849	Pyruvate/2-oxoglutarate dehydrogenase complex, dihydrolipoamide dehydrogenase (E3) component or related enzyme [Energy production and conversion].	COG0508;COG1249	;Energy production and conversion;Energy production and conversion;	;Pyruvate/2-oxoglutarate dehydrogenase complex, dihydrolipoamide acyltransferase (E2) component, and related enzymes;Pyruvate/2-oxoglutarate dehydrogenase complex, dihydrolipoamide dehydrogenase (E3) component, and related enzymes;	K00382	DLD, lpd, pdhD	dihydrolipoamide dehydrogenase [EC:1.8.1.4]	Metabolism; Carbohydrate metabolism; Glycolysis / Gluconeogenesis | Metabolism; Carbohydrate metabolism; Citrate cycle (TCA cycle) | Metabolism; Carbohydrate metabolism; Pyruvate metabolism | Metabolism; Carbohydrate metabolism; Glyoxylate and dicarboxylate metabolism | Metabolism; Carbohydrate metabolism; Propanoate metabolism | Metabolism; Amino acid metabolism; Glycine, serine and threonine me…
PFC_ID_43761	FLEXIBLE	13	13	1	2A_ATCC23270;2A_DSM16786;2A_DSM4253;2A_YQH_1;2A_Hel18;2A_RVS1;2A_ATCC53993;2A_S10;2A_COP1;2B_BY_3;2B_PQ506;2B_PQ505;2B_F221	Inter	argC	PRK00436	N-acetyl-gamma-glutamyl-phosphate reductase; Validated	COG0002	;Amino acid transport and metabolism;	;Acetylglutamate semialdehyde dehydrogenase;	K00145	argC	N-acetyl-gamma-glutamyl-phosphate reductase [EC:1.2.1.38]	Metabolism; Amino acid metabolism; Arginine biosynthesis
PFC_ID_43780	FLEXIBLE	13	13	1	2A_DSM16786;2A_DSM4253;2A_YQH_1;2A_Hel18;2A_RVS1;2A_ATCC53993;2A_S10;2A_GGI_221;2A_DLC5;2B_BY_3;2B_PQ506;2B_PQ505;2B_F221	Inter	MerR_2	pfam13591	MerR HTH family regulatory protein.	ENOG410XUWK	;Transcription;	;merR family transcriptional Regulator;	K18997	cbpM	chaperone modulatory protein CbpM	Brite Hierarchies; Protein families: genetic information processing; Chromosome and associated proteins
PFC_ID_43808	FLEXIBLE	13	13	1	2A_ATCC23270;2A_DSM16786;2A_DSM4253;2A_YQH_1;2A_Hel18;2A_RVS1;2A_ATCC53993;2A_S10;2A_COP1;2B_BY_3;2B_PQ506;2B_PQ505;2B_F221	Inter	COG4567	COG4567	Two-component response regulator, ActR/RegA family, consists of REC and Fis-type HTH domains [Signal transduction mechanisms, Transcription].	COG4567	;Transcription|Signal transduction mechanisms;	;Response regulator consisting of a CheY-like receiver domain and a Fis-type HTH domain;	K15012	regA, regR, actR	two-component system, response regulator RegA	Environmental Information Processing; Signal transduction; Two-component system | Brite Hierarchies; Protein families: signaling and cellular processes; Two-component system
PFC_ID_43820	FLEXIBLE	13	13	1	2A_ATCC23270;2A_DSM16786;2A_DSM4253;2A_YQH_1;2A_Hel18;2A_RVS1;2A_ATCC53993;2A_S10;2A_COP1;2B_BY_3;2B_PQ506;2B_PQ505;2B_F221	Inter	Cytochrom_C,Cytochrom_C	cl21467,cl21467	Heme-binding domain of the class III cytochrome C family and related proteins. This alignment models heme binding core motifs as encountered in the cytochrome C3 family and related proteins. Cytochrome C3 is a tetraheme protein found in sulfate-reducing bacteria which use either thiosulfate or sulfate as the ultimate electron acceptors. C3 is an integral part of a complex electron transfer chain.…	NOT	NOT	NOT	NOT	NOT
PFC_ID_43857	FLEXIBLE	13	13	1	2A_ATCC23270;2A_DSM16786;2A_DSM4253;2A_YQH_1;2A_Hel18;2A_RVS1;2A_ATCC53993;2A_S10;2A_COP1;2B_BY_3;2B_PQ506;2B_PQ505;2B_F221	Inter	PRK09280	PRK09280	F0F1 ATP synthase subunit beta; Validated	COG0055	;Energy production and conversion;	;F0F1-type ATP synthase, beta subunit;	K02112	ATPF1B, atpD	F-type H+/Na+-transporting ATPase subunit beta [EC:7.1.2.2 7.2.2.1]	Metabolism; Energy metabolism; Oxidative phosphorylation | Metabolism; Energy metabolism; Photosynthesis | Brite Hierarchies; Protein families: metabolism; Photosynthesis proteins
PFC_ID_43882	FLEXIBLE	13	13	1	2A_ATCC23270;2A_DSM16786;2A_DSM4253;2A_YQH_1;2A_Hel18;2A_RVS1;2A_ATCC53993;2A_S10;2A_DLC5;2B_BY_3;2B_PQ506;2B_PQ505;2B_F221	Inter	ABC2_membrane	cl21474	ABC-2 type transporter. This is the N-terminal region of 7tm proteins. The function is not known.	COG0842	;;	;ABC-type multidrug transport system, permease component;	K09694	nodJ	lipooligosaccharide transport system permease protein	Environmental Information Processing; Membrane transport; ABC transporters | Brite Hierarchies; Protein families: signaling and cellular processes; Transporters
PFC_ID_43896	FLEXIBLE	13	13	1	2A_ATCC23270;2A_DSM16786;2A_DSM4253;2A_YQH_1;2A_Hel18;2A_RVS1;2A_ATCC53993;2A_S10;2A_COP1;2B_BY_3;2B_PQ506;2B_PQ505;2B_F221	Inter	PRK05826	PRK05826	pyruvate kinase; Provisional	COG0469	;Carbohydrate transport and metabolism;	;Pyruvate kinase;	K00873	PK, pyk	pyruvate kinase [EC:2.7.1.40]	Metabolism; Carbohydrate metabolism; Glycolysis / Gluconeogenesis | Metabolism; Carbohydrate metabolism; Pyruvate metabolism | Metabolism; Nucleotide metabolism; Purine metabolism | Organismal Systems; Endocrine system; Glucagon signaling pathway | Human Diseases; Cancers: Overview; Central carbon metabolism in cancer | Human Diseases; Cancers: Overview; Viral carcinogenesis | Human Diseases; End…
PFC_ID_43905	FLEXIBLE	13	13	1	2A_ATCC23270;2A_DSM16786;2A_DSM4253;2A_YQH_1;2A_Hel18;2A_RVS1;2A_ATCC53993;2A_S10;2A_COP1;2B_BY_3;2B_PQ506;2B_PQ505;2B_F221	Inter	RmuC,CCDC158	pfam02646,pfam15921	DNA anti-recombination protein (rearrangement mutator) RmuC [Replication, recombination and repair].	COG1322	;Function unknown;	;Uncharacterized protein conserved in bacteria;	K09760	rmuC	DNA recombination protein RmuC	Not Included in Pathway or Brite; Unclassified: genetic information processing; Replication and repair
PFC_ID_43917	FLEXIBLE	13	13	1	2A_ATCC23270;2A_DSM16786;2A_DSM4253;2A_YQH_1;2A_Hel18;2A_RVS1;2A_ATCC53993;2A_S10;2A_COP1;2A_DLC5;2B_BY_3;2B_PQ505;2B_F221	Inter	engB	PRK00454	GTP-binding protein YsxC; Reviewed	COG0218	;General function prediction only;	;Predicted GTPase;	K03978	engB	GTP-binding protein	Brite Hierarchies; Protein families: genetic information processing; Chromosome and associated proteins
PFC_ID_43932	FLEXIBLE	13	13	1	2A_DSM16786;2A_DSM4253;2A_YQH_1;2A_Hel18;2A_RVS1;2A_ATCC53993;2A_S10;2A_COP1;2A_GGI_221;2B_BY_3;2B_PQ506;2B_PQ505;2B_F221	Inter	hypothetical protein	NOT in CDD	hypothetical protein	NOT	NOT	NOT	NOT	NOT
PFC_ID_43939	FLEXIBLE	13	13	1	2A_ATCC23270;2A_DSM16786;2A_DSM4253;2A_YQH_1;2A_Hel18;2A_RVS1;2A_ATCC53993;2A_COP1;2A_DLC5;2B_BY_3;2B_PQ506;2B_PQ505;2B_F221	Inter	PRK08270	PRK08270	ribonucleoside triphosphate reductase.	COG1328	;Nucleotide transport and metabolism;	;Oxygen-sensitive ribonucleoside-triphosphate reductase;	K21636	nrdD	ribonucleoside-triphosphate reductase (formate) [EC:1.1.98.6]	Metabolism; Nucleotide metabolism; Purine metabolism | Metabolism; Nucleotide metabolism; Pyrimidine metabolism
PFC_ID_43940	FLEXIBLE	13	13	1	2A_ATCC23270;2A_DSM16786;2A_DSM4253;2A_YQH_1;2A_Hel18;2A_RVS1;2A_ATCC53993;2A_S10;2A_COP1;2B_BY_3;2B_PQ506;2B_PQ505;2B_F221	Inter	NrdG2	TIGR02495	anaerobic ribonucleoside-triphosphate reductase activating protein. This enzyme is a member of the radical-SAM family (pfam04055). It is often gene clustered with the class III (anaerobic) ribonucleotide triphosphate reductase (NrdD, TIGR02487) and presumably fulfills the identical function as NrdG, which utilizes S-adenosyl methionine, an iron-sulfur cluster and a reductant (dihydroflavodoxin) t…	COG1180	;Posttranslational modification, protein turnover, chaperones;	;Pyruvate-formate lyase-activating enzyme;	K04069	pflA, pflC, pflE	pyruvate formate lyase activating enzyme [EC:1.97.1.4]	Not Included in Pathway or Brite; Unclassified: metabolism; Enzymes with EC numbers
PFC_ID_43942	FLEXIBLE	13	13	1	2A_ATCC23270;2A_DSM16786;2A_DSM4253;2A_YQH_1;2A_Hel18;2A_RVS1;2A_ATCC53993;2A_COP1;2A_DLC5;2B_BY_3;2B_PQ506;2B_PQ505;2B_F221	Inter	PRK15447	PRK15447	putative protease; Provisional	COG0826	;Posttranslational modification, protein turnover, chaperones;	;Collagenase and related proteases;	NOT	NOT
PFC_ID_43947	FLEXIBLE	13	13	1	2A_ATCC23270;2A_DSM16786;2A_DSM4253;2A_YQH_1;2A_Hel18;2A_RVS1;2A_ATCC53993;2A_S10;2A_COP1;2B_BY_3;2B_PQ506;2B_PQ505;2B_F221	Inter	NADB_Rossmann	cl21454	Rossmann-fold NAD(P)(+)-binding proteins. This entry is the rossmann domain found in the Xanthine dehydrogenase accessory protein.	COG1028	;General function prediction only|Secondary metabolites biosynthesis, transport and catabolism|Lipid metabolism;	;Dehydrogenases with different specificities (related to short-chain alcohol dehydrogenases);	K00059	fabG	3-oxoacyl-[acyl-carrier protein] reductase [EC:1.1.1.100]	Metabolism; Lipid metabolism; Fatty acid biosynthesis | Metabolism; Metabolism of cofactors and vitamins; Biotin metabolism | Metabolism; Biosynthesis of other secondary metabolites; Prodigiosin biosynthesis | Brite Hierarchies; Protein families: metabolism; Lipid biosynthesis proteins
PFC_ID_43958	FLEXIBLE	13	13	1	2A_ATCC23270;2A_DSM16786;2A_DSM4253;2A_YQH_1;2A_Hel18;2A_RVS1;2A_ATCC53993;2A_S10;2A_GGI_221;2B_BY_3;2B_PQ506;2B_PQ505;2B_F221	Inter	TypA	COG1217	Predicted membrane GTPase involved in stress response [Signal transduction mechanisms].	COG1217	;Signal transduction mechanisms;	;Predicted membrane GTPase involved in stress response;	K06207	typA, bipA	GTP-binding protein	Not Included in Pathway or Brite; Unclassified: signaling and cellular processes; Signaling proteins
PFC_ID_43961	FLEXIBLE	13	13	1	2A_ATCC23270;2A_DSM16786;2A_DSM4253;2A_YQH_1;2A_Hel18;2A_RVS1;2A_ATCC53993;2A_S10;2A_COP1;2B_BY_3;2B_PQ506;2B_PQ505;2B_F221	Inter	DUF484	pfam04340	Uncharacterized conserved protein YigA, DUF484 family [Function unknown].	COG3159	;Function unknown;	;Uncharacterized protein conserved in bacteria;	K09921	K09921	uncharacterized protein	Not Included in Pathway or Brite; Poorly characterized; Function unknown
PFC_ID_43977	FLEXIBLE	13	13	1	2A_ATCC23270;2A_DSM16786;2A_DSM4253;2A_YQH_1;2A_Hel18;2A_RVS1;2A_ATCC53993;2A_S10;2A_COP1;2B_BY_3;2B_PQ506;2B_PQ505;2B_F221	Inter	hemA	PRK00045	glutamyl-tRNA reductase; Reviewed	COG0373	;Coenzyme metabolism;	;Glutamyl-tRNA reductase;	K02492	hemA	glutamyl-tRNA reductase [EC:1.2.1.70]	Metabolism; Metabolism of cofactors and vitamins; Porphyrin and chlorophyll metabolism
PFC_ID_43978	FLEXIBLE	13	13	1	2A_ATCC23270;2A_DSM16786;2A_DSM4253;2A_YQH_1;2A_Hel18;2A_RVS1;2A_ATCC53993;2A_S10;2A_COP1;2B_BY_3;2B_PQ506;2B_PQ505;2B_F221	Inter	PEP_TPR_lipo	TIGR02917	putative PEP-CTERM system TPR-repeat lipoprotein. This protein family occurs in strictly within a subset of Gram-negative bacterial species with the proposed PEP-CTERM/exosortase system, analogous to the LPXTG/sortase system common in Gram-positive bacteria. This protein occurs in a species if and only if a transmembrane histidine kinase (TIGR02916) and a DNA-binding response regulator (TIGR02915…	COG0457	;General function prediction only;	;FOG: TPR repeat;	NOT	NOT
PFC_ID_43988	FLEXIBLE	13	13	1	2A_ATCC23270;2A_DSM16786;2A_DSM4253;2A_YQH_1;2A_Hel18;2A_RVS1;2A_ATCC53993;2A_S10;2A_COP1;2A_DLC5;2B_BY_3;2B_PQ506;2B_PQ505	Inter	Hydrolase_4	pfam12146	Members of the Nudix hydrolase superfamily catalyze the hydrolysis of NUcleoside DIphosphates linked to other moieties, X. Enzymes belonging to this superfamily require a divalent cation, such as Mg2+ or Mn2+, for their activity and contain a highly conserved 23-residue nudix motif (GX5EX7REUXEEXGU, U=I, L or V), which functions as a metal binding and catalytic site. Substrates of nudix hydrolase…	ENOG410ZT3B	;Function unknown;	;;	K06889	K06889	uncharacterized protein	Not Included in Pathway or Brite; Poorly characterized; Function unknown
PFC_ID_44017	FLEXIBLE	13	13	1	2A_ATCC23270;2A_DSM4253;2A_YQH_1;2A_Hel18;2A_RVS1;2A_ATCC53993;2A_S10;2A_COP1;2A_DLC5;2B_BY_3;2B_PQ506;2B_PQ505;2B_F221	Inter	hypothetical protein	NOT in CDD	hypothetical protein	NOT	NOT	NOT	NOT	NOT
PFC_ID_44019	FLEXIBLE	13	13	1	2A_ATCC23270;2A_DSM16786;2A_DSM4253;2A_YQH_1;2A_Hel18;2A_RVS1;2A_ATCC53993;2A_S10;2A_DLC5;2B_BY_3;2B_PQ506;2B_PQ505;2B_F221	Inter	DUF4168,Tic110	pfam13767,pfam16940	Domain of unknown function (DUF4168).	NOT	NOT	NOT	NOT	NOT
PFC_ID_44020	FLEXIBLE	13	13	1	2A_ATCC23270;2A_DSM16786;2A_DSM4253;2A_YQH_1;2A_Hel18;2A_RVS1;2A_ATCC53993;2A_S10;2A_DLC5;2B_BY_3;2B_PQ506;2B_PQ505;2B_F221	Inter	PRK11823	PRK11823	DNA repair protein RadA; Provisional	COG1066	;Posttranslational modification, protein turnover, chaperones;	;Predicted ATP-dependent serine protease;	K04485	radA, sms	DNA repair protein RadA/Sms	Brite Hierarchies; Protein families: genetic information processing; DNA repair and recombination proteins
PFC_ID_44037	FLEXIBLE	13	13	1	2A_ATCC23270;2A_DSM16786;2A_DSM4253;2A_YQH_1;2A_Hel18;2A_RVS1;2A_ATCC53993;2A_S10;2A_COP1;2B_BY_3;2B_PQ506;2B_PQ505;2B_F221	Inter	GH57N_APU	cd10796	N-terminal catalytic domain of thermoactive amylopullulanases; glycoside hydrolase family 57 (GH57). Pullulanases (EC 3.2.1.41) are capable of hydrolyzing the alpha-1,6 glucosidic bonds of pullulan, producing maltotriose. Amylopullulanases (APU, E.C 3.2.1.1/41) are type II pullulanases which can also degrade both the alpha-1,6 and alpha-1,4 glucosidic bonds of starch, producing oligosaccharides. …	COG1449	;Carbohydrate transport and metabolism;	;Alpha-amylase/alpha-mannosidase;	NOT	NOT
PFC_ID_44044	FLEXIBLE	13	13	1	2A_ATCC23270;2A_DSM16786;2A_DSM4253;2A_YQH_1;2A_Hel18;2A_RVS1;2A_ATCC53993;2A_S10;2A_COP1;2A_DLC5;2B_BY_3;2B_PQ506;2B_PQ505	Inter	uvrA	PRK00349	excinuclease ABC subunit UvrA.	COG0178	;DNA replication, recombination and repair;	;Excinuclease ATPase subunit;	K03701	uvrA	excinuclease ABC subunit A	Genetic Information Processing; Replication and repair; Nucleotide excision repair | Brite Hierarchies; Protein families: genetic information processing; DNA repair and recombination proteins
PFC_ID_44045	FLEXIBLE	13	13	1	2A_DSM16786;2A_DSM4253;2A_YQH_1;2A_Hel18;2A_RVS1;2A_ATCC53993;2A_S10;2A_COP1;2A_GGI_221;2B_BY_3;2B_PQ506;2B_PQ505;2B_F221	Inter	hypothetical protein	NOT in CDD	hypothetical protein	ENOG4112BS5	;Function unknown;	;;	NOT	NOT
PFC_ID_44046	FLEXIBLE	13	13	1	2A_ATCC23270;2A_DSM16786;2A_DSM4253;2A_YQH_1;2A_Hel18;2A_RVS1;2A_ATCC53993;2A_S10;2A_COP1;2B_BY_3;2B_PQ506;2B_PQ505;2B_F221	Inter	YbbN	COG3118	Negative regulator of GroEL, contains thioredoxin-like and TPR-like domains [Posttranslational modification, protein turnover, chaperones].	COG3118	;Posttranslational modification, protein turnover, chaperones;	;Thioredoxin domain-containing protein;	K05838	ybbN	putative thioredoxin	Brite Hierarchies; Protein families: genetic information processing; Chaperones and folding catalysts
PFC_ID_44047	FLEXIBLE	13	13	1	2A_ATCC23270;2A_DSM16786;2A_DSM4253;2A_YQH_1;2A_Hel18;2A_RVS1;2A_ATCC53993;2A_S10;2A_DLC5;2B_BY_3;2B_PQ506;2B_PQ505;2B_F221	Inter	degP_htrA_DO	TIGR02037	periplasmic serine protease, Do/DeqQ family. This family consists of a set proteins various designated DegP, heat shock protein HtrA, and protease DO. The ortholog in Pseudomonas aeruginosa is designated MucD and is found in an operon that controls mucoid phenotype. This family also includes the DegQ (HhoA) paralog in E. coli which can rescue a DegP mutant, but not the smaller DegS paralog, which…	COG0265	;Posttranslational modification, protein turnover, chaperones;	;Trypsin-like serine proteases, typically periplasmic, contain C-terminal PDZ domain;	K04771	degP, htrA	serine protease Do [EC:3.4.21.107]	Environmental Information Processing; Signal transduction; Two-component system | Human Diseases; Drug resistance: Antimicrobial; Cationic antimicrobial peptide (CAMP) resistance | Brite Hierarchies; Protein families: metabolism; Peptidases | Brite Hierarchies; Protein families: genetic information processing; Chaperones and folding catalysts
PFC_ID_44059	FLEXIBLE	13	13	1	2A_ATCC23270;2A_DSM16786;2A_DSM4253;2A_YQH_1;2A_Hel18;2A_RVS1;2A_ATCC53993;2A_S10;2A_GGI_221;2B_BY_3;2B_PQ506;2B_PQ505;2B_F221	Inter	PRK03598	PRK03598	putative efflux pump membrane fusion protein; Provisional	ENOG410XPU6	;Intracellular trafficking, secretion, and vesicular transport;	;Secretion Protein;	K01993	ABC-2.TX	HlyD family secretion protein	Not Included in Pathway or Brite; Unclassified: signaling and cellular processes; Structural proteins
PFC_ID_44073	FLEXIBLE	13	13	1	2A_ATCC23270;2A_DSM16786;2A_DSM4253;2A_YQH_1;2A_Hel18;2A_RVS1;2A_ATCC53993;2A_S10;2A_COP1;2A_GGI_221;2A_DLC5;2B_PQ506;2B_PQ505	Inter	PBP2_CrgA_like,HTH_1	cd08422,pfam00126	The C-terminal substrate binding domain of LysR-type transcriptional regulator CrgA and its related homologs, contains the type 2 periplasmic binding domain. This CD includes the substrate binding domain of LysR-type transcriptional regulator (LTTR) CrgA and its related homologs. The LTTRs are acting as both auto-repressors and activators of target promoters, controlling operons involved in a wid…	ENOG410XQWS	;Transcription;	;LysR family (Transcriptional regulator;	K18900	bpeT	LysR family transcriptional regulator, regulator for bpeEF and oprC	Brite Hierarchies; Protein families: genetic information processing; Transcription factors | Brite Hierarchies; Protein families: signaling and cellular processes; Antimicrobial resistance genes
PFC_ID_44079	FLEXIBLE	13	13	1	2A_ATCC23270;2A_DSM16786;2A_DSM4253;2A_YQH_1;2A_Hel18;2A_RVS1;2A_ATCC53993;2A_S10;2A_GGI_221;2B_BY_3;2B_PQ506;2B_PQ505;2B_F221	Inter	UDG-F4_TTUDGA_SPO1dp_like	cd10030	Uracil DNA glycosylase family 4, includes Thermotoga maritima TTUDGA, Bacillus phage SPO1 DNA polymerase, and similar proteins. Uracil DNA glycosylase family 4 includes Thermotoga maritima TTUDGA, a robust uracil DNA glycosylase that shares narrow substrate specificity and high catalytic efficiency with family 1, acting on double-stranded and single-stranded uracil-containing DNA. Members of this…	COG1573	;DNA replication, recombination and repair;	;Uracil-DNA glycosylase;	K21929	udg	uracil-DNA glycosylase [EC:3.2.2.27]	Genetic Information Processing; Replication and repair; Base excision repair | Brite Hierarchies; Protein families: genetic information processing; DNA repair and recombination proteins
PFC_ID_44084	FLEXIBLE	13	13	1	2A_ATCC23270;2A_DSM16786;2A_DSM4253;2A_YQH_1;2A_Hel18;2A_RVS1;2A_ATCC53993;2A_S10;2A_COP1;2A_DLC5;2B_PQ506;2B_PQ505;2B_F221	Inter	PIN_VapC-like	cd18692	VapC-like PIN domains of VapC and Smg6 ribonucleases, ribosome assembly factor NOB1, rRNA-processing protein Fcf1, Archaeoglobus fulgidus AF0591 protein, and homologs. PIN (PilT N terminus) domains of such ribonucleases as the toxins of prokaryotic toxin/antitoxin operons FitAB and VapBC, as well as, eukaryotic ribonucleases such as Smg6, ribosome assembly factor NOB1, exosome subunit Rrp44 endor…	COG5573	;General function prediction only;	;Predicted nucleic-acid-binding protein, contains PIN domain;	NOT	NOT
PFC_ID_44088	FLEXIBLE	13	13	1	2A_ATCC23270;2A_DSM16786;2A_DSM4253;2A_YQH_1;2A_Hel18;2A_RVS1;2A_ATCC53993;2A_S10;2A_COP1;2B_BY_3;2B_PQ506;2B_PQ505;2B_F221	Inter	PRK11147	PRK11147	ABC transporter ATPase component; Reviewed	COG0488	;General function prediction only;	;ATPase components of ABC transporters with duplicated ATPase domains;	K15738	uup	ABC transport system ATP-binding/permease protein	Brite Hierarchies; Protein families: signaling and cellular processes; Transporters
PFC_ID_44100	FLEXIBLE	13	13	1	2A_ATCC23270;2A_DSM16786;2A_DSM4253;2A_YQH_1;2A_Hel18;2A_RVS1;2A_ATCC53993;2A_COP1;2A_GGI_221;2B_BY_3;2B_PQ506;2B_PQ505;2B_F221	Inter	PRK15455	PRK15455	PrkA family serine protein kinase; Provisional	COG2766	;Signal transduction mechanisms;	;Putative Ser protein kinase;	K07180	prkA	serine protein kinase	Not Included in Pathway or Brite; Unclassified: signaling and cellular processes; Signaling proteins
PFC_ID_44102	FLEXIBLE	13	13	1	2A_ATCC23270;2A_DSM16786;2A_DSM4253;2A_YQH_1;2A_Hel18;2A_RVS1;2A_ATCC53993;2A_S10;2A_DLC5;2B_BY_3;2B_PQ506;2B_PQ505;2B_F221	Inter	DUF444	pfam04285	Uncharacterized conserved protein YeaH/YhbH, required for sporulation, DUF444 family [General function prediction only].	COG2718	;Function unknown;	;Uncharacterized conserved protein;	K09786	K09786	uncharacterized protein	Not Included in Pathway or Brite; Poorly characterized; Function unknown
PFC_ID_44110	FLEXIBLE	13	13	1	2A_ATCC23270;2A_DSM16786;2A_DSM4253;2A_YQH_1;2A_Hel18;2A_RVS1;2A_ATCC53993;2A_S10;2A_COP1;2B_BY_3;2B_PQ506;2B_PQ505;2B_F221	Inter	RlpA,PRK10672	COG0797,PRK10672	Rare lipoprotein A, peptidoglycan hydrolase digesting naked glycans, contains C-terminal SPOR domain [Cell wall/membrane/envelope biogenesis].	COG0797	;Cell envelope biogenesis, outer membrane;	;Lipoproteins;	K03642	rlpA	rare lipoprotein A	Not Included in Pathway or Brite; Unclassified: signaling and cellular processes; Structural proteins
PFC_ID_44120	FLEXIBLE	13	13	1	2A_ATCC23270;2A_DSM16786;2A_DSM4253;2A_YQH_1;2A_Hel18;2A_RVS1;2A_ATCC53993;2A_S10;2A_COP1;2B_BY_3;2B_PQ506;2B_PQ505;2B_F221	Inter	Exonuc_V_gamma,RecC_C	pfam04257,pfam17946	Exodeoxyribonuclease V, gamma subunit. This model describes the gamma subunit of exodeoxyribonuclease V. Species containing this protein should also have the alpha (TIGR01447) and beta (TIGR00609) subunits. Candidates from Borrelia and from the Chlamydias differ dramatically and score between trusted and noise cutoffs. [DNA metabolism, DNA replication, recombination, and repair]	COG1330	;DNA replication, recombination and repair;	;Exonuclease V gamma subunit;	K03583	recC	exodeoxyribonuclease V gamma subunit [EC:3.1.11.5]	Genetic Information Processing; Replication and repair; Homologous recombination | Brite Hierarchies; Protein families: genetic information processing; DNA repair and recombination proteins
PFC_ID_44122	FLEXIBLE	13	13	1	2A_ATCC23270;2A_DSM16786;2A_DSM4253;2A_YQH_1;2A_Hel18;2A_RVS1;2A_ATCC53993;2A_GGI_221;2A_DLC5;2B_BY_3;2B_PQ506;2B_PQ505;2B_F221	Inter	recD	TIGR01447	exodeoxyribonuclease V subunit alpha.	COG0507	;DNA replication, recombination and repair;	;ATP-dependent exoDNAse (exonuclease V), alpha subunit - helicase superfamily I member;	K03581	recD	exodeoxyribonuclease V alpha subunit [EC:3.1.11.5]	Genetic Information Processing; Replication and repair; Homologous recombination | Brite Hierarchies; Protein families: genetic information processing; DNA repair and recombination proteins
PFC_ID_44123	FLEXIBLE	13	13	1	2A_ATCC23270;2A_DSM16786;2A_DSM4253;2A_YQH_1;2A_Hel18;2A_RVS1;2A_ATCC53993;2A_S10;2A_COP1;2B_BY_3;2B_PQ506;2B_PQ505;2B_F221	Inter	OmpR	COG0745	DNA-binding response regulator, OmpR family, contains REC and winged-helix (wHTH) domain [Signal transduction mechanisms, Transcription].	COG0745	;Transcription|Signal transduction mechanisms;	;Response regulators consisting of a CheY-like receiver domain and a winged-helix DNA-binding domain;	K07657	phoB	two-component system, OmpR family, phosphate regulon response regulator PhoB	Environmental Information Processing; Signal transduction; Two-component system | Brite Hierarchies; Protein families: signaling and cellular processes; Two-component system
PFC_ID_44165	FLEXIBLE	13	13	1	2A_DSM16786;2A_DSM4253;2A_YQH_1;2A_Hel18;2A_RVS1;2A_ATCC53993;2A_S10;2A_COP1;2A_DLC5;2B_BY_3;2B_PQ506;2B_PQ505;2B_F221	Inter	hypothetical protein	NOT in CDD	hypothetical protein	NOT	NOT	NOT	NOT	NOT
PFC_ID_44184	FLEXIBLE	13	13	1	2A_ATCC23270;2A_DSM4253;2A_YQH_1;2A_Hel18;2A_RVS1;2A_ATCC53993;2A_S10;2A_COP1;2A_GGI_221;2B_BY_3;2B_PQ506;2B_PQ505;2B_F221	Inter	DUF2459	pfam09601	Protein of unknown function (DUF2459). This conserved hypothetical protein of unknown function is found in several Proteobacteria. Its function is unknown and its genome context is not well-conserved. It is found amid urease genes in at least one species. [Hypothetical proteins, Conserved]	ENOG4111XKI	;Function unknown;	;Protein of unknown function (DUF2459);	NOT	NOT
PFC_ID_44200	FLEXIBLE	13	13	1	2A_ATCC23270;2A_DSM16786;2A_DSM4253;2A_YQH_1;2A_Hel18;2A_RVS1;2A_ATCC53993;2A_S10;2A_DLC5;2B_BY_3;2B_PQ506;2B_PQ505;2B_F221	Inter	prfC	PRK00741	peptide chain release factor 3; Provisional	COG4108	;Translation, ribosomal structure and biogenesis;	;Peptide chain release factor RF-3;	K02837	prfC	peptide chain release factor 3	Brite Hierarchies; Protein families: genetic information processing; Translation factors
PFC_ID_44232	FLEXIBLE	13	13	1	2A_ATCC23270;2A_DSM16786;2A_DSM4253;2A_YQH_1;2A_Hel18;2A_RVS1;2A_ATCC53993;2A_S10;2A_COP1;2B_BY_3;2B_PQ506;2B_PQ505;2B_F221	Inter	HdrB	COG2048	Heterodisulfide reductase, subunit B [Energy production and conversion].	NOT	NOT	NOT	K03389	hdrB2	heterodisulfide reductase subunit B2 [EC:1.8.7.3 1.8.98.4 1.8.98.5 1.8.98.6]	Metabolism; Energy metabolism; Methane metabolism
PFC_ID_44239	FLEXIBLE	13	13	1	2A_ATCC23270;2A_DSM16786;2A_DSM4253;2A_YQH_1;2A_Hel18;2A_RVS1;2A_ATCC53993;2A_COP1;2A_DLC5;2B_BY_3;2B_PQ506;2B_PQ505;2B_F221	Inter	RHOD	cd00158	Rhodanese Homology Domain (RHOD); an alpha beta fold domain found duplicated in the rhodanese protein. The cysteine containing enzymatically active version of the domain is also found in the Cdc25 class of protein phosphatases and a variety of proteins such as sulfide dehydrogenases and certain stress proteins such as senesence specific protein 1 in plants, PspE and GlpE in bacteria and cyanide a…	NOT	NOT	NOT	K01069	gloB, gloC, HAGH	hydroxyacylglutathione hydrolase [EC:3.1.2.6]	Metabolism; Carbohydrate metabolism; Pyruvate metabolism
PFC_ID_44282	FLEXIBLE	13	13	1	2A_ATCC23270;2A_DSM16786;2A_DSM4253;2A_YQH_1;2A_Hel18;2A_RVS1;2A_ATCC53993;2A_S10;2A_COP1;2A_DLC5;2B_BY_3;2B_PQ506;2B_F221	Inter	hypothetical protein	NOT in CDD	hypothetical protein	NOT	NOT	NOT	NOT	NOT
PFC_ID_44290	FLEXIBLE	13	13	1	2A_ATCC23270;2A_DSM16786;2A_DSM4253;2A_YQH_1;2A_Hel18;2A_RVS1;2A_ATCC53993;2A_COP1;2A_DLC5;2B_BY_3;2B_PQ506;2B_PQ505;2B_F221	Inter	thrS	PRK00413	threonyl-tRNA synthetase; Reviewed	COG0441	;Translation, ribosomal structure and biogenesis;	;Threonyl-tRNA synthetase;	K01868	TARS, thrS	threonyl-tRNA synthetase [EC:6.1.1.3]	Genetic Information Processing; Translation; Aminoacyl-tRNA biosynthesis | Brite Hierarchies; Protein families: metabolism; Amino acid related enzymes | Brite Hierarchies; Protein families: genetic information processing; Transfer RNA biogenesis
PFC_ID_44293	FLEXIBLE	13	13	1	2A_ATCC23270;2A_DSM16786;2A_DSM4253;2A_YQH_1;2A_Hel18;2A_RVS1;2A_ATCC53993;2A_COP1;2A_DLC5;2B_BY_3;2B_PQ506;2B_PQ505;2B_F221	Inter	PRK06590	PRK06590	NADH:ubiquinone oxidoreductase subunit L; Reviewed	COG1009	;Inorganic ion transport and metabolism|Energy production and conversion;	;NADH:ubiquinone oxidoreductase subunit 5 (chain L)/Multisubunit Na+/H+ antiporter, MnhA subunit;	K00341	nuoL	NADH-quinone oxidoreductase subunit L [EC:7.1.1.2]	Metabolism; Energy metabolism; Oxidative phosphorylation
PFC_ID_44304	FLEXIBLE	13	13	1	2A_ATCC23270;2A_DSM16786;2A_DSM4253;2A_YQH_1;2A_Hel18;2A_RVS1;2A_ATCC53993;2A_S10;2A_COP1;2B_BY_3;2B_PQ506;2B_PQ505;2B_F221	Inter	secG	TIGR00810	preprotein translocase subunit SecG; Reviewed	COG1314	;;	;Preprotein translocase subunit SecG;	K03075	secG	preprotein translocase subunit SecG	Genetic Information Processing; Folding, sorting and degradation; Protein export | Environmental Information Processing; Membrane transport; Bacterial secretion system | Cellular Processes; Cellular community - prokaryotes; Quorum sensing | Brite Hierarchies; Protein families: signaling and cellular processes; Secretion system
PFC_ID_44309	FLEXIBLE	13	13	1	2A_ATCC23270;2A_DSM16786;2A_DSM4253;2A_YQH_1;2A_Hel18;2A_RVS1;2A_ATCC53993;2A_S10;2A_DLC5;2B_BY_3;2B_PQ506;2B_PQ505;2B_F221	Inter	PmbA_TldD	cl19356	Putative modulator of DNA gyrase. peptidase PmbA; Provisional	COG0312	;General function prediction only;	;Predicted Zn-dependent proteases and their inactivated homologs;	K03568	tldD	TldD protein	Brite Hierarchies; Protein families: metabolism; Peptidases
PFC_ID_44313	FLEXIBLE	13	13	1	2A_ATCC23270;2A_DSM16786;2A_DSM4253;2A_YQH_1;2A_Hel18;2A_RVS1;2A_ATCC53993;2A_S10;2A_COP1;2A_DLC5;2B_BY_3;2B_PQ506;2B_F221	Inter	DrsE	cl00672	DsrE/DsrF-like family. DsrE is a small soluble protein involved in intracellular sulfur reduction. The family also includes YrkE proteins.	COG1553	;Inorganic ion transport and metabolism;	;Uncharacterized conserved protein involved in intracellular sulfur reduction;	K06039	ychN	uncharacterized protein involved in oxidation of intracellular sulfur	Not Included in Pathway or Brite; Unclassified: signaling and cellular processes; Others
PFC_ID_44325	FLEXIBLE	13	13	1	2A_ATCC23270;2A_DSM16786;2A_DSM4253;2A_YQH_1;2A_Hel18;2A_RVS1;2A_ATCC53993;2A_S10;2A_DLC5;2B_BY_3;2B_PQ506;2B_PQ505;2B_F221	Inter	PotE	COG0531	Amino acid transporter [Amino acid transport and metabolism].	COG0531	;Amino acid transport and metabolism;	;Amino acid transporters;	NOT	NOT
PFC_ID_44333	FLEXIBLE	13	13	1	2A_ATCC23270;2A_DSM16786;2A_DSM4253;2A_YQH_1;2A_Hel18;2A_RVS1;2A_ATCC53993;2A_S10;2A_GGI_221;2A_DLC5;2B_BY_3;2B_PQ505;2B_F221	Inter	hrcA	PRK00082	heat-inducible transcription repressor; Provisional	COG1420	;Transcription;	;Transcriptional regulator of heat shock gene;	K03705	hrcA	heat-inducible transcriptional repressor	Brite Hierarchies; Protein families: genetic information processing; Transcription factors
PFC_ID_44396	FLEXIBLE	13	13	1	2A_ATCC23270;2A_DSM16786;2A_DSM4253;2A_YQH_1;2A_Hel18;2A_RVS1;2A_ATCC53993;2A_S10;2A_COP1;2A_GGI_221;2B_BY_3;2B_PQ506;2B_PQ505	Inter	Ni_hydr_CYTB	pfam01292	Prokaryotic cytochrome b561. This family includes cytochrome b561 and related proteins, in addition to the nickel-dependent hydrogenases b-type cytochrome subunit. Cytochrome b561 is a secretory vesicle-specific electron transport protein. It is an integral membrane protein, that binds two heme groups non-covalently. This is a prokaryotic family. Members of the 'eukaryotic cytochrome b561' family…	COG1969	;Energy production and conversion;	;Ni,Fe-hydrogenase I cytochrome b subunit;	K03620	hyaC	Ni/Fe-hydrogenase 1 B-type cytochrome subunit	Environmental Information Processing; Signal transduction; Two-component system
PFC_ID_44400	FLEXIBLE	13	13	1	2A_ATCC23270;2A_DSM16786;2A_DSM4253;2A_YQH_1;2A_Hel18;2A_RVS1;2A_ATCC53993;2A_S10;2A_COP1;2B_BY_3;2B_PQ506;2B_PQ505;2B_F221	Inter	KdpC	pfam02669	K+-transporting ATPase, c chain [Inorganic ion transport and metabolism].	COG2156	;Inorganic ion transport and metabolism;	;K+-transporting ATPase, c chain;	K01548	kdpC	K+-transporting ATPase ATPase C chain [EC:3.6.3.12]	Environmental Information Processing; Signal transduction; Two-component system
PFC_ID_44412	FLEXIBLE	13	13	1	2A_ATCC23270;2A_DSM16786;2A_DSM4253;2A_YQH_1;2A_Hel18;2A_RVS1;2A_ATCC53993;2A_S10;2A_COP1;2B_BY_3;2B_PQ506;2B_PQ505;2B_F221	Inter	PQQ_DH_like	cl11493	PQQ-dependent dehydrogenases and related proteins. This family is composed of dehydrogenases with pyrroloquinoline quinone (PQQ) as a cofactor, such as ethanol, methanol, and membrane-bound glucose dehydrogenases. The alignment model contains an 8-bladed beta-propeller, and the family also includes distantly related proteins which are not enzymatically active and do not bind PQQ.	COG1520	;Function unknown;	;FOG: WD40-like repeat;	NOT	NOT
PFC_ID_44426	FLEXIBLE	13	13	1	2A_ATCC23270;2A_DSM16786;2A_DSM4253;2A_YQH_1;2A_Hel18;2A_RVS1;2A_ATCC53993;2A_S10;2A_GGI_221;2B_BY_3;2B_PQ506;2B_PQ505;2B_F221	Inter	TonB_C,TonB	pfam03544,COG0810	Gram-negative bacterial TonB protein C-terminal. This family contains TonB members that are not captured by pfam03544.	ENOG410Z5NA	;	;	K03832	tonB	periplasmic protein TonB	Brite Hierarchies; Protein families: signaling and cellular processes; Transporters
PFC_ID_44437	FLEXIBLE	13	13	1	2A_ATCC23270;2A_DSM16786;2A_DSM4253;2A_YQH_1;2A_Hel18;2A_RVS1;2A_ATCC53993;2A_S10;2A_COP1;2A_DLC5;2B_PQ506;2B_PQ505;2B_F221	Inter	PhnH_redo	TIGR03292	phosphonate C-P lyase system protein PhnH. PhnH is a component of the C-P lyase system (GenProp0232) for the catabolism of phosphonate compounds. The specific function of this component is unknown. This model is based on pfam05845.2, and has been broadened to include sequences missed by that model which are clearly true positive hits based on genome context.	COG3625	;Inorganic ion transport and metabolism;	;Uncharacterized enzyme of phosphonate metabolism;	K06165	phnH	alpha-D-ribose 1-methylphosphonate 5-triphosphate synthase subunit PhnH [EC:2.7.8.37]	Metabolism; Metabolism of other amino acids; Phosphonate and phosphinate metabolism
PFC_ID_44453	FLEXIBLE	13	13	1	2A_ATCC23270;2A_DSM16786;2A_DSM4253;2A_YQH_1;2A_Hel18;2A_RVS1;2A_ATCC53993;2A_S10;2A_COP1;2A_DLC5;2B_PQ506;2B_PQ505;2B_F221	Inter	MotA_ExbB	pfam01618	MotA/TolQ/ExbB proton channel family. The MotA protein, along with its partner MotB, comprise the stator complex of the bacterial flagellar motor. MotAB span the cytoplasmic membrane and undergo conformational changes powered by the translocation of protons. These conformational changes in turn are communicated to the rotor assembly, producing torque. This model represents one family of MotA prot…	NOT	NOT	NOT	K03561	exbB	biopolymer transport protein ExbB	Brite Hierarchies; Protein families: signaling and cellular processes; Transporters
PFC_ID_44469	FLEXIBLE	13	13	1	2A_ATCC23270;2A_DSM16786;2A_DSM4253;2A_YQH_1;2A_Hel18;2A_RVS1;2A_ATCC53993;2A_COP1;2A_GGI_221;2B_BY_3;2B_PQ506;2B_PQ505;2B_F221	Inter	UDP_G4E_3_SDR_e	cd05240	UDP-glucose 4 epimerase (G4E), subgroup 3, extended (e) SDRs. Members of this bacterial subgroup are identified as possible sugar epimerases, such as UDP-glucose 4 epimerase. However, while the NAD(P)-binding motif is fairly well conserved, not all members retain the canonical active site tetrad of the extended SDRs. UDP-glucose 4 epimerase (aka UDP-galactose-4-epimerase), is a homodimeric extend…	NOT	NOT	NOT	K19243	azf	NAD+ dependent glucose-6-phosphate dehydrogenase [EC:1.1.1.388]	Metabolism; Carbohydrate metabolism; Pentose phosphate pathway
PFC_ID_44494	FLEXIBLE	13	13	1	2A_ATCC23270;2A_DSM16786;2A_DSM4253;2A_YQH_1;2A_Hel18;2A_RVS1;2A_ATCC53993;2A_S10;2A_COP1;2B_BY_3;2B_PQ506;2B_PQ505;2B_F221	Inter	Methyltransf_25	pfam13649	Methyltransferase domain. This family appears to be a methyltransferase domain.	NOT	NOT	NOT	K00574	cfa	cyclopropane-fatty-acyl-phospholipid synthase [EC:2.1.1.79]	Not Included in Pathway or Brite; Unclassified: metabolism; Enzymes with EC numbers
PFC_ID_44538	FLEXIBLE	13	13	1	2A_ATCC23270;2A_DSM4253;2A_YQH_1;2A_Hel18;2A_RVS1;2A_ATCC53993;2A_S10;2A_COP1;2A_DLC5;2B_BY_3;2B_PQ506;2B_PQ505;2B_F221	Inter	PRK06241	PRK06241	phosphoenolpyruvate synthase; Validated	COG0574	;Carbohydrate transport and metabolism;	;Phosphoenolpyruvate synthase/pyruvate phosphate dikinase;	K01007	pps, ppsA	pyruvate, water dikinase [EC:2.7.9.2]	Metabolism; Carbohydrate metabolism; Pyruvate metabolism | Metabolism; Energy metabolism; Carbon fixation pathways in prokaryotes | Metabolism; Energy metabolism; Methane metabolism
PFC_ID_44543	FLEXIBLE	13	13	1	2A_ATCC23270;2A_DSM4253;2A_YQH_1;2A_Hel18;2A_RVS1;2A_ATCC53993;2A_S10;2A_COP1;2A_GGI_221;2B_BY_3;2B_PQ506;2B_PQ505;2B_F221	Inter	hypothetical protein	NOT in CDD	hypothetical protein	ENOG410XY39	;Function unknown;	;;	NOT	NOT
PFC_ID_44545	FLEXIBLE	13	13	1	2A_ATCC23270;2A_DSM16786;2A_DSM4253;2A_YQH_1;2A_Hel18;2A_RVS1;2A_ATCC53993;2A_S10;2A_COP1;2A_DLC5;2B_BY_3;2B_PQ506;2B_PQ505	Inter	CzcD	COG1230	Co/Zn/Cd efflux system component [Inorganic ion transport and metabolism].	COG1230	;Inorganic ion transport and metabolism;	;Co/Zn/Cd efflux system component;	K16264	czcD, zitB	cobalt-zinc-cadmium efflux system protein	Brite Hierarchies; Protein families: signaling and cellular processes; Transporters
PFC_ID_44554	FLEXIBLE	13	13	1	2A_ATCC23270;2A_DSM16786;2A_DSM4253;2A_YQH_1;2A_Hel18;2A_RVS1;2A_ATCC53993;2A_S10;2A_DLC5;2B_BY_3;2B_PQ506;2B_PQ505;2B_F221	Inter	PRK05399	PRK05399	DNA mismatch repair protein MutS; Provisional	COG0249	;DNA replication, recombination and repair;	;Mismatch repair ATPase (MutS family);	K03555	mutS	DNA mismatch repair protein MutS	Genetic Information Processing; Replication and repair; Mismatch repair | Brite Hierarchies; Protein families: genetic information processing; DNA repair and recombination proteins
PFC_ID_44564	FLEXIBLE	13	13	1	2A_ATCC23270;2A_DSM16786;2A_DSM4253;2A_YQH_1;2A_Hel18;2A_RVS1;2A_ATCC53993;2A_S10;2A_DLC5;2B_BY_3;2B_PQ506;2B_PQ505;2B_F221	Inter	NK	cl17190	Ankyrin repeat [Signal transduction mechanisms].	COG1428	;Nucleotide transport and metabolism;	;Deoxynucleoside kinases;	K15518	dgk	deoxyguanosine kinase [EC:2.7.1.113]	Metabolism; Nucleotide metabolism; Purine metabolism
PFC_ID_44582	FLEXIBLE	13	13	1	2A_ATCC23270;2A_DSM16786;2A_DSM4253;2A_YQH_1;2A_Hel18;2A_RVS1;2A_ATCC53993;2A_S10;2A_COP1;2B_BY_3;2B_PQ506;2B_PQ505;2B_F221	Inter	FadH2	COG0446	NADPH-dependent 2,4-dienoyl-CoA reductase, sulfur reductase, or a related oxidoreductase [Lipid transport and metabolism].	COG0446	;General function prediction only;	;Uncharacterized NAD(FAD)-dependent dehydrogenases;	K17218	sqr	sulfide:quinone oxidoreductase [EC:1.8.5.4]	Metabolism; Energy metabolism; Sulfur metabolism
PFC_ID_44586	FLEXIBLE	13	13	1	2A_ATCC23270;2A_DSM16786;2A_DSM4253;2A_YQH_1;2A_Hel18;2A_RVS1;2A_ATCC53993;2A_COP1;2A_DLC5;2B_BY_3;2B_PQ506;2B_PQ505;2B_F221	Inter	hypothetical protein	NOT in CDD	hypothetical protein	NOT	NOT	NOT	NOT	NOT
PFC_ID_44587	FLEXIBLE	13	13	1	2A_ATCC23270;2A_DSM16786;2A_DSM4253;2A_YQH_1;2A_Hel18;2A_RVS1;2A_ATCC53993;2A_COP1;2A_GGI_221;2B_BY_3;2B_PQ506;2B_PQ505;2B_F221	Inter	DUF308	cl15828	Uncharacterized membrane protein HdeD, DUF308 family [Function unknown].	NOT	NOT	NOT	NOT	NOT
PFC_ID_44655	FLEXIBLE	13	13	1	2A_ATCC23270;2A_DSM16786;2A_DSM4253;2A_YQH_1;2A_Hel18;2A_RVS1;2A_ATCC53993;2A_S10;2A_COP1;2B_BY_3;2B_PQ506;2B_PQ505;2B_F221	Inter	PEPcase	cl21521	Phosphoenolpyruvate carboxylase. This family of phosphoenolpyruvate carboxylases is based on seqeunces not picked up by the model for PEPcase, PF00311. Most of the family members are from Archaea.	COG2352	;Energy production and conversion;	;Phosphoenolpyruvate carboxylase;	K01595	ppc	phosphoenolpyruvate carboxylase [EC:4.1.1.31]	Metabolism; Carbohydrate metabolism; Pyruvate metabolism | Metabolism; Energy metabolism; Carbon fixation in photosynthetic organisms | Metabolism; Energy metabolism; Carbon fixation pathways in prokaryotes | Metabolism; Energy metabolism; Methane metabolism
PFC_ID_44663	FLEXIBLE	13	13	1	2A_ATCC23270;2A_DSM16786;2A_DSM4253;2A_YQH_1;2A_Hel18;2A_RVS1;2A_ATCC53993;2A_COP1;2A_DLC5;2B_BY_3;2B_PQ506;2B_PQ505;2B_F221	Inter	PPK2	cl11971	Polyphosphate kinase 2, PPK2 family [Energy production and conversion].	COG2326	;Function unknown;	;Uncharacterized conserved protein;	K22468	ppk2	polyphosphate kinase [EC:2.7.4.1]	Metabolism; Energy metabolism; Oxidative phosphorylation | Genetic Information Processing; Folding, sorting and degradation; RNA degradation | Brite Hierarchies; Protein families: genetic information processing; Messenger RNA biogenesis
PFC_ID_44664	FLEXIBLE	13	13	1	2A_ATCC23270;2A_DSM16786;2A_DSM4253;2A_YQH_1;2A_Hel18;2A_RVS1;2A_ATCC53993;2A_COP1;2A_GGI_221;2B_BY_3;2B_PQ506;2B_PQ505;2B_F221	Inter	PRK06292	PRK06292	dihydrolipoamide dehydrogenase; Validated	COG1249	;Energy production and conversion;	;Pyruvate/2-oxoglutarate dehydrogenase complex, dihydrolipoamide dehydrogenase (E3) component, and related enzymes;	K00382	DLD, lpd, pdhD	dihydrolipoamide dehydrogenase [EC:1.8.1.4]	Metabolism; Carbohydrate metabolism; Glycolysis / Gluconeogenesis | Metabolism; Carbohydrate metabolism; Citrate cycle (TCA cycle) | Metabolism; Carbohydrate metabolism; Pyruvate metabolism | Metabolism; Carbohydrate metabolism; Glyoxylate and dicarboxylate metabolism | Metabolism; Carbohydrate metabolism; Propanoate metabolism | Metabolism; Amino acid metabolism; Glycine, serine and threonine me…
PFC_ID_44671	FLEXIBLE	13	13	1	2A_ATCC23270;2A_DSM16786;2A_DSM4253;2A_YQH_1;2A_Hel18;2A_RVS1;2A_ATCC53993;2A_S10;2A_COP1;2B_BY_3;2B_PQ506;2B_PQ505;2B_F221	Inter	DnaA_homol_Hda	TIGR03420	DnaA regulatory inactivator Hda. Members of this protein family are Hda (Homologous to DnaA). These proteins are about half the length of DnaA and homologous over length of Hda. In the model species Escherichia coli, the initiation of DNA replication requires DnaA bound to ATP rather than ADP; Hda helps facilitate the conversion of DnaA-ATP to DnaA-ADP. [DNA metabolism, DNA replication, recombina…	COG0593	;DNA replication, recombination and repair;	;ATPase involved in DNA replication initiation;	K10763	hda	DnaA-homolog protein	Brite Hierarchies; Protein families: genetic information processing; DNA replication proteins
PFC_ID_44707	FLEXIBLE	13	13	1	2A_ATCC23270;2A_DSM16786;2A_DSM4253;2A_YQH_1;2A_Hel18;2A_RVS1;2A_ATCC53993;2A_S10;2A_COP1;2B_BY_3;2B_PQ506;2B_PQ505;2B_F221	Inter	PstA	COG0581	ABC-type phosphate transport system, permease component [Inorganic ion transport and metabolism].	COG0581	;Inorganic ion transport and metabolism;	;ABC-type phosphate transport system, permease component;	K02038	pstA	phosphate transport system permease protein	Environmental Information Processing; Membrane transport; ABC transporters | Brite Hierarchies; Protein families: signaling and cellular processes; Transporters
PFC_ID_44733	FLEXIBLE	13	13	1	2A_ATCC23270;2A_DSM16786;2A_DSM4253;2A_YQH_1;2A_Hel18;2A_RVS1;2A_ATCC53993;2A_S10;2A_COP1;2B_BY_3;2B_PQ506;2B_PQ505;2B_F221	Inter	PRK05444	PRK05444	1-deoxy-D-xylulose-5-phosphate synthase; Provisional	COG1154	;Lipid metabolism|Coenzyme metabolism;	;Deoxyxylulose-5-phosphate synthase;	K01662	dxs	1-deoxy-D-xylulose-5-phosphate synthase [EC:2.2.1.7]	Metabolism; Metabolism of cofactors and vitamins; Thiamine metabolism | Metabolism; Metabolism of terpenoids and polyketides; Terpenoid backbone biosynthesis
PFC_ID_44734	FLEXIBLE	13	13	1	2A_ATCC23270;2A_DSM16786;2A_DSM4253;2A_YQH_1;2A_Hel18;2A_RVS1;2A_ATCC53993;2A_S10;2A_COP1;2B_BY_3;2B_PQ506;2B_PQ505;2B_F221	Inter	Isoprenoid_Biosyn_C1	cl00210	Isoprenoid Biosynthesis enzymes, Class 1. Superfamily of trans-isoprenyl diphosphate synthases (IPPS) and class I terpene cyclases which either synthesis geranyl/farnesyl diphosphates (GPP/FPP) or longer chained products from isoprene precursors, isopentenyl diphosphate (IPP) and dimethylallyl diphosphate (DMAPP), or use geranyl (C10)-, farnesyl (C15)-, or geranylgeranyl (C20)-diphosphate as subs…	COG0142	;Coenzyme metabolism;	;Geranylgeranyl pyrophosphate synthase;	K00795	ispA	farnesyl diphosphate synthase [EC:2.5.1.1 2.5.1.10]	Metabolism; Metabolism of terpenoids and polyketides; Terpenoid backbone biosynthesis | Brite Hierarchies; Protein families: metabolism; Prenyltransferases
PFC_ID_44739	FLEXIBLE	13	13	1	2A_ATCC23270;2A_DSM16786;2A_DSM4253;2A_YQH_1;2A_Hel18;2A_RVS1;2A_ATCC53993;2A_S10;2A_COP1;2B_BY_3;2B_PQ506;2B_PQ505;2B_F221	Inter	xseA	PRK00286	exodeoxyribonuclease VII large subunit; Reviewed	COG1570	;DNA replication, recombination and repair;	;Exonuclease VII, large subunit;	K03601	xseA	exodeoxyribonuclease VII large subunit [EC:3.1.11.6]	Genetic Information Processing; Replication and repair; Mismatch repair | Brite Hierarchies; Protein families: genetic information processing; DNA repair and recombination proteins
PFC_ID_44741	FLEXIBLE	13	13	1	2A_ATCC23270;2A_DSM16786;2A_DSM4253;2A_YQH_1;2A_Hel18;2A_RVS1;2A_ATCC53993;2A_S10;2A_COP1;2B_BY_3;2B_PQ506;2B_PQ505;2B_F221	Inter	DUF4168	pfam13767	Domain of unknown function (DUF4168).	NOT	NOT	NOT	NOT	NOT
PFC_ID_44768	FLEXIBLE	13	13	1	2A_ATCC23270;2A_DSM16786;2A_DSM4253;2A_YQH_1;2A_Hel18;2A_RVS1;2A_ATCC53993;2A_COP1;2A_GGI_221;2B_BY_3;2B_PQ506;2B_PQ505;2B_F221	Inter	YbjQ_1	cl00426	Putative heavy-metal-binding. hypothetical protein; Provisional	ENOG410XV17	;Function unknown;	;Pfam:DUF74;	NOT	NOT
PFC_ID_44769	FLEXIBLE	13	13	1	2A_DSM16786;2A_DSM4253;2A_YQH_1;2A_Hel18;2A_RVS1;2A_ATCC53993;2A_S10;2A_COP1;2A_DLC5;2B_BY_3;2B_PQ506;2B_PQ505;2B_F221	Inter	hypothetical protein	NOT in CDD	hypothetical protein	ENOG410YU2P	;Function unknown;	;;	NOT	NOT
PFC_ID_44772	FLEXIBLE	13	13	1	2A_ATCC23270;2A_DSM16786;2A_DSM4253;2A_YQH_1;2A_Hel18;2A_RVS1;2A_ATCC53993;2A_COP1;2A_DLC5;2B_BY_3;2B_PQ506;2B_PQ505;2B_F221	Inter	purT	PRK09288	formate-dependent phosphoribosylglycinamide formyltransferase.	COG0027	;Nucleotide transport and metabolism;	;Formate-dependent phosphoribosylglycinamide formyltransferase (GAR transformylase);	K08289	purT	phosphoribosylglycinamide formyltransferase 2 [EC:2.1.2.2]	Metabolism; Nucleotide metabolism; Purine metabolism | Metabolism; Metabolism of cofactors and vitamins; One carbon pool by folate
PFC_ID_44773	FLEXIBLE	13	13	1	2A_ATCC23270;2A_DSM16786;2A_DSM4253;2A_YQH_1;2A_Hel18;2A_RVS1;2A_ATCC53993;2A_S10;2A_DLC5;2B_BY_3;2B_PQ506;2B_PQ505;2B_F221	Inter	PRK09599	PRK09599	NADP-dependent phosphogluconate dehydrogenase.	COG1023	;Carbohydrate transport and metabolism;	;Predicted 6-phosphogluconate dehydrogenase;	K00033	PGD, gnd, gntZ	6-phosphogluconate dehydrogenase [EC:1.1.1.44 1.1.1.343]	Metabolism; Carbohydrate metabolism; Pentose phosphate pathway | Metabolism; Metabolism of other amino acids; Glutathione metabolism
PFC_ID_44777	FLEXIBLE	13	13	1	2A_ATCC23270;2A_DSM16786;2A_DSM4253;2A_YQH_1;2A_Hel18;2A_RVS1;2A_ATCC53993;2A_S10;2A_DLC5;2B_BY_3;2B_PQ506;2B_PQ505;2B_F221	Inter	PRK05561	PRK05561	DNA topoisomerase 4 subunit A.	COG0188	;DNA replication, recombination and repair;	;Type IIA topoisomerase (DNA gyrase/topo II, topoisomerase IV), A subunit;	K02621	parC	topoisomerase IV subunit A [EC:5.99.1.-]	Brite Hierarchies; Protein families: genetic information processing; DNA replication proteins | Brite Hierarchies; Protein families: genetic information processing; Chromosome and associated proteins | Brite Hierarchies; Protein families: signaling and cellular processes; Prokaryotic defense system
PFC_ID_44779	FLEXIBLE	13	13	1	2A_ATCC23270;2A_DSM16786;2A_DSM4253;2A_YQH_1;2A_Hel18;2A_RVS1;2A_ATCC53993;2A_S10;2A_COP1;2B_BY_3;2B_PQ506;2B_PQ505;2B_F221	Inter	PRK10337	PRK10337	sensor protein QseC; Provisional	ENOG410XS4R	;Signal transduction mechanisms;	;Histidine kinase;	K07645	qseC	two-component system, OmpR family, sensor histidine kinase QseC [EC:2.7.13.3]	Environmental Information Processing; Signal transduction; Two-component system | Cellular Processes; Cellular community - prokaryotes; Quorum sensing | Brite Hierarchies; Protein families: metabolism; Protein kinases | Brite Hierarchies; Protein families: signaling and cellular processes; Two-component system
PFC_ID_44783	FLEXIBLE	13	13	1	2A_ATCC23270;2A_DSM16786;2A_DSM4253;2A_YQH_1;2A_Hel18;2A_RVS1;2A_ATCC53993;2A_S10;2A_COP1;2B_BY_3;2B_PQ506;2B_PQ505;2B_F221	Inter	AcrB	COG0841	Multidrug efflux pump subunit AcrB [Defense mechanisms].	COG3696	;Inorganic ion transport and metabolism;	;Putative silver efflux pump;	K03296	TC.HAE1	hydrophobic/amphiphilic exporter-1 (mainly G- bacteria), HAE1 family	Not Included in Pathway or Brite; Unclassified: signaling and cellular processes; Transport
PFC_ID_44788	FLEXIBLE	13	13	1	2A_ATCC23270;2A_DSM16786;2A_DSM4253;2A_YQH_1;2A_Hel18;2A_RVS1;2A_ATCC53993;2A_S10;2A_COP1;2B_BY_3;2B_PQ506;2B_PQ505;2B_F221	Inter	RND_mfp	TIGR01730	RND family efflux transporter, MFP subunit. This model represents the MFP (membrane fusion protein) component of the RND family of transporters. RND refers to Resistance, Nodulation, and cell Division. It is, in part, a subfamily of pfam00529 (Pfam release 7.5) but hits substantial numbers of proteins missed by that model. The related HlyD secretion protein, for which pfam00529 is named, is outsi…	NOT	NOT	NOT	K03585	acrA, mexA, adeI, smeD, mtrC, cmeA	membrane fusion protein, multidrug efflux system	Human Diseases; Drug resistance: Antimicrobial; beta-Lactam resistance | Human Diseases; Drug resistance: Antimicrobial; Cationic antimicrobial peptide (CAMP) resistance | Brite Hierarchies; Protein families: genetic information processing; Chromosome and associated proteins | Brite Hierarchies; Protein families: signaling and cellular processes; Transporters | Brite Hierarchies; Protein families…
PFC_ID_44801	FLEXIBLE	13	13	1	2A_ATCC23270;2A_DSM16786;2A_DSM4253;2A_YQH_1;2A_Hel18;2A_RVS1;2A_ATCC53993;2A_S10;2A_DLC5;2B_BY_3;2B_PQ506;2B_PQ505;2B_F221	Inter	TlyC	COG1253	Hemolysin or related protein, contains CBS domains [General function prediction only].	NOT	NOT	NOT	K03699	tlyC	putative hemolysin	Brite Hierarchies; Protein families: signaling and cellular processes; Bacterial toxins
PFC_ID_44822	FLEXIBLE	13	13	1	2A_ATCC23270;2A_DSM16786;2A_DSM4253;2A_YQH_1;2A_Hel18;2A_RVS1;2A_ATCC53993;2A_S10;2A_DLC5;2B_BY_3;2B_PQ506;2B_PQ505;2B_F221	Inter	DUF5752	pfam19027	Family of unknown function (DUF5752). This family includes the OrfY protein from the hyperthermophilic archaeum Thermoproteus tenax. This protein co-occurs with the treS/P protein in an operon regulating the synthesis of trehalose. The structure of this protein shows it contains an internal duplication.	ENOG4111NQ8	;Function unknown;	;;	NOT	NOT
PFC_ID_44842	FLEXIBLE	13	13	1	2A_ATCC23270;2A_DSM16786;2A_DSM4253;2A_YQH_1;2A_Hel18;2A_RVS1;2A_ATCC53993;2A_S10;2A_COP1;2B_BY_3;2B_PQ506;2B_PQ505;2B_F221	Inter	gatA	PRK00012	Asp-tRNA(Asn)/Glu-tRNA(Gln) amidotransferase subunit GatA.	COG0154	;Translation, ribosomal structure and biogenesis;	;Asp-tRNAAsn/Glu-tRNAGln amidotransferase A subunit and related amidases;	K02433	gatA, QRSL1	aspartyl-tRNA(Asn)/glutamyl-tRNA(Gln) amidotransferase subunit A [EC:6.3.5.6 6.3.5.7]	Genetic Information Processing; Translation; Aminoacyl-tRNA biosynthesis | Brite Hierarchies; Protein families: genetic information processing; Mitochondrial biogenesis
PFC_ID_44844	FLEXIBLE	13	13	1	2A_ATCC23270;2A_DSM16786;2A_DSM4253;2A_YQH_1;2A_Hel18;2A_RVS1;2A_ATCC53993;2A_S10;2A_DLC5;2B_BY_3;2B_PQ506;2B_PQ505;2B_F221	Inter	MlaA	pfam04333	ABC-type transporter Mla maintaining outer membrane lipid asymmetry, lipoprotein component MlaA [Cell wall/membrane/envelope biogenesis].	COG2853	;Cell envelope biogenesis, outer membrane;	;Surface lipoprotein;	K04754	mlaA, vacJ	phospholipid-binding lipoprotein MlaA	Not Included in Pathway or Brite; Unclassified: signaling and cellular processes; Structural proteins
PFC_ID_44872	FLEXIBLE	13	13	1	2A_ATCC23270;2A_DSM16786;2A_DSM4253;2A_YQH_1;2A_Hel18;2A_RVS1;2A_ATCC53993;2A_COP1;2A_GGI_221;2B_BY_3;2B_PQ506;2B_PQ505;2B_F221	Inter	PRK05618	PRK05618	50S ribosomal protein L25/general stress protein Ctc; Reviewed	COG1825	;Translation, ribosomal structure and biogenesis;	;Ribosomal protein L25 (general stress protein Ctc);	K02897	RP-L25, rplY	large subunit ribosomal protein L25	Genetic Information Processing; Translation; Ribosome | Brite Hierarchies; Protein families: genetic information processing; Ribosome
PFC_ID_44883	FLEXIBLE	13	13	1	2A_ATCC23270;2A_DSM16786;2A_DSM4253;2A_YQH_1;2A_Hel18;2A_RVS1;2A_ATCC53993;2A_S10;2A_COP1;2B_BY_3;2B_PQ506;2B_PQ505;2B_F221	Inter	NorD	COG4548	Nitric oxide reductase activation protein [Inorganic ion transport and metabolism].	COG4548	;Inorganic ion transport and metabolism;	;Nitric oxide reductase activation protein;	K02448	norD	nitric oxide reductase NorD protein	Not Included in Pathway or Brite; Unclassified: metabolism; Energy metabolism
PFC_ID_44961	FLEXIBLE	13	13	1	2A_ATCC23270;2A_DSM16786;2A_DSM4253;2A_YQH_1;2A_Hel18;2A_RVS1;2A_ATCC53993;2A_S10;2A_COP1;2B_BY_3;2B_PQ506;2B_PQ505;2B_F221	Inter	gatB	PRK05477	Asp-tRNA(Asn)/Glu-tRNA(Gln) amidotransferase subunit GatB.	COG0064	;Translation, ribosomal structure and biogenesis;	;Asp-tRNAAsn/Glu-tRNAGln amidotransferase B subunit (PET112 homolog);	K02434	gatB, PET112	aspartyl-tRNA(Asn)/glutamyl-tRNA(Gln) amidotransferase subunit B [EC:6.3.5.6 6.3.5.7]	Genetic Information Processing; Translation; Aminoacyl-tRNA biosynthesis | Brite Hierarchies; Protein families: genetic information processing; Mitochondrial biogenesis
PFC_ID_44978	FLEXIBLE	13	13	1	2A_ATCC23270;2A_DSM16786;2A_DSM4253;2A_YQH_1;2A_Hel18;2A_RVS1;2A_ATCC53993;2A_COP1;2A_GGI_221;2B_BY_3;2B_PQ506;2B_PQ505;2B_F221	Inter	degP_htrA_DO	TIGR02037	periplasmic serine protease, Do/DeqQ family. This family consists of a set proteins various designated DegP, heat shock protein HtrA, and protease DO. The ortholog in Pseudomonas aeruginosa is designated MucD and is found in an operon that controls mucoid phenotype. This family also includes the DegQ (HhoA) paralog in E. coli which can rescue a DegP mutant, but not the smaller DegS paralog, which…	COG0265	;Posttranslational modification, protein turnover, chaperones;	;Trypsin-like serine proteases, typically periplasmic, contain C-terminal PDZ domain;	K04771	degP, htrA	serine protease Do [EC:3.4.21.107]	Environmental Information Processing; Signal transduction; Two-component system | Human Diseases; Drug resistance: Antimicrobial; Cationic antimicrobial peptide (CAMP) resistance | Brite Hierarchies; Protein families: metabolism; Peptidases | Brite Hierarchies; Protein families: genetic information processing; Chaperones and folding catalysts
PFC_ID_44981	FLEXIBLE	13	13	1	2A_ATCC23270;2A_DSM16786;2A_DSM4253;2A_YQH_1;2A_Hel18;2A_RVS1;2A_ATCC53993;2A_S10;2A_COP1;2B_BY_3;2B_PQ506;2B_PQ505;2B_F221	Inter	DUF4845	pfam16137	Domain of unknown function (DUF4845). This family consists of uncharacterized proteins around 120 residues in length and is mainly found in various Pseudomonas species. Distant homology analysis suggests that proteins from this family are related to pilin type IV proteins from the Bundlin (PF05307) family, this prediction is however not confirmed by any experimental evidence	ENOG410ZI97	;Function unknown;	;;	NOT	NOT
PFC_ID_45018	FLEXIBLE	13	13	1	2A_ATCC23270;2A_DSM16786;2A_DSM4253;2A_YQH_1;2A_Hel18;2A_RVS1;2A_ATCC53993;2A_S10;2A_DLC5;2B_BY_3;2B_PQ506;2B_PQ505;2B_F221	Inter	PRK05447	PRK05447	1-deoxy-D-xylulose 5-phosphate reductoisomerase; Provisional	COG0743	;Lipid metabolism;	;1-deoxy-D-xylulose 5-phosphate reductoisomerase;	K00099	dxr	1-deoxy-D-xylulose-5-phosphate reductoisomerase [EC:1.1.1.267]	Metabolism; Metabolism of terpenoids and polyketides; Terpenoid backbone biosynthesis
PFC_ID_45029	FLEXIBLE	13	13	1	2A_ATCC23270;2A_DSM16786;2A_DSM4253;2A_YQH_1;2A_Hel18;2A_RVS1;2A_ATCC53993;2A_GGI_221;2A_DLC5;2B_BY_3;2B_PQ506;2B_PQ505;2B_F221	Inter	PRK05724	PRK05724	acetyl-CoA carboxylase carboxyltransferase subunit alpha; Validated	NOT	NOT	NOT	K01962	accA	acetyl-CoA carboxylase carboxyl transferase subunit alpha [EC:6.4.1.2 2.1.3.15]	Metabolism; Carbohydrate metabolism; Pyruvate metabolism | Metabolism; Carbohydrate metabolism; Propanoate metabolism | Metabolism; Energy metabolism; Carbon fixation pathways in prokaryotes | Metabolism; Lipid metabolism; Fatty acid biosynthesis
PFC_ID_45038	FLEXIBLE	13	13	1	2A_ATCC23270;2A_DSM4253;2A_YQH_1;2A_Hel18;2A_RVS1;2A_ATCC53993;2A_S10;2A_COP1;2A_GGI_221;2B_BY_3;2B_PQ506;2B_PQ505;2B_F221	Inter	hypothetical protein	NOT in CDD	hypothetical protein	NOT	NOT	NOT	NOT	NOT
PFC_ID_45120	FLEXIBLE	13	13	1	2A_ATCC23270;2A_DSM16786;2A_DSM4253;2A_YQH_1;2A_Hel18;2A_RVS1;2A_ATCC53993;2A_COP1;2A_DLC5;2B_BY_3;2B_PQ506;2B_PQ505;2B_F221	Inter	dnaE	PRK05673	error-prone DNA polymerase; Validated	NOT	NOT	NOT	K02337	dnaE	DNA polymerase III subunit alpha [EC:2.7.7.7]	Genetic Information Processing; Replication and repair; DNA replication | Genetic Information Processing; Replication and repair; Mismatch repair | Genetic Information Processing; Replication and repair; Homologous recombination | Brite Hierarchies; Protein families: genetic information processing; DNA replication proteins | Brite Hierarchies; Protein families: genetic information processing; DNA…
PFC_ID_45386	FLEXIBLE	13	13	1	2A_ATCC23270;2A_DSM16786;2A_DSM4253;2A_YQH_1;2A_Hel18;2A_RVS1;2A_ATCC53993;2A_S10;2A_COP1;2A_DLC5;2B_BY_3;2B_PQ506;2B_PQ505	Inter	PRK05355	PRK05355	3-phosphoserine/phosphohydroxythreonine transaminase.	COG1932	;Amino acid transport and metabolism|Coenzyme metabolism;	;Phosphoserine aminotransferase;	K00831	serC, PSAT1	phosphoserine aminotransferase [EC:2.6.1.52]	Metabolism; Energy metabolism; Methane metabolism | Metabolism; Amino acid metabolism; Glycine, serine and threonine metabolism | Metabolism; Metabolism of cofactors and vitamins; Vitamin B6 metabolism | Brite Hierarchies; Protein families: metabolism; Amino acid related enzymes
PFC_ID_45399	FLEXIBLE	13	13	1	2A_ATCC23270;2A_DSM16786;2A_DSM4253;2A_YQH_1;2A_Hel18;2A_RVS1;2A_ATCC53993;2A_S10;2A_COP1;2B_BY_3;2B_PQ506;2B_PQ505;2B_F221	Inter	clpP	PRK00277	ATP-dependent Clp protease proteolytic subunit	COG0740	;Posttranslational modification, protein turnover, chaperones;	;Protease subunit of ATP-dependent Clp proteases;	K01358	clpP, CLPP	ATP-dependent Clp protease, protease subunit [EC:3.4.21.92]	Cellular Processes; Cell growth and death; Cell cycle - Caulobacter | Organismal Systems; Aging; Longevity regulating pathway - worm | Brite Hierarchies; Protein families: metabolism; Peptidases
PFC_ID_45451	FLEXIBLE	13	13	1	2A_ATCC23270;2A_DSM16786;2A_DSM4253;2A_YQH_1;2A_Hel18;2A_RVS1;2A_ATCC53993;2A_S10;2A_COP1;2A_DLC5;2B_BY_3;2B_PQ506;2B_F221	Inter	PRK11778	PRK11778	putative inner membrane peptidase; Provisional	COG0616	;Posttranslational modification, protein turnover, chaperones;	;Periplasmic serine proteases (ClpP class);	K04774	sohB	serine protease SohB [EC:3.4.21.-]	Brite Hierarchies; Protein families: metabolism; Peptidases
PFC_ID_45529	FLEXIBLE	13	13	1	2A_ATCC23270;2A_DSM16786;2A_DSM4253;2A_YQH_1;2A_Hel18;2A_RVS1;2A_ATCC53993;2A_S10;2A_COP1;2A_GGI_221;2B_BY_3;2B_PQ506;2B_PQ505	Inter	M48_yhfN_like	cd07344	Peptidase M48 YhfN-like, a novel minigluzincin. M48 YhfN-like protease is considered as a CaaX prenyl protease 1 homolog, with most of the sequences in this family as yet uncharacterized. It contains the zinc metalloprotease motif (HEXXH), likely exposed on the cytoplasmic side. It is probably associated with the endoplasmic reticulum (ER), regardless of whether its genes possess the conventional…	COG1451	;General function prediction only;	;Predicted metal-dependent hydrolase;	K07043	K07043	uncharacterized protein	Not Included in Pathway or Brite; Poorly characterized; Function unknown
PFC_ID_45542	FLEXIBLE	13	13	1	2A_ATCC23270;2A_DSM16786;2A_DSM4253;2A_YQH_1;2A_Hel18;2A_RVS1;2A_ATCC53993;2A_COP1;2A_GGI_221;2B_BY_3;2B_PQ506;2B_PQ505;2B_F221	Inter	TroA-like	cl00262	Helical backbone metal receptor (TroA-like domain). These proteins have been shown to function in the ABC transport of ferric siderophores and metal ions such as Mn2+, Fe3+, Cu2+ and/or Zn2+. Their ligand binding site is formed in the interface between two globular domains linked by a single helix. Many of these proteins also possess a low complexity region containing a metal-binding histidine-ri…	COG0803	;Inorganic ion transport and metabolism;	;ABC-type metal ion transport system, periplasmic component/surface adhesin;	K02077	ABC.ZM.S	zinc/manganese transport system substrate-binding protein	Brite Hierarchies; Protein families: signaling and cellular processes; Transporters
PFC_ID_45564	FLEXIBLE	13	13	1	2A_ATCC23270;2A_DSM16786;2A_DSM4253;2A_YQH_1;2A_Hel18;2A_RVS1;2A_ATCC53993;2A_S10;2A_DLC5;2B_BY_3;2B_PQ506;2B_PQ505;2B_F221	Inter	hypothetical protein	NOT in CDD	hypothetical protein	ENOG410YY39	;Function unknown;	;;	NOT	NOT
PFC_ID_45606	FLEXIBLE	13	13	1	2A_ATCC23270;2A_DSM16786;2A_DSM4253;2A_YQH_1;2A_Hel18;2A_RVS1;2A_ATCC53993;2A_COP1;2A_DLC5;2B_BY_3;2B_PQ506;2B_PQ505;2B_F221	Inter	PRK14012	PRK14012	IscS subfamily cysteine desulfurase.	COG1104	;Amino acid transport and metabolism;	;Cysteine sulfinate desulfinase/cysteine desulfurase and related enzymes;	K04487	iscS, NFS1	cysteine desulfurase [EC:2.8.1.7]	Metabolism; Metabolism of cofactors and vitamins; Thiamine metabolism | Genetic Information Processing; Folding, sorting and degradation; Sulfur relay system | Brite Hierarchies; Protein families: genetic information processing; Transfer RNA biogenesis | Brite Hierarchies; Protein families: genetic information processing; Mitochondrial biogenesis | Brite Hierarchies; Protein families: signaling a…
PFC_ID_45610	FLEXIBLE	13	13	1	2A_ATCC23270;2A_DSM16786;2A_DSM4253;2A_YQH_1;2A_Hel18;2A_RVS1;2A_ATCC53993;2A_COP1;2A_GGI_221;2B_BY_3;2B_PQ506;2B_PQ505;2B_F221	Inter	hscA	PRK05183	chaperone protein HscA; Provisional	COG0443	;Posttranslational modification, protein turnover, chaperones;	;Molecular chaperone;	K04044	hscA	molecular chaperone HscA	Brite Hierarchies; Protein families: genetic information processing; Chaperones and folding catalysts
PFC_ID_45625	FLEXIBLE	13	13	1	2A_ATCC23270;2A_DSM16786;2A_DSM4253;2A_YQH_1;2A_Hel18;2A_RVS1;2A_ATCC53993;2A_COP1;2A_DLC5;2B_BY_3;2B_PQ506;2B_PQ505;2B_F221	Inter	alcohol_DH_class_III	cd08300	class III alcohol dehydrogenases. Members identified as glutathione-dependent formaldehyde dehydrogenase(FDH), a member of the zinc dependent/medium chain alcohol dehydrogenase family. FDH converts formaldehyde and NAD(P) to formate and NAD(P)H. The initial step in this process the spontaneous formation of a S-(hydroxymethyl)glutathione adduct from formaldehyde and glutathione, followed by FDH-me…	COG1062	;Energy production and conversion;	;Zn-dependent alcohol dehydrogenases, class III;	K00121	frmA, ADH5, adhC	S-(hydroxymethyl)glutathione dehydrogenase / alcohol dehydrogenase [EC:1.1.1.284 1.1.1.1]	Metabolism; Carbohydrate metabolism; Glycolysis / Gluconeogenesis | Metabolism; Energy metabolism; Methane metabolism | Metabolism; Lipid metabolism; Fatty acid degradation | Metabolism; Amino acid metabolism; Tyrosine metabolism | Metabolism; Metabolism of cofactors and vitamins; Retinol metabolism | Metabolism; Xenobiotics biodegradation and metabolism; Chloroalkane and chloroalkene degradation…
PFC_ID_45657	FLEXIBLE	13	13	1	2A_ATCC23270;2A_DSM16786;2A_DSM4253;2A_YQH_1;2A_Hel18;2A_RVS1;2A_ATCC53993;2A_COP1;2A_DLC5;2B_BY_3;2B_PQ506;2B_PQ505;2B_F221	Inter	gltB	PRK11750	glutamate synthase subunit alpha; Provisional	NOT	NOT	NOT	K00265	gltB	glutamate synthase (NADPH) large chain [EC:1.4.1.13]	Metabolism; Energy metabolism; Nitrogen metabolism | Metabolism; Amino acid metabolism; Alanine, aspartate and glutamate metabolism | Brite Hierarchies; Protein families: metabolism; Peptidases
PFC_ID_45659	FLEXIBLE	13	13	1	2A_ATCC23270;2A_DSM16786;2A_DSM4253;2A_YQH_1;2A_Hel18;2A_RVS1;2A_ATCC53993;2A_COP1;2A_DLC5;2B_BY_3;2B_PQ506;2B_PQ505;2B_F221	Inter	Thy1	pfam02511	extracellular domain of nicotinic acetylcholine receptor subunit alpha 6 (CHRNA6). This subfamily contains the extracellular domain of nicotinic acetylcholine receptor subunit alpha 6 (alpha6), encoded by the CHRNA6 gene. Human (alpha6beta2)(alpha4beta2)3 nicotinic acetylcholine receptors (AChRs) are essential for addiction to nicotine and a target for drug development for smoking cessation. In x…	NOT	NOT	NOT	K03465	thyX, thy1	thymidylate synthase (FAD) [EC:2.1.1.148]	Metabolism; Nucleotide metabolism; Pyrimidine metabolism | Metabolism; Metabolism of cofactors and vitamins; One carbon pool by folate
PFC_ID_45702	FLEXIBLE	13	13	1	2A_ATCC23270;2A_DSM16786;2A_DSM4253;2A_YQH_1;2A_Hel18;2A_RVS1;2A_ATCC53993;2A_S10;2A_COP1;2B_BY_3;2B_PQ506;2B_PQ505;2B_F221	Inter	NTP_transf_3	pfam12804	MobA-like NTP transferase domain. This family includes the MobA protein (Molybdopterin-guanine dinucleotide biosynthesis protein A). The family also includes a wide range of other NTP transferase domain.	ENOG4111U57	;Function unknown;	;molybdenum hydroxylase accessory protein;	NOT	NOT
PFC_ID_45738	FLEXIBLE	13	13	1	2A_ATCC23270;2A_DSM16786;2A_DSM4253;2A_YQH_1;2A_Hel18;2A_RVS1;2A_ATCC53993;2A_S10;2A_COP1;2A_GGI_221;2A_DLC5;2B_PQ506;2B_PQ505	Inter	COG2865,DUF4062	COG2865,pfam13271	Predicted transcriptional regulator, contains HTH domain [Transcription].	COG2865	;Transcription;	;Predicted transcriptional regulator containing an HTH domain and an uncharacterized domain shared with the mammalian protein Schlafen;	K03655	recG	ATP-dependent DNA helicase RecG [EC:3.6.4.12]	Genetic Information Processing; Replication and repair; Homologous recombination | Brite Hierarchies; Protein families: genetic information processing; DNA repair and recombination proteins
PFC_ID_45749	FLEXIBLE	13	13	1	2A_ATCC23270;2A_DSM16786;2A_DSM4253;2A_YQH_1;2A_Hel18;2A_RVS1;2A_ATCC53993;2A_S10;2A_COP1;2B_BY_3;2B_PQ506;2B_PQ505;2B_F221	Inter	TrmJ	COG0565	tRNA C32,U32 (ribose-2'-O)-methylase TrmJ or a related methyltransferase [Translation, ribosomal structure and biogenesis].	COG0565	;Translation, ribosomal structure and biogenesis;	;rRNA methylase;	K15396	trmJ	tRNA (cytidine32/uridine32-2'-O)-methyltransferase [EC:2.1.1.200]	Brite Hierarchies; Protein families: genetic information processing; Transfer RNA biogenesis
PFC_ID_45831	FLEXIBLE	13	13	1	2A_ATCC23270;2A_DSM16786;2A_DSM4253;2A_YQH_1;2A_Hel18;2A_RVS1;2A_ATCC53993;2A_S10;2A_DLC5;2B_BY_3;2B_PQ506;2B_PQ505;2B_F221	Inter	hypothetical protein	NOT in CDD	hypothetical protein	ENOG4112C3H	;Function unknown;	;;	NOT	NOT
PFC_ID_45852	FLEXIBLE	13	13	1	2A_ATCC23270;2A_DSM16786;2A_DSM4253;2A_YQH_1;2A_Hel18;2A_RVS1;2A_ATCC53993;2A_S10;2A_COP1;2B_BY_3;2B_PQ506;2B_PQ505;2B_F221	Inter	ClpA	TIGR02639	ATP-dependent Clp protease ATP-binding subunit ClpA [Posttranslational modification, protein turnover, chaperones].	COG0542	;Posttranslational modification, protein turnover, chaperones;	;ATPases with chaperone activity, ATP-binding subunit;	K03694	clpA	ATP-dependent Clp protease ATP-binding subunit ClpA	Brite Hierarchies; Protein families: genetic information processing; Chaperones and folding catalysts
PFC_ID_45857	FLEXIBLE	13	13	1	2A_ATCC23270;2A_DSM16786;2A_DSM4253;2A_YQH_1;2A_Hel18;2A_RVS1;2A_ATCC53993;2A_S10;2A_COP1;2B_BY_3;2B_PQ506;2B_PQ505;2B_F221	Inter	EnvC	COG4942	Septal ring factor EnvC, activator of murein hydrolases AmiA and AmiB [Cell cycle control, cell division, chromosome partitioning].	NOT	NOT	NOT	K21471	cwlO	peptidoglycan DL-endopeptidase CwlO [EC:3.4.-.-]	Brite Hierarchies; Protein families: metabolism; Peptidases | Brite Hierarchies; Protein families: metabolism; Peptidoglycan biosynthesis and degradation proteins
PFC_ID_45883	FLEXIBLE	13	13	1	2A_ATCC23270;2A_DSM16786;2A_DSM4253;2A_YQH_1;2A_Hel18;2A_RVS1;2A_ATCC53993;2A_COP1;2A_DLC5;2B_BY_3;2B_PQ506;2B_PQ505;2B_F221	Inter	rluD	PRK11180	23S rRNA pseudouridine(1911/1915/1917) synthase RluD.	COG0564	;Translation, ribosomal structure and biogenesis;	;Pseudouridylate synthases, 23S RNA-specific;	K06180	rluD	23S rRNA pseudouridine1911/1915/1917 synthase [EC:5.4.99.23]	Brite Hierarchies; Protein families: genetic information processing; Ribosome biogenesis
PFC_ID_45962	FLEXIBLE	13	13	1	2A_ATCC23270;2A_DSM16786;2A_DSM4253;2A_YQH_1;2A_Hel18;2A_RVS1;2A_ATCC53993;2A_S10;2A_COP1;2A_DLC5;2B_BY_3;2B_PQ506;2B_PQ505	Inter	MlaF	COG1127	ABC-type transporter Mla maintaining outer membrane lipid asymmetry, ATPase component MlaF [Cell wall/membrane/envelope biogenesis].	COG1127	;Secondary metabolites biosynthesis, transport and catabolism;	;ABC-type transport system involved in resistance to organic solvents, ATPase component;	K02065	mlaF, linL, mkl	phospholipid/cholesterol/gamma-HCH transport system ATP-binding protein	Environmental Information Processing; Membrane transport; ABC transporters | Brite Hierarchies; Protein families: signaling and cellular processes; Transporters
PFC_ID_46061	FLEXIBLE	13	13	1	2A_ATCC23270;2A_DSM16786;2A_DSM4253;2A_YQH_1;2A_Hel18;2A_RVS1;2A_ATCC53993;2A_COP1;2A_DLC5;2B_BY_3;2B_PQ506;2B_PQ505;2B_F221	Inter	HpnB	TIGR03469	hopene-associated glycosyltransferase HpnB. This family of genes include a glycosyl transferase, group 2 domain (pfam00535) which are responsible, generally for the transfer of nucleotide-diphosphate sugars to substrates such as polysaccharides and lipids. The genes of this family are often found in the same genetic locus with squalene-hopene cyclase genes, and are never associated with genes for…	COG0463	;Cell envelope biogenesis, outer membrane;	;Glycosyltransferases involved in cell wall biogenesis;	K14597	cruC	chlorobactene glucosyltransferase	Metabolism; Metabolism of terpenoids and polyketides; Carotenoid biosynthesis
PFC_ID_46092	FLEXIBLE	13	13	1	2A_ATCC23270;2A_DSM16786;2A_DSM4253;2A_YQH_1;2A_Hel18;2A_RVS1;2A_ATCC53993;2A_S10;2A_DLC5;2B_BY_3;2B_PQ506;2B_PQ505;2B_F221	Inter	PRK14019	PRK14019	bifunctional 3,4-dihydroxy-2-butanone-4-phosphate synthase/GTP cyclohydrolase II.	COG0108;COG0807	;Coenzyme metabolism;Coenzyme metabolism;	;3,4-dihydroxy-2-butanone 4-phosphate synthase;GTP cyclohydrolase II;	K14652	ribBA	3,4-dihydroxy 2-butanone 4-phosphate synthase / GTP cyclohydrolase II [EC:4.1.99.12 3.5.4.25]	Metabolism; Metabolism of cofactors and vitamins; Riboflavin metabolism | Metabolism; Metabolism of cofactors and vitamins; Folate biosynthesis
PFC_ID_46098	FLEXIBLE	13	13	1	2A_ATCC23270;2A_DSM16786;2A_DSM4253;2A_YQH_1;2A_Hel18;2A_RVS1;2A_ATCC53993;2A_COP1;2A_DLC5;2B_BY_3;2B_PQ506;2B_PQ505;2B_F221	Inter	PKc_like	cl21453	Catalytic domain of the Protein Kinase superfamily. The PK superfamily contains the large family of typical PKs that includes serine/threonine kinases (STKs), protein tyrosine kinases (PTKs), and dual-specificity PKs that phosphorylate both serine/threonine and tyrosine residues of target proteins, as well as pseudokinases that lack crucial residues for catalytic activity and/or ATP binding. It a…	COG0661	;General function prediction only;	;Predicted unusual protein kinase;	K03688	ubiB, aarF	ubiquinone biosynthesis protein	Not Included in Pathway or Brite; Unclassified: metabolism; Cofactor metabolism
PFC_ID_46148	FLEXIBLE	13	13	1	2A_DSM16786;2A_DSM4253;2A_YQH_1;2A_Hel18;2A_RVS1;2A_ATCC53993;2A_S10;2A_COP1;2A_DLC5;2B_BY_3;2B_PQ506;2B_PQ505;2B_F221	Inter	hypothetical protein	NOT in CDD	hypothetical protein	NOT	NOT	NOT	NOT	NOT
PFC_ID_46149	FLEXIBLE	13	13	1	2A_ATCC23270;2A_DSM16786;2A_DSM4253;2A_YQH_1;2A_Hel18;2A_RVS1;2A_ATCC53993;2A_S10;2A_COP1;2B_BY_3;2B_PQ506;2B_PQ505;2B_F221	Inter	YtxH	pfam12732	YtxH-like protein. This family of proteins is found in bacteria. Proteins in this family are typically between 100 and 143 amino acids in length. The N-terminal region is the most conserved. Proteins is this family are functionally uncharacterized.	ENOG410XVE3	;Function unknown;	;general stress protein;	NOT	NOT
PFC_ID_46177	FLEXIBLE	13	13	1	2A_ATCC23270;2A_DSM16786;2A_DSM4253;2A_YQH_1;2A_Hel18;2A_RVS1;2A_ATCC53993;2A_COP1;2A_GGI_221;2B_BY_3;2B_PQ506;2B_PQ505;2B_F221	Inter	PRK11824	PRK11824	polynucleotide phosphorylase/polyadenylase; Provisional	COG1185	;Translation, ribosomal structure and biogenesis;	;Polyribonucleotide nucleotidyltransferase (polynucleotide phosphorylase);	K00962	pnp, PNPT1	polyribonucleotide nucleotidyltransferase [EC:2.7.7.8]	Genetic Information Processing; Folding, sorting and degradation; RNA degradation | Brite Hierarchies; Protein families: genetic information processing; Messenger RNA biogenesis | Brite Hierarchies; Protein families: genetic information processing; Transfer RNA biogenesis
PFC_ID_46181	FLEXIBLE	13	13	1	2A_ATCC23270;2A_DSM16786;2A_DSM4253;2A_YQH_1;2A_Hel18;2A_RVS1;2A_ATCC53993;2A_S10;2A_DLC5;2B_BY_3;2B_PQ506;2B_PQ505;2B_F221	Inter	DnaQ_like_exo	cl10012	DnaQ-like (or DEDD) 3'-5' exonuclease domain superfamily. The DnaQ-like exonuclease superfamily is a structurally conserved group of 3'-5' exonucleases, which catalyze the excision of nucleoside monophosphates at the DNA or RNA termini in the 3'-5' direction. It is also called the DEDD superfamily, after the four invariant acidic residues present in the catalytic site of its members. The superfam…	COG0847	;DNA replication, recombination and repair;	;DNA polymerase III, epsilon subunit and related 3'-5' exonucleases;	K02342	dnaQ	DNA polymerase III subunit epsilon [EC:2.7.7.7]	Genetic Information Processing; Replication and repair; DNA replication | Genetic Information Processing; Replication and repair; Mismatch repair | Genetic Information Processing; Replication and repair; Homologous recombination | Brite Hierarchies; Protein families: genetic information processing; DNA replication proteins | Brite Hierarchies; Protein families: genetic information processing; DNA…
PFC_ID_46183	FLEXIBLE	13	13	1	2A_ATCC23270;2A_DSM16786;2A_DSM4253;2A_YQH_1;2A_Hel18;2A_RVS1;2A_ATCC53993;2A_COP1;2A_GGI_221;2B_BY_3;2B_PQ506;2B_PQ505;2B_F221	Inter	VOC	cl14632	VOC family metalloprotein YjdN.	ENOG4111FDV	;Function unknown;	;Lactoylglutathione lyase;	K01759	GLO1, gloA	lactoylglutathione lyase [EC:4.4.1.5]	Metabolism; Carbohydrate metabolism; Pyruvate metabolism
PFC_ID_46189	FLEXIBLE	13	13	1	2A_DSM16786;2A_DSM4253;2A_YQH_1;2A_Hel18;2A_RVS1;2A_ATCC53993;2A_S10;2A_COP1;2A_DLC5;2B_BY_3;2B_PQ506;2B_PQ505;2B_F221	Inter	DUF2892	pfam11127	Protein of unknown function (DUF2892). This family is conserved in bacteria. The function is not known.	ENOG41121VI	;Function unknown;	;Protein of unknown function (DUF2892);	NOT	NOT
PFC_ID_46202	FLEXIBLE	13	13	1	2A_ATCC23270;2A_DSM16786;2A_DSM4253;2A_YQH_1;2A_Hel18;2A_RVS1;2A_ATCC53993;2A_S10;2A_GGI_221;2B_BY_3;2B_PQ506;2B_PQ505;2B_F221	Inter	sucC	PRK00696	ADP-forming succinate--CoA ligase subunit beta.	COG0045	;Energy production and conversion;	;Succinyl-CoA synthetase, beta subunit;	K01903	sucC	succinyl-CoA synthetase beta subunit [EC:6.2.1.5]	Metabolism; Carbohydrate metabolism; Citrate cycle (TCA cycle) | Metabolism; Carbohydrate metabolism; Propanoate metabolism | Metabolism; Carbohydrate metabolism; C5-Branched dibasic acid metabolism | Metabolism; Energy metabolism; Carbon fixation pathways in prokaryotes
PFC_ID_46204	FLEXIBLE	13	13	1	2A_ATCC23270;2A_DSM16786;2A_DSM4253;2A_YQH_1;2A_Hel18;2A_RVS1;2A_ATCC53993;2A_S10;2A_COP1;2B_BY_3;2B_PQ506;2B_PQ505;2B_F221	Inter	PRK05678	PRK05678	succinyl-CoA synthetase subunit alpha; Validated	COG0074	;Energy production and conversion;	;Succinyl-CoA synthetase, alpha subunit;	K01902	sucD	succinyl-CoA synthetase alpha subunit [EC:6.2.1.5]	Metabolism; Carbohydrate metabolism; Citrate cycle (TCA cycle) | Metabolism; Carbohydrate metabolism; Propanoate metabolism | Metabolism; Carbohydrate metabolism; C5-Branched dibasic acid metabolism | Metabolism; Energy metabolism; Carbon fixation pathways in prokaryotes
PFC_ID_46234	FLEXIBLE	13	13	1	2A_ATCC23270;2A_DSM16786;2A_DSM4253;2A_YQH_1;2A_Hel18;2A_RVS1;2A_ATCC53993;2A_S10;2A_COP1;2A_DLC5;2B_BY_3;2B_PQ506;2B_PQ505	Inter	PRK06599,YrdD	PRK06599,COG0551	DNA topoisomerase I; Validated	COG0550;COG0551	;DNA replication, recombination and repair;DNA replication, recombination and repair;	;Topoisomerase IA;Zn-finger domain associated with topoisomerase type I;	K03168	topA	DNA topoisomerase I [EC:5.99.1.2]	Brite Hierarchies; Protein families: genetic information processing; DNA replication proteins | Brite Hierarchies; Protein families: genetic information processing; DNA repair and recombination proteins
PFC_ID_46249	FLEXIBLE	13	13	1	2A_ATCC23270;2A_DSM16786;2A_DSM4253;2A_YQH_1;2A_Hel18;2A_RVS1;2A_ATCC53993;2A_COP1;2A_GGI_221;2B_BY_3;2B_PQ506;2B_PQ505;2B_F221	Inter	PRK01318	PRK01318	membrane protein insertase; Provisional	COG0706	;;	;Preprotein translocase subunit YidC;	K03217	yidC, spoIIIJ, OXA1, ccfA	YidC/Oxa1 family membrane protein insertase	Genetic Information Processing; Folding, sorting and degradation; Protein export | Environmental Information Processing; Membrane transport; Bacterial secretion system | Cellular Processes; Cellular community - prokaryotes; Quorum sensing | Brite Hierarchies; Protein families: genetic information processing; Mitochondrial biogenesis | Brite Hierarchies; Protein families: signaling and cellular pr…
PFC_ID_46284	FLEXIBLE	13	13	1	2A_ATCC23270;2A_DSM16786;2A_DSM4253;2A_YQH_1;2A_Hel18;2A_RVS1;2A_ATCC53993;2A_COP1;2A_GGI_221;2B_BY_3;2B_PQ506;2B_PQ505;2B_F221	Inter	Pal_lipo	TIGR02802	peptidoglycan-associated lipoprotein. Members of this protein are Pal (also called OprL), the Peptidoglycan-Associated Lipoprotein of the Tol-Pal system. The system appears to be involved both in the maintenance of outer membrane integrity and in the import of certain organic molecules as nutrients. Members of this family contain a hydrodrophobic lipoprotein signal sequence, a conserved N-termina…	COG2885	;Cell envelope biogenesis, outer membrane;	;Outer membrane protein and related peptidoglycan-associated (lipo)proteins;	K03640	pal	peptidoglycan-associated lipoprotein	Brite Hierarchies; Protein families: signaling and cellular processes; Transporters
PFC_ID_46318	FLEXIBLE	13	13	1	2A_ATCC23270;2A_DSM16786;2A_DSM4253;2A_YQH_1;2A_Hel18;2A_RVS1;2A_ATCC53993;2A_S10;2A_COP1;2A_DLC5;2B_BY_3;2B_PQ506;2B_PQ505	Inter	Crp	COG0664	cAMP-binding domain of CRP or a regulatory subunit of cAMP-dependent protein kinases [Signal transduction mechanisms].	COG0664	;Signal transduction mechanisms;	;cAMP-binding proteins - catabolite gene activator and regulatory subunit of cAMP-dependent protein kinases;	K01420	fnr	CRP/FNR family transcriptional regulator, anaerobic regulatory protein	Brite Hierarchies; Protein families: genetic information processing; Transcription factors
PFC_ID_2599	FLEXIBLE	13	13	1	2A_ATCC23270;2A_DSM16786;2A_DSM4253;2A_YQH_1;2A_Hel18;2A_ATCC53993;2A_S10;2A_COP1;2A_DLC5;2B_BY_3;2B_PQ506;2B_PQ505;2B_F221	Inter	VapB_antitoxin	pfam09957	Bacterial antitoxin of type II TA system, VapB. VapB is the antitoxin of a bacterial toxin-antitoxin gene pair. The cognate toxin is VapC, pfam05016. The family contains several related antitoxins from Cyanobacteria and Actinobacterial families. Antitoxins of this class carry an N-terminal ribbon-helix-helix domain, RHH, that is highly conserved across all type II bacterial antitoxins, which dime…	ENOG41123TN	;Function unknown;	;Uncharacterized protein conserved in bacteria (DUF2191);	NOT	NOT
PFC_ID_44218	FLEXIBLE	13	13	1	2A_ATCC23270;2A_DSM16786;2A_DSM4253;2A_YQH_1;2A_Hel18;2A_RVS1;2A_ATCC53993;2A_S10;2A_GGI_221;2B_BY_3;2B_PQ506;2B_PQ505;2B_F221	Inter	HDAC_AcuC_like	cd09994	Class I histone deacetylase AcuC (Acetoin utilization protein)-like enzymes. AcuC (Acetoin utilization protein) is a class I deacetylase found only in bacteria and is involved in post-translational control of the acetyl-coenzyme A synthetase (AcsA). Deacetylase AcuC works in coordination with deacetylase SrtN (class III), possibly to maintain AcsA in active (deacetylated) form and let the cell gr…	COG0123	;Secondary metabolites biosynthesis, transport and catabolism;	;Deacetylases, including yeast histone deacetylase and acetoin utilization protein;	K04768	acuC	acetoin utilization protein AcuC	Not Included in Pathway or Brite; Unclassified: metabolism; Carbohydrate metabolism
PFC_ID_45661	FLEXIBLE	13	13	1	2A_ATCC23270;2A_DSM16786;2A_DSM4253;2A_YQH_1;2A_Hel18;2A_RVS1;2A_ATCC53993;2A_S10;2A_DLC5;2B_BY_3;2B_PQ506;2B_PQ505;2B_F221	Inter	aroK	PRK00131	shikimate kinase; Reviewed	NOT	NOT	NOT	K00891	aroK, aroL	shikimate kinase [EC:2.7.1.71]	Metabolism; Amino acid metabolism; Phenylalanine, tyrosine and tryptophan biosynthesis
PFC_ID_44846	FLEXIBLE	13	13	1	2A_ATCC23270;2A_DSM16786;2A_DSM4253;2A_YQH_1;2A_Hel18;2A_RVS1;2A_ATCC53993;2A_S10;2A_COP1;2B_BY_3;2B_PQ506;2B_PQ505;2B_F221	Inter	HpnH	TIGR03470	hopanoid biosynthesis associated radical SAM protein HpnH. The sequences represented by this model are members of the radical SAM superfamily of enzymes (pfam04055). These enzymes utilize an iron-sulfur redox cluster and S-adenosylmethionine to carry out diverse radical mediated reactions. The members of this clade are frequently found in the same locus as squalene-hopene cyclase (SHC, TIGR01507)…	COG0535	;General function prediction only;	;Predicted Fe-S oxidoreductases;	K10026	queE	7-carboxy-7-deazaguanine synthase [EC:4.3.99.3]	Metabolism; Metabolism of cofactors and vitamins; Folate biosynthesis | Brite Hierarchies; Protein families: genetic information processing; Transfer RNA biogenesis
PFC_ID_43784	FLEXIBLE	13	13	1	2A_ATCC23270;2A_DSM16786;2A_DSM4253;2A_YQH_1;2A_Hel18;2A_RVS1;2A_ATCC53993;2A_COP1;2A_GGI_221;2B_BY_3;2B_PQ506;2B_PQ505;2B_F221	Inter	NADB_Rossmann	cl21454	Rossmann-fold NAD(P)(+)-binding proteins. This entry is the rossmann domain found in the Xanthine dehydrogenase accessory protein.	COG1028	;General function prediction only|Secondary metabolites biosynthesis, transport and catabolism|Lipid metabolism;	;Dehydrogenases with different specificities (related to short-chain alcohol dehydrogenases);	K00059	fabG	3-oxoacyl-[acyl-carrier protein] reductase [EC:1.1.1.100]	Metabolism; Lipid metabolism; Fatty acid biosynthesis | Metabolism; Metabolism of cofactors and vitamins; Biotin metabolism | Metabolism; Biosynthesis of other secondary metabolites; Prodigiosin biosynthesis | Brite Hierarchies; Protein families: metabolism; Lipid biosynthesis proteins
PFC_ID_45660	FLEXIBLE	13	13	1	2A_ATCC23270;2A_DSM16786;2A_DSM4253;2A_YQH_1;2A_Hel18;2A_RVS1;2A_ATCC53993;2A_COP1;2A_DLC5;2B_BY_3;2B_PQ506;2B_PQ505;2B_F221	Inter	aroB	PRK00002	3-dehydroquinate synthase; Reviewed	NOT	NOT	NOT	K01735	aroB	3-dehydroquinate synthase [EC:4.2.3.4]	Metabolism; Amino acid metabolism; Phenylalanine, tyrosine and tryptophan biosynthesis
PFC_ID_45744	FLEXIBLE	13	13	1	2A_ATCC23270;2A_DSM16786;2A_DSM4253;2A_YQH_1;2A_Hel18;2A_RVS1;2A_ATCC53993;2A_S10;2A_COP1;2B_BY_3;2B_PQ506;2B_PQ505;2B_F221	Inter	Chor_lyase	cl01230	Chorismate lyase. This is a family of uncharacterized proteins.	COG3161	;Coenzyme metabolism;	;4-hydroxybenzoate synthetase (chorismate lyase);	K03181	ubiC	chorismate--pyruvate lyase [EC:4.1.3.40]	Metabolism; Metabolism of cofactors and vitamins; Ubiquinone and other terpenoid-quinone biosynthesis
PFC_ID_44577	FLEXIBLE	13	13	1	2A_ATCC23270;2A_DSM4253;2A_YQH_1;2A_Hel18;2A_RVS1;2A_ATCC53993;2A_S10;2A_GGI_221;2A_DLC5;2B_BY_3;2B_PQ506;2B_PQ505;2B_F221	Inter	Sua5_yciO_yrdC	cl00305	Telomere recombination. This domain is found in NodU from Rhizobium, CmcH from Nocardia lactamdurans and the bifunctional carbamoyltransferase TobZ from Streptoalloteichus tenebrarius. NodU a Rhizobium nodulation protein involved in the synthesis of nodulation factors has 6-O-carbamoyltransferase-like activity. CmcH is involved in cephamycin (antibiotic) biosynthesis and has 3-hydroxymethylcephem…	COG0009	;Translation, ribosomal structure and biogenesis;	;Putative translation factor (SUA5);	K07566	tsaC, rimN, SUA5	L-threonylcarbamoyladenylate synthase [EC:2.7.7.87]	Brite Hierarchies; Protein families: genetic information processing; Ribosome biogenesis | Brite Hierarchies; Protein families: genetic information processing; Transfer RNA biogenesis
PFC_ID_45937	FLEXIBLE	13	13	1	2A_ATCC23270;2A_DSM16786;2A_DSM4253;2A_YQH_1;2A_Hel18;2A_RVS1;2A_ATCC53993;2A_S10;2A_GGI_221;2B_BY_3;2B_PQ506;2B_PQ505;2B_F221	Inter	Peptidase_M15	cl38918	Metalloproteases including zinc D-Ala-D-Ala carboxypeptidase, L-Ala-D-Glu peptidase, L,D-carboxypeptidase, bacteriophage endolysins, and related proteins. This family summarizes zinc-binding metallopeptidases which are mostly carboxypeptidases and dipeptidases, and includes zinc-dependent D-Ala-D-Ala carboxypeptidases, VanX, L-Ala-D-Glu peptidase, L,D-carboxypeptidase and bacteriophage endolysins…	COG2173	;Cell envelope biogenesis, outer membrane;	;D-alanyl-D-alanine dipeptidase;	K08641	vanX	zinc D-Ala-D-Ala dipeptidase [EC:3.4.13.22]	Environmental Information Processing; Signal transduction; Two-component system | Human Diseases; Drug resistance: Antimicrobial; Vancomycin resistance | Brite Hierarchies; Protein families: metabolism; Peptidases | Brite Hierarchies; Protein families: metabolism; Peptidoglycan biosynthesis and degradation proteins | Brite Hierarchies; Protein families: signaling and cellular processes; Antimicro…
PFC_ID_44986	FLEXIBLE	13	13	1	2A_ATCC23270;2A_DSM16786;2A_DSM4253;2A_YQH_1;2A_Hel18;2A_RVS1;2A_ATCC53993;2A_COP1;2A_GGI_221;2A_DLC5;2B_BY_3;2B_PQ505;2B_F221	Inter	acpS	PRK00070	4'-phosphopantetheinyl transferase; Provisional	COG0736	;Lipid metabolism;	;Phosphopantetheinyl transferase (holo-ACP synthase);	K00997	acpS	holo-[acyl-carrier protein] synthase [EC:2.7.8.7]	Metabolism; Metabolism of cofactors and vitamins; Pantothenate and CoA biosynthesis
PFC_ID_45915	FLEXIBLE	13	13	1	2A_ATCC23270;2A_DSM16786;2A_DSM4253;2A_YQH_1;2A_Hel18;2A_RVS1;2A_ATCC53993;2A_S10;2A_COP1;2B_BY_3;2B_PQ506;2B_PQ505;2B_F221	Inter	DUF4124	pfam13511	Domain of unknown function (DUF4124). This presumed domain is found in a variety of bacterial proteins. It is found associated at the N-terminus associated with other domains such as the SLT domain and glutaredoxin domains in some proteins. The function of this domain is unknown, but it may have an Ig-like fold.	ENOG410ZQXD	;Function unknown;	;;	NOT	NOT
PFC_ID_44776	FLEXIBLE	13	13	1	2A_ATCC23270;2A_DSM16786;2A_DSM4253;2A_YQH_1;2A_Hel18;2A_RVS1;2A_ATCC53993;2A_S10;2A_COP1;2B_BY_3;2B_PQ506;2B_PQ505;2B_F221	Inter	PRK11815	PRK11815	tRNA dihydrouridine(20/20a) synthase DusA.	COG0042	;Translation, ribosomal structure and biogenesis;	;tRNA-dihydrouridine synthase;	K05539	dusA	tRNA-dihydrouridine synthase A [EC:1.-.-.-]	Brite Hierarchies; Protein families: genetic information processing; Transfer RNA biogenesis
PFC_ID_44508	FLEXIBLE	13	13	1	2A_ATCC23270;2A_DSM16786;2A_DSM4253;2A_YQH_1;2A_Hel18;2A_RVS1;2A_ATCC53993;2A_S10;2A_DLC5;2B_BY_3;2B_PQ506;2B_PQ505;2B_F221	Inter	TolC	COG1538	Outer membrane protein TolC [Cell wall/membrane/envelope biogenesis].	COG1538	;Cell envelope biogenesis, outer membrane;	;Outer membrane protein;	NOT	NOT
PFC_ID_45925	FLEXIBLE	13	13	1	2A_ATCC23270;2A_DSM16786;2A_DSM4253;2A_YQH_1;2A_Hel18;2A_RVS1;2A_ATCC53993;2A_S10;2A_COP1;2A_GGI_221;2A_DLC5;2B_PQ506;2B_F221	Inter	MazE_antitoxin	cl00877	Antidote-toxin recognition MazE, bacterial antitoxin. PrlF_antitoxin is a family of bacterial antitoxins that neutralizes the toxin YhaV. PrlF is labile and forms a homodimer that then binds to the YhaV toxin thereby neutralising its ribonuclease activity. Alone, it can also act as a transcription factor. The YhaV/PrlF complex binds the prlF-yhaV operon, probably regulating its expression negativ…	COG4456	;Function unknown;	;Virulence-associated protein and related proteins;	K18829	mvpT, vapB	antitoxin VapB	Brite Hierarchies; Protein families: signaling and cellular processes; Prokaryotic defense system
PFC_ID_43926	FLEXIBLE	13	13	1	2A_ATCC23270;2A_DSM16786;2A_DSM4253;2A_YQH_1;2A_Hel18;2A_RVS1;2A_ATCC53993;2A_COP1;2A_GGI_221;2B_BY_3;2B_PQ506;2B_PQ505;2B_F221	Inter	PRK05218	PRK05218	heat shock protein 90; Provisional	COG0326	;Posttranslational modification, protein turnover, chaperones;	;Molecular chaperone, HSP90 family;	K04079	HSP90A, htpG	molecular chaperone HtpG	Genetic Information Processing; Folding, sorting and degradation; Protein processing in endoplasmic reticulum | Environmental Information Processing; Signal transduction; PI3K-Akt signaling pathway | Cellular Processes; Cell growth and death; Necroptosis | Organismal Systems; Immune system; NOD-like receptor signaling pathway | Organismal Systems; Immune system; Antigen processing and presentatio…
PFC_ID_44956	FLEXIBLE	13	13	1	2A_ATCC23270;2A_DSM16786;2A_DSM4253;2A_YQH_1;2A_Hel18;2A_RVS1;2A_S10;2A_COP1;2A_DLC5;2B_BY_3;2B_PQ506;2B_PQ505;2B_F221	Inter	Cytochrom_C	cl21467	Heme-binding domain of the class III cytochrome C family and related proteins. This alignment models heme binding core motifs as encountered in the cytochrome C3 family and related proteins. Cytochrome C3 is a tetraheme protein found in sulfate-reducing bacteria which use either thiosulfate or sulfate as the ultimate electron acceptors. C3 is an integral part of a complex electron transfer chain.…	COG4654	;Energy production and conversion;	;Cytochrome c551/c552;	K08738	CYC	cytochrome c	Environmental Information Processing; Signal transduction; Two-component system | Cellular Processes; Cell growth and death; Apoptosis | Cellular Processes; Cell growth and death; Apoptosis - fly | Cellular Processes; Cell growth and death; Apoptosis - multiple species | Cellular Processes; Cell growth and death; p53 signaling pathway | Human Diseases; Cancers: Overview; Pathways in cancer | Huma…
PFC_ID_43981	FLEXIBLE	13	13	1	2A_ATCC23270;2A_DSM16786;2A_DSM4253;2A_YQH_1;2A_Hel18;2A_RVS1;2A_ATCC53993;2A_GGI_221;2A_DLC5;2B_BY_3;2B_PQ506;2B_PQ505;2B_F221	Inter	PRK01259	PRK01259	ribose-phosphate diphosphokinase.	COG0462	;Amino acid transport and metabolism|Nucleotide transport and metabolism;	;Phosphoribosylpyrophosphate synthetase;	K00948	PRPS, prsA	ribose-phosphate pyrophosphokinase [EC:2.7.6.1]	Metabolism; Carbohydrate metabolism; Pentose phosphate pathway | Metabolism; Nucleotide metabolism; Purine metabolism
PFC_ID_45662	FLEXIBLE	13	12	1	2A_ATCC23270;2A_DSM16786;2A_DSM4253;2A_YQH_1;2A_Hel18;2A_RVS1;2A_ATCC53993;2A_S10;2A_DLC5;2B_BY_3;2B_PQ506;2B_F221	Inter	IV_pilus_PilQ	TIGR02515	type IV pilus secretin (or competence protein) PilQ. A number of proteins homologous to PilQ are involved in type IV pilus formation, competence for transformation, type III secretion, and type II secretion (also called the main terminal branch of the general secretion pathway). Members of this family include PilQ itself, which is a component of the type IV pilus structure, from a number of speci…	NOT	NOT	NOT	K02666	pilQ	type IV pilus assembly protein PilQ	Brite Hierarchies; Protein families: signaling and cellular processes; Secretion system | Brite Hierarchies; Protein families: signaling and cellular processes; Bacterial motility proteins
PFC_ID_45877	FLEXIBLE	13	13	1	2A_ATCC23270;2A_DSM16786;2A_DSM4253;2A_YQH_1;2A_Hel18;2A_RVS1;2A_ATCC53993;2A_COP1;2A_GGI_221;2B_BY_3;2B_PQ506;2B_PQ505;2B_F221	Inter	PRK11072	PRK11072	bifunctional [glutamate--ammonia ligase]-adenylyl-L-tyrosine phosphorylase/[glutamate--ammonia-ligase] adenylyltransferase.	COG1391	;Signal transduction mechanisms|Posttranslational modification, protein turnover, chaperones;	;Glutamine synthetase adenylyltransferase;	K00982	glnE	[glutamine synthetase] adenylyltransferase / [glutamine synthetase]-adenylyl-L-tyrosine phosphorylase [EC:2.7.7.42 2.7.7.89]	Not Included in Pathway or Brite; Unclassified: metabolism; Enzymes with EC numbers
PFC_ID_44706	FLEXIBLE	13	13	1	2A_ATCC23270;2A_DSM16786;2A_DSM4253;2A_YQH_1;2A_Hel18;2A_RVS1;2A_ATCC53993;2A_S10;2A_DLC5;2B_BY_3;2B_PQ506;2B_PQ505;2B_F221	Inter	TM_PBP2	cl00427	Transmembrane subunit (TM) found in Periplasmic Binding Protein (PBP)-dependent ATP-Binding Cassette (ABC) transporters which generally bind type 2 PBPs. These types of transporters consist of a PBP, two TMs, and two cytoplasmic ABC ATPase subunits, and are mainly involved in importing solutes from the environment. The solute is captured by the PBP which delivers it to a gated translocation pathw…	COG0573	;Inorganic ion transport and metabolism;	;ABC-type phosphate transport system, permease component;	K02037	pstC	phosphate transport system permease protein	Environmental Information Processing; Membrane transport; ABC transporters | Brite Hierarchies; Protein families: signaling and cellular processes; Transporters
PFC_ID_44709	FLEXIBLE	13	13	1	2A_ATCC23270;2A_DSM16786;2A_DSM4253;2A_YQH_1;2A_Hel18;2A_RVS1;2A_ATCC53993;2A_S10;2A_COP1;2B_BY_3;2B_PQ506;2B_PQ505;2B_F221	Inter	dsbG	PRK11657	disulfide isomerase/thiol-disulfide oxidase; Provisional	COG1651	;Posttranslational modification, protein turnover, chaperones;	;Protein-disulfide isomerase;	K03805	dsbG	thiol:disulfide interchange protein DsbG	Brite Hierarchies; Protein families: genetic information processing; Chaperones and folding catalysts
PFC_ID_44903	FLEXIBLE	13	13	1	2A_ATCC23270;2A_DSM16786;2A_DSM4253;2A_YQH_1;2A_Hel18;2A_RVS1;2A_ATCC53993;2A_S10;2A_GGI_221;2A_DLC5;2B_BY_3;2B_PQ506;2B_PQ505	Inter	hypothetical protein	NOT in CDD	hypothetical protein	NOT	NOT	NOT	NOT	NOT
PFC_ID_45976	FLEXIBLE	13	13	1	2A_ATCC23270;2A_DSM16786;2A_DSM4253;2A_YQH_1;2A_Hel18;2A_RVS1;2A_ATCC53993;2A_S10;2A_COP1;2B_BY_3;2B_PQ506;2B_PQ505;2B_F221	Inter	L3_gln_methyl	TIGR03533	protein-(glutamine-N5) methyltransferase, ribosomal protein L3-specific. Members of this protein family methylate ribosomal protein L3 on a glutamine side chain. This family is related to HemK, a protein-glutamine methyltranferase for peptide chain release factors. [Protein synthesis, Ribosomal proteins: synthesis and modification]	COG2890	;Translation, ribosomal structure and biogenesis;	;Methylase of polypeptide chain release factors;	K07320	prmB	ribosomal protein L3 glutamine methyltransferase [EC:2.1.1.298]	Brite Hierarchies; Protein families: genetic information processing; Ribosome biogenesis
PFC_ID_44340	FLEXIBLE	13	13	1	2A_ATCC23270;2A_DSM16786;2A_DSM4253;2A_YQH_1;2A_Hel18;2A_RVS1;2A_ATCC53993;2A_COP1;2A_DLC5;2B_BY_3;2B_PQ506;2B_PQ505;2B_F221	Inter	DUF1841	pfam08897	Domain of unknown function (DUF1841). This family of proteins are functionally uncharacterized.	ENOG4111MN4	;Function unknown;	;Domain of unknown function (DUF1841);	NOT	NOT
PFC_ID_44982	FLEXIBLE	13	13	1	2A_ATCC23270;2A_DSM16786;2A_DSM4253;2A_YQH_1;2A_Hel18;2A_RVS1;2A_ATCC53993;2A_S10;2A_DLC5;2B_BY_3;2B_PQ506;2B_PQ505;2B_F221	Inter	rnc	PRK00102	ribonuclease III; Reviewed	COG0571	;Transcription;	;dsRNA-specific ribonuclease;	K03685	rnc, DROSHA, RNT1	ribonuclease III [EC:3.1.26.3]	Genetic Information Processing; Translation; Ribosome biogenesis in eukaryotes | Human Diseases; Cancers: Overview; Proteoglycans in cancer | Brite Hierarchies; Protein families: genetic information processing; Messenger RNA biogenesis | Brite Hierarchies; Protein families: genetic information processing; Ribosome biogenesis | Brite Hierarchies; Protein families: genetic information processing; C…	MFS transporter, DHA1 family, 2-module integral membrane pump EmrD	Brite Hierarchies; Protein families: signaling and cellular processes; Transporters
PFC_ID_46283	FLEXIBLE	13	13	1	2A_ATCC23270;2A_DSM16786;2A_DSM4253;2A_YQH_1;2A_Hel18;2A_RVS1;2A_ATCC53993;2A_S10;2A_COP1;2A_GGI_221;2B_BY_3;2B_PQ506;2B_F221	Inter	tol_pal_ybgF	TIGR02795	tol-pal system protein YbgF. Members of this protein family are the product of one of seven genes regularly clustered in operons to encode the proteins of the tol-pal system, which is critical for maintaining the integrity of the bacterial outer membrane. The gene for this periplasmic protein has been designated orf2 and ybgF. All members of the seed alignment were from unique tol-pal gene region…	COG1729	;Function unknown;	;Uncharacterized protein conserved in bacteria;	NOT	NOT
PFC_ID_45004	FLEXIBLE	13	13	1	2A_ATCC23270;2A_DSM16786;2A_DSM4253;2A_YQH_1;2A_Hel18;2A_RVS1;2A_ATCC53993;2A_S10;2A_DLC5;2B_BY_3;2B_PQ506;2B_PQ505;2B_F221	Inter	PRK10590	PRK10590	ATP-dependent RNA helicase RhlE; Provisional	COG0513	;Translation, ribosomal structure and biogenesis|Transcription|DNA replication, recombination and repair;	;Superfamily II DNA and RNA helicases;	K11927	rhlE	ATP-dependent RNA helicase RhlE [EC:3.6.4.13]	Genetic Information Processing; Folding, sorting and degradation; RNA degradation | Brite Hierarchies; Protein families: genetic information processing; Messenger RNA biogenesis
PFC_ID_44688	FLEXIBLE	13	13	1	2A_ATCC23270;2A_DSM16786;2A_DSM4253;2A_YQH_1;2A_Hel18;2A_RVS1;2A_ATCC53993;2A_S10;2A_DLC5;2B_BY_3;2B_PQ506;2B_PQ505;2B_F221	Inter	AmtB	COG0004	Ammonia channel protein AmtB [Inorganic ion transport and metabolism].	ENOG410XNMH	;Signal transduction mechanisms;	;Histidine kinase;	K03320	amt, AMT, MEP	ammonium transporter, Amt family	Brite Hierarchies; Protein families: signaling and cellular processes; Transporters
PFC_ID_45769	FLEXIBLE	13	12	1	2A_ATCC23270;2A_DSM16786;2A_DSM4253;2A_YQH_1;2A_Hel18;2A_RVS1;2A_ATCC53993;2A_S10;2A_COP1;2A_GGI_221;2A_DLC5;2B_PQ505	Inter	hypothetical protein	NOT in CDD	hypothetical protein	NOT	NOT	NOT	NOT	NOT
PFC_ID_45590	FLEXIBLE	13	13	1	2A_ATCC23270;2A_DSM16786;2A_DSM4253;2A_YQH_1;2A_Hel18;2A_RVS1;2A_ATCC53993;2A_S10;2A_GGI_221;2B_BY_3;2B_PQ506;2B_PQ505;2B_F221	Inter	CrtC,Lipocalin_9	pfam07143,pfam17186	cyanoexosortase C. Cyanosortase C (CrtC) belongs to the exosortase/archaeosortase family of multiple membrane proteins that act as cysteine proteases, and probably as transpeptidases, analogous to (but unrelated to) the sortases. CrtC is known so far only in Cyanobacteria, and appears so far primarily in the lesser-studied genera: Leptolyngbya, Oscillatoriales, Scytonema, Alkalinema, Phormidesmis…	COG5621	;General function prediction only;	;Predicted secreted hydrolase;	NOT	NOT
PFC_ID_44933	FLEXIBLE	13	13	1	2A_ATCC23270;2A_DSM16786;2A_DSM4253;2A_YQH_1;2A_Hel18;2A_RVS1;2A_ATCC53993;2A_S10;2A_DLC5;2B_BY_3;2B_PQ506;2B_PQ505;2B_F221	Inter	rne	PRK10811	Lp6.6 family lipoprotein. In Borrelia burgdorferi, the tiny lipoprotein Lp6.6 is plasmid-borne and was originally described as a major low-molecular-weight lipoprotein that could constitute 2% of the dry weight of defatted cells. Lp6.6 was later found to facilitate transmission from ticks to mice, and to be down-regulated after infection.	COG1530	;Translation, ribosomal structure and biogenesis;	;Ribonucleases G and E;	K08300	rne	ribonuclease E [EC:3.1.26.12]	Genetic Information Processing; Folding, sorting and degradation; RNA degradation | Brite Hierarchies; Protein families: genetic information processing; Messenger RNA biogenesis | Brite Hierarchies; Protein families: genetic information processing; Ribosome biogenesis
PFC_ID_46168	FLEXIBLE	13	12	1	2A_ATCC23270;2A_DSM16786;2A_DSM4253;2A_YQH_1;2A_Hel18;2A_RVS1;2A_ATCC53993;2A_GGI_221;2A_DLC5;2B_BY_3;2B_PQ506;2B_PQ505	Inter	PRK05431	PRK05431	seryl-tRNA synthetase; Provisional	COG0172	;Translation, ribosomal structure and biogenesis;	;Seryl-tRNA synthetase;	K01875	SARS, serS	seryl-tRNA synthetase [EC:6.1.1.11]	Genetic Information Processing; Translation; Aminoacyl-tRNA biosynthesis | Brite Hierarchies; Protein families: metabolism; Amino acid related enzymes | Brite Hierarchies; Protein families: genetic information processing; Transfer RNA biogenesis
PFC_ID_44560	FLEXIBLE	13	13	1	2A_ATCC23270;2A_DSM16786;2A_DSM4253;2A_YQH_1;2A_Hel18;2A_RVS1;2A_ATCC53993;2A_COP1;2A_GGI_221;2B_BY_3;2B_PQ506;2B_PQ505;2B_F221	Inter	Aldolase_II	pfam00596	Class II Aldolase and Adducin head (N-terminal) domain. Aldolases are ubiquitous enzymes catalyzing central steps of carbohydrate metabolism. Based on enzymatic mechanisms, this superfamily has been divided into two distinct classes (Class I and II). Class II enzymes are further divided into two sub-classes A and B. This family includes class II A aldolases and adducins which has not been ascribe…	ENOG4111YV8	;Function unknown;	;Class II aldolase adducin family protein;	NOT	NOT
PFC_ID_45373	FLEXIBLE	13	13	1	2A_ATCC23270;2A_DSM16786;2A_DSM4253;2A_YQH_1;2A_Hel18;2A_RVS1;2A_ATCC53993;2A_S10;2A_COP1;2A_GGI_221;2B_BY_3;2B_PQ506;2B_PQ505	Inter	RimI	COG0456	Ribosomal protein S18 acetylase RimI and related acetyltransferases [Translation, ribosomal structure and biogenesis].	ENOG4111U3U	;Function unknown;	;GCN5-related N-acetyltransferase;	NOT	NOT
PFC_ID_45919	FLEXIBLE	13	13	1	2A_ATCC23270;2A_DSM16786;2A_DSM4253;2A_YQH_1;2A_Hel18;2A_RVS1;2A_ATCC53993;2A_S10;2A_COP1;2B_BY_3;2B_PQ506;2B_PQ505;2B_F221	Inter	Mth938-like	cl00182	Uncharacterized conserved protein, contains Mth938-like domain [Function unknown].	COG3737	;Function unknown;	;Uncharacterized conserved protein;	K09008	NDUFAF3	NADH dehydrogenase [ubiquinone] 1 alpha subcomplex assembly factor 3	Organismal Systems; Environmental adaptation; Thermogenesis | Brite Hierarchies; Protein families: genetic information processing; Mitochondrial biogenesis
PFC_ID_44851	FLEXIBLE	13	13	1	2A_ATCC23270;2A_DSM16786;2A_DSM4253;2A_YQH_1;2A_Hel18;2A_RVS1;2A_ATCC53993;2A_COP1;2A_GGI_221;2B_BY_3;2B_PQ506;2B_PQ505;2B_F221	Inter	HpnJ	TIGR03471	hopanoid biosynthesis associated radical SAM protein HpnJ. The sequences represented by this model are members of the radical SAM superfamily of enzymes (pfam04055). These enzymes utilize an iron-sulfur redox cluster and S-adenosylmethionine to carry out diverse radical mediated reactions. The member of this clade from Acidithiobacillus ferrooxidans ATCC 23270 (AFE_0975) is found in the same locu…	COG1032	;Energy production and conversion;	;Fe-S oxidoreductase;	NOT	NOT
PFC_ID_44339	FLEXIBLE	13	13	1	2A_ATCC23270;2A_DSM16786;2A_DSM4253;2A_YQH_1;2A_Hel18;2A_RVS1;2A_ATCC53993;2A_COP1;2A_DLC5;2B_BY_3;2B_PQ506;2B_PQ505;2B_F221	Inter	M3B_PepF	cd09610	M3-like Peptidases, zincin metallopeptidases, include M2_ACE, M3A, M3B_PepF, and M32 families. The peptidase M3-like family, also called neurolysin-like family, is part of the zincin metallopeptidases, and includes the M2, M3 and M32 families of metallopeptidases. The M2 angiotensin converting enzyme (ACE, EC 3.4.15.1) is a membrane-bound, zinc-dependent dipeptidase that catalyzes the conversion …	COG1164	;Amino acid transport and metabolism;	;Oligoendopeptidase F;	K08602	pepF, pepB	oligoendopeptidase F [EC:3.4.24.-]	Brite Hierarchies; Protein families: metabolism; Peptidases
PFC_ID_46239	FLEXIBLE	13	13	1	2A_ATCC23270;2A_DSM16786;2A_DSM4253;2A_YQH_1;2A_Hel18;2A_RVS1;2A_ATCC53993;2A_S10;2A_COP1;2B_BY_3;2B_PQ506;2B_PQ505;2B_F221	Inter	fmt	PRK00005	methionyl-tRNA formyltransferase; Reviewed	COG0223	;Translation, ribosomal structure and biogenesis;	;Methionyl-tRNA formyltransferase;	K00604	MTFMT, fmt	methionyl-tRNA formyltransferase [EC:2.1.2.9]	Metabolism; Metabolism of cofactors and vitamins; One carbon pool by folate | Genetic Information Processing; Translation; Aminoacyl-tRNA biosynthesis
PFC_ID_44708	FLEXIBLE	13	13	1	2A_ATCC23270;2A_DSM16786;2A_DSM4253;2A_YQH_1;2A_Hel18;2A_RVS1;2A_ATCC53993;2A_COP1;2A_GGI_221;2B_BY_3;2B_PQ506;2B_PQ505;2B_F221	Inter	DUF2249,Hemerythrin	pfam10006,pfam01814	Uncharacterized conserved protein, DUF2249 family [Function unknown].	ENOG410YNT4	;Function unknown;	;hemerythrin hhe cation binding domain protein;	NOT	NOT
PFC_ID_43685	FLEXIBLE	13	13	1	2A_ATCC23270;2A_DSM16786;2A_DSM4253;2A_YQH_1;2A_Hel18;2A_RVS1;2A_ATCC53993;2A_S10;2A_COP1;2A_DLC5;2B_BY_3;2B_PQ506;2B_PQ505	Inter	PIN_MT3492-like	cd09874	VapC-like PIN domain of the hypothetical protein MT3492 of Mycobacterium tuberculosis CDC1551 and other uncharacterized, annotated PilT protein domain proteins. Virulence associated protein C (VapC)-like PIN (PilT N terminus) domain of Mycobacterium tuberculosis CDC1551, hypothetical protein MT3492, and similar bacterial and archaeal proteins are included in this subfamily. They are PIN domain ho…	COG1848	;General function prediction only;	;Predicted nucleic acid-binding protein, contains PIN domain;	NOT	NOT
PFC_ID_1170	FLEXIBLE	13	13	1	2A_ATCC23270;2A_DSM16786;2A_DSM4253;2A_YQH_1;2A_Hel18;2A_S10;2A_COP1;2A_GGI_221;2A_DLC5;2B_BY_3;2B_PQ506;2B_PQ505;2B_F221	Inter	AFD_class_I	cl17068	Adenylate forming domain, Class I, also known as the ANL superfamily. This family is known as the ANL (acyl-CoA synthetases, the NRPS adenylation domains, and the Luciferase enzymes) superfamily. It includes acyl- and aryl-CoA ligases, as well as the adenylation domain of nonribosomal peptide synthetases and firefly luciferases.The adenylate-forming enzymes catalyze an ATP-dependent two-step reac…	COG0365	;Lipid metabolism;	;Acyl-coenzyme A synthetases/AMP-(fatty) acid ligases;	NOT	NOT
PFC_ID_44097	FLEXIBLE	13	13	1	2A_ATCC23270;2A_DSM16786;2A_DSM4253;2A_YQH_1;2A_Hel18;2A_RVS1;2A_ATCC53993;2A_S10;2A_GGI_221;2B_BY_3;2B_PQ506;2B_PQ505;2B_F221	Inter	COG2308	COG2308	Uncharacterized conserved protein, circularly permuted ATPgrasp superfamily [Function unknown].	COG2308	;Function unknown;	;Uncharacterized conserved protein;	K06048	gshA, ybdK	glutamate---cysteine ligase / carboxylate-amine ligase [EC:6.3.2.2 6.3.-.-]	Metabolism; Metabolism of other amino acids; Glutathione metabolism
PFC_ID_44881	FLEXIBLE	13	13	1	2A_ATCC23270;2A_DSM16786;2A_DSM4253;2A_YQH_1;2A_Hel18;2A_RVS1;2A_ATCC53993;2A_S10;2A_DLC5;2B_BY_3;2B_PQ506;2B_PQ505;2B_F221	Inter	PRK13475	PRK13475	ribulose-bisphosphate carboxylase.	COG1850	;Carbohydrate transport and metabolism;	;Ribulose 1,5-bisphosphate carboxylase, large subunit;	K01601	rbcL	ribulose-bisphosphate carboxylase large chain [EC:4.1.1.39]	Metabolism; Carbohydrate metabolism; Glyoxylate and dicarboxylate metabolism | Metabolism; Energy metabolism; Carbon fixation in photosynthetic organisms
PFC_ID_43725	FLEXIBLE	13	13	1	2A_ATCC23270;2A_DSM16786;2A_DSM4253;2A_YQH_1;2A_Hel18;2A_RVS1;2A_ATCC53993;2A_COP1;2A_GGI_221;2B_BY_3;2B_PQ506;2B_PQ505;2B_F221	Inter	LptD	COG1452	LPS assembly outer membrane protein LptD (organic solvent tolerance protein OstA) [Cell wall/membrane/envelope biogenesis].	COG1452	;Cell envelope biogenesis, outer membrane;	;Organic solvent tolerance protein OstA;	K04744	lptD, imp, ostA	LPS-assembly protein	Brite Hierarchies; Protein families: signaling and cellular processes; Transporters
PFC_ID_45031	FLEXIBLE	13	13	1	2A_ATCC23270;2A_DSM16786;2A_DSM4253;2A_YQH_1;2A_Hel18;2A_RVS1;2A_ATCC53993;2A_GGI_221;2A_DLC5;2B_BY_3;2B_PQ506;2B_PQ505;2B_F221	Inter	PRK07575	PRK07575	dihydroorotase; Provisional	NOT	NOT	NOT	K01465	URA4, pyrC	dihydroorotase [EC:3.5.2.3]	Metabolism; Nucleotide metabolism; Pyrimidine metabolism
PFC_ID_45448	FLEXIBLE	13	13	1	2A_ATCC23270;2A_DSM16786;2A_DSM4253;2A_YQH_1;2A_Hel18;2A_RVS1;2A_ATCC53993;2A_S10;2A_COP1;2A_DLC5;2B_BY_3;2B_PQ506;2B_PQ505	Inter	PilV	cl28550	Tfp pilus assembly protein PilV [Cell motility, Extracellular structures].	NOT	NOT	NOT	K02671	pilV	type IV pilus assembly protein PilV	Brite Hierarchies; Protein families: signaling and cellular processes; Secretion system | Brite Hierarchies; Protein families: signaling and cellular processes; Bacterial motility proteins
PFC_ID_45079	FLEXIBLE	13	13	1	2A_ATCC23270;2A_DSM16786;2A_DSM4253;2A_YQH_1;2A_Hel18;2A_RVS1;2A_ATCC53993;2A_S10;2A_DLC5;2B_BY_3;2B_PQ506;2B_PQ505;2B_F221	Inter	PRK14478	PRK14478	nitrogenase molybdenum-cofactor biosynthesis protein NifE; Provisional	COG2710	;Energy production and conversion;	;Nitrogenase molybdenum-iron protein, alpha and beta chains;	K02587	nifE	nitrogenase molybdenum-cofactor synthesis protein NifE	Not Included in Pathway or Brite; Unclassified: metabolism; Energy metabolism
PFC_ID_45092	FLEXIBLE	13	13	1	2A_ATCC23270;2A_DSM16786;2A_DSM4253;2A_YQH_1;2A_Hel18;2A_RVS1;2A_ATCC53993;2A_COP1;2A_DLC5;2B_BY_3;2B_PQ506;2B_PQ505;2B_F221	Inter	hypothetical protein	NOT in CDD	hypothetical protein	NOT	NOT	NOT	NOT	NOT
PFC_ID_44501	FLEXIBLE	13	13	1	2A_ATCC23270;2A_DSM16786;2A_DSM4253;2A_YQH_1;2A_Hel18;2A_RVS1;2A_ATCC53993;2A_S10;2A_GGI_221;2B_BY_3;2B_PQ506;2B_PQ505;2B_F221	Inter	AmiC,LysM	COG0860,cd00118	N-acetylmuramoyl-L-alanine amidase [Cell wall/membrane/envelope biogenesis].	COG0860	;Cell envelope biogenesis, outer membrane;	;N-acetylmuramoyl-L-alanine amidase;	K01448	amiABC	N-acetylmuramoyl-L-alanine amidase [EC:3.5.1.28]	Human Diseases; Drug resistance: Antimicrobial; Cationic antimicrobial peptide (CAMP) resistance | Brite Hierarchies; Protein families: metabolism; Peptidoglycan biosynthesis and degradation proteins | Brite Hierarchies; Protein families: genetic information processing; Chromosome and associated proteins
PFC_ID_44906	FLEXIBLE	13	13	1	2A_ATCC23270;2A_DSM16786;2A_DSM4253;2A_YQH_1;2A_Hel18;2A_RVS1;2A_ATCC53993;2A_S10;2A_COP1;2B_BY_3;2B_PQ506;2B_PQ505;2B_F221	Inter	HTH_MARR	smart00347	helix_turn_helix multiple antibiotic resistance protein.	ENOG41122J0	;Transcription;	;transcriptional regulator), MarR family;	K06075	slyA	MarR family transcriptional regulator, transcriptional regulator for hemolysin	Brite Hierarchies; Protein families: genetic information processing; Transcription factors
PFC_ID_44928	FLEXIBLE	13	13	1	2A_ATCC23270;2A_DSM16786;2A_DSM4253;2A_YQH_1;2A_Hel18;2A_RVS1;2A_ATCC53993;2A_S10;2A_COP1;2B_BY_3;2B_PQ506;2B_PQ505;2B_F221	Inter	AdoMet_MTases	cl17173	S-adenosylmethionine-dependent methyltransferases (SAM or AdoMet-MTase), class I; AdoMet-MTases are enzymes that use S-adenosyl-L-methionine (SAM or AdoMet) as a substrate for methyltransfer, creating the product S-adenosyl-L-homocysteine (AdoHcy). There are at least five structurally distinct families of AdoMet-MTases, class I being the largest and most diverse. Within this class enzymes can be …	ENOG410ZWC4	;Function unknown;	;Methyltransferase;	NOT	NOT
PFC_ID_45005	FLEXIBLE	13	13	1	2A_ATCC23270;2A_DSM16786;2A_DSM4253;2A_YQH_1;2A_Hel18;2A_RVS1;2A_ATCC53993;2A_S10;2A_DLC5;2B_BY_3;2B_PQ506;2B_PQ505;2B_F221	Inter	PhoB	TIGR02154	phosphate response regulator transcription factor PhoB.	COG0745	;Transcription|Signal transduction mechanisms;	;Response regulators consisting of a CheY-like receiver domain and a winged-helix DNA-binding domain;	K07657	phoB	two-component system, OmpR family, phosphate regulon response regulator PhoB	Environmental Information Processing; Signal transduction; Two-component system | Brite Hierarchies; Protein families: signaling and cellular processes; Two-component system
PFC_ID_45979	FLEXIBLE	13	13	1	2A_ATCC23270;2A_DSM16786;2A_DSM4253;2A_YQH_1;2A_Hel18;2A_RVS1;2A_ATCC53993;2A_S10;2A_COP1;2B_BY_3;2B_PQ506;2B_PQ505;2B_F221	Inter	ExoIII-like_AP-endo	cd09086	Escherichia coli exonuclease III (ExoIII) and Neisseria meningitides NExo-like subfamily of the ExoIII family purinic/apyrimidinic (AP) endonucleases. This subfamily includes Escherichia coli ExoIII, Neisseria meningitides NExo,and related proteins. These are ExoIII family AP endonucleases and they belong to the large EEP (exonuclease/endonuclease/phosphatase) superfamily that contains functional…	COG0708	;DNA replication, recombination and repair;	;Exonuclease III;	K01142	xthA	exodeoxyribonuclease III [EC:3.1.11.2]	Genetic Information Processing; Replication and repair; Base excision repair | Brite Hierarchies; Protein families: genetic information processing; DNA repair and recombination proteins
PFC_ID_44206	FLEXIBLE	13	13	1	2A_ATCC23270;2A_DSM16786;2A_DSM4253;2A_YQH_1;2A_Hel18;2A_RVS1;2A_ATCC53993;2A_S10;2A_GGI_221;2B_BY_3;2B_PQ506;2B_PQ505;2B_F221	Inter	OprB	pfam04966	Carbohydrate-selective porin OprB [Cell wall/membrane/envelope biogenesis].	COG3659	;Cell envelope biogenesis, outer membrane;	;Carbohydrate-selective porin;	K07267	oprB	porin	Brite Hierarchies; Protein families: signaling and cellular processes; Transporters
PFC_ID_46027	FLEXIBLE	13	13	1	2A_ATCC23270;2A_DSM16786;2A_DSM4253;2A_YQH_1;2A_Hel18;2A_RVS1;2A_ATCC53993;2A_COP1;2A_DLC5;2B_BY_3;2B_PQ506;2B_PQ505;2B_F221	Inter	Wzy_C	pfam04932	O-Antigen ligase. This family of proteins is suggested to transport inorganic carbon (HCO3-), based on the phenotype of a mutant of IctB in Synechococcus sp. strain PCC 7942. Bicarbonate uptake is used by many photosynthetic organisms including cyanobacteria. These organisms are able to concentrate CO2/HCO3- against a greater than ten-fold concentration gradient. Cyanobacteria may have several su…	ENOG4111Y8P	;Function unknown;	;O-Antigen Polymerase;	K02847	waaL, rfaL	O-antigen ligase [EC:2.4.1.-]	Metabolism; Glycan biosynthesis and metabolism; Lipopolysaccharide biosynthesis | Brite Hierarchies; Protein families: metabolism; Lipopolysaccharide biosynthesis proteins | Brite Hierarchies; Protein families: signaling and cellular processes; Transporters
PFC_ID_45211	FLEXIBLE	13	13	1	2A_ATCC23270;2A_DSM16786;2A_DSM4253;2A_YQH_1;2A_Hel18;2A_RVS1;2A_ATCC53993;2A_S10;2A_COP1;2B_BY_3;2B_PQ506;2B_PQ505;2B_F221	Inter	PRK05451	PRK05451	dihydroorotase; Provisional	COG0418	;Nucleotide transport and metabolism;	;Dihydroorotase;	K01465	URA4, pyrC	dihydroorotase [EC:3.5.2.3]	Metabolism; Nucleotide metabolism; Pyrimidine metabolism
PFC_ID_44766	FLEXIBLE	13	13	1	2A_ATCC23270;2A_DSM16786;2A_DSM4253;2A_YQH_1;2A_Hel18;2A_RVS1;2A_ATCC53993;2A_COP1;2A_DLC5;2B_BY_3;2B_PQ506;2B_PQ505;2B_F221	Inter	PspA	COG1842	Phage shock protein A [Transcription, Signal transduction mechanisms].	COG1842	;Signal transduction mechanisms|Transcription;	;Phage shock protein A (IM30), suppresses sigma54-dependent transcription;	K03969	pspA	phage shock protein A	Not Included in Pathway or Brite; Unclassified: genetic information processing; Others
PFC_ID_44879	FLEXIBLE	13	13	1	2A_ATCC23270;2A_DSM16786;2A_DSM4253;2A_YQH_1;2A_Hel18;2A_RVS1;2A_ATCC53993;2A_COP1;2A_DLC5;2B_BY_3;2B_PQ506;2B_PQ505;2B_F221	Inter	HycE2,Complex1_30kDa	COG3261,cl19197	Ni,Fe-hydrogenase III large subunit [Energy production and conversion].	COG3261	;Energy production and conversion;	;Ni,Fe-hydrogenase III large subunit;	K15830	hycE	formate hydrogenlyase subunit 5	Not Included in Pathway or Brite; Unclassified: metabolism; Energy metabolism
PFC_ID_44672	FLEXIBLE	13	13	1	2A_ATCC23270;2A_DSM16786;2A_DSM4253;2A_YQH_1;2A_Hel18;2A_RVS1;2A_ATCC53993;2A_S10;2A_DLC5;2B_BY_3;2B_PQ506;2B_PQ505;2B_F221	Inter	rbn	PRK04214	ribonuclease BN/unknown domain fusion protein; Reviewed	COG1295	;Function unknown;	;Predicted membrane protein;	K07058	K07058	membrane protein	Not Included in Pathway or Brite; Poorly characterized; General function prediction only
PFC_ID_46194	FLEXIBLE	13	13	1	2A_ATCC23270;2A_DSM16786;2A_DSM4253;2A_YQH_1;2A_Hel18;2A_RVS1;2A_ATCC53993;2A_S10;2A_COP1;2A_GGI_221;2A_DLC5;2B_PQ506;2B_PQ505	Inter	hypothetical protein	NOT in CDD	hypothetical protein	ENOG410XUCS	;Intracellular trafficking, secretion, and vesicular transport;	;Competence protein;	K02650	pilA	type IV pilus assembly protein PilA	Environmental Information Processing; Signal transduction; Two-component system | Brite Hierarchies; Protein families: signaling and cellular processes; Secretion system | Brite Hierarchies; Protein families: signaling and cellular processes; Bacterial motility proteins
PFC_ID_44600	FLEXIBLE	13	13	1	2A_ATCC23270;2A_DSM16786;2A_DSM4253;2A_YQH_1;2A_Hel18;2A_RVS1;2A_ATCC53993;2A_S10;2A_COP1;2B_BY_3;2B_PQ506;2B_PQ505;2B_F221	Inter	PRK05434	PRK05434	2,3-bisphosphoglycerate-independent phosphoglycerate mutase.	COG0696	;Carbohydrate transport and metabolism;	;Phosphoglyceromutase;	K15633	gpmI	2,3-bisphosphoglycerate-independent phosphoglycerate mutase [EC:5.4.2.12]	Metabolism; Carbohydrate metabolism; Glycolysis / Gluconeogenesis | Metabolism; Energy metabolism; Methane metabolism | Metabolism; Amino acid metabolism; Glycine, serine and threonine metabolism
PFC_ID_45568	FLEXIBLE	13	13	1	2A_ATCC23270;2A_DSM16786;2A_DSM4253;2A_YQH_1;2A_Hel18;2A_RVS1;2A_ATCC53993;2A_S10;2A_COP1;2B_BY_3;2B_PQ506;2B_PQ505;2B_F221	Inter	CyoA,COX_ARM	TIGR01433,pfam06481	Heme/copper-type cytochrome/quinol oxidase, subunit 2 [Energy production and conversion].	COG1622	;Energy production and conversion;	;Heme/copper-type cytochrome/quinol oxidases, subunit 2;	K02297	cyoA	cytochrome o ubiquinol oxidase subunit II [EC:7.1.1.3]	Metabolism; Energy metabolism; Oxidative phosphorylation
PFC_ID_43854	FLEXIBLE	13	13	1	2A_ATCC23270;2A_DSM16786;2A_DSM4253;2A_YQH_1;2A_Hel18;2A_RVS1;2A_ATCC53993;2A_COP1;2A_DLC5;2B_BY_3;2B_PQ506;2B_PQ505;2B_F221	Inter	PRK00331	PRK00331	isomerizing glutamine--fructose-6-phosphate transaminase.	COG0449	;Cell envelope biogenesis, outer membrane;	;Glucosamine 6-phosphate synthetase, contains amidotransferase and phosphosugar isomerase domains;	K00820	glmS, GFPT	glucosamine---fructose-6-phosphate aminotransferase (isomerizing) [EC:2.6.1.16]	Metabolism; Carbohydrate metabolism; Amino sugar and nucleotide sugar metabolism | Metabolism; Amino acid metabolism; Alanine, aspartate and glutamate metabolism | Human Diseases; Endocrine and metabolic diseases; Insulin resistance | Brite Hierarchies; Protein families: metabolism; Peptidases
PFC_ID_44495	FLEXIBLE	13	13	1	2A_ATCC23270;2A_DSM16786;2A_DSM4253;2A_YQH_1;2A_Hel18;2A_RVS1;2A_ATCC53993;2A_S10;2A_COP1;2B_BY_3;2B_PQ506;2B_PQ505;2B_F221	Inter	PRK05297	PRK05297	phosphoribosylformylglycinamidine synthase; Provisional	NOT	NOT	NOT	K01952	purL, PFAS	phosphoribosylformylglycinamidine synthase [EC:6.3.5.3]	Metabolism; Nucleotide metabolism; Purine metabolism
PFC_ID_43804	FLEXIBLE	13	13	1	2A_ATCC23270;2A_DSM16786;2A_DSM4253;2A_YQH_1;2A_Hel18;2A_RVS1;2A_ATCC53993;2A_COP1;2A_GGI_221;2B_BY_3;2B_PQ506;2B_PQ505;2B_F221	Inter	MttA_Hcf106	cl00788	mttA/Hcf106 family. This model distinguishes TatA/E from the related TatB, but does not distinguish TatA from TatE. The Tat (twin-arginine translocation) system is a Sec-independent exporter for folded proteins, often with a redox cofactor already bound, across the bacterial inner membrane. Functionally equivalent systems are found in the chloroplast and some in archaeal species. The signal pepti…	COG1826	;;	;Sec-independent protein secretion pathway components;	K03116	tatA	sec-independent protein translocase protein TatA	Genetic Information Processing; Folding, sorting and degradation; Protein export | Environmental Information Processing; Membrane transport; Bacterial secretion system | Brite Hierarchies; Protein families: signaling and cellular processes; Secretion system
PFC_ID_43711	FLEXIBLE	13	13	1	2A_ATCC23270;2A_DSM16786;2A_DSM4253;2A_YQH_1;2A_Hel18;2A_RVS1;2A_ATCC53993;2A_S10;2A_DLC5;2B_BY_3;2B_PQ506;2B_PQ505;2B_F221	Inter	PtsA	COG1080	Phosphoenolpyruvate-protein kinase (PTS system EI component in bacteria) [Carbohydrate transport and metabolism].	COG1080	;Carbohydrate transport and metabolism;	;Phosphoenolpyruvate-protein kinase (PTS system EI component in bacteria);	K08483	PTS-EI.PTSI, ptsI	phosphotransferase system, enzyme I, PtsI [EC:2.7.3.9]	Environmental Information Processing; Membrane transport; Phosphotransferase system (PTS) | Brite Hierarchies; Protein families: signaling and cellular processes; Transporters
PFC_ID_44462	FLEXIBLE	13	13	1	2A_ATCC23270;2A_DSM16786;2A_DSM4253;2A_YQH_1;2A_Hel18;2A_RVS1;2A_ATCC53993;2A_S10;2A_COP1;2B_BY_3;2B_PQ506;2B_PQ505;2B_F221	Inter	Sugar_tr	pfam00083	Sugar transport protein. This is a family of bacterial sugar transporters approximately 300 residues long. Members include glucose uptake proteins, ribose transport proteins, and several putative and hypothetical membrane proteins probably involved in sugar transport across bacterial membranes. These members are transmembrane proteins which are usually 5+5 duplications. This model recognizes a se…	NOT	NOT	NOT	K06609	iolT	MFS transporter, SP family, major inositol transporter	Brite Hierarchies; Protein families: signaling and cellular processes; Transporters
PFC_ID_45560	FLEXIBLE	13	13	1	2A_ATCC23270;2A_DSM16786;2A_DSM4253;2A_YQH_1;2A_Hel18;2A_RVS1;2A_ATCC53993;2A_COP1;2A_GGI_221;2B_BY_3;2B_PQ506;2B_PQ505;2B_F221	Inter	MLTR_LBD,HTH_31	pfam17765,pfam13560	MmyB-like transcription regulator ligand binding domain. This domain is found in a family of actinobacterial transcription factors. The structure shows it has a PAS domain like fold and it is bound to Myristic acid.	COG1396	;Transcription;	;Predicted transcriptional regulators;	NOT	NOT
PFC_ID_44876	FLEXIBLE	13	13	1	2A_ATCC23270;2A_DSM16786;2A_DSM4253;2A_YQH_1;2A_Hel18;2A_RVS1;2A_ATCC53993;2A_COP1;2A_DLC5;2B_BY_3;2B_PQ506;2B_PQ505;2B_F221	Inter	PRK06521	PRK06521	hydrogenase 4 subunit B; Validated	COG0651	;Inorganic ion transport and metabolism|Energy production and conversion;	;Formate hydrogenlyase subunit 3/Multisubunit Na+/H+ antiporter, MnhD subunit;	K12137	hyfB	hydrogenase-4 component B [EC:1.-.-.-]	Not Included in Pathway or Brite; Unclassified: metabolism; Enzymes with EC numbers
PFC_ID_43810	FLEXIBLE	13	13	1	2A_ATCC23270;2A_DSM16786;2A_DSM4253;2A_YQH_1;2A_Hel18;2A_RVS1;2A_ATCC53993;2A_S10;2A_COP1;2B_BY_3;2B_PQ506;2B_PQ505;2B_F221	Inter	hypothetical protein	NOT in CDD	hypothetical protein	NOT	NOT	NOT	NOT	NOT
PFC_ID_43806	FLEXIBLE	13	13	1	2A_ATCC23270;2A_DSM16786;2A_DSM4253;2A_YQH_1;2A_Hel18;2A_RVS1;2A_ATCC53993;2A_S10;2A_COP1;2B_BY_3;2B_PQ506;2B_PQ505;2B_F221	Inter	hypothetical protein	NOT in CDD	hypothetical protein	NOT	NOT	NOT	NOT	NOT
PFC_ID_45712	FLEXIBLE	13	13	1	2A_ATCC23270;2A_DSM16786;2A_DSM4253;2A_YQH_1;2A_Hel18;2A_RVS1;2A_ATCC53993;2A_COP1;2A_DLC5;2B_BY_3;2B_PQ506;2B_PQ505;2B_F221	Inter	hot_dog	cl00509	The hotdog fold was initially identified in the E. coli FabA (beta-hydroxydecanoyl-acyl carrier protein (ACP)-dehydratase) structure and subsequently in 4HBT (4-hydroxybenzoyl-CoA thioesterase) from Pseudomonas. A number of other seemingly unrelated proteins also share the hotdog fold. These proteins have related, but distinct, catalytic activities that include metabolic roles such as thioester h…	COG4706	;Lipid metabolism;	;Predicted 3-hydroxylacyl-(acyl carrier protein) dehydratase;	NOT	NOT
PFC_ID_44921	FLEXIBLE	13	13	1	2A_ATCC23270;2A_DSM16786;2A_DSM4253;2A_YQH_1;2A_Hel18;2A_RVS1;2A_ATCC53993;2A_S10;2A_DLC5;2B_BY_3;2B_PQ506;2B_PQ505;2B_F221	Inter	valS	PRK05729	valyl-tRNA synthetase; Reviewed	NOT	NOT	NOT	K01873	VARS, valS	valyl-tRNA synthetase [EC:6.1.1.9]	Genetic Information Processing; Translation; Aminoacyl-tRNA biosynthesis | Brite Hierarchies; Protein families: metabolism; Amino acid related enzymes | Brite Hierarchies; Protein families: genetic information processing; Transfer RNA biogenesis
PFC_ID_46152	FLEXIBLE	13	13	1	2A_ATCC23270;2A_DSM16786;2A_DSM4253;2A_YQH_1;2A_Hel18;2A_RVS1;2A_ATCC53993;2A_S10;2A_DLC5;2B_BY_3;2B_PQ506;2B_PQ505;2B_F221	Inter	PNP_UDP_1	cl00303	futalosine nucleosidase which catalyzes the hydrolysis of futalosine to dehypoxanthinylfutalosine and a hypoxanthine base; similar to Thermus thermophiles MqnB. Futalosine nucleosidase (MqnB, EC 3.2.2.26, also known as futalosine hydrolase) functions in an alternative menaquinone biosynthetic pathway (the futalosine pathway) which operates in some bacteria, including Streptomyces coelicolor and T…	COG0005	;Nucleotide transport and metabolism;	;Purine nucleoside phosphorylase;	K00772	mtaP, MTAP	5'-methylthioadenosine phosphorylase [EC:2.4.2.28]	Metabolism; Amino acid metabolism; Cysteine and methionine metabolism
PFC_ID_44363	FLEXIBLE	13	13	1	2A_ATCC23270;2A_DSM16786;2A_DSM4253;2A_YQH_1;2A_Hel18;2A_RVS1;2A_ATCC53993;2A_S10;2A_COP1;2B_BY_3;2B_PQ506;2B_PQ505;2B_F221	Inter	CpaC	COG4964	Flp pilus assembly protein, secretin CpaC [Intracellular trafficking, secretion, and vesicular transport, Extracellular structures].	COG4964	;;	;Flp pilus assembly protein, secretin CpaC;	K02280	cpaC, rcpA	pilus assembly protein CpaC	Brite Hierarchies; Protein families: signaling and cellular processes; Secretion system | Brite Hierarchies; Protein families: signaling and cellular processes; Bacterial motility proteins
PFC_ID_43972	FLEXIBLE	13	13	1	2A_ATCC23270;2A_DSM16786;2A_DSM4253;2A_YQH_1;2A_Hel18;2A_RVS1;2A_ATCC53993;2A_COP1;2A_DLC5;2B_BY_3;2B_PQ506;2B_PQ505;2B_F221	Inter	di_4Fe-4S_YfhL	NF033683	YfhL family 4Fe-4S dicluster ferredoxin.	COG1145	;Energy production and conversion;	;Ferredoxin;	K05337	fer	ferredoxin	Not Included in Pathway or Brite; Unclassified: metabolism; Energy metabolism
PFC_ID_44474	FLEXIBLE	13	13	1	2A_ATCC23270;2A_DSM16786;2A_DSM4253;2A_YQH_1;2A_Hel18;2A_RVS1;2A_ATCC53993;2A_S10;2A_DLC5;2B_BY_3;2B_PQ506;2B_PQ505;2B_F221	Inter	Cytochrome_b_N	cl23723	Cytochrome b (N-terminus)/b6/petB: Cytochrome b is a subunit of cytochrome bc1, an 11-subunit mitochondrial respiratory enzyme. Cytochrome b spans the mitochondrial membrane with 8 transmembrane helices (A-H) in eukaryotes. In plants and cyanobacteria, cytochrome b6 is analogous to eukaryote cytochrome b, containing two chains: helices A-D are encoded by the petB gene and helices E-H are encoded …	NOT	NOT	NOT	K12262	cybB	cytochrome b561	Not Included in Pathway or Brite; Unclassified: metabolism; Energy metabolism
PFC_ID_45972	FLEXIBLE	13	13	1	2A_ATCC23270;2A_DSM16786;2A_DSM4253;2A_YQH_1;2A_Hel18;2A_RVS1;2A_ATCC53993;2A_S10;2A_COP1;2B_BY_3;2B_PQ506;2B_PQ505;2B_F221	Inter	SPOR,PRK11556	pfam05036,PRK11556	Rare lipoprotein A, peptidoglycan hydrolase digesting naked glycans, contains C-terminal SPOR domain [Cell wall/membrane/envelope biogenesis].	NOT	NOT	NOT	NOT	NOT
PFC_ID_45688	FLEXIBLE	13	13	1	2A_ATCC23270;2A_DSM16786;2A_DSM4253;2A_YQH_1;2A_Hel18;2A_RVS1;2A_ATCC53993;2A_S10;2A_COP1;2B_BY_3;2B_PQ506;2B_PQ505;2B_F221	Inter	ExbD	pfam02472	Biopolymer transport protein ExbD [Intracellular trafficking, secretion, and vesicular transport].	COG0848	;;	;Biopolymer transport protein;	K03559	exbD	biopolymer transport protein ExbD	Brite Hierarchies; Protein families: signaling and cellular processes; Transporters
PFC_ID_44360	FLEXIBLE	13	13	1	2A_ATCC23270;2A_DSM16786;2A_DSM4253;2A_YQH_1;2A_Hel18;2A_RVS1;2A_ATCC53993;2A_S10;2A_DLC5;2B_BY_3;2B_PQ506;2B_PQ505;2B_F221	Inter	TadC	COG2064	Archaellum biogenesis protein FlaJ, TadC family [Cell motility].	COG2064	;Cell motility and secretion;	;Flp pilus assembly protein TadC;	K12511	tadC	tight adherence protein C	Brite Hierarchies; Protein families: signaling and cellular processes; Secretion system
PFC_ID_44895	FLEXIBLE	13	13	1	2A_ATCC23270;2A_DSM16786;2A_DSM4253;2A_YQH_1;2A_Hel18;2A_RVS1;2A_ATCC53993;2A_S10;2A_COP1;2A_DLC5;2B_BY_3;2B_PQ506;2B_PQ505	Inter	Beta-lactamase	pfam00144	Beta-lactamase class A [Defense mechanisms].	COG1680	;;	;Beta-lactamase class C and other penicillin binding proteins;	K21469	pbp4b	serine-type D-Ala-D-Ala carboxypeptidase [EC:3.4.16.4]	Metabolism; Glycan biosynthesis and metabolism; Peptidoglycan biosynthesis | Brite Hierarchies; Protein families: metabolism; Peptidases | Brite Hierarchies; Protein families: metabolism; Peptidoglycan biosynthesis and degradation proteins
PFC_ID_45216	FLEXIBLE	13	13	1	2A_ATCC23270;2A_DSM16786;2A_DSM4253;2A_YQH_1;2A_Hel18;2A_RVS1;2A_ATCC53993;2A_S10;2A_GGI_221;2B_BY_3;2B_PQ506;2B_PQ505;2B_F221	Inter	CbbQ_C,AAA_5	pfam08406,pfam07728	CbbQ/NirQ/NorQ C-terminal. This domain is found at the C-terminus of proteins of the CbbQ/NirQ/NorQ family of proteins which play a role in the post-translational activation of Rubisco. It is also found in the Thauera aromatica TutH protein which is similar to the CbbQ/NirQ/NorQ family, as well as in putative chaperones. The ATPase family associated with various cellular activities (AAA) pfam0772…	COG0714	;General function prediction only;	;MoxR-like ATPases;	K04748	norQ	nitric oxide reductase NorQ protein	Not Included in Pathway or Brite; Unclassified: metabolism; Energy metabolism
PFC_ID_44602	FLEXIBLE	13	13	1	2A_ATCC23270;2A_DSM16786;2A_DSM4253;2A_YQH_1;2A_Hel18;2A_RVS1;2A_ATCC53993;2A_S10;2A_COP1;2B_BY_3;2B_PQ506;2B_PQ505;2B_F221	Inter	Sulfotransfer_3	pfam13469	Sulfotransferase family. Members of this family are essential for the biosynthesis of sulpholipid-1 in prokaryotes. They adopt a structure that belongs to the sulphotransferase superfamily, consisting of a single domain with a core four-stranded parallel beta-sheet flanked by alpha-helices.	ENOG410YPGR	;Function unknown;	;sulfotransferase;	K08106	CHST15	N-acetylgalactosamine 4-sulfate 6-O-sulfotransferase [EC:2.8.2.33]	Metabolism; Glycan biosynthesis and metabolism; Glycosaminoglycan biosynthesis - chondroitin sulfate / dermatan sulfate | Brite Hierarchies; Protein families: metabolism; Glycosyltransferases | Brite Hierarchies; Protein families: genetic information processing; Chromosome and associated proteins
PFC_ID_45118	FLEXIBLE	13	13	1	2A_ATCC23270;2A_DSM16786;2A_DSM4253;2A_YQH_1;2A_Hel18;2A_RVS1;2A_ATCC53993;2A_COP1;2A_DLC5;2B_BY_3;2B_PQ506;2B_PQ505;2B_F221	Inter	TM_PBP2	cl00427	Transmembrane subunit (TM) found in Periplasmic Binding Protein (PBP)-dependent ATP-Binding Cassette (ABC) transporters which generally bind type 2 PBPs. These types of transporters consist of a PBP, two TMs, and two cytoplasmic ABC ATPase subunits, and are mainly involved in importing solutes from the environment. The solute is captured by the PBP which delivers it to a gated translocation pathw…	COG0573	;Inorganic ion transport and metabolism;	;ABC-type phosphate transport system, permease component;	K02037	pstC	phosphate transport system permease protein	Environmental Information Processing; Membrane transport; ABC transporters | Brite Hierarchies; Protein families: signaling and cellular processes; Transporters
PFC_ID_45971	FLEXIBLE	13	13	1	2A_ATCC23270;2A_DSM16786;2A_DSM4253;2A_YQH_1;2A_Hel18;2A_RVS1;2A_ATCC53993;2A_S10;2A_COP1;2B_BY_3;2B_PQ506;2B_PQ505;2B_F221	Inter	T3SC_I-like	cl38901	class I type III secretion system (T3SS) chaperones and similar proteins. This family contains class I type III secretion system (T3SS) chaperones mainly found in Gram-negative bacteria such as Pseudomonas, Yersinia, Salmonella, Escherichia and Erwinia, among others. A wide variety of these bacterial pathogens and symbionts require a T3SS to inject eukaryotic host cells with effector proteins imp…	ENOG41124S2	;Function unknown;	;Pfam:DUF1790;	NOT	NOT
PFC_ID_45011	FLEXIBLE	13	13	1	2A_ATCC23270;2A_DSM16786;2A_DSM4253;2A_YQH_1;2A_Hel18;2A_RVS1;2A_ATCC53993;2A_GGI_221;2A_DLC5;2B_BY_3;2B_PQ506;2B_PQ505;2B_F221	Inter	GppA	COG0248	Exopolyphosphatase/pppGpp-phosphohydrolase [Nucleotide transport and metabolism, Signal transduction mechanisms, Inorganic ion transport and metabolism].	COG0248	;Inorganic ion transport and metabolism|Nucleotide transport and metabolism;	;Exopolyphosphatase;	K01524	ppx-gppA	exopolyphosphatase / guanosine-5'-triphosphate,3'-diphosphate pyrophosphatase [EC:3.6.1.11 3.6.1.40]	Metabolism; Nucleotide metabolism; Purine metabolism
PFC_ID_45432	FLEXIBLE	13	13	1	2A_ATCC23270;2A_DSM16786;2A_DSM4253;2A_YQH_1;2A_Hel18;2A_RVS1;2A_ATCC53993;2A_S10;2A_GGI_221;2B_BY_3;2B_PQ506;2B_PQ505;2B_F221	Inter	hypothetical protein	NOT in CDD	hypothetical protein	ENOG410Y78P	;Function unknown;	;;	NOT	NOT
PFC_ID_45991	FLEXIBLE	13	13	1	2A_ATCC23270;2A_DSM16786;2A_DSM4253;2A_YQH_1;2A_Hel18;2A_RVS1;2A_ATCC53993;2A_S10;2A_COP1;2B_BY_3;2B_PQ506;2B_PQ505;2B_F221	Inter	LT-like,DUF4124	cd00254,pfam13511	lytic transglycosylase(LT)-like domain. Members include the soluble and insoluble membrane-bound LTs in bacteria and LTs in bacteriophage lambda. LTs catalyze the cleavage of the beta-1,4-glycosidic bond between N-acetylmuramic acid (MurNAc) and N-acetyl-D-glucosamine (GlcNAc), as do goose-type lysozymes. However, in addition to this, they also make a new glycosidic bond with the C6 hydroxyl grou…	COG0741	;Cell envelope biogenesis, outer membrane;	;Soluble lytic murein transglycosylase and related regulatory proteins (some contain LysM/invasin domains);	K08309	slt	soluble lytic murein transglycosylase [EC:4.2.2.-]	Brite Hierarchies; Protein families: metabolism; Peptidoglycan biosynthesis and degradation proteins
PFC_ID_44715	FLEXIBLE	13	13	1	2A_ATCC23270;2A_DSM16786;2A_DSM4253;2A_YQH_1;2A_Hel18;2A_RVS1;2A_ATCC53993;2A_S10;2A_COP1;2B_BY_3;2B_PQ506;2B_PQ505;2B_F221	Inter	PEBP_bact_arch	cd00865	PhosphatidylEthanolamine-Binding Protein (PEBP) domain present in bacteria and archaea. PhosphatidylEthanolamine-Binding Proteins (PEBPs) are represented in all three major phylogenetic divisions (eukaryotes, bacteria, archaea). The members in this subgroup are present in bacterial and archaea. Members here include Escherichia coli YBHB and YBCL which are thought to regulate protein phosphorylati…	COG1881	;General function prediction only;	;Phospholipid-binding protein;	K06910	K06910	uncharacterized protein	Not Included in Pathway or Brite; Poorly characterized; Function unknown
PFC_ID_43651	FLEXIBLE	13	13	1	2A_ATCC23270;2A_DSM16786;2A_DSM4253;2A_YQH_1;2A_Hel18;2A_RVS1;2A_ATCC53993;2A_GGI_221;2A_DLC5;2B_BY_3;2B_PQ506;2B_PQ505;2B_F221	Inter	HyaA	COG1740	Ni,Fe-hydrogenase I small subunit [Energy production and conversion].	COG1740	;Energy production and conversion;	;Ni,Fe-hydrogenase I small subunit;	K06282	hyaA, hybO	hydrogenase small subunit [EC:1.12.99.6]	Metabolism; Xenobiotics biodegradation and metabolism; Nitrotoluene degradation
PFC_ID_46001	FLEXIBLE	13	13	1	2A_ATCC23270;2A_DSM16786;2A_DSM4253;2A_YQH_1;2A_Hel18;2A_RVS1;2A_ATCC53993;2A_COP1;2A_DLC5;2B_BY_3;2B_PQ506;2B_PQ505;2B_F221	Inter	FtsA	COG0849	Cell division ATPase FtsA [Cell cycle control, cell division, chromosome partitioning].	COG0849	;Cell division and chromosome partitioning;	;Actin-like ATPase involved in cell division;	K03590	ftsA	cell division protein FtsA	Cellular Processes; Cell growth and death; Cell cycle - Caulobacter | Brite Hierarchies; Protein families: genetic information processing; Chromosome and associated proteins | Brite Hierarchies; Protein families: signaling and cellular processes; Cytoskeleton proteins
PFC_ID_44969	FLEXIBLE	13	13	1	2A_ATCC23270;2A_DSM16786;2A_DSM4253;2A_YQH_1;2A_RVS1;2A_ATCC53993;2A_S10;2A_COP1;2A_DLC5;2B_BY_3;2B_PQ506;2B_PQ505;2B_F221	Inter	AcrR	COG1309	DNA-binding transcriptional regulator, AcrR family [Transcription].	NOT	NOT	NOT	K09017	rutR	TetR/AcrR family transcriptional regulator	Brite Hierarchies; Protein families: genetic information processing; Transcription factors
PFC_ID_45817	FLEXIBLE	13	13	1	2A_ATCC23270;2A_DSM16786;2A_DSM4253;2A_YQH_1;2A_Hel18;2A_RVS1;2A_ATCC53993;2A_COP1;2A_GGI_221;2B_BY_3;2B_PQ506;2B_PQ505;2B_F221	Inter	tolC	cl30340	outer membrane channel protein; Reviewed	NOT	NOT	NOT	K12340	tolC	outer membrane protein	Environmental Information Processing; Membrane transport; Bacterial secretion system | Environmental Information Processing; Signal transduction; Two-component system | Organismal Systems; Environmental adaptation; Plant-pathogen interaction | Human Diseases; Infectious diseases: Bacterial; Pertussis | Human Diseases; Drug resistance: Antimicrobial; beta-Lactam resistance | Human Diseases; Drug r…
PFC_ID_44364	FLEXIBLE	13	13	1	2A_ATCC23270;2A_DSM16786;2A_DSM4253;2A_YQH_1;2A_Hel18;2A_RVS1;2A_ATCC53993;2A_S10;2A_GGI_221;2B_BY_3;2B_PQ506;2B_PQ505;2B_F221	Inter	pilus_cpaB	TIGR03177	Flp pilus assembly protein CpaB. Members of this protein family are the CpaB protein of Flp-type pilus assembly. Similar proteins include the FlgA protein of bacterial flagellum biosynthesis.	ENOG411032C	;Intracellular trafficking, secretion, and vesicular transport;	;Flp pilus assembly protein CpaB;	K02279	cpaB, rcpC	pilus assembly protein CpaB	Brite Hierarchies; Protein families: signaling and cellular processes; Secretion system | Brite Hierarchies; Protein families: signaling and cellular processes; Bacterial motility proteins
PFC_ID_45001	FLEXIBLE	13	13	1	2A_ATCC23270;2A_DSM16786;2A_DSM4253;2A_YQH_1;2A_Hel18;2A_RVS1;2A_ATCC53993;2A_S10;2A_COP1;2B_BY_3;2B_PQ506;2B_PQ505;2B_F221	Inter	CzcD	COG1230	Co/Zn/Cd efflux system component [Inorganic ion transport and metabolism].	COG1230	;Inorganic ion transport and metabolism;	;Co/Zn/Cd efflux system component;	K16264	czcD, zitB	cobalt-zinc-cadmium efflux system protein	Brite Hierarchies; Protein families: signaling and cellular processes; Transporters
PFC_ID_45388	FLEXIBLE	13	13	1	2A_ATCC23270;2A_DSM16786;2A_DSM4253;2A_YQH_1;2A_Hel18;2A_RVS1;2A_ATCC53993;2A_S10;2A_DLC5;2B_BY_3;2B_PQ506;2B_PQ505;2B_F221	Inter	PheA2,PheA	COG0077,COG1605	Prephenate dehydratase [Amino acid transport and metabolism].	COG0077	;Amino acid transport and metabolism;	;Prephenate dehydratase;	K14170	pheA	chorismate mutase / prephenate dehydratase [EC:5.4.99.5 4.2.1.51]	Metabolism; Amino acid metabolism; Phenylalanine, tyrosine and tryptophan biosynthesis
PFC_ID_45236	FLEXIBLE	13	13	1	2A_ATCC23270;2A_DSM16786;2A_DSM4253;2A_YQH_1;2A_Hel18;2A_RVS1;2A_ATCC53993;2A_S10;2A_COP1;2B_BY_3;2B_PQ506;2B_PQ505;2B_F221	Inter	PRK00911	PRK00911	dihydroxy-acid dehydratase; Provisional	COG0129	;Carbohydrate transport and metabolism|Amino acid transport and metabolism;	;Dihydroxyacid dehydratase/phosphogluconate dehydratase;	K01687	ilvD	dihydroxy-acid dehydratase [EC:4.2.1.9]	Metabolism; Amino acid metabolism; Valine, leucine and isoleucine biosynthesis | Metabolism; Metabolism of cofactors and vitamins; Pantothenate and CoA biosynthesis
PFC_ID_44737	FLEXIBLE	13	13	1	2A_ATCC23270;2A_DSM16786;2A_DSM4253;2A_YQH_1;2A_Hel18;2A_RVS1;2A_ATCC53993;2A_S10;2A_COP1;2B_BY_3;2B_PQ506;2B_PQ505;2B_F221	Inter	TonB	COG0810	Periplasmic protein TonB, links inner and outer membranes [Cell wall/membrane/envelope biogenesis].	COG0810	;Cell envelope biogenesis, outer membrane;	;Periplasmic protein TonB, links inner and outer membranes;	K03832	tonB	periplasmic protein TonB	Brite Hierarchies; Protein families: signaling and cellular processes; Transporters
PFC_ID_44946	FLEXIBLE	13	13	1	2A_DSM16786;2A_DSM4253;2A_YQH_1;2A_Hel18;2A_RVS1;2A_ATCC53993;2A_S10;2A_COP1;2A_DLC5;2B_BY_3;2B_PQ506;2B_PQ505;2B_F221	Inter	Smr	pfam01713	DNA-nicking endonuclease, Smr domain [Replication, recombination and repair].	ENOG41122F2	;Function unknown;	;Smr protein MutS2;	K07456	mutS2	DNA mismatch repair protein MutS2	Genetic Information Processing; Replication and repair; Mismatch repair | Brite Hierarchies; Protein families: genetic information processing; DNA repair and recombination proteins
PFC_ID_45073	FLEXIBLE	13	13	1	2A_ATCC23270;2A_DSM16786;2A_DSM4253;2A_YQH_1;2A_Hel18;2A_RVS1;2A_ATCC53993;2A_S10;2A_DLC5;2B_BY_3;2B_PQ506;2B_PQ505;2B_F221	Inter	hypothetical protein	NOT in CDD	hypothetical protein	ENOG4111H1R	;Function unknown;	;;	NOT	NOT
PFC_ID_45062	FLEXIBLE	13	13	1	2A_ATCC23270;2A_DSM16786;2A_DSM4253;2A_YQH_1;2A_Hel18;2A_RVS1;2A_ATCC53993;2A_S10;2A_DLC5;2B_BY_3;2B_PQ506;2B_PQ505;2B_F221	Inter	FieF,NifX_NifB	COG0053,cl00252	Divalent metal cation (Fe/Co/Zn/Cd) transporter [Inorganic ion transport and metabolism].	COG0053	;Inorganic ion transport and metabolism;	;Predicted Co/Zn/Cd cation transporters;	K16264	czcD, zitB	cobalt-zinc-cadmium efflux system protein	Brite Hierarchies; Protein families: signaling and cellular processes; Transporters
PFC_ID_44848	FLEXIBLE	13	13	1	2A_ATCC23270;2A_DSM16786;2A_DSM4253;2A_YQH_1;2A_Hel18;2A_RVS1;2A_ATCC53993;2A_S10;2A_GGI_221;2B_BY_3;2B_PQ506;2B_PQ505;2B_F221	Inter	HpnL	TIGR03476	nickel-binding protein HpnL. The Hpn-like protein HpnL, or Hpn-2, including founding member HP1432, is a histidine and glutamine-rich metal-binding polypeptide that binds nickel, among other metals, any may help deliver sequestered nickel for the biosynthesis of urease, which is critical to the survival of Helicobacter pylori during exposures to strongly acidic conditions. This protein is a paral…	NOT	NOT	NOT	K07027	K07027	glycosyltransferase 2 family protein	Brite Hierarchies; Protein families: signaling and cellular processes; Transporters
PFC_ID_44748	FLEXIBLE	13	13	1	2A_ATCC23270;2A_DSM16786;2A_DSM4253;2A_YQH_1;2A_Hel18;2A_RVS1;2A_ATCC53993;2A_S10;2A_COP1;2B_BY_3;2B_PQ506;2B_PQ505;2B_F221	Inter	TDT_SSU1	cd09318	Tellurite-resistance/Dicarboxylate Transporter (TDT) family includes sulfite sensitivity protein (sulfite efflux pump; SSU1). This family contains the sulfite sensitivity protein (sulfite efflux pump; SSU1) and belongs to the tellurite-resistance/dicarboxylate transporter (TDT) family. The SSU1 gene encodes the sulfite pump required for efficient sulfite efflux. Mutations in the SSU1 gene cause s…	COG1275	;Inorganic ion transport and metabolism;	;Tellurite resistance protein and related permeases;	K15449	TYW1	tRNA wybutosine-synthesizing protein 1 [EC:4.1.3.44]	Brite Hierarchies; Protein families: genetic information processing; Transfer RNA biogenesis
PFC_ID_45089	FLEXIBLE	13	13	1	2A_ATCC23270;2A_DSM16786;2A_DSM4253;2A_YQH_1;2A_Hel18;2A_RVS1;2A_ATCC53993;2A_S10;2A_DLC5;2B_BY_3;2B_PQ506;2B_PQ505;2B_F221	Inter	nifB	TIGR01290	nitrogenase cofactor biosynthesis protein NifB. This model describes NifB, a protein required for the biosynthesis of the iron-molybdenum (or iron-vanadium) cofactor used by the nitrogen-fixing enzyme nitrogenase. NifB belongs to the radical SAM family, and the FeMo cluster biosynthesis process requires S-adenosylmethionine. Archaeal homologs lack the most C-terminal region and score between the …	COG0535	;General function prediction only;	;Predicted Fe-S oxidoreductases;	K02585	nifB	nitrogen fixation protein NifB	Not Included in Pathway or Brite; Unclassified: metabolism; Energy metabolism
PFC_ID_46021	FLEXIBLE	13	13	1	2A_ATCC23270;2A_DSM16786;2A_DSM4253;2A_YQH_1;2A_Hel18;2A_RVS1;2A_ATCC53993;2A_COP1;2A_DLC5;2B_BY_3;2B_PQ506;2B_PQ505;2B_F221	Inter	PRK12904,PRK02250	PRK12904,PRK02250	preprotein translocase subunit SecA; Reviewed	COG0653	;;	;Preprotein translocase subunit SecA (ATPase, RNA helicase);	K03070	secA	preprotein translocase subunit SecA	Genetic Information Processing; Folding, sorting and degradation; Protein export | Environmental Information Processing; Membrane transport; Bacterial secretion system | Cellular Processes; Cellular community - prokaryotes; Quorum sensing | Brite Hierarchies; Protein families: signaling and cellular processes; Secretion system
PFC_ID_45048	FLEXIBLE	13	13	1	2A_ATCC23270;2A_DSM16786;2A_DSM4253;2A_YQH_1;2A_Hel18;2A_RVS1;2A_ATCC53993;2A_S10;2A_GGI_221;2B_BY_3;2B_PQ506;2B_PQ505;2B_F221	Inter	Globin-like	cl21461	Globin-like protein superfamily. This globin-like domain superfamily contains a wide variety of all-helical proteins that bind porphyrins, phycobilins, and other non-heme cofactors, and play various roles in all three kingdoms of life, including sensors or transporters of oxygen. It includes the M/myoglobin-like, S/sensor globin, and T/truncated globin (TrHb) families, and the phycobiliproteins (…	ENOG4111PGN	;Function unknown;	;;	K06886	glbN	hemoglobin	Not Included in Pathway or Brite; Poorly characterized; General function prediction only
PFC_ID_45391	FLEXIBLE	13	13	1	2A_ATCC23270;2A_DSM16786;2A_DSM4253;2A_YQH_1;2A_Hel18;2A_RVS1;2A_ATCC53993;2A_S10;2A_COP1;2A_GGI_221;2A_DLC5;2B_PQ505;2B_F221	Inter	PRK14806	PRK14806	bifunctional cyclohexadienyl dehydrogenase/ 3-phosphoshikimate 1-carboxyvinyltransferase; Provisional	COG0287	;Amino acid transport and metabolism;	;Prephenate dehydrogenase;	K04517	tyrA2	prephenate dehydrogenase [EC:1.3.1.12]	Metabolism; Amino acid metabolism; Phenylalanine, tyrosine and tryptophan biosynthesis | Metabolism; Biosynthesis of other secondary metabolites; Novobiocin biosynthesis
PFC_ID_45980	FLEXIBLE	13	13	1	2A_ATCC23270;2A_DSM16786;2A_DSM4253;2A_YQH_1;2A_Hel18;2A_RVS1;2A_ATCC53993;2A_S10;2A_GGI_221;2B_BY_3;2B_PQ506;2B_PQ505;2B_F221	Inter	hemH	PRK00035	ferrochelatase; Reviewed	COG0276	;Coenzyme metabolism;	;Protoheme ferro-lyase (ferrochelatase);	K01772	hemH, FECH	protoporphyrin/coproporphyrin ferrochelatase [EC:4.99.1.1 4.99.1.9]	Metabolism; Metabolism of cofactors and vitamins; Porphyrin and chlorophyll metabolism
PFC_ID_45437	FLEXIBLE	13	13	1	2A_ATCC23270;2A_DSM16786;2A_DSM4253;2A_YQH_1;2A_Hel18;2A_RVS1;2A_ATCC53993;2A_S10;2A_DLC5;2B_BY_3;2B_PQ506;2B_PQ505;2B_F221	Inter	Abhydrolase_2	pfam02230	Phospholipase/Carboxylesterase. This family consists of both phospholipases and carboxylesterases with broad substrate specificity, and is structurally related to alpha/beta hydrolases pfam00561.	COG0400	;General function prediction only;	;Predicted esterase;	K06999	K06999	phospholipase/carboxylesterase	Not Included in Pathway or Brite; Unclassified: metabolism; Others
PFC_ID_45678	FLEXIBLE	13	13	1	2A_ATCC23270;2A_DSM16786;2A_DSM4253;2A_YQH_1;2A_Hel18;2A_RVS1;2A_ATCC53993;2A_S10;2A_COP1;2B_BY_3;2B_PQ506;2B_PQ505;2B_F221	Inter	Globin-like	cl21461	Globin-like protein superfamily. This globin-like domain superfamily contains a wide variety of all-helical proteins that bind porphyrins, phycobilins, and other non-heme cofactors, and play various roles in all three kingdoms of life, including sensors or transporters of oxygen. It includes the M/myoglobin-like, S/sensor globin, and T/truncated globin (TrHb) families, and the phycobiliproteins (…	NOT	NOT	NOT	NOT	NOT
PFC_ID_46080	FLEXIBLE	13	13	1	2A_ATCC23270;2A_DSM16786;2A_DSM4253;2A_YQH_1;2A_Hel18;2A_RVS1;2A_ATCC53993;2A_S10;2A_DLC5;2B_BY_3;2B_PQ506;2B_PQ505;2B_F221	Inter	SUL1	COG0659	Sulfate permease or related transporter, MFS superfamily [Inorganic ion transport and metabolism].	COG0659	;Inorganic ion transport and metabolism;	;Sulfate permease and related transporters (MFS superfamily);	K01673	cynT, can	carbonic anhydrase [EC:4.2.1.1]	Metabolism; Energy metabolism; Nitrogen metabolism
PFC_ID_45906	FLEXIBLE	13	13	1	2A_ATCC23270;2A_DSM16786;2A_DSM4253;2A_YQH_1;2A_Hel18;2A_RVS1;2A_ATCC53993;2A_S10;2A_COP1;2B_BY_3;2B_PQ506;2B_PQ505;2B_F221	Inter	holA	PRK05574	DNA polymerase III subunit delta; Reviewed	COG1466	;DNA replication, recombination and repair;	;DNA polymerase III, delta subunit;	K02340	holA	DNA polymerase III subunit delta [EC:2.7.7.7]	Genetic Information Processing; Replication and repair; DNA replication | Genetic Information Processing; Replication and repair; Mismatch repair | Genetic Information Processing; Replication and repair; Homologous recombination | Brite Hierarchies; Protein families: genetic information processing; DNA replication proteins | Brite Hierarchies; Protein families: genetic information processing; DNA…
PFC_ID_45755	FLEXIBLE	13	13	1	2A_ATCC23270;2A_DSM16786;2A_DSM4253;2A_YQH_1;2A_Hel18;2A_RVS1;2A_ATCC53993;2A_COP1;2A_DLC5;2B_BY_3;2B_PQ506;2B_PQ505;2B_F221	Inter	ilvH	PRK11895	acetohydroxyacid synthase small subunit	NOT	NOT	NOT	K01653	S, ilvH, ilvN	acetolactate synthase I/III small subunit [EC:2.2.1.6]	Metabolism; Carbohydrate metabolism; Butanoate metabolism | Metabolism; Carbohydrate metabolism; C5-Branched dibasic acid metabolism | Metabolism; Amino acid metabolism; Valine, leucine and isoleucine biosynthesis | Metabolism; Metabolism of cofactors and vitamins; Pantothenate and CoA biosynthesis
PFC_ID_45524	FLEXIBLE	13	9	1	2A_ATCC23270;2A_DSM4253;2A_RVS1;2A_ATCC53993;2A_S10;2A_COP1;2B_BY_3;2B_PQ506;2B_PQ505	Inter	hypothetical protein	NOT in CDD	hypothetical protein	COG2801	;DNA replication, recombination and repair;	;Transposase and inactivated derivatives;	NOT	NOT
PFC_ID_45015	FLEXIBLE	13	13	1	2A_ATCC23270;2A_DSM16786;2A_DSM4253;2A_YQH_1;2A_Hel18;2A_RVS1;2A_ATCC53993;2A_S10;2A_COP1;2B_BY_3;2B_PQ506;2B_PQ505;2B_F221	Inter	frr	PRK00083	ribosome recycling factor; Reviewed	COG0233	;Translation, ribosomal structure and biogenesis;	;Ribosome recycling factor;	K02838	frr, MRRF, RRF	ribosome recycling factor	Brite Hierarchies; Protein families: genetic information processing; Translation factors
PFC_ID_44973	FLEXIBLE	13	13	1	2A_ATCC23270;2A_DSM16786;2A_DSM4253;2A_YQH_1;2A_Hel18;2A_RVS1;2A_ATCC53993;2A_COP1;2A_GGI_221;2B_BY_3;2B_PQ506;2B_PQ505;2B_F221	Inter	hypothetical protein	NOT in CDD	hypothetical protein	NOT	NOT	NOT	NOT	NOT
PFC_ID_45384	FLEXIBLE	13	13	1	2A_ATCC23270;2A_DSM16786;2A_DSM4253;2A_YQH_1;2A_Hel18;2A_RVS1;2A_ATCC53993;2A_S10;2A_COP1;2B_BY_3;2B_PQ506;2B_PQ505;2B_F221	Inter	MtnA	COG0182	Methylthioribose-1-phosphate isomerase (methionine salvage pathway), a paralog of eIF-2B alpha subunit [Amino acid transport and metabolism].	COG0182	;Translation, ribosomal structure and biogenesis;	;Predicted translation initiation factor 2B subunit, eIF-2B alpha/beta/delta family;	K08963	mtnA	methylthioribose-1-phosphate isomerase [EC:5.3.1.23]	Metabolism; Amino acid metabolism; Cysteine and methionine metabolism
PFC_ID_44576	FLEXIBLE	13	13	1	2A_ATCC23270;2A_DSM16786;2A_DSM4253;2A_YQH_1;2A_Hel18;2A_RVS1;2A_ATCC53993;2A_S10;2A_COP1;2B_BY_3;2B_PQ506;2B_PQ505;2B_F221	Inter	Ferritin_like	cd00657	Ferritin-like superfamily of diiron-containing four-helix-bundle proteins. Ferritin-like, diiron-carboxylate proteins participate in a range of functions including iron regulation, mono-oxygenation, and reactive radical production. These proteins are characterized by the fact that they catalyze dioxygen-dependent oxidation-hydroxylation reactions within diiron centers; one exception is manganese …	ENOG410YUV5	;Function unknown;	;;	NOT	NOT
PFC_ID_3581	FLEXIBLE	13	10	1	2A_DSM16786;2A_DSM4253;2A_YQH_1;2A_Hel18;2A_COP1;2A_DLC5;2B_BY_3;2B_PQ506;2B_PQ505;2B_F221	Inter	hypothetical protein	NOT in CDD	hypothetical protein	ENOG41125WD	;Function unknown;	;;	NOT	NOT
PFC_ID_45943	FLEXIBLE	13	13	1	2A_ATCC23270;2A_DSM16786;2A_DSM4253;2A_YQH_1;2A_Hel18;2A_RVS1;2A_ATCC53993;2A_COP1;2A_GGI_221;2B_BY_3;2B_PQ506;2B_PQ505;2B_F221	Inter	PRK09249	PRK09249	coproporphyrinogen dehydrogenase.	COG0635	;Coenzyme metabolism;	;Coproporphyrinogen III oxidase and related Fe-S oxidoreductases;	K02495	hemN, hemZ	oxygen-independent coproporphyrinogen III oxidase [EC:1.3.98.3]	Metabolism; Metabolism of cofactors and vitamins; Porphyrin and chlorophyll metabolism
PFC_ID_45387	FLEXIBLE	13	13	1	2A_ATCC23270;2A_DSM16786;2A_DSM4253;2A_YQH_1;2A_Hel18;2A_RVS1;2A_ATCC53993;2A_S10;2A_COP1;2A_DLC5;2B_BY_3;2B_PQ505;2B_F221	Inter	PRK13581	PRK13581	D-3-phosphoglycerate dehydrogenase; Provisional	COG0111	;Amino acid transport and metabolism|Coenzyme metabolism;	;Phosphoglycerate dehydrogenase and related dehydrogenases;	K00058	serA, PHGDH	D-3-phosphoglycerate dehydrogenase / 2-oxoglutarate reductase [EC:1.1.1.95 1.1.1.399]	Metabolism; Energy metabolism; Methane metabolism | Metabolism; Amino acid metabolism; Glycine, serine and threonine metabolism | Brite Hierarchies; Protein families: signaling and cellular processes; Exosome
PFC_ID_44629	FLEXIBLE	13	13	1	2A_ATCC23270;2A_DSM16786;2A_DSM4253;2A_YQH_1;2A_Hel18;2A_RVS1;2A_ATCC53993;2A_S10;2A_COP1;2B_BY_3;2B_PQ506;2B_PQ505;2B_F221	Inter	Ndh	COG1252	NADH dehydrogenase, FAD-containing subunit [Energy production and conversion].	COG1252	;Energy production and conversion;	;NADH dehydrogenase, FAD-containing subunit;	K03885	ndh	NADH dehydrogenase [EC:1.6.99.3]	Metabolism; Energy metabolism; Oxidative phosphorylation
PFC_ID_45739	FLEXIBLE	13	13	1	2A_ATCC23270;2A_DSM4253;2A_YQH_1;2A_Hel18;2A_RVS1;2A_ATCC53993;2A_S10;2A_GGI_221;2A_DLC5;2B_BY_3;2B_PQ506;2B_PQ505;2B_F221	Inter	Virulence_RhuM	pfam13310	Virulence protein RhuM family. There are currently no experimental data for members of this group or their homologs. However, these proteins are implicated in virulence/pathogenicity because RhuM is encoded in the SPI-3 pathogenicity island in Salmonella typhimurium.	COG3943	;General function prediction only;	;Virulence protein;	K01153	hsdR	type I restriction enzyme, R subunit [EC:3.1.21.3]	Brite Hierarchies; Protein families: signaling and cellular processes; Prokaryotic defense system
PFC_ID_43966	FLEXIBLE	13	13	1	2A_ATCC23270;2A_DSM16786;2A_DSM4253;2A_YQH_1;2A_Hel18;2A_RVS1;2A_ATCC53993;2A_COP1;2A_GGI_221;2B_BY_3;2B_PQ506;2B_PQ505;2B_F221	Inter	rpoH_proteo	TIGR02392	alternative sigma factor RpoH. A sigma factor is a DNA-binding protein protein that binds to the DNA-directed RNA polymerase core to produce the holoenzyme capable of initiating transcription at specific sites. Different sigma factors act in vegetative growth, heat shock, extracytoplasmic functions (ECF), etc. This model represents the clade of sigma factors called RpoH and further restricted to …	COG0568	;Transcription;	;DNA-directed RNA polymerase, sigma subunit (sigma70/sigma32);	K03089	rpoH	RNA polymerase sigma-32 factor	Brite Hierarchies; Protein families: genetic information processing; Transcription machinery
PFC_ID_45871	FLEXIBLE	13	13	1	2A_ATCC23270;2A_DSM16786;2A_DSM4253;2A_YQH_1;2A_Hel18;2A_RVS1;2A_ATCC53993;2A_S10;2A_COP1;2B_BY_3;2B_PQ506;2B_PQ505;2B_F221	Inter	PRK07322	PRK07322	adenine phosphoribosyltransferase; Provisional	COG0503	;Nucleotide transport and metabolism;	;Adenine/guanine phosphoribosyltransferases and related PRPP-binding proteins;	K00759	APRT, apt	adenine phosphoribosyltransferase [EC:2.4.2.7]	Metabolism; Nucleotide metabolism; Purine metabolism | Brite Hierarchies; Protein families: signaling and cellular processes; Exosome
PFC_ID_44475	FLEXIBLE	13	13	1	2A_ATCC23270;2A_DSM16786;2A_DSM4253;2A_YQH_1;2A_Hel18;2A_RVS1;2A_ATCC53993;2A_S10;2A_GGI_221;2B_BY_3;2B_PQ506;2B_PQ505;2B_F221	Inter	COG4705	COG4705	Uncharacterized membrane-anchored protein [Function unknown].	NOT	NOT	NOT	NOT	NOT
PFC_ID_45400	FLEXIBLE	13	13	1	2A_ATCC23270;2A_DSM16786;2A_DSM4253;2A_YQH_1;2A_Hel18;2A_RVS1;2A_ATCC53993;2A_S10;2A_COP1;2B_BY_3;2B_PQ506;2B_PQ505;2B_F221	Inter	clpX	PRK05342	ATP-dependent Clp protease ATP-binding subunit ClpX.	COG1219	;Posttranslational modification, protein turnover, chaperones;	;ATP-dependent protease Clp, ATPase subunit;	K03544	clpX, CLPX	ATP-dependent Clp protease ATP-binding subunit ClpX	Cellular Processes; Cell growth and death; Cell cycle - Caulobacter | Brite Hierarchies; Protein families: genetic information processing; Chaperones and folding catalysts
PFC_ID_45671	FLEXIBLE	13	13	1	2A_ATCC23270;2A_DSM16786;2A_DSM4253;2A_YQH_1;2A_Hel18;2A_RVS1;2A_ATCC53993;2A_S10;2A_DLC5;2B_BY_3;2B_PQ506;2B_PQ505;2B_F221	Inter	PRK05479	PRK05479	ketol-acid reductoisomerase; Provisional	COG0059	;Coenzyme metabolism|Amino acid transport and metabolism;	;Ketol-acid reductoisomerase;	K00053	ilvC	ketol-acid reductoisomerase [EC:1.1.1.86]	Metabolism; Amino acid metabolism; Valine, leucine and isoleucine biosynthesis | Metabolism; Metabolism of cofactors and vitamins; Pantothenate and CoA biosynthesis
PFC_ID_43819	FLEXIBLE	13	12	1	2A_ATCC23270;2A_DSM16786;2A_DSM4253;2A_YQH_1;2A_Hel18;2A_RVS1;2A_ATCC53993;2A_DLC5;2B_BY_3;2B_PQ506;2B_PQ505;2B_F221	Inter	Cupredoxin	cl19115	Cupredoxin superfamily. Cupredoxins contain type I copper centers and are involved in inter-molecular electron transfer reactions. Cupredoxins are blue copper proteins, having an intense blue color due to the presence of a mononuclear type 1 (T1) copper site. Structurally, the cupredoxin-like fold consists of a beta-sandwich with 7 strands in 2 beta-sheets, which is arranged in a Greek-key beta-b…	NOT	NOT	NOT	NOT	NOT
PFC_ID_45098	FLEXIBLE	13	13	1	2A_ATCC23270;2A_DSM16786;2A_DSM4253;2A_YQH_1;2A_Hel18;2A_RVS1;2A_ATCC53993;2A_S10;2A_DLC5;2B_BY_3;2B_PQ506;2B_PQ505;2B_F221	Inter	NifT	pfam06988	Nitrogen fixation protein [Secondary metabolites biosynthesis, transport and catabolism].	COG5554	;Secondary metabolites biosynthesis, transport and catabolism;	;Nitrogen fixation protein;	K02593	nifT	nitrogen fixation protein NifT	Not Included in Pathway or Brite; Unclassified: metabolism; Energy metabolism
PFC_ID_44397	FLEXIBLE	13	13	1	2A_ATCC23270;2A_DSM16786;2A_DSM4253;2A_YQH_1;2A_Hel18;2A_RVS1;2A_ATCC53993;2A_S10;2A_COP1;2B_BY_3;2B_PQ506;2B_PQ505;2B_F221	Inter	AIM24	cl00884	Uncharacterized conserved protein, AIM24 family [Function unknown].	COG2013	;Function unknown;	;Uncharacterized conserved protein;	NOT	NOT
PFC_ID_44686	FLEXIBLE	13	13	1	2A_ATCC23270;2A_DSM16786;2A_DSM4253;2A_YQH_1;2A_Hel18;2A_RVS1;2A_ATCC53993;2A_S10;2A_GGI_221;2B_BY_3;2B_PQ506;2B_PQ505;2B_F221	Inter	PRK07994	PRK07994	DNA polymerase III subunits gamma and tau; Validated	COG2812	;DNA replication, recombination and repair;	;DNA polymerase III, gamma/tau subunits;	K02343	dnaX	DNA polymerase III subunit gamma/tau [EC:2.7.7.7]	Genetic Information Processing; Replication and repair; DNA replication | Genetic Information Processing; Replication and repair; Mismatch repair | Genetic Information Processing; Replication and repair; Homologous recombination | Brite Hierarchies; Protein families: genetic information processing; DNA replication proteins | Brite Hierarchies; Protein families: genetic information processing; DNA…
PFC_ID_46156	FLEXIBLE	13	13	1	2A_ATCC23270;2A_DSM16786;2A_DSM4253;2A_YQH_1;2A_Hel18;2A_RVS1;2A_ATCC53993;2A_COP1;2A_DLC5;2B_BY_3;2B_PQ506;2B_PQ505;2B_F221	Inter	Mfd	COG1197	Transcription-repair coupling factor (superfamily II helicase) [Replication, recombination and repair, Transcription].	COG1197	;Transcription|DNA replication, recombination and repair;	;Transcription-repair coupling factor (superfamily II helicase);	K03723	mfd	transcription-repair coupling factor (superfamily II helicase) [EC:3.6.4.-]	Genetic Information Processing; Replication and repair; Nucleotide excision repair | Brite Hierarchies; Protein families: genetic information processing; DNA repair and recombination proteins
PFC_ID_45034	FLEXIBLE	13	13	1	2A_ATCC23270;2A_DSM16786;2A_DSM4253;2A_YQH_1;2A_Hel18;2A_RVS1;2A_ATCC53993;2A_S10;2A_COP1;2B_BY_3;2B_PQ506;2B_PQ505;2B_F221	Inter	Fur	COG0735	Fe2+ or Zn2+ uptake regulation protein [Inorganic ion transport and metabolism].	NOT	NOT	NOT	K03711	fur, zur, furB	Fur family transcriptional regulator, ferric uptake regulator	Brite Hierarchies; Protein families: genetic information processing; Transcription factors
PFC_ID_44484	FLEXIBLE	13	13	1	2A_ATCC23270;2A_DSM16786;2A_DSM4253;2A_YQH_1;2A_Hel18;2A_RVS1;2A_ATCC53993;2A_S10;2A_COP1;2B_BY_3;2B_PQ506;2B_PQ505;2B_F221	Inter	PRK00120	PRK00120	dITP/XTP pyrophosphatase; Reviewed	NOT	NOT	NOT	K02428	rdgB	XTP/dITP diphosphohydrolase [EC:3.6.1.66]	Metabolism; Nucleotide metabolism; Purine metabolism
PFC_ID_45736	FLEXIBLE	13	13	1	2A_ATCC23270;2A_DSM16786;2A_DSM4253;2A_YQH_1;2A_Hel18;2A_RVS1;2A_ATCC53993;2A_S10;2A_COP1;2A_DLC5;2B_BY_3;2B_PQ506;2B_PQ505	Inter	hypothetical protein	NOT in CDD	hypothetical protein	ENOG410Y3P4	;Function unknown;	;;	NOT	NOT
PFC_ID_44676	FLEXIBLE	13	13	1	2A_ATCC23270;2A_DSM16786;2A_DSM4253;2A_YQH_1;2A_Hel18;2A_RVS1;2A_ATCC53993;2A_COP1;2A_GGI_221;2B_BY_3;2B_PQ506;2B_PQ505;2B_F221	Inter	PRK09352	PRK09352	beta-ketoacyl-ACP synthase 3.	COG0332	;Lipid metabolism;	;3-oxoacyl-[acyl-carrier-protein] synthase III;	K00648	fabH	3-oxoacyl-[acyl-carrier-protein] synthase III [EC:2.3.1.180]	Metabolism; Lipid metabolism; Fatty acid biosynthesis | Brite Hierarchies; Protein families: metabolism; Lipid biosynthesis proteins
PFC_ID_44752	FLEXIBLE	13	13	1	2A_ATCC23270;2A_DSM16786;2A_DSM4253;2A_YQH_1;2A_Hel18;2A_RVS1;2A_ATCC53993;2A_S10;2A_GGI_221;2B_BY_3;2B_PQ506;2B_PQ505;2B_F221	Inter	DUF4902	pfam16245	Domain of unknown function (DUF4902). A family of uncharacterized proteins around 140 residues in length and found in various Acidithiobacillacea and Acinetobacter species. It may be functional in extreme acidophile Acidithiobacillus ferrooxidans, but the specific function of this family is unknown.	ENOG4111YAH	;Function unknown;	;;	NOT	NOT
PFC_ID_45693	FLEXIBLE	13	12	1	2A_ATCC23270;2A_DSM16786;2A_DSM4253;2A_YQH_1;2A_Hel18;2A_RVS1;2A_ATCC53993;2A_COP1;2B_BY_3;2B_PQ506;2B_PQ505;2B_F221	Inter	Ald_Xan_dh_C2,Ald_Xan_dh_C	pfam02738,smart01008	Molybdopterin-binding domain of aldehyde dehydrogenase. xanthine dehydrogenase subunit XdhA; Provisional	NOT	NOT	NOT	K20447	ndhL	nicotinate dehydrogenase large molybdopterin subunit [EC:1.17.1.5]	Metabolism; Metabolism of cofactors and vitamins; Nicotinate and nicotinamide metabolism
PFC_ID_44572	FLEXIBLE	13	13	1	2A_ATCC23270;2A_DSM16786;2A_DSM4253;2A_YQH_1;2A_Hel18;2A_RVS1;2A_ATCC53993;2A_S10;2A_COP1;2A_GGI_221;2B_BY_3;2B_PQ506;2B_PQ505	Inter	SpoVT_AbrB	smart00966	SpoVT / AbrB like domain. This domain is found in AbrB from Bacillus subtilis. The product of the abrB gene is an ambiactive repressor and activator of the transcription of genes expressed during the transition state between vegetative growth and the onset of stationary phase and sporulation. AbrB is thought to interact directly with the transcription initiation regions of genes under its control…	ENOG410Y0UM	;Transcription;	;SpoVT_AbrB;	NOT	NOT
PFC_ID_45978	FLEXIBLE	13	13	1	2A_ATCC23270;2A_DSM16786;2A_DSM4253;2A_YQH_1;2A_Hel18;2A_RVS1;2A_ATCC53993;2A_S10;2A_GGI_221;2A_DLC5;2B_BY_3;2B_PQ506;2B_PQ505	Inter	AdoMet_MTases	cl17173	S-adenosylmethionine-dependent methyltransferases (SAM or AdoMet-MTase), class I; AdoMet-MTases are enzymes that use S-adenosyl-L-methionine (SAM or AdoMet) as a substrate for methyltransfer, creating the product S-adenosyl-L-homocysteine (AdoHcy). There are at least five structurally distinct families of AdoMet-MTases, class I being the largest and most diverse. Within this class enzymes can be …	COG2961	;General function prediction only;	;Protein involved in catabolism of external DNA;	K07115	rlmJ	23S rRNA (adenine2030-N6)-methyltransferase [EC:2.1.1.266]	Brite Hierarchies; Protein families: genetic information processing; Ribosome biogenesis
PFC_ID_45407	FLEXIBLE	13	13	1	2A_ATCC23270;2A_DSM16786;2A_DSM4253;2A_YQH_1;2A_Hel18;2A_RVS1;2A_ATCC53993;2A_COP1;2A_DLC5;2B_BY_3;2B_PQ506;2B_PQ505;2B_F221	Inter	PRK00218	PRK00218	lysogenization regulator HflD.	COG2915	;General function prediction only;	;Uncharacterized protein involved in purine metabolism;	K07153	hflD	high frequency lysogenization protein	Not Included in Pathway or Brite; Poorly characterized; General function prediction only
PFC_ID_44158	FLEXIBLE	13	13	1	2A_ATCC23270;2A_DSM16786;2A_DSM4253;2A_YQH_1;2A_Hel18;2A_RVS1;2A_ATCC53993;2A_S10;2A_COP1;2A_GGI_221;2A_DLC5;2B_PQ506;2B_PQ505	Inter	EmrE	COG2076	Multidrug transporter EmrE and related cation transporters [Defense mechanisms].	COG2076	;Inorganic ion transport and metabolism;	;Membrane transporters of cations and cationic drugs;	K03297	emrE, qac, mmr, smr	small multidrug resistance pump	Brite Hierarchies; Protein families: signaling and cellular processes; Transporters
PFC_ID_44228	FLEXIBLE	13	13	1	2A_ATCC23270;2A_DSM16786;2A_DSM4253;2A_YQH_1;2A_Hel18;2A_RVS1;2A_ATCC53993;2A_S10;2A_COP1;2B_BY_3;2B_PQ506;2B_PQ505;2B_F221	Inter	COG1856	COG1856	Uncharacterized protein, radical SAM superfamily [General function prediction only].	COG1856	;Function unknown;	;Uncharacterized homolog of biotin synthetase;	K09711	K09711	uncharacterized protein	Not Included in Pathway or Brite; Poorly characterized; Function unknown
PFC_ID_44680	FLEXIBLE	13	13	1	2A_ATCC23270;2A_DSM16786;2A_DSM4253;2A_YQH_1;2A_Hel18;2A_RVS1;2A_ATCC53993;2A_COP1;2A_GGI_221;2B_BY_3;2B_PQ506;2B_PQ505;2B_F221	Inter	fabF	TIGR03150	beta-ketoacyl-acyl-carrier-protein synthase II. 3-oxoacyl-[acyl-carrier-protein] synthase 2 (KAS-II, FabF) is involved in the condensation step of fatty acid biosynthesis in which the malonyl donor group is decarboxylated and the resulting carbanion used to attack and extend the acyl group attached to the acyl carrier protein. Most genomes encoding fatty acid biosynthesis contain a number of cond…	COG0304	;Secondary metabolites biosynthesis, transport and catabolism|Lipid metabolism;	;3-oxoacyl-(acyl-carrier-protein) synthase;	K09458	fabF	3-oxoacyl-[acyl-carrier-protein] synthase II [EC:2.3.1.179]	Metabolism; Lipid metabolism; Fatty acid biosynthesis | Metabolism; Metabolism of cofactors and vitamins; Biotin metabolism | Brite Hierarchies; Protein families: metabolism; Lipid biosynthesis proteins
PFC_ID_44354	FLEXIBLE	13	13	1	2A_ATCC23270;2A_DSM16786;2A_DSM4253;2A_YQH_1;2A_Hel18;2A_RVS1;2A_ATCC53993;2A_S10;2A_COP1;2B_BY_3;2B_PQ506;2B_PQ505;2B_F221	Inter	type_I_sec_HlyB	TIGR01846	type I secretion system ABC transporter, HlyB family. Type I protein secretion is a system in some Gram-negative bacteria to export proteins (often proteases) across both inner and outer membranes to the extracellular medium. This is one of three proteins of the type I secretion apparatus. Targeted proteins are not cleaved at the N-terminus, but rather carry signals located toward the extreme C-t…	COG2274	;;	;ABC-type bacteriocin/lantibiotic exporters, contain an N-terminal double-glycine peptidase domain;	K11004	hlyB, cyaB	ATP-binding cassette, subfamily B, bacterial HlyB/CyaB	Environmental Information Processing; Membrane transport; ABC transporters | Environmental Information Processing; Membrane transport; Bacterial secretion system | Human Diseases; Infectious diseases: Bacterial; Pertussis | Brite Hierarchies; Protein families: signaling and cellular processes; Transporters | Brite Hierarchies; Protein families: signaling and cellular processes; Secretion system
PFC_ID_45990	FLEXIBLE	13	13	1	2A_ATCC23270;2A_DSM16786;2A_DSM4253;2A_YQH_1;2A_Hel18;2A_RVS1;2A_ATCC53993;2A_COP1;2A_GGI_221;2B_BY_3;2B_PQ506;2B_PQ505;2B_F221	Inter	SspB	cl01120	Stringent starvation protein B, binds SsrA peptide [Posttranslational modification, protein turnover, chaperones].	COG2969	;General function prediction only;	;Stringent starvation protein B;	K03600	sspB	stringent starvation protein B	Brite Hierarchies; Protein families: genetic information processing; Transcription machinery
PFC_ID_43871	FLEXIBLE	13	13	1	2A_ATCC23270;2A_DSM16786;2A_DSM4253;2A_YQH_1;2A_Hel18;2A_RVS1;2A_ATCC53993;2A_S10;2A_DLC5;2B_BY_3;2B_PQ506;2B_PQ505;2B_F221	Inter	MIT_CorA-like	cl00459	metal ion transporter CorA-like divalent cation transporter superfamily. This superfamily of essential membrane proteins is involved in transporting divalent cations (uptake or efflux) across membranes. They are found in most bacteria and archaea, and in some eukaryotes. It is a functionally diverse group which includes the Mg2+ transporters of Escherichia coli and Salmonella typhimurium CorAs (w…	NOT	NOT	NOT	K03284	corA	magnesium transporter	Brite Hierarchies; Protein families: signaling and cellular processes; Transporters
PFC_ID_45358	FLEXIBLE	13	13	1	2A_ATCC23270;2A_DSM16786;2A_DSM4253;2A_YQH_1;2A_Hel18;2A_RVS1;2A_ATCC53993;2A_COP1;2A_GGI_221;2B_BY_3;2B_PQ506;2B_PQ505;2B_F221	Inter	Pyr_redox_2	cl39093	Pyridine nucleotide-disulphide oxidoreductase. Members of this protein family include N-terminal sequence regions of (probable) bifunctional proteins whose C-terminal sequences are SelD, or selenide,water dikinase, the selenium donor protein necessary for selenium incorporation into protein (as selenocysteine), tRNA (as 2-selenouridine), or both. However, some members of this family occur in spec…	COG0446	;General function prediction only;	;Uncharacterized NAD(FAD)-dependent dehydrogenases;	K00529	hcaD	3-phenylpropionate/trans-cinnamate dioxygenase ferredoxin reductase component [EC:1.18.1.3]	Metabolism; Lipid metabolism; Fatty acid degradation | Metabolism; Amino acid metabolism; Phenylalanine metabolism
PFC_ID_45689	FLEXIBLE	13	13	1	2A_ATCC23270;2A_DSM16786;2A_DSM4253;2A_YQH_1;2A_Hel18;2A_RVS1;2A_ATCC53993;2A_S10;2A_COP1;2B_BY_3;2B_PQ506;2B_PQ505;2B_F221	Inter	tonB_Cterm,TonB	TIGR01352,COG0810	TonB family C-terminal domain. This model represents the C-terminal of TonB and is homologs. TonB is an energy-transducer for TonB-dependent receptors of Gram-negative bacteria. Most members are designated as TonB or TonB-related proteins, but a few represent the paralogous TolA protein. Several bacteria have up to four TonB paralogs. In nearly every case, a proline-rich repetive region is found …	ENOG410Z5NA	;	;	K03832	tonB	periplasmic protein TonB	Brite Hierarchies; Protein families: signaling and cellular processes; Transporters
PFC_ID_44506	FLEXIBLE	13	13	1	2A_ATCC23270;2A_DSM16786;2A_DSM4253;2A_YQH_1;2A_Hel18;2A_RVS1;2A_ATCC53993;2A_S10;2A_COP1;2B_BY_3;2B_PQ506;2B_PQ505;2B_F221	Inter	AcrB	COG0841	Multidrug efflux pump subunit AcrB [Defense mechanisms].	COG0841	;;	;Cation/multidrug efflux pump;	K07787	cusA, silA	Cu(I)/Ag(I) efflux system membrane protein CusA/SilA	Environmental Information Processing; Signal transduction; Two-component system | Brite Hierarchies; Protein families: signaling and cellular processes; Transporters
PFC_ID_44001	FLEXIBLE	13	12	1	2A_DSM16786;2A_DSM4253;2A_YQH_1;2A_Hel18;2A_RVS1;2A_ATCC53993;2A_S10;2A_COP1;2A_GGI_221;2A_DLC5;2B_BY_3;2B_F221	Inter	hypothetical protein	NOT in CDD	hypothetical protein	NOT	NOT	NOT	NOT	NOT
PFC_ID_45406	FLEXIBLE	13	13	1	2A_ATCC23270;2A_DSM16786;2A_DSM4253;2A_YQH_1;2A_Hel18;2A_RVS1;2A_ATCC53993;2A_S10;2A_COP1;2B_BY_3;2B_PQ506;2B_PQ505;2B_F221	Inter	MFS_Azr1_MDR_like	cd17502	Saccharomyces cerevisiae Azole resistance protein 1 (Azr1p), and similar multidrug resistance (MDR) transporters of the Major Facilitator Superfamily. This subfamily is composed of multidrug resistance (MDR) transporters including various Saccharomyces cerevisiae proteins such as azole resistance protein 1 (Azr1p), vacuolar basic amino acid transporter 1 (Vba1p), vacuolar basic amino acid transpo…	ENOG410XNN3	;Inorganic ion transport and metabolism;	;drug resistance transporter emrb qaca subfamily;	K19542	otrB, tcr	MFS transporter, DHA2 family, tetracycline/oxytetracycline resistance protein	Brite Hierarchies; Protein families: signaling and cellular processes; Transporters | Brite Hierarchies; Protein families: signaling and cellular processes; Antimicrobial resistance genes
PFC_ID_46307	FLEXIBLE	13	13	1	2A_ATCC23270;2A_DSM16786;2A_DSM4253;2A_YQH_1;2A_Hel18;2A_RVS1;2A_ATCC53993;2A_COP1;2A_DLC5;2B_BY_3;2B_PQ506;2B_PQ505;2B_F221	Inter	ABC_MJ0796_LolCDE_FtsE	cd03255	ATP-binding cassette domain of the transporters involved in export of lipoprotein and macrolide, and cell division protein. This family is comprised of MJ0796 ATP-binding cassette, macrolide-specific ABC-type efflux carrier (MacAB), and proteins involved in cell division (FtsE), and release of lipoproteins from the cytoplasmic membrane (LolCDE). They are clustered together phylogenetically. MacAB…	COG4181	;Secondary metabolites biosynthesis, transport and catabolism;	;Predicted ABC-type transport system involved in lysophospholipase L1 biosynthesis, ATPase component;	K02003	ABC.CD.A	putative ABC transport system ATP-binding protein	Brite Hierarchies; Protein families: signaling and cellular processes; Transporters
PFC_ID_44997	FLEXIBLE	13	13	1	2A_DSM16786;2A_DSM4253;2A_YQH_1;2A_Hel18;2A_RVS1;2A_S10;2A_COP1;2A_GGI_221;2A_DLC5;2B_BY_3;2B_PQ506;2B_PQ505;2B_F221	Inter	DUF2934	pfam11154	Protein of unknown function (DUF2934). This bacterial family of proteins has no known function.	NOT	NOT	NOT	NOT	NOT
PFC_ID_45204	FLEXIBLE	13	12	1	2A_ATCC23270;2A_DSM16786;2A_DSM4253;2A_YQH_1;2A_Hel18;2A_RVS1;2A_ATCC53993;2A_COP1;2A_GGI_221;2A_DLC5;2B_PQ506;2B_F221	Inter	glcF	PRK11274	glycolate oxidase subunit GlcF.	COG0247	;Energy production and conversion;	;Fe-S oxidoreductase;	K11473	glcF	glycolate oxidase iron-sulfur subunit	Metabolism; Carbohydrate metabolism; Glyoxylate and dicarboxylate metabolism
PFC_ID_45200	FLEXIBLE	13	12	1	2A_ATCC23270;2A_DSM16786;2A_DSM4253;2A_YQH_1;2A_Hel18;2A_RVS1;2A_ATCC53993;2A_COP1;2A_GGI_221;2A_DLC5;2B_BY_3;2B_F221	Inter	PRK05290	PRK05290	hybrid cluster protein; Provisional	COG1151	;Energy production and conversion;	;6Fe-6S prismane cluster-containing protein;	K05601	hcp	hydroxylamine reductase [EC:1.7.99.1]	Metabolism; Energy metabolism; Nitrogen metabolism
PFC_ID_44915	FLEXIBLE	13	13	1	2A_ATCC23270;2A_DSM16786;2A_DSM4253;2A_YQH_1;2A_Hel18;2A_RVS1;2A_ATCC53993;2A_S10;2A_DLC5;2B_BY_3;2B_PQ506;2B_PQ505;2B_F221	Inter	EVE-like	cl41765	EVE and YTH domains belong to the PUA superfamily. The EVE domain was formerly known as DUF55 and is thought to be involved in RNA binding. The YTH (YT521-B homology) domain is a novel RNA-binding domain that has been shown to bind to short, degenerate, single-stranded RNA motifs that loosely follow a consensus sequence. Both domains are part of the larger PUA superfamily.	COG2947	;Function unknown;	;Uncharacterized conserved protein;	NOT	NOT
PFC_ID_44932	FLEXIBLE	13	13	1	2A_ATCC23270;2A_DSM16786;2A_DSM4253;2A_YQH_1;2A_Hel18;2A_RVS1;2A_ATCC53993;2A_S10;2A_COP1;2B_BY_3;2B_PQ506;2B_PQ505;2B_F221	Inter	PRK11025	PRK11025	23S rRNA pseudouridine(955/2504/2580) synthase RluC.	COG0564	;Translation, ribosomal structure and biogenesis;	;Pseudouridylate synthases, 23S RNA-specific;	K06179	rluC	23S rRNA pseudouridine955/2504/2580 synthase [EC:5.4.99.24]	Brite Hierarchies; Protein families: genetic information processing; Ribosome biogenesis
PFC_ID_44653	FLEXIBLE	13	13	1	2A_ATCC23270;2A_DSM16786;2A_DSM4253;2A_YQH_1;2A_Hel18;2A_RVS1;2A_ATCC53993;2A_COP1;2A_GGI_221;2B_BY_3;2B_PQ506;2B_PQ505;2B_F221	Inter	hypothetical protein	NOT in CDD	hypothetical protein	ENOG410Y8G3	;Function unknown;	;tetratricopeptide tpr_2 repeat protein;	NOT	NOT
PFC_ID_45813	FLEXIBLE	13	13	1	2A_ATCC23270;2A_DSM16786;2A_DSM4253;2A_YQH_1;2A_Hel18;2A_RVS1;2A_ATCC53993;2A_S10;2A_GGI_221;2B_BY_3;2B_PQ506;2B_PQ505;2B_F221	Inter	PLN02576	PLN02576	protoporphyrinogen oxidase	NOT	NOT	NOT	K00231	PPOX, hemY	protoporphyrinogen/coproporphyrinogen III oxidase [EC:1.3.3.4 1.3.3.15]	Metabolism; Metabolism of cofactors and vitamins; Porphyrin and chlorophyll metabolism
PFC_ID_46054	FLEXIBLE	13	13	1	2A_ATCC23270;2A_DSM16786;2A_DSM4253;2A_YQH_1;2A_Hel18;2A_RVS1;2A_ATCC53993;2A_S10;2A_DLC5;2B_BY_3;2B_PQ506;2B_PQ505;2B_F221	Inter	bioB	TIGR00433	biotin synthase. Catalyzes the last step of the biotin biosynthesis pathway. All members of the seed alignment are in the immediate gene neighborhood of a bioA gene. [Biosynthesis of cofactors, prosthetic groups, and carriers, Biotin]	COG0502	;Coenzyme metabolism;	;Biotin synthase and related enzymes;	K01012	bioB	biotin synthase [EC:2.8.1.6]	Metabolism; Metabolism of cofactors and vitamins; Biotin metabolism
PFC_ID_46073	FLEXIBLE	13	13	1	2A_ATCC23270;2A_DSM16786;2A_DSM4253;2A_YQH_1;2A_Hel18;2A_RVS1;2A_ATCC53993;2A_S10;2A_COP1;2B_BY_3;2B_PQ506;2B_PQ505;2B_F221	Inter	COQ10p_like	cd07813	Coenzyme Q-binding protein COQ10p and similar proteins. Coenzyme Q-binding protein COQ10p and similar proteins. COQ10p is a hydrophobic protein located in the inner membrane of mitochondria that binds coenzyme Q (CoQ), also called ubiquinone, which is an essential electron carrier of the respiratory chain. Deletion of the gene encoding COQ10p (COQ10 or YOL008W) in Saccharomyces cerevisiae results…	COG2867	;Lipid metabolism;	;Oligoketide cyclase/lipid transport protein;	K18588	COQ10	coenzyme Q-binding protein COQ10	Not Included in Pathway or Brite; Unclassified: metabolism; Cofactor metabolism
PFC_ID_44483	FLEXIBLE	13	13	1	2A_ATCC23270;2A_DSM16786;2A_DSM4253;2A_YQH_1;2A_Hel18;2A_RVS1;2A_ATCC53993;2A_COP1;2A_GGI_221;2B_BY_3;2B_PQ506;2B_PQ505;2B_F221	Inter	rpoS_proteo	TIGR02394	RNA polymerase sigma factor RpoS. A sigma factor is a DNA-binding protein protein that binds to the DNA-directed RNA polymerase core to produce the holoenzyme capable of initiating transcription at specific sites. Different sigma factors act in vegetative growth, heat shock, extracytoplasmic functions (ECF), etc. This model represents the clade of sigma factors called RpoS (also called sigma-38, …	NOT	NOT	NOT	K03087	rpoS	RNA polymerase nonessential primary-like sigma factor	Cellular Processes; Cellular community - prokaryotes; Biofilm formation - Vibrio cholerae | Cellular Processes; Cellular community - prokaryotes; Biofilm formation - Escherichia coli | Brite Hierarchies; Protein families: genetic information processing; Transcription machinery
PFC_ID_44478	FLEXIBLE	13	13	1	2A_ATCC23270;2A_DSM16786;2A_DSM4253;2A_YQH_1;2A_Hel18;2A_RVS1;2A_ATCC53993;2A_COP1;2A_GGI_221;2B_BY_3;2B_PQ506;2B_PQ505;2B_F221	Inter	PRK05658	PRK05658	RNA polymerase sigma factor RpoD; Validated	NOT	NOT	NOT	K03086	rpoD	RNA polymerase primary sigma factor	Brite Hierarchies; Protein families: genetic information processing; Transcription machinery
PFC_ID_5660	FLEXIBLE	13	11	1	2A_DSM16786;2A_DSM4253;2A_YQH_1;2A_Hel18;2A_COP1;2A_GGI_221;2A_DLC5;2B_BY_3;2B_PQ506;2B_PQ505;2B_F221	Inter	hypothetical protein	NOT in CDD	hypothetical protein	NOT	NOT	NOT	NOT	NOT
PFC_ID_45475	FLEXIBLE	13	13	1	2A_ATCC23270;2A_DSM16786;2A_DSM4253;2A_YQH_1;2A_Hel18;2A_RVS1;2A_ATCC53993;2A_COP1;2A_DLC5;2B_BY_3;2B_PQ506;2B_PQ505;2B_F221	Inter	hypothetical protein	NOT in CDD	hypothetical protein	NOT	NOT	NOT	NOT	NOT
PFC_ID_44535	FLEXIBLE	13	12	1	2A_ATCC23270;2A_DSM4253;2A_YQH_1;2A_Hel18;2A_RVS1;2A_ATCC53993;2A_S10;2A_COP1;2B_BY_3;2B_PQ506;2B_PQ505;2B_F221	Inter	COG4951,SSL2	COG4951,COG1061	Uncharacterized protein [Function unknown].	COG1061;COG4951	;DNA replication, recombination and repair|Transcription;Function unknown;	;DNA or RNA helicases of superfamily II;Uncharacterized protein conserved in bacteria;	NOT	NOT
PFC_ID_44486	FLEXIBLE	13	13	1	2A_ATCC23270;2A_DSM4253;2A_YQH_1;2A_Hel18;2A_RVS1;2A_ATCC53993;2A_S10;2A_COP1;2A_DLC5;2B_BY_3;2B_PQ506;2B_PQ505;2B_F221	Inter	CAP_ED	cd00038	effector domain of the CAP family of transcription factors; members include CAP (or cAMP receptor protein (CRP)), which binds cAMP, FNR (fumarate and nitrate reduction), which uses an iron-sulfur cluster to sense oxygen) and CooA, a heme containing CO sensor. In all cases binding of the effector leads to conformational changes and the ability to activate transcription. Cyclic nucleotide-binding d…	NOT	NOT	NOT	K10914	crp	CRP/FNR family transcriptional regulator, cyclic AMP receptor protein	Environmental Information Processing; Signal transduction; Two-component system | Cellular Processes; Cellular community - prokaryotes; Quorum sensing | Cellular Processes; Cellular community - prokaryotes; Biofilm formation - Vibrio cholerae | Cellular Processes; Cellular community - prokaryotes; Biofilm formation - Pseudomonas aeruginosa | Cellular Processes; Cellular community - prokaryotes; B…
PFC_ID_44145	FLEXIBLE	13	13	1	2A_ATCC23270;2A_DSM16786;2A_DSM4253;2A_YQH_1;2A_Hel18;2A_RVS1;2A_ATCC53993;2A_S10;2A_COP1;2A_GGI_221;2A_DLC5;2B_PQ505;2B_F221	Inter	KpsE	COG3524	Capsule polysaccharide export protein KpsE/RkpR [Cell wall/membrane/envelope biogenesis].	COG3524	;Cell envelope biogenesis, outer membrane;	;Capsule polysaccharide export protein;	K10107	ABC-2.CPSE.P1	capsular polysaccharide transport system permease protein	Environmental Information Processing; Membrane transport; ABC transporters | Brite Hierarchies; Protein families: signaling and cellular processes; Transporters
PFC_ID_44720	FLEXIBLE	13	13	1	2A_ATCC23270;2A_DSM16786;2A_DSM4253;2A_YQH_1;2A_Hel18;2A_RVS1;2A_ATCC53993;2A_S10;2A_DLC5;2B_BY_3;2B_PQ506;2B_PQ505;2B_F221	Inter	DUF1129	pfam06570	Protein of unknown function (DUF1129). This family consists of several hypothetical bacterial proteins of unknown function.	NOT	NOT	NOT	NOT	NOT
PFC_ID_44843	FLEXIBLE	13	13	1	2A_ATCC23270;2A_DSM16786;2A_DSM4253;2A_YQH_1;2A_Hel18;2A_RVS1;2A_ATCC53993;2A_S10;2A_DLC5;2B_BY_3;2B_PQ506;2B_PQ505;2B_F221	Inter	gatC	PRK00034	Asp-tRNA(Asn)/Glu-tRNA(Gln) amidotransferase subunit GatC.	COG0721	;Translation, ribosomal structure and biogenesis;	;Asp-tRNAAsn/Glu-tRNAGln amidotransferase C subunit;	K02435	gatC, GATC	aspartyl-tRNA(Asn)/glutamyl-tRNA(Gln) amidotransferase subunit C [EC:6.3.5.6 6.3.5.7]	Genetic Information Processing; Translation; Aminoacyl-tRNA biosynthesis | Brite Hierarchies; Protein families: genetic information processing; Mitochondrial biogenesis
PFC_ID_44300	FLEXIBLE	13	13	1	2A_ATCC23270;2A_DSM16786;2A_DSM4253;2A_YQH_1;2A_Hel18;2A_RVS1;2A_ATCC53993;2A_S10;2A_COP1;2B_BY_3;2B_PQ506;2B_PQ505;2B_F221	Inter	PRK06075	PRK06075	NADH-quinone oxidoreductase subunit D.	COG0649	;Energy production and conversion;	;NADH:ubiquinone oxidoreductase 49 kD subunit 7;	K00333	nuoD	NADH-quinone oxidoreductase subunit D [EC:7.1.1.2]	Metabolism; Energy metabolism; Oxidative phosphorylation
PFC_ID_46212	FLEXIBLE	13	13	1	2A_ATCC23270;2A_DSM16786;2A_DSM4253;2A_YQH_1;2A_Hel18;2A_RVS1;2A_ATCC53993;2A_COP1;2A_DLC5;2B_BY_3;2B_PQ506;2B_PQ505;2B_F221	Inter	GT4_PimA-like	cd03801	phosphatidyl-myo-inositol mannosyltransferase. This family is most closely related to the GT4 family of glycosyltransferases and named after PimA in Propionibacterium freudenreichii, which is involved in the biosynthesis of phosphatidyl-myo-inositol mannosides (PIM) which are early precursors in the biosynthesis of lipomannans (LM) and lipoarabinomannans (LAM), and catalyzes the addition of a man…	COG0438	;Cell envelope biogenesis, outer membrane;	;Glycosyltransferase;	K15521	mshA	D-inositol-3-phosphate glycosyltransferase [EC:2.4.1.250]	Not Included in Pathway or Brite; Unclassified: metabolism; Enzymes with EC numbers
PFC_ID_46099	FLEXIBLE	13	13	1	2A_ATCC23270;2A_DSM16786;2A_DSM4253;2A_YQH_1;2A_Hel18;2A_RVS1;2A_ATCC53993;2A_S10;2A_GGI_221;2A_DLC5;2B_BY_3;2B_PQ506;2B_F221	Inter	OmpA_C-like	cd07185	Peptidoglycan binding domains similar to the C-terminal domain of outer-membrane protein OmpA. OmpA-like domains (named after the C-terminal domain of Escherichia coli OmpA protein) have been shown to non-covalently associate with peptidoglycan, a network of glycan chains composed of disaccharides, which are crosslinked via short peptide bridges. Well-studied members of this family include the Es…	COG2885	;Cell envelope biogenesis, outer membrane;	;Outer membrane protein and related peptidoglycan-associated (lipo)proteins;	K03286	TC.OOP	OmpA-OmpF porin, OOP family	Brite Hierarchies; Protein families: signaling and cellular processes; Transporters
PFC_ID_45039	FLEXIBLE	13	13	1	2A_ATCC23270;2A_DSM16786;2A_DSM4253;2A_YQH_1;2A_Hel18;2A_RVS1;2A_ATCC53993;2A_S10;2A_DLC5;2B_BY_3;2B_PQ506;2B_PQ505;2B_F221	Inter	MhpD	COG0179	2-keto-4-pentenoate hydratase/2-oxohepta-3-ene-1,7-dioic acid hydratase (catechol pathway) [Secondary metabolites biosynthesis, transport and catabolism].	NOT	NOT	NOT	K16165	nagK	fumarylpyruvate hydrolase [EC:3.7.1.20]	Metabolism; Amino acid metabolism; Tyrosine metabolism
PFC_ID_45078	FLEXIBLE	13	13	1	2A_ATCC23270;2A_DSM16786;2A_DSM4253;2A_YQH_1;2A_Hel18;2A_RVS1;2A_ATCC53993;2A_S10;2A_DLC5;2B_BY_3;2B_PQ506;2B_PQ505;2B_F221	Inter	PRK14476	PRK14476	nitrogenase molybdenum-cofactor biosynthesis protein NifN; Provisional	COG2710	;Energy production and conversion;	;Nitrogenase molybdenum-iron protein, alpha and beta chains;	K02592	nifN	nitrogenase molybdenum-iron protein NifN	Not Included in Pathway or Brite; Unclassified: metabolism; Energy metabolism
PFC_ID_44021	FLEXIBLE	13	13	1	2A_ATCC23270;2A_DSM4253;2A_YQH_1;2A_Hel18;2A_RVS1;2A_ATCC53993;2A_S10;2A_COP1;2A_DLC5;2B_BY_3;2B_PQ506;2B_PQ505;2B_F221	Inter	PLPDE_III_AR_proteobact	cd06827	Type III Pyridoxal 5-phosphate (PLP)-Dependent Enzymes, Proteobacterial Alanine Racemases. This subfamily is composed mainly of proteobacterial alanine racemases (EC 5.1.1.1), fold type III PLP-dependent enzymes that catalyze the interconversion between L- and D-alanine, which is an essential component of the peptidoglycan layer of bacterial cell walls. hese proteins are similar to other bacteria…	COG0787	;Cell envelope biogenesis, outer membrane;	;Alanine racemase;	K01775	alr	alanine racemase [EC:5.1.1.1]	Metabolism; Metabolism of other amino acids; D-Alanine metabolism | Human Diseases; Drug resistance: Antimicrobial; Vancomycin resistance | Brite Hierarchies; Protein families: metabolism; Peptidoglycan biosynthesis and degradation proteins
PFC_ID_44096	FLEXIBLE	13	13	1	2A_ATCC23270;2A_DSM16786;2A_DSM4253;2A_YQH_1;2A_Hel18;2A_RVS1;2A_ATCC53993;2A_COP1;2A_GGI_221;2B_BY_3;2B_PQ506;2B_PQ505;2B_F221	Inter	Ntn_hydrolase	cl00467	The Ntn hydrolases (N-terminal nucleophile) are a diverse superfamily of of enzymes that are activated autocatalytically via an N-terminally lcated nucleophilic amino acid. N-terminal nucleophile (NTN-) hydrolase superfamily, which contains a four-layered alpha, beta, beta, alpha core structure. This family of hydrolases includes penicillin acylase, the 20S proteasome alpha and beta subunits, and…	COG3484	;Posttranslational modification, protein turnover, chaperones;	;Predicted proteasome-type protease;	K07395	K07395	putative proteasome-type protease	Not Included in Pathway or Brite; Unclassified: genetic information processing; Protein processing
PFC_ID_46065	FLEXIBLE	13	13	1	2A_ATCC23270;2A_DSM16786;2A_DSM4253;2A_YQH_1;2A_Hel18;2A_RVS1;2A_ATCC53993;2A_COP1;2A_GGI_221;2B_BY_3;2B_PQ506;2B_PQ505;2B_F221	Inter	Crp	COG0664	cAMP-binding domain of CRP or a regulatory subunit of cAMP-dependent protein kinases [Signal transduction mechanisms].	COG0664	;Signal transduction mechanisms;	;cAMP-binding proteins - catabolite gene activator and regulatory subunit of cAMP-dependent protein kinases;	K01420	fnr	CRP/FNR family transcriptional regulator, anaerobic regulatory protein	Brite Hierarchies; Protein families: genetic information processing; Transcription factors
PFC_ID_44828	FLEXIBLE	13	13	1	2A_ATCC23270;2A_DSM16786;2A_DSM4253;2A_YQH_1;2A_Hel18;2A_RVS1;2A_ATCC53993;2A_S10;2A_DLC5;2B_BY_3;2B_PQ506;2B_PQ505;2B_F221	Inter	efflux_EmrB	TIGR00711	drug resistance transporter, EmrB/QacA subfamily. This subfamily of drug efflux proteins, a part of the major faciliator family, is predicted to have 14 potential membrane-spanning regions. Members with known activities include EmrB (multiple drug resistance efflux pump) in E. coli, FarB (antibacterial fatty acid resistance) in Neisseria gonorrhoeae, TcmA (tetracenomycin C resistance) in Streptom…	ENOG410XNN3	;Inorganic ion transport and metabolism;	;drug resistance transporter emrb qaca subfamily;	K03446	emrB	MFS transporter, DHA2 family, multidrug resistance protein	Brite Hierarchies; Protein families: signaling and cellular processes; Transporters
PFC_ID_44869	FLEXIBLE	13	13	1	2A_ATCC23270;2A_DSM16786;2A_DSM4253;2A_YQH_1;2A_Hel18;2A_RVS1;2A_ATCC53993;2A_COP1;2A_DLC5;2B_BY_3;2B_PQ506;2B_PQ505;2B_F221	Inter	MTHFS_bact	TIGR02727	5,10-methenyltetrahydrofolate synthetase. This enzyme, 5,10-methenyltetrahydrofolate synthetase, is also called 5-formyltetrahydrofolate cycloligase. Function of bacterial proteins in this family was inferred originally from the known activity of eukaryotic homologs. Recently, activity was shown explicitly for the member from Mycoplasma pneumonia. Members of this family from alpha- and gamma-prot…	COG0212	;Coenzyme metabolism;	;5-formyltetrahydrofolate cyclo-ligase;	K01934	MTHFS	5-formyltetrahydrofolate cyclo-ligase [EC:6.3.3.2]	Metabolism; Metabolism of cofactors and vitamins; One carbon pool by folate
PFC_ID_46144	FLEXIBLE	13	13	1	2A_ATCC23270;2A_DSM16786;2A_DSM4253;2A_YQH_1;2A_Hel18;2A_RVS1;2A_ATCC53993;2A_S10;2A_DLC5;2B_BY_3;2B_PQ506;2B_PQ505;2B_F221	Inter	PRK05579	PRK05579	bifunctional phosphopantothenoylcysteine decarboxylase/phosphopantothenate synthase; Validated	COG0452	;Coenzyme metabolism;	;Phosphopantothenoylcysteine synthetase/decarboxylase;	K13038	coaBC, dfp	phosphopantothenoylcysteine decarboxylase / phosphopantothenate---cysteine ligase [EC:4.1.1.36 6.3.2.5]	Metabolism; Metabolism of cofactors and vitamins; Pantothenate and CoA biosynthesis
PFC_ID_43824	FLEXIBLE	13	13	1	2A_ATCC23270;2A_DSM16786;2A_DSM4253;2A_YQH_1;2A_Hel18;2A_RVS1;2A_ATCC53993;2A_COP1;2A_GGI_221;2A_DLC5;2B_PQ506;2B_PQ505;2B_F221	Inter	LDH_like_2	cd12183	D-Lactate and related Dehydrogenases, NAD-binding and catalytic domains. D-Lactate dehydrogenase (LDH) catalyzes the interconversion of pyruvate and lactate, and is a member of the 2-hydroxyacid dehydrogenase family. LDH is homologous to D-2-hydroxyisocaproic acid dehydrogenase (D-HicDH) and shares the 2-domain structure of formate dehydrogenase. D-2-hydroxyisocaproate dehydrogenase-like (HicDH) …	COG1052	;General function prediction only|Coenzyme metabolism|Energy production and conversion;	;Lactate dehydrogenase and related dehydrogenases;	K03778	ldhA	D-lactate dehydrogenase [EC:1.1.1.28]	Metabolism; Carbohydrate metabolism; Pyruvate metabolism
PFC_ID_43951	FLEXIBLE	13	13	1	2A_ATCC23270;2A_DSM16786;2A_DSM4253;2A_YQH_1;2A_Hel18;2A_RVS1;2A_ATCC53993;2A_COP1;2A_GGI_221;2B_BY_3;2B_PQ506;2B_PQ505;2B_F221	Inter	hypothetical protein	NOT in CDD	hypothetical protein	ENOG410XWDK	;Energy production and conversion;	;Specific class of high-redox-potential 4Fe-4S ferredoxins. Functions in anaerobic electron transport in most purple and in some other photosynthetic bacteria and in at least one genus (Paracoccus) of halophilic, denitrifying bacteria (By similarity);	NOT	NOT
PFC_ID_45383	FLEXIBLE	13	13	1	2A_ATCC23270;2A_DSM16786;2A_DSM4253;2A_YQH_1;2A_Hel18;2A_RVS1;2A_ATCC53993;2A_S10;2A_COP1;2B_BY_3;2B_PQ506;2B_PQ505;2B_F221	Inter	RlmK	COG1092	23S rRNA G2069 N7-methylase RlmK or C1962 C5-methylase RlmI [Translation, ribosomal structure and biogenesis].	COG1092	;General function prediction only;	;Predicted SAM-dependent methyltransferases;	K06969	rlmI	23S rRNA (cytosine1962-C5)-methyltransferase [EC:2.1.1.191]	Brite Hierarchies; Protein families: genetic information processing; Ribosome biogenesis
PFC_ID_45884	FLEXIBLE	13	13	1	2A_ATCC23270;2A_DSM16786;2A_DSM4253;2A_YQH_1;2A_Hel18;2A_RVS1;2A_ATCC53993;2A_COP1;2A_GGI_221;2A_DLC5;2B_BY_3;2B_PQ506;2B_PQ505	Inter	Cu-oxidase_4	cl00650	Multi-copper polyphenol oxidoreductase laccase. PSI-BLAST converges on members of this family of uncharacterized bacterial proteins and shows no significant similarity to any characterized protein. No completed genome to date has two members. Members of the family have been crystallized but the function is unknown. [Unknown function, General]	COG1496	;Function unknown;	;Uncharacterized conserved protein;	K05810	yfiH	polyphenol oxidase [EC:1.10.3.-]	Not Included in Pathway or Brite; Unclassified: metabolism; Enzymes with EC numbers
PFC_ID_44171	FLEXIBLE	13	13	1	2A_DSM16786;2A_DSM4253;2A_YQH_1;2A_Hel18;2A_RVS1;2A_S10;2A_COP1;2A_GGI_221;2A_DLC5;2B_BY_3;2B_PQ506;2B_PQ505;2B_F221	Inter	hypothetical protein	NOT in CDD	hypothetical protein	NOT	NOT	NOT	NOT	NOT			ribitol 2-dehydrogenase [EC:1.1.1.56]	Metabolism; Carbohydrate metabolism; Pentose and glucuronate interconversions
PFC_ID_44330	FLEXIBLE	13	13	1	2A_ATCC23270;2A_DSM16786;2A_DSM4253;2A_YQH_1;2A_Hel18;2A_RVS1;2A_ATCC53993;2A_COP1;2A_DLC5;2B_BY_3;2B_PQ506;2B_PQ505;2B_F221	Inter	PRK10767	PRK10767	chaperone protein DnaJ; Provisional	COG0484	;Posttranslational modification, protein turnover, chaperones;	;DnaJ-class molecular chaperone with C-terminal Zn finger domain;	K03686	dnaJ	molecular chaperone DnaJ	Brite Hierarchies; Protein families: genetic information processing; Chaperones and folding catalysts | Brite Hierarchies; Protein families: genetic information processing; Mitochondrial biogenesis
PFC_ID_45412	FLEXIBLE	13	13	1	2A_ATCC23270;2A_DSM16786;2A_DSM4253;2A_YQH_1;2A_Hel18;2A_RVS1;2A_ATCC53993;2A_S10;2A_GGI_221;2B_BY_3;2B_PQ506;2B_PQ505;2B_F221	Inter	ThiL	cd02194	Thiamine monophosphate kinase [Coenzyme transport and metabolism].	COG0611	;Coenzyme metabolism;	;Thiamine monophosphate kinase;	K00946	thiL	thiamine-monophosphate kinase [EC:2.7.4.16]	Metabolism; Metabolism of cofactors and vitamins; Thiamine metabolism
PFC_ID_46256	FLEXIBLE	13	13	1	2A_ATCC23270;2A_DSM16786;2A_DSM4253;2A_YQH_1;2A_Hel18;2A_RVS1;2A_ATCC53993;2A_S10;2A_COP1;2B_BY_3;2B_PQ506;2B_PQ505;2B_F221	Inter	TDT_SSU1	cd09318	Tellurite-resistance/Dicarboxylate Transporter (TDT) family includes sulfite sensitivity protein (sulfite efflux pump; SSU1). This family contains the sulfite sensitivity protein (sulfite efflux pump; SSU1) and belongs to the tellurite-resistance/dicarboxylate transporter (TDT) family. The SSU1 gene encodes the sulfite pump required for efficient sulfite efflux. Mutations in the SSU1 gene cause s…	NOT	NOT	NOT	K15449	TYW1	tRNA wybutosine-synthesizing protein 1 [EC:4.1.3.44]	Brite Hierarchies; Protein families: genetic information processing; Transfer RNA biogenesis
PFC_ID_44438	FLEXIBLE	13	13	1	2A_ATCC23270;2A_DSM16786;2A_DSM4253;2A_YQH_1;2A_Hel18;2A_RVS1;2A_ATCC53993;2A_S10;2A_COP1;2A_DLC5;2B_PQ506;2B_PQ505;2B_F221	Inter	PhnI	pfam05861	Alpha-D-ribose 1-methylphosphonate 5-triphosphate synthase subunit PhnI [Inorganic ion transport and metabolism].	COG3626	;Inorganic ion transport and metabolism;	;Uncharacterized enzyme of phosphonate metabolism;	K06164	phnI	alpha-D-ribose 1-methylphosphonate 5-triphosphate synthase subunit PhnI [EC:2.7.8.37]	Metabolism; Metabolism of other amino acids; Phosphonate and phosphinate metabolism
PFC_ID_43923	FLEXIBLE	12	12	1	2A_ATCC23270;2A_DSM16786;2A_DSM4253;2A_YQH_1;2A_Hel18;2A_RVS1;2A_ATCC53993;2A_S10;2B_BY_3;2B_PQ506;2B_PQ505;2B_F221	Inter	ActS_PrrB_HisK	NF033792	ActS/PrrB/RegB family redox-sensitive histidine kinase. This redox-responsive histidine kinase, found in alpha-proteobacteria, shows strong sequence conservation, including the notable motif [VA]AAAAHELGTPxTI. It always acts as a partner to an ActR/PrrA/RegA family global response regulator transcription factor in a two-component sensory transduction system. Lineage-specific names and gene symbol…	ENOG410XP2A	;Signal transduction mechanisms;	;phosphorelay sensor kinase activity;	K15011	regB, regS, actS	two-component system, sensor histidine kinase RegB [EC:2.7.13.3]	Environmental Information Processing; Signal transduction; Two-component system | Brite Hierarchies; Protein families: metabolism; Protein kinases | Brite Hierarchies; Protein families: signaling and cellular processes; Two-component system
PFC_ID_43950	FLEXIBLE	12	12	1	2A_ATCC23270;2A_DSM16786;2A_DSM4253;2A_YQH_1;2A_Hel18;2A_RVS1;2A_ATCC53993;2A_S10;2B_BY_3;2B_PQ506;2B_PQ505;2B_F221	Inter	CYT1	COG2857	Cytochrome c1 [Energy production and conversion].	COG2857	;Energy production and conversion;	;Cytochrome c1;	K00413	CYC1, CYT1, petC	ubiquinol-cytochrome c reductase cytochrome c1 subunit	Metabolism; Energy metabolism; Oxidative phosphorylation | Environmental Information Processing; Signal transduction; Two-component system | Organismal Systems; Circulatory system; Cardiac muscle contraction | Organismal Systems; Environmental adaptation; Thermogenesis | Human Diseases; Neurodegenerative diseases; Alzheimer disease | Human Diseases; Neurodegenerative diseases; Parkinson disease |…
PFC_ID_8379	FLEXIBLE	12	12	1	2A_DSM16786;2A_YQH_1;2A_Hel18;2A_ATCC53993;2A_S10;2A_COP1;2A_GGI_221;2A_DLC5;2B_BY_3;2B_PQ506;2B_PQ505;2B_F221	Inter	hypothetical protein	NOT in CDD	hypothetical protein	NOT	NOT	NOT	NOT	NOT
PFC_ID_45428	FLEXIBLE	12	12	1	2A_ATCC23270;2A_DSM16786;2A_DSM4253;2A_YQH_1;2A_Hel18;2A_RVS1;2A_ATCC53993;2A_COP1;2B_BY_3;2B_PQ506;2B_PQ505;2B_F221	Inter	PRK09284	PRK09284	thiamine biosynthesis protein ThiC; Provisional	COG0422	;Coenzyme metabolism;	;Thiamine biosynthesis protein ThiC;	K03147	thiC	phosphomethylpyrimidine synthase [EC:4.1.99.17]	Metabolism; Metabolism of cofactors and vitamins; Thiamine metabolism
PFC_ID_45880	FLEXIBLE	12	12	1	2A_ATCC23270;2A_DSM16786;2A_DSM4253;2A_YQH_1;2A_Hel18;2A_RVS1;2A_ATCC53993;2A_DLC5;2B_BY_3;2B_PQ506;2B_PQ505;2B_F221	Inter	PRK13981	PRK13981	NAD synthetase; Provisional	COG0171;COG0388	;Coenzyme metabolism;General function prediction only;	;NAD synthase;Predicted amidohydrolase;	K01950	NADSYN1, QNS1, nadE	NAD+ synthase (glutamine-hydrolysing) [EC:6.3.5.1]	Metabolism; Metabolism of cofactors and vitamins; Nicotinate and nicotinamide metabolism
PFC_ID_45459	FLEXIBLE	12	12	1	2A_ATCC23270;2A_DSM16786;2A_DSM4253;2A_YQH_1;2A_Hel18;2A_RVS1;2A_ATCC53993;2A_S10;2A_DLC5;2B_BY_3;2B_PQ505;2B_F221	Inter	MsbA_lipidA	TIGR02203	lipid A export permease/ATP-binding protein MsbA. This family consists of a single polypeptide chain transporter in the ATP-binding cassette (ABC) transporter family, MsbA, which exports lipid A. It may also act in multidrug resistance. Lipid A, a part of lipopolysaccharide, is found in the outer leaflet of the outer membrane of most Gram-negative bacteria. Members of this family are restricted t…	COG1132	;;	;ABC-type multidrug transport system, ATPase and permease components;	K11085	msbA	ATP-binding cassette, subfamily B, bacterial MsbA [EC:3.6.3.-]	Environmental Information Processing; Membrane transport; ABC transporters | Brite Hierarchies; Protein families: signaling and cellular processes; Transporters
PFC_ID_46282	FLEXIBLE	12	12	1	2A_ATCC23270;2A_DSM16786;2A_DSM4253;2A_YQH_1;2A_Hel18;2A_RVS1;2A_ATCC53993;2A_COP1;2B_BY_3;2B_PQ506;2B_PQ505;2B_F221	Inter	rSAM_QueE_gams	TIGR04349	putative 7-cyano-7-deazaguanosine (preQ0) biosynthesis protein QueE, gammaproteobacterial type. Members of this radical SAM domain protein family appear to be a form of the queuosine biosynthesis protein QueE. QueE is involved in making preQ0 (7-cyano-7-deazaquanine), a precursor of both the bacterial/eukaryotic modified tRNA base queuosine and the archaeal modified base archaeosine. Members occu…	COG0602	;Posttranslational modification, protein turnover, chaperones;	;Organic radical activating enzymes;	K10026	queE	7-carboxy-7-deazaguanine synthase [EC:4.3.99.3]	Metabolism; Metabolism of cofactors and vitamins; Folate biosynthesis | Brite Hierarchies; Protein families: genetic information processing; Transfer RNA biogenesis
PFC_ID_46303	FLEXIBLE	12	12	1	2A_ATCC23270;2A_DSM16786;2A_DSM4253;2A_YQH_1;2A_Hel18;2A_RVS1;2A_ATCC53993;2A_S10;2A_COP1;2A_GGI_221;2A_DLC5;2B_F221	Inter	Cupredoxin	cl19115	Cupredoxin superfamily. Cupredoxins contain type I copper centers and are involved in inter-molecular electron transfer reactions. Cupredoxins are blue copper proteins, having an intense blue color due to the presence of a mononuclear type 1 (T1) copper site. Structurally, the cupredoxin-like fold consists of a beta-sandwich with 7 strands in 2 beta-sheets, which is arranged in a Greek-key beta-b…	ENOG411268Z	;Function unknown;	;;	NOT	NOT
PFC_ID_44852	FLEXIBLE	12	12	1	2A_ATCC23270;2A_DSM16786;2A_DSM4253;2A_YQH_1;2A_Hel18;2A_RVS1;2A_ATCC53993;2A_GGI_221;2B_BY_3;2B_PQ506;2B_PQ505;2B_F221	Inter	HpnI	TIGR03472	hopanoid biosynthesis associated radical SAM protein HpnJ. The sequences represented by this model are members of the radical SAM superfamily of enzymes (pfam04055). These enzymes utilize an iron-sulfur redox cluster and S-adenosylmethionine to carry out diverse radical mediated reactions. The member of this clade from Acidithiobacillus ferrooxidans ATCC 23270 (AFE_0975) is found in the same locu…	COG1215	;Cell envelope biogenesis, outer membrane;	;Glycosyltransferases, probably involved in cell wall biogenesis;	K00720	UGCG	ceramide glucosyltransferase [EC:2.4.1.80]	Metabolism; Lipid metabolism; Sphingolipid metabolism | Brite Hierarchies; Protein families: metabolism; Glycosyltransferases | Brite Hierarchies; Protein families: signaling and cellular processes; Transporters
PFC_ID_4361	FLEXIBLE	12	12	1	2A_DSM16786;2A_DSM4253;2A_YQH_1;2A_Hel18;2A_ATCC53993;2A_S10;2A_GGI_221;2A_DLC5;2B_BY_3;2B_PQ506;2B_PQ505;2B_F221	Inter	OM_channels	cl21487	Porin superfamily. These outer membrane channels share a beta-barrel structure that differ in strand and shear number. Classical (gram-negative ) porins are non-specific channels for small hydrophillic molecules and form 16 beta-stranded barrels (16,20), which associate as trimers. Maltoporin-like channels have specificities for various sugars and form 18 beta-stranded barrels (18,22), which asso…	COG1629	;Inorganic ion transport and metabolism;	;Outer membrane receptor proteins, mostly Fe transport;	K02014	TC.FEV.OM	iron complex outermembrane recepter protein	Brite Hierarchies; Protein families: signaling and cellular processes; Transporters
PFC_ID_45912	FLEXIBLE	12	12	1	2A_DSM16786;2A_DSM4253;2A_YQH_1;2A_Hel18;2A_RVS1;2A_ATCC53993;2A_COP1;2A_DLC5;2B_BY_3;2B_PQ506;2B_PQ505;2B_F221	Inter	RHOD_1	cd01522	Member of the Rhodanese Homology Domain superfamily, subgroup 1. This CD includes the putative rhodanese-related sulfurtransferases of several uncharacterized proteins.	COG0607	;Inorganic ion transport and metabolism;	;Rhodanese-related sulfurtransferase;	K07390	grxD, GLRX5	monothiol glutaredoxin	Brite Hierarchies; Protein families: genetic information processing; Chaperones and folding catalysts | Brite Hierarchies; Protein families: genetic information processing; Mitochondrial biogenesis
PFC_ID_45723	FLEXIBLE	12	12	1	2A_ATCC23270;2A_DSM16786;2A_DSM4253;2A_YQH_1;2A_Hel18;2A_RVS1;2A_ATCC53993;2A_GGI_221;2B_BY_3;2B_PQ506;2B_PQ505;2B_F221	Inter	CoxM	COG1319	CO or xanthine dehydrogenase, FAD-binding subunit [Energy production and conversion].	COG1319	;Energy production and conversion;	;Aerobic-type carbon monoxide dehydrogenase, middle subunit CoxM/CutM homologs;	K11178	yagS	xanthine dehydrogenase YagS FAD-binding subunit [EC:1.17.1.4]	Metabolism; Nucleotide metabolism; Purine metabolism
PFC_ID_44988	FLEXIBLE	12	12	1	2A_ATCC23270;2A_DSM16786;2A_DSM4253;2A_YQH_1;2A_Hel18;2A_RVS1;2A_ATCC53993;2A_S10;2B_BY_3;2B_PQ506;2B_PQ505;2B_F221	Inter	PRK11316	PRK11316	bifunctional D-glycero-beta-D-manno-heptose-7-phosphate kinase/D-glycero-beta-D-manno-heptose 1-phosphate adenylyltransferase HldE.	COG2870	;Cell envelope biogenesis, outer membrane;	;ADP-heptose synthase, bifunctional sugar kinase/adenylyltransferase;	K21344	rfaE1	D-glycero-beta-D-manno-heptose-7-phosphate kinase [EC:2.7.1.167]	Metabolism; Glycan biosynthesis and metabolism; Lipopolysaccharide biosynthesis
PFC_ID_45443	FLEXIBLE	12	12	1	2A_ATCC23270;2A_DSM16786;2A_DSM4253;2A_YQH_1;2A_Hel18;2A_RVS1;2A_ATCC53993;2A_GGI_221;2A_DLC5;2B_BY_3;2B_PQ506;2B_PQ505	Inter	YgdD	COG2363	Uncharacterized membrane protein YgdD, TMEM256/DUF423 family [Function unknown].	COG2363	;Function unknown;	;Uncharacterized small membrane protein;	NOT	NOT
PFC_ID_46314	FLEXIBLE	12	12	1	2A_ATCC23270;2A_DSM16786;2A_DSM4253;2A_YQH_1;2A_Hel18;2A_RVS1;2A_ATCC53993;2A_S10;2A_COP1;2A_GGI_221;2B_PQ506;2B_PQ505	Inter	DUF2339	pfam10101	Predicted membrane protein (DUF2339). This domain, found in various hypothetical bacterial proteins, has no known function.	ENOG410Y0E4	;Function unknown;	;;	NOT	NOT
PFC_ID_44619	FLEXIBLE	12	12	1	2A_ATCC23270;2A_DSM16786;2A_DSM4253;2A_YQH_1;2A_Hel18;2A_RVS1;2A_ATCC53993;2A_S10;2A_COP1;2A_GGI_221;2A_DLC5;2B_F221	Inter	hypothetical protein	NOT in CDD	hypothetical protein	NOT	NOT	NOT	NOT	NOT
PFC_ID_44749	FLEXIBLE	12	12	1	2A_ATCC23270;2A_DSM16786;2A_DSM4253;2A_YQH_1;2A_Hel18;2A_RVS1;2A_ATCC53993;2A_DLC5;2B_BY_3;2B_PQ506;2B_PQ505;2B_F221	Inter	Periplasmic_Binding_Protein_Type_2,HTH_1	cl21456,pfam00126	Type 2 periplasmic binding fold superfamily. This evolutionary model and hierarchy represent the ligand-binding domains found in solute binding proteins that serve as initial receptors in the transport, signal transduction and channel gating. The PBP2 proteins share the same architecture as periplasmic binding proteins type 1 (PBP1), but have a different topology. They are typically comprised of …	COG0583	;Transcription;	;Transcriptional regulator;	K21703	cbbR, cmpR, ndhR	LysR family transcriptional regulator, low CO2-responsive transcriptional regulator	Brite Hierarchies; Protein families: genetic information processing; Transcription factors
PFC_ID_44267	FLEXIBLE	12	12	1	2A_DSM16786;2A_DSM4253;2A_YQH_1;2A_Hel18;2A_RVS1;2A_ATCC53993;2A_S10;2A_GGI_221;2B_BY_3;2B_PQ506;2B_PQ505;2B_F221	Inter	hypothetical protein	NOT in CDD	hypothetical protein	ENOG410XWW4	;Function unknown;	;;	NOT	NOT
PFC_ID_44147	FLEXIBLE	12	12	1	2A_ATCC23270;2A_DSM16786;2A_DSM4253;2A_YQH_1;2A_Hel18;2A_RVS1;2A_ATCC53993;2A_S10;2A_DLC5;2B_PQ506;2B_PQ505;2B_F221	Inter	P-loop_NTPase	cl38936	P-loop containing Nucleoside Triphosphate Hydrolases. NVL exists in two forms with N-terminal extensions of different lengths in mammalian cells. NVL has two alternatively spliced isoforms, a short form, NVL1, and a long form, NVL2. NVL2, the major species, is mainly present in the nucleolus, whereas NVL1 is nucleoplasmic. Each has an N-terminal domain, followed by two tandem ATPase domains; this…	COG1134	;Cell envelope biogenesis, outer membrane|Carbohydrate transport and metabolism;	;ABC-type polysaccharide/polyol phosphate transport system, ATPase component;	K09689	ABC-2.CPSE.A	capsular polysaccharide transport system ATP-binding protein [EC:3.6.3.38]	Environmental Information Processing; Membrane transport; ABC transporters | Brite Hierarchies; Protein families: signaling and cellular processes; Transporters
PFC_ID_44614	FLEXIBLE	12	12	1	2A_ATCC23270;2A_DSM16786;2A_DSM4253;2A_YQH_1;2A_Hel18;2A_RVS1;2A_ATCC53993;2A_COP1;2A_DLC5;2B_BY_3;2B_PQ506;2B_F221	Inter	hypothetical protein	NOT in CDD	hypothetical protein	ENOG4111FKY	;Function unknown;	;;	NOT	NOT
PFC_ID_46313	FLEXIBLE	12	12	1	2A_ATCC23270;2A_DSM16786;2A_DSM4253;2A_YQH_1;2A_Hel18;2A_RVS1;2A_ATCC53993;2A_S10;2B_BY_3;2B_PQ506;2B_PQ505;2B_F221	Inter	RND_mfp	TIGR01730	RND family efflux transporter, MFP subunit. This model represents the MFP (membrane fusion protein) component of the RND family of transporters. RND refers to Resistance, Nodulation, and cell Division. It is, in part, a subfamily of pfam00529 (Pfam release 7.5) but hits substantial numbers of proteins missed by that model. The related HlyD secretion protein, for which pfam00529 is named, is outsi…	ENOG410ZWY3	;Inorganic ion transport and metabolism;	;Efflux transporter rnd family, mfp subunit;	K03585	acrA, mexA, adeI, smeD, mtrC, cmeA	membrane fusion protein, multidrug efflux system	Human Diseases; Drug resistance: Antimicrobial; beta-Lactam resistance | Human Diseases; Drug resistance: Antimicrobial; Cationic antimicrobial peptide (CAMP) resistance | Brite Hierarchies; Protein families: genetic information processing; Chromosome and associated proteins | Brite Hierarchies; Protein families: signaling and cellular processes; Transporters | Brite Hierarchies; Protein families…
PFC_ID_43788	FLEXIBLE	12	12	1	2A_ATCC23270;2A_DSM16786;2A_DSM4253;2A_YQH_1;2A_Hel18;2A_RVS1;2A_ATCC53993;2A_COP1;2B_BY_3;2B_PQ506;2B_PQ505;2B_F221	Inter	ResB	pfam05140	Cytochrome c biogenesis protein ResB [Energy production and conversion, Posttranslational modification, protein turnover, chaperones].	COG1333	;Posttranslational modification, protein turnover, chaperones;	;ResB protein required for cytochrome c biosynthesis;	K07399	resB, ccs1	cytochrome c biogenesis protein	Not Included in Pathway or Brite; Unclassified: genetic information processing; Protein processing
PFC_ID_44744	FLEXIBLE	12	12	1	2A_ATCC23270;2A_DSM16786;2A_DSM4253;2A_YQH_1;2A_Hel18;2A_RVS1;2A_ATCC53993;2A_S10;2B_BY_3;2B_PQ506;2B_PQ505;2B_F221	Inter	HAD_like	cl21460	Haloacid dehalogenase-like hydrolases. The haloacid dehalogenase-like (HAD) superfamily includes L-2-haloacid dehalogenase, epoxide hydrolase, phosphoserine phosphatase, phosphomannomutase, phosphoglycolate phosphatase, P-type ATPase, and many others. This superfamily includes a variety of enzymes that catalyze the cleavage of substrate C-Cl, P-C, and P-OP bonds via nucleophilic substitution path…	COG0474	;Inorganic ion transport and metabolism;	;Cation transport ATPase;	NOT	NOT	NOT	NOT
PFC_ID_44678	FLEXIBLE	12	12	1	2A_ATCC23270;2A_DSM16786;2A_DSM4253;2A_YQH_1;2A_Hel18;2A_RVS1;2A_ATCC53993;2A_COP1;2B_BY_3;2B_PQ506;2B_PQ505;2B_F221	Inter	BKR_SDR_c	cd05333	beta-Keto acyl carrier protein reductase (BKR), involved in Type II FAS, classical (c) SDRs. This subgroup includes the Escherichai coli K12 BKR, FabG. BKR catalyzes the NADPH-dependent reduction of ACP in the first reductive step of de novo fatty acid synthesis (FAS). FAS consists of four elongation steps, which are repeated to extend the fatty acid chain through the addition of two-carbo units …	ENOG410XNW1	;Function unknown;	;)-reductase;	K00059	fabG	3-oxoacyl-[acyl-carrier protein] reductase [EC:1.1.1.100]	Metabolism; Lipid metabolism; Fatty acid biosynthesis | Metabolism; Metabolism of cofactors and vitamins; Biotin metabolism | Metabolism; Biosynthesis of other secondary metabolites; Prodigiosin biosynthesis | Brite Hierarchies; Protein families: metabolism; Lipid biosynthesis proteins
PFC_ID_44463	FLEXIBLE	12	12	1	2A_ATCC23270;2A_DSM16786;2A_DSM4253;2A_YQH_1;2A_Hel18;2A_RVS1;2A_ATCC53993;2A_S10;2A_GGI_221;2B_BY_3;2B_PQ505;2B_F221	Inter	HP	cl11399	N-acetyltransferase, GNAT superfamily (includes histone acetyltransferase HPA2) [Transcription, General function prediction only].	NOT	NOT	NOT	K08296	sixA	phosphohistidine phosphatase [EC:3.1.3.-]	Not Included in Pathway or Brite; Unclassified: metabolism; Enzymes with EC numbers
PFC_ID_45562	FLEXIBLE	12	12	1	2A_ATCC23270;2A_DSM16786;2A_DSM4253;2A_YQH_1;2A_Hel18;2A_RVS1;2A_ATCC53993;2A_S10;2B_BY_3;2B_PQ506;2B_PQ505;2B_F221	Inter	PRK05478	PRK05478	3-isopropylmalate dehydratase large subunit.	COG0065	;Amino acid transport and metabolism;	;3-isopropylmalate dehydratase large subunit;	K01703	leuC, IPMI-L	3-isopropylmalate/(R)-2-methylmalate dehydratase large subunit [EC:4.2.1.33 4.2.1.35]	Metabolism; Carbohydrate metabolism; C5-Branched dibasic acid metabolism | Metabolism; Amino acid metabolism; Valine, leucine and isoleucine biosynthesis | Metabolism; Biosynthesis of other secondary metabolites; Glucosinolate biosynthesis
PFC_ID_44967	FLEXIBLE	12	12	1	2A_ATCC23270;2A_DSM16786;2A_DSM4253;2A_Hel18;2A_RVS1;2A_ATCC53993;2A_S10;2A_COP1;2B_BY_3;2B_PQ506;2B_PQ505;2B_F221	Inter	DrsE	cl00672	DsrE/DsrF-like family. DsrE is a small soluble protein involved in intracellular sulfur reduction. The family also includes YrkE proteins.	NOT	NOT	NOT	NOT	NOT
PFC_ID_46302	FLEXIBLE	12	12	1	2A_ATCC23270;2A_DSM16786;2A_DSM4253;2A_YQH_1;2A_Hel18;2A_RVS1;2A_ATCC53993;2A_S10;2A_COP1;2A_GGI_221;2A_DLC5;2B_F221	Inter	hypothetical protein	NOT in CDD	hypothetical protein	ENOG4112CW4	;Function unknown;	;;	NOT	NOT
PFC_ID_44203	FLEXIBLE	12	12	1	2A_ATCC23270;2A_DSM16786;2A_DSM4253;2A_YQH_1;2A_Hel18;2A_RVS1;2A_ATCC53993;2A_DLC5;2B_BY_3;2B_PQ506;2B_PQ505;2B_F221	Inter	DinG	COG1199	Rad3-related DNA helicase [Replication, recombination and repair].	COG1199	;DNA replication, recombination and repair|Transcription;	;Rad3-related DNA helicases;	K03722	dinG	ATP-dependent DNA helicase DinG [EC:3.6.4.12]	Brite Hierarchies; Protein families: genetic information processing; DNA repair and recombination proteins
PFC_ID_44787	FLEXIBLE	12	12	1	2A_ATCC23270;2A_DSM16786;2A_DSM4253;2A_YQH_1;2A_Hel18;2A_RVS1;2A_ATCC53993;2A_COP1;2B_BY_3;2B_PQ506;2B_PQ505;2B_F221	Inter	AcrB	COG0841	Multidrug efflux pump subunit AcrB [Defense mechanisms].	NOT	NOT	NOT	K07788	mdtB	multidrug efflux pump	Environmental Information Processing; Signal transduction; Two-component system | Brite Hierarchies; Protein families: signaling and cellular processes; Transporters
PFC_ID_44670	FLEXIBLE	12	12	1	2A_ATCC23270;2A_DSM16786;2A_DSM4253;2A_YQH_1;2A_Hel18;2A_RVS1;2A_ATCC53993;2A_S10;2B_BY_3;2B_PQ506;2B_PQ505;2B_F221	Inter	PgsA	COG0558	Phosphatidylglycerophosphate synthase [Lipid transport and metabolism].	COG0558	;Lipid metabolism;	;Phosphatidylglycerophosphate synthase;	K08744	CRLS	cardiolipin synthase (CMP-forming) [EC:2.7.8.41]	Metabolism; Lipid metabolism; Glycerophospholipid metabolism
PFC_ID_6090	FLEXIBLE	12	11	1	2A_DSM16786;2A_DSM4253;2A_YQH_1;2A_Hel18;2A_ATCC53993;2A_S10;2A_COP1;2A_GGI_221;2A_DLC5;2B_BY_3;2B_F221	Inter	HAD_like	cl21460	Haloacid dehalogenase-like hydrolases. The haloacid dehalogenase-like (HAD) superfamily includes L-2-haloacid dehalogenase, epoxide hydrolase, phosphoserine phosphatase, phosphomannomutase, phosphoglycolate phosphatase, P-type ATPase, and many others. This superfamily includes a variety of enzymes that catalyze the cleavage of substrate C-Cl, P-C, and P-OP bonds via nucleophilic substitution path…	ENOG4111JZ5	;Function unknown;	;;	NOT	NOT
PFC_ID_46300	FLEXIBLE	12	12	1	2A_ATCC23270;2A_DSM16786;2A_DSM4253;2A_YQH_1;2A_Hel18;2A_RVS1;2A_ATCC53993;2A_S10;2A_COP1;2A_GGI_221;2A_DLC5;2B_BY_3	Inter	PhdYeFM_antitox	pfam02604	Antitoxin Phd_YefM, type II toxin-antitoxin system. This model recognizes a region of about 55 amino acids toward the N-terminal end of bacterial proteins of about 85 amino acids in length. The best-characterized member is prevent-host-death (phd) of bacteriophage P1, the antidote partner of death-on-curing (doc) (TIGR01550) in an addiction module. Addiction modules prevent plasmid curing by kill…	ENOG41122I4	;Function unknown;	;prevent-host-death family;	NOT	NOT
PFC_ID_45938	FLEXIBLE	12	12	1	2A_ATCC23270;2A_DSM16786;2A_DSM4253;2A_YQH_1;2A_Hel18;2A_RVS1;2A_ATCC53993;2A_DLC5;2B_BY_3;2B_PQ506;2B_PQ505;2B_F221	Inter	Competence,ComEC	pfam03772,COG0658	Competence protein CoiA-like family, contains a predicted nuclease domain [General function prediction only].	COG0658	;General function prediction only;	;Predicted membrane metal-binding protein;	K02238	comEC	competence protein ComEC	Brite Hierarchies; Protein families: signaling and cellular processes; Secretion system
PFC_ID_3606	FLEXIBLE	12	9	1	2A_DSM16786;2A_DSM4253;2A_YQH_1;2A_Hel18;2A_COP1;2B_BY_3;2B_PQ506;2B_PQ505;2B_F221	Inter	VOC	cl14632	VOC family metalloprotein YjdN.	ENOG411275I	;Function unknown;	;glyoxalase bleomycin resistance protein dioxygenase;	NOT	NOT
PFC_ID_45439	FLEXIBLE	12	12	1	2A_ATCC23270;2A_DSM16786;2A_DSM4253;2A_YQH_1;2A_Hel18;2A_RVS1;2A_ATCC53993;2A_COP1;2B_BY_3;2B_PQ506;2B_PQ505;2B_F221	Inter	mdoD	PRK13273	glucan biosynthesis protein D; Provisional	COG3131	;Inorganic ion transport and metabolism;	;Periplasmic glucans biosynthesis protein;	K03670	mdoG	periplasmic glucans biosynthesis protein	Not Included in Pathway or Brite; Unclassified: signaling and cellular processes; Others
PFC_ID_45444	FLEXIBLE	12	12	1	2A_ATCC23270;2A_DSM16786;2A_DSM4253;2A_YQH_1;2A_Hel18;2A_RVS1;2A_ATCC53993;2A_S10;2A_COP1;2A_GGI_221;2A_DLC5;2B_BY_3	Inter	V4R	cl15268	V4R domain. This model represents the component of bacteriochlorophyll synthetase responsible for reduction of the B-ring pendant ethylene (4-vinyl) group. It appears that this step must precede the reduction of ring D, at least by the dark protochlorophyllide reductase enzymes BchN, BchB and BchL. This family appears to be present in photosynthetic bacteria except for the cyanobacterial clade. C…	ENOG4111J1Y	;Function unknown;	;;	NOT	NOT
PFC_ID_43675	FLEXIBLE	12	12	1	2A_ATCC23270;2A_DSM16786;2A_DSM4253;2A_YQH_1;2A_Hel18;2A_RVS1;2A_ATCC53993;2A_S10;2B_BY_3;2B_PQ506;2B_PQ505;2B_F221	Inter	TonB_2	pfam13103	TonB C terminal. This family contains TonB members that are not captured by pfam03544.	COG0810	;Cell envelope biogenesis, outer membrane;	;Periplasmic protein TonB, links inner and outer membranes;	K03832	tonB	periplasmic protein TonB	Brite Hierarchies; Protein families: signaling and cellular processes; Transporters
PFC_ID_24945	EXCLUSIVE	1	1	1	2A_DSM16786	Exclusive_2A	hypothetical protein	NOT in CDD	hypothetical protein	NOT	NOT	NOT	NOT	NOT
PFC_ID_45414	FLEXIBLE	12	12	1	2A_ATCC23270;2A_DSM16786;2A_DSM4253;2A_YQH_1;2A_Hel18;2A_RVS1;2A_ATCC53993;2A_S10;2B_BY_3;2B_PQ506;2B_PQ505;2B_F221	Inter	PncC	COG1546	Nicotinamide mononucleotide (NMN) deamidase PncC [Coenzyme transport and metabolism].	COG1546	;General function prediction only;	;Uncharacterized protein (competence- and mitomycin-induced);	K03743	pncC	nicotinamide-nucleotide amidase [EC:3.5.1.42]	Metabolism; Metabolism of cofactors and vitamins; Nicotinate and nicotinamide metabolism
PFC_ID_44974	FLEXIBLE	12	12	1	2A_ATCC23270;2A_DSM16786;2A_DSM4253;2A_YQH_1;2A_Hel18;2A_RVS1;2A_ATCC53993;2A_S10;2A_COP1;2B_BY_3;2B_PQ506;2B_F221	Inter	YgfZ	COG0354	Folate-binding Fe-S cluster repair protein YgfZ, possible role in tRNA modification [Posttranslational modification, protein turnover, chaperones].	COG0354	;General function prediction only;	;Predicted aminomethyltransferase related to GcvT;	K06980	ygfZ	tRNA-modifying protein YgfZ	Brite Hierarchies; Protein families: genetic information processing; Transfer RNA biogenesis
PFC_ID_45629	FLEXIBLE	12	12	1	2A_ATCC23270;2A_DSM16786;2A_DSM4253;2A_YQH_1;2A_Hel18;2A_RVS1;2A_ATCC53993;2A_GGI_221;2B_BY_3;2B_PQ506;2B_PQ505;2B_F221	Inter	HyaA	COG1740	Ni,Fe-hydrogenase I small subunit [Energy production and conversion].	COG1740	;Energy production and conversion;	;Ni,Fe-hydrogenase I small subunit;	K06282	hyaA, hybO	hydrogenase small subunit [EC:1.12.99.6]	Metabolism; Xenobiotics biodegradation and metabolism; Nitrotoluene degradation
PFC_ID_45476	FLEXIBLE	12	12	1	2A_ATCC23270;2A_DSM16786;2A_DSM4253;2A_YQH_1;2A_Hel18;2A_RVS1;2A_ATCC53993;2A_DLC5;2B_BY_3;2B_PQ506;2B_PQ505;2B_F221	Inter	PRK04366	PRK04366	aminomethyl-transferring glycine dehydrogenase subunit GcvPB.	COG1003	;Amino acid transport and metabolism;	;Glycine cleavage system protein P (pyridoxal-binding), C-terminal domain;	K00283	gcvPB	glycine dehydrogenase subunit 2 [EC:1.4.4.2]	Metabolism; Carbohydrate metabolism; Glyoxylate and dicarboxylate metabolism | Metabolism; Amino acid metabolism; Glycine, serine and threonine metabolism
PFC_ID_45669	FLEXIBLE	12	12	1	2A_ATCC23270;2A_DSM16786;2A_DSM4253;2A_YQH_1;2A_Hel18;2A_RVS1;2A_ATCC53993;2A_COP1;2B_BY_3;2B_PQ506;2B_PQ505;2B_F221	Inter	PRK00409	PRK00409	recombination and DNA strand exchange inhibitor protein; Reviewed	NOT	NOT	NOT	K07456	mutS2	DNA mismatch repair protein MutS2	Genetic Information Processing; Replication and repair; Mismatch repair | Brite Hierarchies; Protein families: genetic information processing; DNA repair and recombination proteins
PFC_ID_44793	FLEXIBLE	12	12	1	2A_ATCC23270;2A_DSM16786;2A_DSM4253;2A_YQH_1;2A_Hel18;2A_RVS1;2A_ATCC53993;2A_S10;2A_COP1;2B_BY_3;2B_PQ506;2B_PQ505	Inter	RhaT,KLF1_2_4_N	COG0697,cl41729	Permease of the drug/metabolite transporter (DMT) superfamily [Carbohydrate transport and metabolism, Amino acid transport and metabolism, General function prediction only].	NOT	NOT	NOT	NOT	NOT
PFC_ID_46226	FLEXIBLE	12	12	1	2A_ATCC23270;2A_DSM16786;2A_DSM4253;2A_YQH_1;2A_Hel18;2A_RVS1;2A_ATCC53993;2A_COP1;2B_BY_3;2B_PQ506;2B_PQ505;2B_F221	Inter	PRK06567	PRK06567	putative bifunctional glutamate synthase subunit beta/2-polyprenylphenol hydroxylase; Validated	COG0493;COG0543	;General function prediction only|Amino acid transport and metabolism;Energy production and conversion|Coenzyme metabolism;	;NADPH-dependent glutamate synthase beta chain and related oxidoreductases;2-polyprenylphenol hydroxylase and related flavodoxin oxidoreductases;	K00528	fpr	ferredoxin/flavodoxin---NADP+ reductase [EC:1.18.1.2 1.19.1.1]	Not Included in Pathway or Brite; Unclassified: metabolism; Enzymes with EC numbers
PFC_ID_46306	FLEXIBLE	12	12	1	2A_ATCC23270;2A_DSM16786;2A_DSM4253;2A_YQH_1;2A_Hel18;2A_RVS1;2A_ATCC53993;2A_DLC5;2B_BY_3;2B_PQ506;2B_PQ505;2B_F221	Inter	EmrA	COG1566	Multidrug resistance efflux pump [Defense mechanisms].	ENOG4111M3Y	;Function unknown;	;secretion protein HlyD family;	K02005	ABC.CD.TX	HlyD family secretion protein	Not Included in Pathway or Brite; Unclassified: signaling and cellular processes; Structural proteins
PFC_ID_44149	FLEXIBLE	12	12	1	2A_ATCC23270;2A_DSM16786;2A_DSM4253;2A_YQH_1;2A_Hel18;2A_RVS1;2A_ATCC53993;2A_S10;2A_COP1;2A_GGI_221;2A_DLC5;2B_F221	Inter	DUF4214	pfam13946	Domain of unknown function (DUF4214). This domain is found on a variety of different proteins including transferases, and allergen V5/Tpx-1 related proteins.	COG1682	;Cell envelope biogenesis, outer membrane|Carbohydrate transport and metabolism;	;ABC-type polysaccharide/polyol phosphate export systems, permease component;	NOT	NOT
PFC_ID_44148	FLEXIBLE	12	12	1	2A_ATCC23270;2A_DSM16786;2A_DSM4253;2A_YQH_1;2A_Hel18;2A_RVS1;2A_ATCC53993;2A_S10;2A_COP1;2A_GGI_221;2A_DLC5;2B_F221	Inter	Methyltransf_21	pfam05050	Methyltransferase FkbM domain. This family has members from bacteria to human, and appears to be a methyltransferase.	COG0500	;General function prediction only|Secondary metabolites biosynthesis, transport and catabolism;	;SAM-dependent methyltransferases;	NOT	NOT			N-acetyl-alpha-D-glucosaminyl-diphospho-ditrans,octacis-undecaprenol 3-alpha-mannosyltransferase / rhamnosyltransferase [EC:2.4.1.348 2.4.1.-]	Brite Hierarchies; Protein families: metabolism; Glycosyltransferases | Brite Hierarchies; Protein families: metabolism; Lipopolysaccharide biosynthesis proteins	WP_163057360.1	K06119	SQD2	sulfoquinovosyltransferase [EC:2.4.1.-]	Metabolism; Lipid metabolism; Glycerolipid metabolism | Brite Hierarchies; Protein families: metabolism; Glycosyltransferases
PFC_ID_45995	FLEXIBLE	12	12	1	2A_ATCC23270;2A_DSM16786;2A_DSM4253;2A_YQH_1;2A_Hel18;2A_RVS1;2A_ATCC53993;2A_GGI_221;2B_BY_3;2B_PQ506;2B_PQ505;2B_F221	Inter	PRK08591	PRK08591	acetyl-CoA carboxylase biotin carboxylase subunit; Validated	COG0439	;Lipid metabolism;	;Biotin carboxylase;	K01961	accC	acetyl-CoA carboxylase, biotin carboxylase subunit [EC:6.4.1.2 6.3.4.14]	Metabolism; Carbohydrate metabolism; Pyruvate metabolism | Metabolism; Carbohydrate metabolism; Propanoate metabolism | Metabolism; Energy metabolism; Carbon fixation pathways in prokaryotes | Metabolism; Lipid metabolism; Fatty acid biosynthesis
PFC_ID_43678	FLEXIBLE	12	12	1	2A_ATCC23270;2A_DSM16786;2A_DSM4253;2A_YQH_1;2A_Hel18;2A_RVS1;2A_ATCC53993;2A_S10;2A_COP1;2A_DLC5;2B_PQ505;2B_F221	Inter	GT4_MtfB-like	cd03809	glycosyltransferases MtfB, WbpX, and similar proteins. This family is most closely related to the GT4 family of glycosyltransferases. MtfB (mannosyltransferase B) in E. coli has been shown to direct the growth of the O9-specific polysaccharide chain. It transfers two mannoses into the position 3 of the previously synthesized polysaccharide.	ENOG411110J	;Cell wall/membrane/envelope biogenesis;	;Glycosyl transferase (Group 1;	K12993	wbpX	alpha-1,2-rhamnosyltransferase [EC:2.4.1.-]	Brite Hierarchies; Protein families: metabolism; Glycosyltransferases | Brite Hierarchies; Protein families: metabolism; Lipopolysaccharide biosynthesis proteins
PFC_ID_45374	FLEXIBLE	12	12	1	2A_ATCC23270;2A_DSM16786;2A_DSM4253;2A_YQH_1;2A_Hel18;2A_RVS1;2A_ATCC53993;2A_S10;2A_COP1;2B_BY_3;2B_PQ506;2B_PQ505	Inter	Acetyltransf_1	pfam00583	thioesterase domain, putative. This family consists of a broadly distributed uncharacterized domain found often as a standalone protein. The member from Shewanella oneidensis, PDB|1T82_A (Forouhar, et al., unpublished) is described from crystallography work as a putative thioesterase. About half of the members of this family are fused to an Acetyltransf_1 domain (pfam00583). The function of this …	ENOG4111NHW	;Function unknown;	;Gcn5-related n-acetyltransferase;	K03823	pat	phosphinothricin acetyltransferase [EC:2.3.1.183]	Metabolism; Metabolism of other amino acids; Phosphonate and phosphinate metabolism
PFC_ID_44542	FLEXIBLE	12	12	1	2A_DSM4253;2A_YQH_1;2A_Hel18;2A_RVS1;2A_ATCC53993;2A_S10;2A_COP1;2A_DLC5;2B_BY_3;2B_PQ506;2B_PQ505;2B_F221	Inter	AlbA_2	pfam04326	Putative DNA-binding domain. This family belongs to the AlbA clan of DNA-binding domains.	ENOG4111S4T	;Transcription;	;Divergent AAA domain;	NOT	NOT
PFC_ID_46326	FLEXIBLE	12	12	1	2A_ATCC23270;2A_DSM16786;2A_DSM4253;2A_YQH_1;2A_Hel18;2A_RVS1;2A_ATCC53993;2A_DLC5;2B_BY_3;2B_PQ506;2B_PQ505;2B_F221	Inter	gyrB	PRK14939	DNA gyrase subunit B; Validated	NOT	NOT	NOT	K02470	gyrB	DNA gyrase subunit B [EC:5.99.1.3]	Brite Hierarchies; Protein families: genetic information processing; DNA replication proteins | Brite Hierarchies; Protein families: genetic information processing; DNA repair and recombination proteins
PFC_ID_43835	FLEXIBLE	12	12	1	2A_DSM16786;2A_DSM4253;2A_YQH_1;2A_Hel18;2A_RVS1;2A_ATCC53993;2A_S10;2A_COP1;2A_DLC5;2B_BY_3;2B_PQ506;2B_PQ505	Inter	PhdYeFM_antitox	cl09153	Antitoxin Phd_YefM, type II toxin-antitoxin system. This model recognizes a region of about 55 amino acids toward the N-terminal end of bacterial proteins of about 85 amino acids in length. The best-characterized member is prevent-host-death (phd) of bacteriophage P1, the antidote partner of death-on-curing (doc) (TIGR01550) in an addiction module. Addiction modules prevent plasmid curing by kill…	NOT	NOT	NOT	NOT	NOT
PFC_ID_46304	FLEXIBLE	12	12	1	2A_ATCC23270;2A_DSM16786;2A_DSM4253;2A_YQH_1;2A_Hel18;2A_RVS1;2A_ATCC53993;2A_S10;2A_DLC5;2B_BY_3;2B_PQ506;2B_PQ505	Inter	Ndh,DoxX	COG1252,COG2259	NADH dehydrogenase, FAD-containing subunit [Energy production and conversion].	COG1252	;Energy production and conversion;	;NADH dehydrogenase, FAD-containing subunit;	K03885	ndh	NADH dehydrogenase [EC:1.6.99.3]	Metabolism; Energy metabolism; Oxidative phosphorylation
PFC_ID_44566	FLEXIBLE	12	12	1	2A_ATCC23270;2A_DSM16786;2A_DSM4253;2A_YQH_1;2A_Hel18;2A_RVS1;2A_ATCC53993;2A_S10;2B_BY_3;2B_PQ506;2B_PQ505;2B_F221	Inter	DPM1_like_bac	cd04187	Bacterial DPM1_like enzymes are related to eukaryotic DPM1. A family of bacterial enzymes related to eukaryotic DPM1; Although the mechanism of eukaryotic enzyme is well studied, the mechanism of the bacterial enzymes is not well understood. The eukaryotic DPM1 is the catalytic subunit of eukaryotic Dolichol-phosphate mannose (DPM) synthase. DPM synthase is required for synthesis of the glycosylp…	COG0463	;Cell envelope biogenesis, outer membrane;	;Glycosyltransferases involved in cell wall biogenesis;	K20534	gtrB, csbB	polyisoprenyl-phosphate glycosyltransferase [EC:2.4.-.-]	Brite Hierarchies; Protein families: metabolism; Lipopolysaccharide biosynthesis proteins | Brite Hierarchies; Protein families: signaling and cellular processes; Transporters
PFC_ID_45424	FLEXIBLE	12	12	1	2A_ATCC23270;2A_DSM16786;2A_DSM4253;2A_YQH_1;2A_Hel18;2A_RVS1;2A_ATCC53993;2A_S10;2B_BY_3;2B_PQ506;2B_PQ505;2B_F221	Inter	Slt70-like	cd13401	70kDa soluble lytic transglycosylase (Slt70) and similar proteins. Catalytic domain of the 70kda soluble lytic transglycosylase (LT)-like proteins, which also have an N-terminal U-shaped U-domain and a linker L-domain. LTs catalyze the cleavage of the beta-1,4-glycosidic bond between N-acetylmuramic acid (MurNAc) and N-acetyl-D-glucosamine (GlcNAc), as do goose-type lysozymes. However, in additio…	COG0741	;Cell envelope biogenesis, outer membrane;	;Soluble lytic murein transglycosylase and related regulatory proteins (some contain LysM/invasin domains);	K08309	slt	soluble lytic murein transglycosylase [EC:4.2.2.-]	Brite Hierarchies; Protein families: metabolism; Peptidoglycan biosynthesis and degradation proteins
PFC_ID_45178	FLEXIBLE	12	12	1	2A_ATCC23270;2A_DSM16786;2A_DSM4253;2A_YQH_1;2A_Hel18;2A_RVS1;2A_ATCC53993;2A_COP1;2A_GGI_221;2B_PQ506;2B_PQ505;2B_F221	Inter	LT_VirB1-like	cd16892	VirB1-like subfamily. This subfamily includes VirB1 protein, one of twelve proteins making up type IV secretion systems (T4SS). T4SS are macromolecular assemblies generally composed of VirB1-11 and VirD4 proteins, and are used by bacteria to transport material across their membranes. VirB1 acts as a lytic transglycosylase (LT), and is important with respect to piercing the peptidoglycan layer in …	ENOG41124SS	;Intracellular trafficking, secretion, and vesicular transport;	;Lytic transglycosylase catalytic;	K03194	virB1	type IV secretion system protein VirB1	Environmental Information Processing; Membrane transport; Bacterial secretion system | Brite Hierarchies; Protein families: signaling and cellular processes; Secretion system
PFC_ID_44450	FLEXIBLE	12	12	1	2A_ATCC23270;2A_DSM16786;2A_DSM4253;2A_YQH_1;2A_Hel18;2A_RVS1;2A_S10;2A_COP1;2A_GGI_221;2A_DLC5;2B_PQ506;2B_PQ505	Inter	hypothetical protein	NOT in CDD	hypothetical protein	NOT	NOT	NOT	NOT	NOT
PFC_ID_45543	FLEXIBLE	12	12	1	2A_ATCC23270;2A_DSM16786;2A_DSM4253;2A_YQH_1;2A_Hel18;2A_RVS1;2A_ATCC53993;2A_S10;2A_COP1;2B_BY_3;2B_PQ506;2B_PQ505	Inter	ZnuC	COG1121	ABC-type Mn2+/Zn2+ transport system, ATPase component [Inorganic ion transport and metabolism].	COG1121	;Inorganic ion transport and metabolism;	;ABC-type Mn/Zn transport systems, ATPase component;	K02074	ABC.ZM.A	zinc/manganese transport system ATP-binding protein	Brite Hierarchies; Protein families: signaling and cellular processes; Transporters
PFC_ID_44855	FLEXIBLE	12	12	1	2A_ATCC23270;2A_DSM16786;2A_DSM4253;2A_YQH_1;2A_Hel18;2A_RVS1;2A_ATCC53993;2A_S10;2A_COP1;2A_DLC5;2B_BY_3;2B_F221	Inter	hopene_cyclase	TIGR01507	squalene-hopene cyclase. SHC is an essential prokaryotic gene in hopanoid (triterpenoid) biosynthesis. Squalene hopene cyclase, an integral membrane protein, directly cyclizes squalene into hopanoid products. [Fatty acid and phospholipid metabolism, Other]	COG1657	;Lipid metabolism;	;Squalene cyclase;	K06045	shc	squalene-hopene/tetraprenyl-beta-curcumene cyclase [EC:5.4.99.17 4.2.1.129]	Metabolism; Metabolism of terpenoids and polyketides; Sesquiterpenoid and triterpenoid biosynthesis
PFC_ID_2110	FLEXIBLE	12	7	2	2A_ATCC23270;2A_YQH_1;2A_ATCC53993;2A_S10;2A_GGI_221;2B_BY_3;2B_PQ505	Inter	transpos_IS481	NF033577	IS481 family transposase.	COG2801	;DNA replication, recombination and repair;	;Transposase and inactivated derivatives;	NOT	NOT
PFC_ID_5301	FLEXIBLE	12	9	1	2A_DSM4253;2A_YQH_1;2A_Hel18;2A_ATCC53993;2A_S10;2A_COP1;2A_DLC5;2B_BY_3;2B_PQ505	Inter	TolC	COG1538	Outer membrane protein TolC [Cell wall/membrane/envelope biogenesis].	ENOG4111FF1	;Cell wall/membrane/envelope biogenesis;	;Outer membrane efflux protein;	NOT	NOT
PFC_ID_3482	FLEXIBLE	12	10	1	2A_DSM4253;2A_YQH_1;2A_Hel18;2A_COP1;2A_GGI_221;2A_DLC5;2B_BY_3;2B_PQ506;2B_PQ505;2B_F221	Inter	INT_Rci_Hp1_C	cd00796	Shufflon-specific DNA recombinase Rci and Bacteriophage Hp1_like integrase, C-terminal catalytic domain. Rci protein is a tyrosine recombinase specifically involved in Shufflon type of DNA rearrangement in bacteria. The shufflon of plasmid R64 consists of four invertible DNA segments which are separated and flanked by seven 19-bp repeat sequences. RCI recombinase facilitates the site-specific rec…	COG0582	;DNA replication, recombination and repair;	;Integrase;	NOT	NOT
PFC_ID_45267	FLEXIBLE	12	10	1	2A_DSM16786;2A_DSM4253;2A_YQH_1;2A_Hel18;2A_RVS1;2A_ATCC53993;2A_COP1;2B_PQ506;2B_PQ505;2B_F221	Inter	AbiEii	pfam08843	Nucleotidyl transferase AbiEii toxin, Type IV TA system. This family was recently identified as belonging to the nucleotidyltransferase superfamily. AbiEii is the cognate toxin of the type IV toxin-antitoxin 'innate immunity' bacterial abortive infection (Abi) system that protects bacteria from the spread of a phage infection. The Abi system is activated upon infection with phage to abort the cel…	ENOG410ZWK0	;Function unknown;	;Nucleotidyl transferase of unknown function (DUF1814);	K09144	K09144	uncharacterized protein	Not Included in Pathway or Brite; Poorly characterized; Function unknown
PFC_ID_43850	FLEXIBLE	12	11	1	2A_ATCC23270;2A_DSM16786;2A_DSM4253;2A_YQH_1;2A_Hel18;2A_RVS1;2A_S10;2A_COP1;2A_DLC5;2B_PQ506;2B_PQ505	Inter	Abhydrolase	cl21494	alpha/beta hydrolases. This family consists of several chlorophyllase and chlorophyllase-2 (EC:3.1.1.14) enzymes. Chlorophyllase (Chlase) is the first enzyme involved in chlorophyll (Chl) degradation and catalyzes the hydrolysis of an ester bond to yield chlorophyllide and phytol. The family includes both plant and Amphioxus members.	ENOG41122NX	;Function unknown;	;;	NOT	NOT
PFC_ID_44625	FLEXIBLE	12	11	1	2A_ATCC23270;2A_DSM16786;2A_DSM4253;2A_YQH_1;2A_Hel18;2A_RVS1;2A_ATCC53993;2A_S10;2A_DLC5;2B_BY_3;2B_F221	Inter	AlkA	COG0122	3-methyladenine DNA glycosylase/8-oxoguanine DNA glycosylase [Replication, recombination and repair].	COG0122	;DNA replication, recombination and repair;	;3-methyladenine DNA glycosylase/8-oxoguanine DNA glycosylase;	K01247	alkA	DNA-3-methyladenine glycosylase II [EC:3.2.2.21]	Genetic Information Processing; Replication and repair; Base excision repair | Brite Hierarchies; Protein families: genetic information processing; DNA repair and recombination proteins
PFC_ID_286	FLEXIBLE	12	12	1	2A_ATCC23270;2A_DSM16786;2A_YQH_1;2A_Hel18;2A_S10;2A_COP1;2A_GGI_221;2A_DLC5;2B_BY_3;2B_PQ506;2B_PQ505;2B_F221	Inter	hypothetical protein	NOT in CDD	hypothetical protein	NOT	NOT	NOT	NOT	NOT
PFC_ID_43692	FLEXIBLE	12	12	1	2A_ATCC23270;2A_DSM16786;2A_DSM4253;2A_YQH_1;2A_Hel18;2A_RVS1;2A_ATCC53993;2A_S10;2B_BY_3;2B_PQ506;2B_PQ505;2B_F221	Inter	PBP2_thermophilic_Hb8_like	cd08513	The substrate-binding component of ABC-type thermophilic oligopeptide-binding protein Hb8-like import systems, contains the type 2 periplasmic binding fold. This family includes the substrate-binding domain of an ABC-type oligopeptide-binding protein Hb8 from Thermus thermophilius and its closest homologs from other bacteria. The structural topology of this substrate-binding domain is similar to …	COG0747	;Amino acid transport and metabolism;	;ABC-type dipeptide transport system, periplasmic component;	K02035	ABC.PE.S	peptide/nickel transport system substrate-binding protein	Cellular Processes; Cellular community - prokaryotes; Quorum sensing | Brite Hierarchies; Protein families: signaling and cellular processes; Transporters
PFC_ID_43698	FLEXIBLE	12	12	1	2A_ATCC23270;2A_DSM16786;2A_DSM4253;2A_YQH_1;2A_Hel18;2A_RVS1;2A_ATCC53993;2A_DLC5;2B_BY_3;2B_PQ506;2B_PQ505;2B_F221	Inter	ACT	cl09141	Uncharacterized protein, contains ACT and thioredoxin-like domains [General function prediction only].	NOT	NOT	NOT	NOT	NOT
PFC_ID_43717	FLEXIBLE	12	12	1	2A_ATCC23270;2A_DSM16786;2A_DSM4253;2A_YQH_1;2A_Hel18;2A_RVS1;2A_ATCC53993;2A_S10;2B_BY_3;2B_PQ506;2B_PQ505;2B_F221	Inter	PRK05932	PRK05932	RNA polymerase factor sigma-54; Reviewed	COG1508	;Transcription;	;DNA-directed RNA polymerase specialized sigma subunit, sigma54 homolog;	K03092	rpoN	RNA polymerase sigma-54 factor	Environmental Information Processing; Signal transduction; Two-component system | Cellular Processes; Cellular community - prokaryotes; Biofilm formation - Vibrio cholerae | Brite Hierarchies; Protein families: genetic information processing; Transcription machinery
PFC_ID_43734	FLEXIBLE	12	12	1	2A_ATCC23270;2A_DSM16786;2A_DSM4253;2A_YQH_1;2A_Hel18;2A_RVS1;2A_ATCC53993;2A_COP1;2B_BY_3;2B_PQ506;2B_PQ505;2B_F221	Inter	hisB	PRK00951	imidazoleglycerol-phosphate dehydratase HisB.	COG0131	;Amino acid transport and metabolism;	;Imidazoleglycerol-phosphate dehydratase;	K01693	hisB	imidazoleglycerol-phosphate dehydratase [EC:4.2.1.19]	Metabolism; Amino acid metabolism; Histidine metabolism
PFC_ID_43758	FLEXIBLE	12	12	1	2A_ATCC23270;2A_DSM16786;2A_DSM4253;2A_YQH_1;2A_Hel18;2A_RVS1;2A_ATCC53993;2A_DLC5;2B_BY_3;2B_PQ506;2B_PQ505;2B_F221	Inter	TPP_enzymes	cl01629	Thiamine pyrophosphate (TPP) enzyme family, TPP-binding module; found in many key metabolic enzymes which use TPP (also known as thiamine diphosphate) as a cofactor. These enzymes include, among others, the E1 components of the pyruvate, the acetoin and the branched chain alpha-keto acid dehydrogenase complexes.	COG1071	;Energy production and conversion;	;Pyruvate/2-oxoglutarate dehydrogenase complex, dehydrogenase (E1) component, eukaryotic type, alpha subunit;	K00161	PDHA, pdhA	pyruvate dehydrogenase E1 component alpha subunit [EC:1.2.4.1]	Metabolism; Carbohydrate metabolism; Glycolysis / Gluconeogenesis | Metabolism; Carbohydrate metabolism; Citrate cycle (TCA cycle) | Metabolism; Carbohydrate metabolism; Pyruvate metabolism | Environmental Information Processing; Signal transduction; HIF-1 signaling pathway | Organismal Systems; Endocrine system; Glucagon signaling pathway | Human Diseases; Cancers: Overview; Central carbon metab…
PFC_ID_43782	FLEXIBLE	12	12	1	2A_ATCC23270;2A_DSM16786;2A_DSM4253;2A_YQH_1;2A_Hel18;2A_RVS1;2A_ATCC53993;2A_COP1;2A_DLC5;2B_BY_3;2B_PQ506;2B_F221	Inter	PRK08609	PRK08609	DNA polymerase/3'-5' exonuclease PolX.	COG1387;COG1796	;General function prediction only|Amino acid transport and metabolism;DNA replication, recombination and repair;	;Histidinol phosphatase and related hydrolases of the PHP family;DNA polymerase IV (family X);	K02347	polX, dpx	DNA polymerase (family X)	Brite Hierarchies; Protein families: genetic information processing; DNA repair and recombination proteins
PFC_ID_43783	FLEXIBLE	12	12	1	2A_ATCC23270;2A_DSM16786;2A_DSM4253;2A_YQH_1;2A_Hel18;2A_RVS1;2A_ATCC53993;2A_COP1;2B_BY_3;2B_PQ506;2B_PQ505;2B_F221	Inter	Cytochrom_C,Cytochrom_C	cl21467,cl21467	Heme-binding domain of the class III cytochrome C family and related proteins. This alignment models heme binding core motifs as encountered in the cytochrome C3 family and related proteins. Cytochrome C3 is a tetraheme protein found in sulfate-reducing bacteria which use either thiosulfate or sulfate as the ultimate electron acceptors. C3 is an integral part of a complex electron transfer chain.…	COG2863	;Energy production and conversion;	;Cytochrome c553;	K00406	ccoP	cytochrome c oxidase cbb3-type subunit III	Metabolism; Energy metabolism; Oxidative phosphorylation | Environmental Information Processing; Signal transduction; Two-component system
PFC_ID_43825	FLEXIBLE	12	12	1	2A_ATCC23270;2A_DSM16786;2A_DSM4253;2A_YQH_1;2A_Hel18;2A_RVS1;2A_ATCC53993;2A_COP1;2A_GGI_221;2A_DLC5;2B_PQ506;2B_PQ505	Inter	Acetyltransf_1	pfam00583	thioesterase domain, putative. This family consists of a broadly distributed uncharacterized domain found often as a standalone protein. The member from Shewanella oneidensis, PDB|1T82_A (Forouhar, et al., unpublished) is described from crystallography work as a putative thioesterase. About half of the members of this family are fused to an Acetyltransf_1 domain (pfam00583). The function of this …	ENOG4111UE9	;Function unknown;	;gCN5-related N-acetyltransferase;	K03823	pat	phosphinothricin acetyltransferase [EC:2.3.1.183]	Metabolism; Metabolism of other amino acids; Phosphonate and phosphinate metabolism
PFC_ID_43827	FLEXIBLE	12	12	1	2A_ATCC23270;2A_DSM16786;2A_DSM4253;2A_YQH_1;2A_Hel18;2A_RVS1;2A_ATCC53993;2A_COP1;2A_GGI_221;2A_DLC5;2B_PQ505;2B_F221	Inter	CcmA	COG1131	ABC-type multidrug transport system, ATPase component [Defense mechanisms].	COG1131	;;	;ABC-type multidrug transport system, ATPase component;	K01990	ABC-2.A	ABC-2 type transport system ATP-binding protein	Brite Hierarchies; Protein families: signaling and cellular processes; Transporters
PFC_ID_43884	FLEXIBLE	12	12	1	2A_ATCC23270;2A_DSM16786;2A_DSM4253;2A_YQH_1;2A_Hel18;2A_RVS1;2A_ATCC53993;2A_GGI_221;2A_DLC5;2B_BY_3;2B_PQ506;2B_PQ505	Inter	Abhydrolase	cl21494	alpha/beta hydrolases. This family consists of several chlorophyllase and chlorophyllase-2 (EC:3.1.1.14) enzymes. Chlorophyllase (Chlase) is the first enzyme involved in chlorophyll (Chl) degradation and catalyzes the hydrolysis of an ester bond to yield chlorophyllide and phytol. The family includes both plant and Amphioxus members.	COG2945	;General function prediction only;	;Predicted hydrolase of the alpha/beta superfamily;	K07018	K07018	uncharacterized protein	Not Included in Pathway or Brite; Poorly characterized; Function unknown
PFC_ID_43890	FLEXIBLE	12	12	1	2A_ATCC23270;2A_DSM16786;2A_DSM4253;2A_YQH_1;2A_Hel18;2A_RVS1;2A_ATCC53993;2A_COP1;2B_BY_3;2B_PQ506;2B_PQ505;2B_F221	Inter	trpD	PRK00188	anthranilate phosphoribosyltransferase; Provisional	COG0547	;Amino acid transport and metabolism;	;Anthranilate phosphoribosyltransferase;	K00766	trpD	anthranilate phosphoribosyltransferase [EC:2.4.2.18]	Metabolism; Amino acid metabolism; Phenylalanine, tyrosine and tryptophan biosynthesis
PFC_ID_43933	FLEXIBLE	12	12	1	2A_ATCC23270;2A_DSM16786;2A_DSM4253;2A_YQH_1;2A_Hel18;2A_RVS1;2A_ATCC53993;2A_S10;2A_COP1;2A_GGI_221;2A_DLC5;2B_F221	Inter	hypothetical protein	NOT in CDD	hypothetical protein	NOT	NOT	NOT	NOT	NOT
PFC_ID_43941	FLEXIBLE	12	12	1	2A_ATCC23270;2A_DSM16786;2A_DSM4253;2A_YQH_1;2A_Hel18;2A_RVS1;2A_ATCC53993;2A_COP1;2B_BY_3;2B_PQ506;2B_PQ505;2B_F221	Inter	BPL_LplA_LipB,DUF116	cl14057,pfam01976	biotin-lipoate ligase family. This family includes biotin protein ligase (BPL), lipoate-protein ligase A (LplA) and octanoyl-[acyl carrier protein]-protein acyltransferase (LipB). Biotin is covalently attached at the active site of certain enzymes that transfer carbon dioxide from bicarbonate to organic acids to form cellular metabolites. Biotin protein ligase (BPL) is the enzyme responsible for …	COG0095	;Coenzyme metabolism;	;Lipoate-protein ligase A;	K03800	lplA, lplJ	lipoate---protein ligase [EC:6.3.1.20]	Metabolism; Metabolism of cofactors and vitamins; Lipoic acid metabolism
PFC_ID_43944	FLEXIBLE	12	12	1	2A_ATCC23270;2A_DSM16786;2A_DSM4253;2A_YQH_1;2A_Hel18;2A_RVS1;2A_ATCC53993;2A_S10;2A_COP1;2A_GGI_221;2A_DLC5;2B_F221	Inter	SCP2	cl01225	Stress response protein SCP2 [Signal transduction mechanisms].	COG3154	;Lipid metabolism;	;Putative lipid carrier protein;	NOT	NOT
PFC_ID_43995	FLEXIBLE	12	12	1	2A_ATCC23270;2A_DSM16786;2A_DSM4253;2A_YQH_1;2A_Hel18;2A_RVS1;2A_ATCC53993;2A_S10;2A_DLC5;2B_BY_3;2B_PQ506;2B_PQ505	Inter	BBP2	pfam07642	PHD finger 1 found in lysine-specific demethylase 5B (KDM5B). KDM5B (also termed Cancer/testis antigen 31 (CT31), Histone demethylase JARID1B, Jumonji/ARID domain-containing protein 1B (JARID1B), PLU-1, or retinoblastoma-binding protein 2 homolog 1 (RBP2-H1 or RBBP2H1A)) is a member of the JARID subfamily within the JmjC proteins. It has a restricted expression pattern in the testis, ovary, and t…	ENOG410ZWJH	;Function unknown;	;;	NOT	NOT
PFC_ID_44000	FLEXIBLE	12	12	1	2A_ATCC23270;2A_DSM16786;2A_DSM4253;2A_YQH_1;2A_Hel18;2A_RVS1;2A_ATCC53993;2A_S10;2A_COP1;2A_GGI_221;2A_DLC5;2B_F221	Inter	DUF4926	pfam16277	Domain of unknown function (DUF4926). This family consists of uncharacterized proteins around 70 residues in length and is mainly found in various Caulobacter, Microcystis and Cyanothece species. The function of this family is unknown.	ENOG410XUDI	;Function unknown;	;;	NOT	NOT
PFC_ID_44113	FLEXIBLE	12	12	1	2A_ATCC23270;2A_DSM16786;2A_DSM4253;2A_YQH_1;2A_Hel18;2A_RVS1;2A_ATCC53993;2A_S10;2A_GGI_221;2B_BY_3;2B_PQ505;2B_F221	Inter	pgi	PRK00179	glucose-6-phosphate isomerase; Reviewed	COG0166	;Carbohydrate transport and metabolism;	;Glucose-6-phosphate isomerase;	K01810	GPI, pgi	glucose-6-phosphate isomerase [EC:5.3.1.9]	Metabolism; Carbohydrate metabolism; Glycolysis / Gluconeogenesis | Metabolism; Carbohydrate metabolism; Pentose phosphate pathway | Metabolism; Carbohydrate metabolism; Starch and sucrose metabolism | Metabolism; Carbohydrate metabolism; Amino sugar and nucleotide sugar metabolism | Brite Hierarchies; Protein families: signaling and cellular processes; Exosome
PFC_ID_44121	FLEXIBLE	12	12	1	2A_ATCC23270;2A_DSM16786;2A_DSM4253;2A_YQH_1;2A_Hel18;2A_RVS1;2A_ATCC53993;2A_S10;2B_BY_3;2B_PQ506;2B_PQ505;2B_F221	Inter	RecB	cl40735	ATP-dependent exoDNAse (exonuclease V) beta subunit (contains helicase and exonuclease domains) [Replication, recombination and repair].	COG1074	;DNA replication, recombination and repair;	;ATP-dependent exoDNAse (exonuclease V) beta subunit (contains helicase and exonuclease domains);	K03582	recB	exodeoxyribonuclease V beta subunit [EC:3.1.11.5]	Genetic Information Processing; Replication and repair; Homologous recombination | Brite Hierarchies; Protein families: genetic information processing; DNA repair and recombination proteins
PFC_ID_44130	FLEXIBLE	12	12	1	2A_ATCC23270;2A_DSM16786;2A_DSM4253;2A_YQH_1;2A_Hel18;2A_RVS1;2A_ATCC53993;2A_S10;2B_BY_3;2B_PQ506;2B_PQ505;2B_F221	Inter	HAD_like,Cation_ATPase_C	cl21460,pfam00689	Haloacid dehalogenase-like hydrolases. The haloacid dehalogenase-like (HAD) superfamily includes L-2-haloacid dehalogenase, epoxide hydrolase, phosphoserine phosphatase, phosphomannomutase, phosphoglycolate phosphatase, P-type ATPase, and many others. This superfamily includes a variety of enzymes that catalyze the cleavage of substrate C-Cl, P-C, and P-OP bonds via nucleophilic substitution path…	COG0474	;Inorganic ion transport and metabolism;	;Cation transport ATPase;	NOT	NOT	NOT	NOT
PFC_ID_44142	FLEXIBLE	12	12	1	2A_DSM16786;2A_DSM4253;2A_YQH_1;2A_Hel18;2A_RVS1;2A_ATCC53993;2A_S10;2A_COP1;2B_BY_3;2B_PQ506;2B_PQ505;2B_F221	Inter	hypothetical protein	NOT in CDD	hypothetical protein	NOT	NOT	NOT	NOT	NOT
PFC_ID_44178	FLEXIBLE	12	12	1	2A_ATCC23270;2A_DSM16786;2A_DSM4253;2A_YQH_1;2A_Hel18;2A_RVS1;2A_ATCC53993;2A_GGI_221;2A_DLC5;2B_BY_3;2B_PQ506;2B_PQ505	Inter	PRK13755	PRK13755	organomercurial transporter MerC.	ENOG4111RDS	;Inorganic ion transport and metabolism;	;mercury transport protein MerC;	K19058	merC	mercuric ion transport protein	Brite Hierarchies; Protein families: signaling and cellular processes; Transporters
PFC_ID_44183	FLEXIBLE	12	12	1	2A_ATCC23270;2A_DSM16786;2A_DSM4253;2A_YQH_1;2A_Hel18;2A_RVS1;2A_S10;2A_GGI_221;2B_BY_3;2B_PQ506;2B_PQ505;2B_F221	Inter	hypothetical protein	NOT in CDD	hypothetical protein	NOT	NOT	NOT	NOT	NOT
PFC_ID_44221	FLEXIBLE	12	12	1	2A_ATCC23270;2A_DSM16786;2A_DSM4253;2A_YQH_1;2A_Hel18;2A_RVS1;2A_ATCC53993;2A_DLC5;2B_BY_3;2B_PQ506;2B_PQ505;2B_F221	Inter	hypothetical protein	NOT in CDD	hypothetical protein	ENOG410YX42	;Function unknown;	;;	NOT	NOT
PFC_ID_44285	FLEXIBLE	12	12	1	2A_ATCC23270;2A_DSM16786;2A_DSM4253;2A_YQH_1;2A_Hel18;2A_RVS1;2A_ATCC53993;2A_COP1;2B_BY_3;2B_PQ506;2B_PQ505;2B_F221	Inter	pheT	PRK00629	phenylalanyl-tRNA synthetase subunit beta; Reviewed	COG0072;COG0073	;Translation, ribosomal structure and biogenesis;General function prediction only;	;Phenylalanyl-tRNA synthetase beta subunit;EMAP domain;	K01890	FARSB, pheT	phenylalanyl-tRNA synthetase beta chain [EC:6.1.1.20]	Genetic Information Processing; Translation; Aminoacyl-tRNA biosynthesis | Brite Hierarchies; Protein families: metabolism; Amino acid related enzymes | Brite Hierarchies; Protein families: genetic information processing; Transfer RNA biogenesis
PFC_ID_44314	FLEXIBLE	12	12	1	2A_ATCC23270;2A_DSM16786;2A_DSM4253;2A_YQH_1;2A_Hel18;2A_RVS1;2A_ATCC53993;2A_S10;2A_COP1;2A_GGI_221;2B_BY_3;2B_F221	Inter	POD-like_MBL-fold	cd07724	ETHE1 (PDO type I), persulfide dioxygenase A (PDOA, PDO type II) and related proteins; MBL-fold metallo-hydrolase domain. Persulfide dioxygenase (PDO, also known as sulfur dioxygenase, SDO, EC 1.13.11.18) is a non-heme iron-dependent oxygenase which catalyzes the oxidation of glutathione persulfide to glutathione and persulfite in the mitochondria. Mutations in ethe1 (the human PDO gene) are resp…	COG0491	;General function prediction only;	;Zn-dependent hydrolases, including glyoxylases;	K17725	ETHE1	sulfur dioxygenase [EC:1.13.11.18]	Metabolism; Energy metabolism; Sulfur metabolism | Brite Hierarchies; Protein families: genetic information processing; Mitochondrial biogenesis
PFC_ID_44361	FLEXIBLE	12	12	1	2A_ATCC23270;2A_DSM16786;2A_DSM4253;2A_YQH_1;2A_Hel18;2A_RVS1;2A_ATCC53993;2A_DLC5;2B_BY_3;2B_PQ506;2B_PQ505;2B_F221	Inter	CpaF	COG4962	Pilus assembly protein, ATPase of CpaF family [Intracellular trafficking, secretion, and vesicular transport, Extracellular structures].	COG4962	;;	;Flp pilus assembly protein, ATPase CpaF;	K02283	cpaF, tadA	pilus assembly protein CpaF	Brite Hierarchies; Protein families: signaling and cellular processes; Secretion system | Brite Hierarchies; Protein families: signaling and cellular processes; Bacterial motility proteins
PFC_ID_44366	FLEXIBLE	12	12	1	2A_DSM16786;2A_DSM4253;2A_YQH_1;2A_Hel18;2A_RVS1;2A_S10;2A_GGI_221;2A_DLC5;2B_BY_3;2B_PQ506;2B_PQ505;2B_F221	Inter	MerE	cl26467	MerE protein. putative mercury resistance protein; Provisional	ENOG4111XRI	;Function unknown;	;mercury resistance protein;	K19059	merE	mercuric ion transport protein	Brite Hierarchies; Protein families: signaling and cellular processes; Transporters
PFC_ID_44367	FLEXIBLE	12	12	1	2A_ATCC23270;2A_DSM16786;2A_DSM4253;2A_YQH_1;2A_Hel18;2A_RVS1;2A_ATCC53993;2A_S10;2A_COP1;2A_DLC5;2B_BY_3;2B_F221	Inter	glucan_glucosid	TIGR01535	glucan 1,4-alpha-glucosidase. Glucan 1,4-alpha-glucosidase catalyzes the hydrolysis of terminal 1,4-linked alpha-D-glucose residues from non-reducing ends of polysaccharides, releasing a beta-D-glucose monomer. Some forms of this enzyme can hydrolyze terminal 1,6- and 1,3-alpha-D-glucosidic bonds in polysaccharides as well. [Energy metabolism, Biosynthesis and degradation of polysaccharides]	COG3387	;Carbohydrate transport and metabolism;	;Glucoamylase and related glycosyl hydrolases;	K01178	SGA1	glucoamylase [EC:3.2.1.3]	Metabolism; Carbohydrate metabolism; Starch and sucrose metabolism
PFC_ID_44401	FLEXIBLE	12	12	1	2A_ATCC23270;2A_DSM16786;2A_DSM4253;2A_YQH_1;2A_Hel18;2A_RVS1;2A_ATCC53993;2A_S10;2A_COP1;2A_GGI_221;2A_DLC5;2B_BY_3	Inter	hypothetical protein	NOT in CDD	hypothetical protein	ENOG41125WD	;Function unknown;	;;	NOT	NOT
PFC_ID_44446	FLEXIBLE	12	12	1	2A_ATCC23270;2A_DSM16786;2A_DSM4253;2A_YQH_1;2A_Hel18;2A_RVS1;2A_ATCC53993;2A_S10;2A_DLC5;2B_PQ506;2B_PQ505;2B_F221	Inter	OM_channels	cl21487	Porin superfamily. These outer membrane channels share a beta-barrel structure that differ in strand and shear number. Classical (gram-negative ) porins are non-specific channels for small hydrophillic molecules and form 16 beta-stranded barrels (16,20), which associate as trimers. Maltoporin-like channels have specificities for various sugars and form 18 beta-stranded barrels (18,22), which asso…	ENOG410YKNS	;Inorganic ion transport and metabolism;	;tonB-dependent Receptor;	K02014	TC.FEV.OM	iron complex outermembrane recepter protein	Brite Hierarchies; Protein families: signaling and cellular processes; Transporters
PFC_ID_44498	FLEXIBLE	12	12	1	2A_ATCC23270;2A_DSM16786;2A_DSM4253;2A_YQH_1;2A_Hel18;2A_RVS1;2A_ATCC53993;2A_S10;2B_BY_3;2B_PQ506;2B_PQ505;2B_F221	Inter	Lipoprotein_18	pfam06804	NlpB/DapX lipoprotein. This family consists of a number of bacterial lipoproteins often known as NlpB or DapX. This lipoprotein is detected in outer membrane vesicles in Escherichia coli and appears to be nonessential.	NOT	NOT	NOT	K07287	bamC	outer membrane protein assembly factor BamC	Brite Hierarchies; Protein families: signaling and cellular processes; Transporters
PFC_ID_44519	FLEXIBLE	12	12	1	2A_ATCC23270;2A_DSM16786;2A_DSM4253;2A_YQH_1;2A_Hel18;2A_RVS1;2A_ATCC53993;2A_S10;2B_BY_3;2B_PQ506;2B_PQ505;2B_F221	Inter	UbiD	cl00311	3-polyprenyl-4-hydroxybenzoate decarboxylase [Coenzyme transport and metabolism].	COG0043	;Coenzyme metabolism;	;3-polyprenyl-4-hydroxybenzoate decarboxylase and related decarboxylases;	K03182	ubiD	4-hydroxy-3-polyprenylbenzoate decarboxylase [EC:4.1.1.98]	Metabolism; Metabolism of cofactors and vitamins; Ubiquinone and other terpenoid-quinone biosynthesis
PFC_ID_44592	FLEXIBLE	12	12	1	2A_ATCC23270;2A_DSM16786;2A_DSM4253;2A_YQH_1;2A_Hel18;2A_RVS1;2A_ATCC53993;2A_S10;2A_COP1;2A_GGI_221;2A_DLC5;2B_F221	Inter	hypothetical protein	NOT in CDD	hypothetical protein	NOT	NOT	NOT	NOT	NOT
PFC_ID_44645	FLEXIBLE	12	12	1	2A_ATCC23270;2A_DSM16786;2A_DSM4253;2A_YQH_1;2A_Hel18;2A_RVS1;2A_ATCC53993;2A_DLC5;2B_BY_3;2B_PQ506;2B_PQ505;2B_F221	Inter	dsbG	PRK11657	disulfide isomerase/thiol-disulfide oxidase; Provisional	COG1651	;Posttranslational modification, protein turnover, chaperones;	;Protein-disulfide isomerase;	K03805	dsbG	thiol:disulfide interchange protein DsbG	Brite Hierarchies; Protein families: genetic information processing; Chaperones and folding catalysts
PFC_ID_44657	FLEXIBLE	12	12	1	2A_ATCC23270;2A_DSM16786;2A_DSM4253;2A_YQH_1;2A_Hel18;2A_RVS1;2A_ATCC53993;2A_S10;2A_COP1;2B_BY_3;2B_PQ506;2B_F221	Inter	GTP_HflX	TIGR03156	GTP-binding protein HflX. This protein family is one of a number of homologous small, well-conserved GTP-binding proteins with pleiotropic effects. Bacterial members are designated HflX, following the naming convention in Escherichia coli where HflX is encoded immediately downstream of the RNA chaperone Hfq, and immediately upstream of HflKC, a membrane-associated protease pair with an important …	COG2262	;General function prediction only;	;GTPases;	K03665	hflX	GTPase	Brite Hierarchies; Protein families: genetic information processing; Ribosome biogenesis
PFC_ID_44658	FLEXIBLE	12	12	1	2A_ATCC23270;2A_DSM16786;2A_DSM4253;2A_YQH_1;2A_Hel18;2A_RVS1;2A_ATCC53993;2A_S10;2B_BY_3;2B_PQ506;2B_PQ505;2B_F221	Inter	SPFH_HflK	cd03404	High frequency of lysogenization K (HflK) family; SPFH (stomatin, prohibitin, flotillin, and HflK/C) superfamily. This model characterizes proteins similar to prokaryotic HflK (High frequency of lysogenization K). Although many members of the SPFH (or band 7) superfamily are lipid raft associated, prokaryote plasma membranes lack cholesterol and are unlikely to have lipid raft domains. Individual…	COG0330	;Posttranslational modification, protein turnover, chaperones;	;Membrane protease subunits, stomatin/prohibitin homologs;	K04088	hflK	membrane protease subunit HflK [EC:3.4.-.-]	Not Included in Pathway or Brite; Unclassified: metabolism; Enzymes with EC numbers
PFC_ID_44673	FLEXIBLE	12	12	1	2A_ATCC23270;2A_DSM16786;2A_DSM4253;2A_YQH_1;2A_Hel18;2A_RVS1;2A_ATCC53993;2A_S10;2B_BY_3;2B_PQ506;2B_PQ505;2B_F221	Inter	DUF177	cl00616	Uncharacterized metal-binding protein YceD, DUF177 family [Function unknown].	COG1399	;General function prediction only;	;Predicted metal-binding, possibly nucleic acid-binding protein;	K07040	K07040	uncharacterized protein	Not Included in Pathway or Brite; Poorly characterized; Function unknown
PFC_ID_44691	FLEXIBLE	12	12	1	2A_ATCC23270;2A_DSM16786;2A_DSM4253;2A_YQH_1;2A_Hel18;2A_RVS1;2A_ATCC53993;2A_GGI_221;2A_DLC5;2B_BY_3;2B_PQ506;2B_PQ505	Inter	CBS_pair_BON_assoc	cd04586	Two tandem repeats of the cystathionine beta-synthase (CBS pair) domains associated with the BON (bacterial OsmY and nodulation domain) domain. This cd contains two tandem repeats of the cystathionine beta-synthase (CBS pair) domains associated with the BON (bacterial OsmY and nodulation domain) domain. BON is a putative phospholipid-binding domain found in a family of osmotic shock protection pr…	NOT	NOT	NOT	K04767	acuB	acetoin utilization protein AcuB	Not Included in Pathway or Brite; Unclassified: metabolism; Carbohydrate metabolism
PFC_ID_44718	FLEXIBLE	12	12	1	2A_ATCC23270;2A_DSM16786;2A_DSM4253;2A_YQH_1;2A_Hel18;2A_RVS1;2A_ATCC53993;2A_COP1;2B_BY_3;2B_PQ506;2B_PQ505;2B_F221	Inter	thiamin_ThiO,PRK05329	TIGR02352,PRK05329	glycine oxidase ThiO. This family consists of the homotetrameric, FAD-dependent glycine oxidase ThiO, from species such as Bacillus subtilis that use glycine in thiamine biosynthesis. In general, members of this family will not be found in species such as E. coli that instead use tyrosine and the ThiH protein. [Biosynthesis of cofactors, prosthetic groups, and carriers, Thiamine]	COG0665	;Amino acid transport and metabolism;	;Glycine/D-amino acid oxidases (deaminating);	K03153	thiO	glycine oxidase [EC:1.4.3.19]	Metabolism; Metabolism of cofactors and vitamins; Thiamine metabolism
PFC_ID_44723	FLEXIBLE	12	12	1	2A_DSM16786;2A_DSM4253;2A_YQH_1;2A_Hel18;2A_RVS1;2A_ATCC53993;2A_S10;2A_COP1;2B_BY_3;2B_PQ506;2B_PQ505;2B_F221	Inter	hypothetical protein	NOT in CDD	hypothetical protein	NOT	NOT	NOT	NOT	NOT
PFC_ID_44727	FLEXIBLE	12	12	1	2A_ATCC23270;2A_DSM16786;2A_DSM4253;2A_YQH_1;2A_Hel18;2A_RVS1;2A_ATCC53993;2A_GGI_221;2A_DLC5;2B_BY_3;2B_PQ506;2B_PQ505	Inter	PRK03562,TrkA_C	PRK03562,pfam02080	glutathione-regulated potassium-efflux system protein KefC; Provisional	COG0475;COG1226	;Inorganic ion transport and metabolism;Inorganic ion transport and metabolism;	;Kef-type K+ transport systems, membrane components;Kef-type K+ transport systems, predicted NAD-binding component;	K03455	TC.KEF	monovalent cation:H+ antiporter-2, CPA2 family	Not Included in Pathway or Brite; Unclassified: signaling and cellular processes; Transport
PFC_ID_44732	FLEXIBLE	12	12	1	2A_ATCC23270;2A_DSM16786;2A_DSM4253;2A_YQH_1;2A_Hel18;2A_RVS1;2A_ATCC53993;2A_DLC5;2B_BY_3;2B_PQ506;2B_PQ505;2B_F221	Inter	PRK13674	PRK13674	GTP cyclohydrolase I FolE2.	COG1469	;Function unknown;	;Uncharacterized conserved protein;	K09007	folE2	GTP cyclohydrolase IB [EC:3.5.4.16]	Metabolism; Metabolism of cofactors and vitamins; Folate biosynthesis
PFC_ID_44826	FLEXIBLE	12	12	1	2A_ATCC23270;2A_DSM16786;2A_DSM4253;2A_YQH_1;2A_Hel18;2A_RVS1;2A_S10;2A_DLC5;2B_BY_3;2B_PQ506;2B_PQ505;2B_F221	Inter	YkuD_like	cd16913	L,D-transpeptidases/carboxypeptidases similar to Bacillus YkuD. Members of the YkuD-like family of proteins are found in a range of bacteria. The best studied member Bacillus YkuD has been shown to act as an L,D-transpeptidase that gives rise to an alternative pathway for peptidoglycan cross-linking. Another member Helicobacter pylori Csd6 functions as an L,D-carboxypeptidase and regulates helica…	ENOG41126AJ	;Function unknown;	;ErfK ybiS ycfS ynhG family protein;	NOT	NOT
PFC_ID_45109	FLEXIBLE	12	12	1	2A_ATCC23270;2A_DSM16786;2A_DSM4253;2A_YQH_1;2A_Hel18;2A_RVS1;2A_ATCC53993;2A_GGI_221;2B_BY_3;2B_PQ506;2B_PQ505;2B_F221	Inter	MscS	COG0668	Small-conductance mechanosensitive channel [Cell wall/membrane/envelope biogenesis].	ENOG4111Q2J	;Cell wall/membrane/envelope biogenesis;	;Small-conductance mechano-sensitive channel;	NOT	NOT
PFC_ID_45131	FLEXIBLE	12	12	1	2A_ATCC23270;2A_DSM16786;2A_DSM4253;2A_YQH_1;2A_Hel18;2A_RVS1;2A_COP1;2A_GGI_221;2A_DLC5;2B_BY_3;2B_PQ506;2B_PQ505	Inter	PemK_toxin	cl00995	PemK-like, MazF-like toxin of type II toxin-antitoxin system. PemK is a growth inhibitor in E. coli known to bind to the promoter region of the Pem operon, auto-regulating synthesis. This family represents the toxin molecule of a typical bacterial toxin-antitoxin system pairing. The family includes a number of different toxins, such as MazF, Kid, PemK, ChpA, ChpB and ChpAK.	COG2337	;Signal transduction mechanisms;	;Growth inhibitor;	K07171	mazF, ndoA, chpA	mRNA interferase MazF [EC:3.1.-.-]	Brite Hierarchies; Protein families: signaling and cellular processes; Prokaryotic defense system
PFC_ID_45569	FLEXIBLE	12	12	1	2A_ATCC23270;2A_DSM16786;2A_DSM4253;2A_YQH_1;2A_Hel18;2A_RVS1;2A_ATCC53993;2A_COP1;2B_BY_3;2B_PQ506;2B_PQ505;2B_F221	Inter	Heme_Cu_Oxidase_I	cl00275	Heme-copper oxidase subunit III. Heme-copper oxidases are transmembrane protein complexes in the respiratory chains of prokaryotes and mitochondria which couple the reduction of molecular oxygen to water to, proton pumping across the membrane. The heme-copper oxidase superfamily is diverse in terms of electron donors, subunit composition, and heme types. This superfamily includes cytochrome c and…	COG0843	;Energy production and conversion;	;Heme/copper-type cytochrome/quinol oxidases, subunit 1;	K02298	cyoB	cytochrome o ubiquinol oxidase subunit I [EC:7.1.1.3]	Metabolism; Energy metabolism; Oxidative phosphorylation
PFC_ID_45570	FLEXIBLE	12	12	1	2A_ATCC23270;2A_DSM16786;2A_DSM4253;2A_YQH_1;2A_Hel18;2A_RVS1;2A_ATCC53993;2A_COP1;2B_BY_3;2B_PQ506;2B_PQ505;2B_F221	Inter	Heme_Cu_Oxidase_III_like	cl00211	Heme-copper oxidase subunit III. Heme-copper oxidases are transmembrane protein complexes in the respiratory chains of prokaryotes and mitochondria which couple the reduction of molecular oxygen to water to, proton pumping across the membrane. The heme-copper oxidase superfamily is diverse in terms of electron donors, subunit composition, and heme types. This superfamily includes cytochrome c and…	COG1845	;Energy production and conversion;	;Heme/copper-type cytochrome/quinol oxidase, subunit 3;	K02299	cyoC	cytochrome o ubiquinol oxidase subunit III	Metabolism; Energy metabolism; Oxidative phosphorylation
PFC_ID_45577	FLEXIBLE	12	12	1	2A_ATCC23270;2A_DSM16786;2A_DSM4253;2A_YQH_1;2A_Hel18;2A_RVS1;2A_ATCC53993;2A_COP1;2B_BY_3;2B_PQ506;2B_PQ505;2B_F221	Inter	PRK12564	PRK12564	carbamoyl-phosphate synthase small subunit.	COG0505	;Nucleotide transport and metabolism|Amino acid transport and metabolism;	;Carbamoylphosphate synthase small subunit;	K01956	carA, CPA1	carbamoyl-phosphate synthase small subunit [EC:6.3.5.5]	Metabolism; Nucleotide metabolism; Pyrimidine metabolism | Metabolism; Amino acid metabolism; Alanine, aspartate and glutamate metabolism
PFC_ID_45614	FLEXIBLE	12	12	1	2A_ATCC23270;2A_DSM16786;2A_DSM4253;2A_YQH_1;2A_Hel18;2A_RVS1;2A_ATCC53993;2A_GGI_221;2A_DLC5;2B_BY_3;2B_PQ506;2B_F221	Inter	Patatin_and_cPLA2	cl11396	Patatins and Phospholipases. Patatin-like phospholipase. This family consists of various patatin glycoproteins from plants. The patatin protein accounts for up to 40% of the total soluble protein in potato tubers. Patatin is a storage protein, but it also has the enzymatic activity of a lipid acyl hydrolase, catalyzing the cleavage of fatty acids from membrane lipids. Members of this family have …	COG1752	;General function prediction only;	;Predicted esterase of the alpha-beta hydrolase superfamily;	K07001	K07001	NTE family protein	Not Included in Pathway or Brite; Poorly characterized; General function prediction only
PFC_ID_45872	FLEXIBLE	12	12	1	2A_ATCC23270;2A_DSM16786;2A_DSM4253;2A_YQH_1;2A_Hel18;2A_RVS1;2A_ATCC53993;2A_COP1;2B_BY_3;2B_PQ506;2B_PQ505;2B_F221	Inter	groEL	PRK00013	chaperonin GroEL	COG0459	;Posttranslational modification, protein turnover, chaperones;	;Chaperonin GroEL (HSP60 family);	K04077	groEL, HSPD1	chaperonin GroEL	Genetic Information Processing; Folding, sorting and degradation; RNA degradation | Organismal Systems; Aging; Longevity regulating pathway - worm | Human Diseases; Endocrine and metabolic diseases; Type I diabetes mellitus | Human Diseases; Infectious diseases: Bacterial; Legionellosis | Human Diseases; Infectious diseases: Bacterial; Tuberculosis | Brite Hierarchies; Protein families: genetic i…
PFC_ID_45882	FLEXIBLE	12	12	1	2A_ATCC23270;2A_DSM16786;2A_DSM4253;2A_YQH_1;2A_Hel18;2A_RVS1;2A_ATCC53993;2A_GGI_221;2B_BY_3;2B_PQ506;2B_PQ505;2B_F221	Inter	OM_YfiO	TIGR03302	outer membrane assembly lipoprotein YfiO. Members of this protein family include YfiO, a near-essential protein of the outer membrane, part of a complex involved in protein insertion into the bacterial outer membrane. Many proteins in this family are annotated as ComL, based on the involvement of this protein in natural transformation with exogenous DNA in Neisseria gonorrhoeae. This protein fami…	COG4105	;General function prediction only;	;DNA uptake lipoprotein;	K05807	bamD	outer membrane protein assembly factor BamD	Brite Hierarchies; Protein families: signaling and cellular processes; Transporters
PFC_ID_46067	FLEXIBLE	12	12	1	2A_ATCC23270;2A_DSM16786;2A_DSM4253;2A_YQH_1;2A_Hel18;2A_RVS1;2A_ATCC53993;2A_S10;2B_BY_3;2B_PQ506;2B_PQ505;2B_F221	Inter	PRK06019	PRK06019	phosphoribosylaminoimidazole carboxylase ATPase subunit; Reviewed	COG0026	;Nucleotide transport and metabolism;	;Phosphoribosylaminoimidazole carboxylase (NCAIR synthetase);	K01589	purK	5-(carboxyamino)imidazole ribonucleotide synthase [EC:6.3.4.18]	Metabolism; Nucleotide metabolism; Purine metabolism
PFC_ID_46201	FLEXIBLE	12	12	1	2A_ATCC23270;2A_DSM16786;2A_DSM4253;2A_YQH_1;2A_Hel18;2A_RVS1;2A_ATCC53993;2A_COP1;2B_BY_3;2B_PQ506;2B_PQ505;2B_F221	Inter	PRK07229	PRK07229	aconitate hydratase; Validated	COG1048	;Energy production and conversion;	;Aconitase A;	K01681	ACO, acnA	aconitate hydratase [EC:4.2.1.3]	Metabolism; Carbohydrate metabolism; Citrate cycle (TCA cycle) | Metabolism; Carbohydrate metabolism; Glyoxylate and dicarboxylate metabolism | Metabolism; Energy metabolism; Carbon fixation pathways in prokaryotes
PFC_ID_46205	FLEXIBLE	12	12	1	2A_ATCC23270;2A_DSM16786;2A_YQH_1;2A_Hel18;2A_RVS1;2A_ATCC53993;2A_S10;2A_COP1;2B_BY_3;2B_PQ506;2B_PQ505;2B_F221	Inter	GlpF	COG0580	Glycerol uptake facilitator and related aquaporins (Major Intrinsic Protein Family) [Carbohydrate transport and metabolism].	COG0580	;Carbohydrate transport and metabolism;	;Glycerol uptake facilitator and related permeases (Major Intrinsic Protein Family);	K06188	aqpZ	aquaporin Z	Brite Hierarchies; Protein families: signaling and cellular processes; Transporters
PFC_ID_46237	FLEXIBLE	12	12	1	2A_ATCC23270;2A_DSM16786;2A_DSM4253;2A_YQH_1;2A_RVS1;2A_ATCC53993;2A_GGI_221;2A_DLC5;2B_BY_3;2B_PQ506;2B_PQ505;2B_F221	Inter	XkdP,FlgT_C	COG1652,pfam16538	Nucleoid-associated protein YgaU, contains BON and LysM domains [Function unknown].	COG1652	;Function unknown;	;Uncharacterized protein containing LysM domain;	K11751	ushA	5'-nucleotidase / UDP-sugar diphosphatase [EC:3.1.3.5 3.6.1.45]	Metabolism; Nucleotide metabolism; Purine metabolism | Metabolism; Nucleotide metabolism; Pyrimidine metabolism | Metabolism; Metabolism of cofactors and vitamins; Nicotinate and nicotinamide metabolism
[truncated: 6,901 more rows]
[truncated: 5 more columns]
