# Supplementary material for: Influence of mobile genetic elements and insertion sequences in long- and short-term adaptive processes of Acidithiobacillus ferrooxidans strains
Source: Sci Rep. 2023 Jul 5;13:10876. doi: 10.1038/s41598-023-37341-4 (PMC10322971; doi:10.1038/s41598-023-37341-4)
Supplement: Supplementary file 10 — Supplementary Information 7. [file 41598_2023_37341_MOESM10_ESM.xlsx]

## Sheet: Legend
Supplementary Table 7. IS and RIT elements found in A. ferrooxidans CCM 4253. ISfinder database [60] and the ISEScan software [61] were used for the de novo search of IS elements in the genomic sequence of strain CCM 4253. The ISs were manually curated to filter out false-positive results, and incomplete IS elements. The final results include IS family, position in the genome (start-end and stran…

## Sheet: IS_Tnp
IS Family	Accession ID	Start	End	Strand	Gene ID	Product
IS110	QKQP01000001	558422	559390	+	DN052_02900	IS110 family transposase
IS110	QKQP01000001	559845	560861	-	DN052_02905	IS110 family transposase
IS110	QKQP01000001	626560	627528	-	DN052_03265	IS110 family transposase
IS110	QKQP01000001	964273	965303	-	DN052_04865	IS110 family transposase
IS110	QKQP01000012	237088	237189	-	DN052_15790	IS110 family transposase
IS110	QKQP01000012	272826	273854	+	DN052_15935	IS110-like element ISAfe1 family transposase
IS110	QKQP01000013	43318	44346	+	DN052_16280	IS110-like element ISAfe1 family transposase
IS110	QKQP01000002	76504	76674	+	DN052_08100	IS110 family transposase
IS110	QKQP01000006	4360	5388	-	DN052_12120	IS110-like element ISAfe1 family transposase
IS256	QKQP01000001	936719	937981	-	DN052_04745	IS256 family transposase
IS256	QKQP01000010	6689	7951	+	DN052_13810	IS256 family transposase
IS256	QKQP01000010	27198	28460	+	DN052_13930	IS256 family transposase
IS256	QKQP01000010	30661	31923	+	DN052_13950	IS256 family transposase
IS256	QKQP01000011	10991	12253	-	DN052_14100	IS256 family transposase
IS256	QKQP01000014	111	1373	+	DN052_16285	IS256 family transposase
IS256	QKQP01000015	12047	12193	+	DN052_16350	IS256 family transposase
IS256	QKQP01000006	14754	16016	+	DN052_12180	IS256 family transposase
IS256	QKQP01000006	269027	270289	-	DN052_13445	IS256 family transposase
IS256	QKQP01000006	271771	273033	-	DN052_13460	IS256 family transposase
IS256	QKQP01000006	274498	275760	+	DN052_13475	IS256 family transposase
IS66	QKQP01000001	833505	835142	-	DN052_04205	IS66 family transposase
IS66	QKQP01000001	835192	835539	-	DN052_04210	IS66 family insertion sequence hypothetical protein
IS66	QKQP01000001	835530	835862	-	DN052_04215	IS66 family insertion sequence hypothetical protein
IS66	QKQP01000001	959602	961239	-	DN052_04845	IS66 family transposase
IS66	QKQP01000001	961289	961636	-	DN052_04850	IS66 family insertion sequence hypothetical protein
IS66	QKQP01000001	961627	961959	-	DN052_04855	IS66 family insertion sequence hypothetical protein
IS66	QKQP01000002	65755	66087	+	DN052_08025	IS66 family insertion sequence hypothetical protein
IS66	QKQP01000002	66078	66425	+	DN052_08030	IS66 family insertion sequence hypothetical protein
IS66	QKQP01000002	66475	68112	+	DN052_08035	IS66 family transposase
IS66	QKQP01000005	21156	21488	+	DN052_08685	IS66 family insertion sequence hypothetical protein
IS66	QKQP01000005	21479	21826	+	DN052_08690	IS66 family insertion sequence hypothetical protein
IS66	QKQP01000005	21876	23513	+	DN052_08695	IS66-like element ISAfe4 family transposase
IS66	QKQP01000005	666201	666653	+	DN052_11980	IS66 family transposase
IS21	QKQP01000001	56400	57884	+	DN052_00260	IS21-like element ISAfe9 family transposase
IS21	QKQP01000001	602793	604316	-	DN052_03135	IS21 family transposase
IS21	QKQP01000001	677908	679431	+	DN052_03490	IS21 family transposase
IS21	QKQP01000005	43594	45078	-	DN052_08840	IS21-like element ISAfe9 family transposase
IS21	QKQP01000005	294680	296164	-	DN052_10205	IS21-like element ISAfe9 family transposase
IS21	QKQP01000006	885	2369	-	DN052_12100	IS21-like element ISAfe9 family transposase
IS3	QKQP01000001	604739	605850	+	DN052_03145	IS3 family transposase
IS3	QKQP01000001	674061	674549	-	DN052_03475	IS3 family transposase
IS3	QKQP01000001	676832	677579	-	DN052_03485	IS3 family transposase
IS3	QKQP01000001	833110	833463	-	DN052_04200	IS3 family transposase
IS51	QKQP01000010	14635	15875	-	DN052_13855	IS3-like element ISAfe7 family transposase
IS3	QKQP01000002	105633	106801	+	DN052_08240	IS3-like element ISAfe17 family transposase
IS3	QKQP01000002	163576	164522	+	DN052_08510	IS3 family transposase
IS3	QKQP01000005	287795	288157	-	DN052_10155	IS3 family transposase
IS481	QKQP01000001	311825	313249	+	DN052_01625	IS481 family transposase
IS481	QKQP01000001	1126519	1127943	-	DN052_05715	IS481 family transposase
IS481	QKQP01000010	40096	40938	+	DN052_14005	IS481 family transposase
IS481	QKQP01000011	1	450	+	DN052_14025	IS481 family transposase
IS481	QKQP01000002	166749	166928	-	DN052_08525	IS481 family transposase
IS481	QKQP01000003	3457	4299	-	DN052_08550	IS481 family transposase
Tn3	QKQP01000015	13152	16112	+	DN052_16360	Tn3 family transposase
ISL3	QKQP01000001	281136	282350	+	DN052_01430	ISL3-like element ISTfe1 family transposase
ISL3	QKQP01000001	323035	324249	-	DN052_01710	ISL3-like element ISTfe1 family transposase
ISL3	QKQP01000001	366499	367713	+	DN052_01880	ISL3-like element ISTfe1 family transposase
ISL3	QKQP01000001	475671	476885	-	DN052_02415	ISL3-like element ISTfe1 family transposase
ISL3	QKQP01000001	554630	555844	-	DN052_02880	ISL3-like element ISTfe1 family transposase
ISL3	QKQP01000001	614138	615352	-	DN052_03195	ISL3-like element ISTfe1 family transposase
ISL3	QKQP01000001	669231	670445	-	DN052_03460	ISL3-like element ISTfe1 family transposase
ISL3	QKQP01000001	706013	707227	+	DN052_03595	ISL3-like element ISTfe1 family transposase
ISL3	QKQP01000001	719244	720458	-	DN052_03650	ISL3-like element ISTfe1 family transposase
ISL3	QKQP01000001	933871	935085	+	DN052_04725	ISL3-like element ISTfe1 family transposase
ISL3	QKQP01000001	1431111	1432325	-	DN052_07435	ISL3-like element ISTfe1 family transposase
ISL3	QKQP01000010	24004	25218	-	DN052_13915	ISL3-like element ISTfe1 family transposase
ISL3	QKQP01000011	3218	4432	-	DN052_14050	ISL3-like element ISTfe1 family transposase
ISL3	QKQP01000011	69807	71021	-	DN052_14395	ISL3-like element ISTfe1 family transposase
ISL3	QKQP01000012	136683	137897	+	DN052_15305	ISL3-like element ISTfe1 family transposase
ISL3	QKQP01000012	196239	197453	+	DN052_15590	ISL3-like element ISTfe1 family transposase
ISL3	QKQP01000002	2630	3844	+	DN052_07715	ISL3-like element ISTfe1 family transposase
ISL3	QKQP01000002	78223	79437	+	DN052_08110	ISL3-like element ISTfe1 family transposase
ISL3	QKQP01000005	18957	20171	-	DN052_08675	ISL3-like element ISTfe1 family transposase
ISL3	QKQP01000005	49478	50692	+	DN052_08880	ISL3-like element ISTfe1 family transposase
ISL3	QKQP01000005	253621	254835	-	DN052_09945	ISL3-like element ISTfe1 family transposase
ISL3	QKQP01000005	302694	303908	-	DN052_10245	ISL3-like element ISTfe1 family transposase
ISL3	QKQP01000005	452653	453867	-	DN052_10965	ISL3-like element ISTfe1 family transposase
ISL3	QKQP01000005	479445	480659	-	DN052_11105	ISL3-like element ISTfe1 family transposase
ISL3	QKQP01000005	501327	502541	-	DN052_11195	ISL3-like element ISTfe1 family transposase
ISL3	QKQP01000005	683206	683820	+	DN052_12090	ISL3-like element ISTfe1 family transposase
ISL3	QKQP01000006	206277	207491	+	DN052_13125	ISL3-like element ISTfe1 family transposase
ISL3	QKQP01000006	240195	241409	+	DN052_13310	ISL3-like element ISTfe1 family transposase
IS701	QKQP01000015	5242	6564	+	DN052_16320	transposase
IS30	QKQP01000012	141641	141862	-	DN052_15330	IS30 family transposase
IS30	QKQP01000015	1	638	-	DN052_16290	IS30-like element IST3091 family transposase
IS30	QKQP01000015	17257	18270	-	DN052_16375	IS30-like element IST3091 family transposase
RITAfe1	QKQP01000003	191	1435	+	DN052_08535	Integrase/recombinase, RitA
RITAfe1	QKQP01000003	1432	2373	+	DN052_08540	Integrase/recombinase, RitB
RITAfe1	QKQP01000003	2366	3364	+	DN052_08545	Integrase/recombinase, RitC
RITAfe1	QKQP01000010	41079	42323	+	DN052_14010	Integrase/recombinase, RitA
RITAfe1	QKQP01000010	42320	43261	+	DN052_14015	Integrase/recombinase, RitB
RITAfe1	QKQP01000010	43254	44252	+	DN052_14020	Integrase/recombinase, RitC
